# Supplementary material for: Abnormal morphology biases hematocrit distribution in tumor vasculature and contributes to heterogeneity in tissue oxygenation
Source: Proc Natl Acad Sci U S A. 2020 Oct 27;117(45):27811–9. doi: 10.1073/pnas.2007770117 (PMC7668105; doi:10.1073/pnas.2007770117)
Supplement: Supplementary File [file pnas.2007770117.sd01.xlsx]

## Sheet: Mouse 1
A treshold value of 2 was used to determine if vessels were perfused or not.
Day 0				Day 1				Day 2				Day 3				Day 4
Diameter	Length	Median Qdot intensity		Diameter	Length	Median Qdot intensity		Diameter	Length	Median Qdot intensity		Diameter	Length	Median Qdot intensity		Diameter	Length	Median Qdot intensity
13.5621	73.6946	0		31.3785	111.001	53		159.049	351.19	0		20.5733	97.4395	0		14.2575	53.9719	28			Aaverage bifurcation density
23.5478	263.599	45		31.1448	68.4105	1		208.135	92.6541	0		36.3483	302.267	25		29.8694	469.063	146				Day 0	Day 1	Day 2	Day 3	Day 4
17.163	152.312	0		36.9233	195.848	34		88.8029	22.9625	0		20.9409	128.467	0		16.4388	44.9505	97			Average	2.07913e-05	2.61496e-05	6.16788e-05	6.76869e-05	0.000177007
26.204	122.914	0		26.028	100.038	0.5		131.879	265.913	0		25.0546	99.1783	22.5		20.7455	148.611	17			Normalized average bifurcation density	1	1.25772	2.96657	3.25554	8.5135
18.3071	36.0996	135		34.548	28.4651	15		15.2659	37.9921	65		30.4354	193.403	49		21.8633	41.5942	10
12.8433	117.841	41		34.8907	141.003	64.5		29.2923	70.5996	110		17.0609	129.324	12		22.2374	179.061	21.5
26.9329	111.553	56		40.44	191.544	0		22.8164	134.657	36		28.0859	83.5751	83		28.7527	106.16	11
21.4153	136.776	40		34.4258	114.754	39		26.9013	200.97	13		37.1891	106.458	45		59.353	210.437	26
15.8571	69.1139	20.5		23.3527	108.303	25		35.5714	53.9371	9		29.2506	137.784	5		48.8491	28.3432	18
26.9432	180.907	14		11.9467	64.268	61		34.6776	58.7013	43		36.2629	296.938	18		41.068	5.66941	28
27.6373	247.326	37.5		26.1551	91.9625	64		26.2284	180.02	42		38.2268	121.933	32		20.0857	81.5943	0
21.427	96.6934	0		10.8093	122.426	34		42.1115	121.652	40		23.4032	191.293	4.5		16.3779	107.876	0
16.0933	98.1449	0		25.5152	107.737	25.5		30.5224	87.9144	40		23.2467	132.199	17		24.1925	50.6258	0
38.3728	197.152	78		42.0363	127.974	8		31.7259	55.8905	94		24.9096	112.547	3.5		36.7497	175.656	101
23.3397	171.067	20		24.5986	91.3888	52		29.3966	503.105	118		24.4208	136.393	9		36.9043	78.3872	33
25.678	248.053	36		31.7407	121.52	115		54.1979	53.1078	131		29.3765	239.811	1		24.6543	64.3071	3
27.4431	145.243	48.5		31.8	124.81	64.5		40.7761	122.094	24		24.6584	184.981	2		36.9116	127.174	41
16.0135	153.18	2		36.3808	348.977	45		18.415	68.5676	0		39.0014	25.4289	68.5		65.6162	32.5269	30
12.3283	92.6444	12		39.5567	25.4289	12		32.3122	123.159	152		20.8972	86.4052	26		19.3333	136.862	0
15.5862	92.3595	11		28.9572	368.715	51.5		46.3948	170.53	101		26.0456	302.457	26		46.2825	34.6769	29
16.6346	98.0601	43		24.6165	127.176	4.5		24.5473	138.088	63		29.2359	554.408	24		50.7124	91.2276	0
15.3086	119.013	8		20.3327	115.621	30		47.3076	37.4496	62		16.2757	64.3071	30		49.6951	163.211	0
17.7533	45.9291	10		26.8438	93.8885	68		41.5255	89.62	46		25.773	267.846	33		64.023	99.2079	0.5
27.2961	83.0939	43		32.06	196.547	1		31.8537	78.8157	10		43.8693	199.477	10.5		18.7929	244.744	0
21.9319	71.7786	0		22.7191	93.9965	11.5		24.7591	250.153	21		25.0325	135.088	0		28.9025	33.8672	5
18.3739	51.7086	0		20.7573	117.386	53		27.6505	376.403	68		45.7882	82.5641	113		18.8222	30.8625	0
25.0304	132.56	6		23.8319	195.01	19.5		27.4688	150.262	20.5		32.5352	153.057	23		24.7833	70.3754	0
22.2106	139.476	2		20.0419	74.2194	31		24.8342	61.0096	14		45.0609	46.0372	62		28.9962	157.104	2
35.0484	167.21	13		21.5052	62.8962	72		27.3781	149.022	33		27.5164	99.2297	0		18.4833	49.9339	0
23.5388	84.611	0		24.8879	71.4328	5.5		41.075	11.5111	161		18.4397	159.255	3.5		15.464	190.609	15
33.2883	175.297	14		41.1566	60.9567	70		34.0912	241.506	105		27.0325	14.259	59.5		40.2681	111.296	22
31.149	190.504	0		22.9989	188.197	42		27.1783	57.6356	65		21.2647	58.0561	0		18.6796	348.971	0
33.6046	64.594	11.5		22.0056	155.422	30.5		51.2112	67.3138	44		18.0196	83.6264	11		17.3098	252.211	0
16.1462	81.0795	3		18.586	134.213	0		40.7105	97.294	47		25.211	215.807	3		17.8656	59.8307	0
31.567	94.1321	0		33.1425	159.797	63		72.1147	35.2408	119		24.4024	171.185	5		80.5951	165.767	50
26.8467	120.262	3		47.7789	190.799	73		50.8237	116.499	118		31.9862	356.73	70		73.0713	55.0356	16
21.0453	115.506	0		24.533	233.435	5		68.2461	44.6342	175		28.92	227.214	8		118.085	55.4306	26
23.0445	222.288	8.5		34.6538	44.2039	60.5		25.4805	280.938	10		28.325	110.476	4.5		17.9059	443.669	0
23.8387	549.788	8		20.8389	103.384	33.5		38.6639	196.948	48		25.3108	127.479	21		24.7909	588.65	0
15.8728	169.322	0		23.4281	166.158	27		42.2706	602.745	55		78.2974	116.631	4		49.1372	124.773	66
13.5127	24.0474	5		20.7089	209.199	22		20.2821	58.6121	1		63.4669	158.584	0		33.5203	408.967	63
17.9446	41.1912	6		15.7148	56.6748	8		25.6448	90.6558	29.5		95.0286	11.7417	1		26.3587	78.5308	7.5
20.6357	73.3121	10		19.3025	55.578	0		29.4396	357.696	47.5		38.3499	285.137	114.5		32.4808	75.3807	35
38.8658	132.575	0		29.3939	289.622	23.5		33.582	128.467	28		64.9	43.404	92		20.0909	60.1547	8
27.4237	127.425	8		36.19	35.7891	38.5		27.9731	143.887	66.5		95.8271	157.563	63		24.0229	389.378	26
19.1902	158.439	0		29.6341	62.6466	25		22.4066	249.878	45.5		20.32	95.0793	79		26.9769	90.5633	32
26.1433	8.70557	0		31.0279	111.425	39		16.3806	97.4277	28		33.257	99.157	72		21.7366	106.139	24
40.5763	240.786	14		31.8111	68.6895	24.5		15.7238	69.6288	23.5		20.8746	236.667	77		26.2686	63.9693	0
35.6456	82.5397	0		14.6841	76.8527	0		37.8462	84.3475	64		25.6669	68.0707	0		23.4615	79.2581	4
42.5238	97.4924	13		28.1877	227.714	47		32.5868	169.071	39		16.183	107.737	0		28.5702	105.884	10
15.9279	60.6991	0		34.4822	117.879	81		65.2889	156.142	151		21.4988	47.7547	11		33.7164	226.379	13
12.7572	187.307	0		12.2231	87.6432	0		25.5858	99.5657	2		37.8922	143.401	0		85.8325	39.6526	69
39.28	11.1934	13		40.4319	315.562	63		18.9513	146.08	71		31.5014	53.9313	6.5		44.0674	138.544	134
19.8753	38.5933	9		30.1277	80.486	68		13.7292	77.8529	11		35.1682	115.786	2		58.9153	61.8152	132.5
16.5464	117.091	7		29.6253	98.4666	12		57.8308	33.0399	153		10.5051	99.2062	0		31.2442	290.445	0
37.1472	227.655	34		32.1752	144.123	17.5		46.0278	42.0598	28		32.9669	128.997	85		27.8185	32.3521	22
26.2954	158.443	15		34.0675	117.533	30		31.8016	101.067	58		18.4104	136.016	10		35.1524	61.5323	15.5
32.0992	187.684	34		34.05	130.355	11		32.223	207.99	153.5		15.6084	134.311	4.5		13.5712	74.2685	10
34.2109	115.815	28		26.6501	210.598	13		30.4402	257.767	115.5		47.2406	88.4922	39		23.9357	406.105	48
15.5986	39.8529	0		27.7897	111.61	2.5		41.0721	110.909	120		38.8109	42.4627	13		18.4888	134.496	19
57.54	9.67829	58		17.6157	125.429	0		25.3706	88.1429	53		34.7028	75.3178	10		21.207	122.516	13
36.8595	146.823	20		49.824	40.1123	116.5		31.816	208.835	60.5		32.5733	207.116	23		23.6868	87.2423	23
44.5541	223.976	25		29.4664	71.9554	23.5		20.096	63.3579	53		31.3654	257.891	27		19.6151	97.1296	14
30.1605	91.1352	21		30.1248	128.088	99.5		23.8941	119.474	64		61.7363	142.426	131		21.0657	277.124	25
18.5082	185.638	0		41.5824	102.255	60.5		39.7403	339.428	96		30.4228	94.4209	92.5		34.0366	81.1661	32
30.4795	88.7201	31		26.8913	155.717	6.5		35.6045	62.779	130		21.4326	49.7867	79		25.9951	217.274	6
23.6543	143.547	6		26.3072	321.624	19		27.6206	156.702	87		11.255	29.202	2		37.63	21.572	45.5
19.8586	170.348	0		24.9477	153.475	86		53.7848	56.4053	154		22.0783	66.6457	16.5		20.5847	160.403	15
13.5578	71.6096	0		15.6297	81.9898	4		35.6979	77.1886	5		23.12	11.8812	14.5		30.9255	63.0474	56
17.6526	90.9839	2.5		18.1053	78.7863	24		19.1437	59.2941	0		29.7173	296.271	8		40.0772	172.439	32
19.013	166.667	1		21.6678	165.441	23.5		36.7947	101.187	11		37.61	147.919	50.5		31.037	204.849	9.5
21.365	210.51	11		16.334	123.584	31		14.6983	87.4375	3		41.9903	187.332	129		33.9756	71.0613	19
25.9785	90.9014	12		15.5421	134.221	0		61.64	9.96522	0		55.2449	71.3286	7		27.8948	140.985	42
22.4175	53.7936	11		26.038	92.6209	50.5		22.9637	184.352	0		20.1944	247.471	1		32.644	276.318	47
30.0567	14.5145	7		13.0769	98.3197	0		28.1697	181.013	36		40.7501	270.986	30		44.5552	270.303	53
22.0818	82.7716	4.5		17.8776	128.52	0		35.52	84.2987	102		52.755	18.1225	188		23.2241	117.248	0
38.0022	35.5316	23		11.082	106.858	0		38.38	93.0019	91		23.0553	181.272	1		17.1221	135.626	0
26.7104	138.935	10.5		19.0369	31.6937	27		58.526	16.0355	18.5		48.0414	172.38	97		17.8445	77.4224	0
50.9575	141.252	27		15.1275	81.0325	0		22.3253	116.248	0		22.3554	121.685	29.5		24.0744	153.269	0
25.6807	80.4122	0		33.3212	33.3327	36		22.68	222.478	5		53.7343	12.1661	55		19.2534	140.643	38
26.0364	284.347	21		17.2688	111.144	0		33.8633	97.7264	35		17.8093	39.5366	18		27.5305	97.231	1.5
30.4732	119.784	8		17.18	35.8789	52		29.0438	145.023	0		33.3139	286.714	44		51.2188	315.91	13
33.9032	244.333	21		20.9949	84.5501	35		19.01	145.37	0		13.2448	262.356	0		41.7168	310.258	18
20.3815	67.632	6		13.9279	84.3436	0		13.293	113.557	1		28.1565	92.0374	46		51.3097	177.085	15
16.2996	162.748	4		17.6923	111.011	0		16.9911	120.394	3		38.4525	152.968	15		40.5469	157.126	0
16.24	31.9492	10		13.5031	215.253	0		25.1307	70.4895	36.5		35.309	64.9795	18		69.5691	20.8717	2
17.6878	134.01	0		17.6031	63.3344	18		36.735	7.87236	30		26.3503	61.8134	0		52.711	73.5453	6
24.7894	347.891	22		17.0911	206.139	36		29.7655	171.332	12.5		16.9421	173.396	29		24.8478	82.6315	0
31.074	160.677	16		16.3548	65.5353	0		21.4727	289.598	3		21.6993	78.5014	17		26.6693	112.6	0
20.9771	92.0487	8		14.2371	108.438	0		21.1422	111.297	9		17.52	104.204	0		20.9682	173.936	0
15.4898	126.909	7		12.3767	55.1731	0		35.9487	30.9823	0		37.3769	42.0304	48.5		15.6171	17.5821	10
30.0536	142.728	14.5		10.1103	175.603	0		17.4003	132.702	7		37.1267	11.8812	75		12.0082	39.2497	0
17.2117	75.2392	3		26.8842	113.257	17		28.4451	127.166	0		40.81	12.384	63.5		29.7901	257.978	13
23.545	128.597	0		20.7941	298.314	24		14.9969	362.385	15.5		43	105.335	145		64.7784	69.1159	207
22.07	64.4448	20		22.866	146.662	7		36.5653	141.567	12		26.3684	75.7266	1		27.9119	86.1811	0
20.9646	46.6072	41		15.2487	58.7772	15		22.5594	209.617	14		52.3118	179.11	177.5		55.9795	99.7584	209
46.9584	203.461	41.5		35.5219	224.427	36		26.1173	125.315	3		28.6003	146.086	20		41.4702	112.801	69
30.0393	133.849	11		22.699	63.2015	26		35.7684	117.13	32		52.98	133.655	97		17.9584	161.283	0
22.4158	115.597	11.5		29.3913	67.2529	5		20.02	70.5923	1		53.8954	73.8225	70		34.528	25.4504	42
26.5763	149.578	0		31.398	59.3511	8		20.0987	44.8051	0		55.5349	83.0839	109		59.6698	319.543	4
28.1843	88.0734	0		15.8952	52.7974	1		26.655	76.4477	19.5		25.1891	554.029	18		42.1444	136.106	0
36.9814	78.2459	10		22.0285	204.806	12.5		40.3366	92.4372	22		28.9746	89.9445	89		10.6863	68.8896	5
22.7015	48.7019	14		26.2823	133.193	37.5		31.1476	86.3796	24.5		18.6983	62.3852	75.5		20.9861	69.4067	51
21.2819	105.94	33		17.9956	174.748	36		24.532	45.208	15		31.8025	31.3296	122		30.3183	21.42	23
20.8226	71.5211	21		34.1478	140.57	46		32.3716	154.884	0		26.4542	84.2079	17		16.576	76.6437	3
36.4486	14.2296	81		13.3455	26.8281	0		37.8356	113.776	15		14.5951	144.898	0		26.9906	261.819	12
25.1292	34.9559	27		30.285	40.474	15.5		20.1378	61.7033	0		15.3103	168.871	0		28.9747	156.413	0
17.7014	77.4186	0		19.8157	121.825	6.5		40.0943	13.2863	91		29.4092	156.372	0		29.1517	105.217	11
25.192	118.93	3.5		21.6785	54.4168	0		44.3837	70.234	89		21.7654	79.9123	0		16.9832	220.251	2
46.7047	44.6656	0		16.6427	111.256	7		28.765	70.263	17		27.1178	141.736	31		41.5954	68.6954	23
31.7041	65.7908	0		20.0452	118.569	0		35.2473	52.3944	37		26.6668	158.215	0		26.7411	69.1041	16
23.8303	78.9376	13		50.5056	103.759	43		29.1022	282.243	49		13.9211	81.8509	28		33.6622	78.5347	64.5
20.8256	179.118	0		25.1979	175.274	2		25.92	30.5622	43		18.1479	147.541	19		18.8067	73.4575	32
23.8779	64.9949	0		27.5295	128.83	11.5		33.3657	231.381	20		10.474	42.3776	1		24.0807	64.1676	7
28.7216	118.506	0		30.9787	58.7752	0		32.02	100.407	32.5		38.724	240.195	6.5		55.9618	21.5595	67
25.9523	150.455	5.5		23.5929	82.6925	0		28.7547	93.7428	6		15.8733	222.039	15		36.3184	253.676	53
25.3629	257.313	0		32.8137	180.999	13		37.265	44.2589	0		40.9586	41.471	132		20.6232	80.5371	0
23.9325	162.541	0		25.2871	114.114	19		48.0518	58.9208	24		27.2733	96.8263	24		24.0571	217.859	0
28.9692	182.082	0		24.66	28.3456	0		22.78	166.307	0		55.7933	17.5506	69		14.3845	91.2986	58
38.4696	186.835	13		14.2956	83.086	0		35.4257	137.678	41.5		36.2086	84.9049	43		16.5686	135.425	3
29.3467	86.0061	6		32.5419	45.6363	0		23.8404	155.841	0		39.0583	296.156	20		27.3231	140.085	33
18.6426	77.2791	0		29.9965	51.4318	10		23.328	74.6673	0		37.5222	78.7739	10		25.2145	135.487	39.5
25.7756	87.4237	9		19.5725	55.515	18.5		22.4406	226.099	5		26.9676	199.127	16		43.7184	142.062	112
29.7961	85.6367	11.5		18.7136	171.067	0		32.212	36.2654	36.5		42.769	90.2549	46.5		20.3876	97.0018	0
30.4831	60.986	24		24.94	36.5633	9		23.3156	187.718	39		22.6446	70.3539	33		22.0691	123.661	6
38.7569	394.074	13		24.1364	244.939	6		31.5133	271.621	84		28.8928	126.832	3		29.7725	130.163	145
20.2829	359.714	0		19.7183	65.9638	4		32.7247	92.6523	64		23.9276	510.688	32		21.5907	32.4975	60
15.3031	62.0982	0		16.6969	194.468	0		38.1177	65.5734	167		23.0388	172.695	29.5		32.2255	103.331	123.5
24.6874	158.227	6		25.1547	81.1406	9		20.2161	171.13	0		25.103	86.1255	22		17.0928	311.297	0
25.1932	199.23	12.5		20.1887	116.582	0		32.5149	262.574	3		50.1429	78.6468	17		21.0912	55.0356	14.5
23.5648	88.215	0		28.7052	131.839	18		21.2542	126.506	13		29.553	71.8828	43		41.0287	77.1866	11.5
38.158	17.4111	24.5		22.8655	93.1988	6		31.2003	145.981	24		13.173	123.181	13		18.1395	199.023	4
18.0248	82.974	0		57.5106	70.3853	0		23.6569	109.629	56		28.135	126.229	30		36.2068	247.55	107
33.5985	270.917	6		23.7057	118.936	10		27.1833	89.2189	105		31.2477	124.329	10.5		32.8343	303.559	56
19.7998	252.439	0		22.1748	91.356	8		30.995	69.6091	14		24.8182	222.251	0		25.1697	127.239	115.5
23.342	126.832	12		16.7847	218.834	0		14.9968	104.267	2		38.0505	40.8206	7		37.747	209.511	108
15.5357	77.505	0		23.7478	125.845	15		34.0184	145.116	0		30.1074	326.289	17		38.1678	371.07	66
19.0241	72.6373	3		17.3824	72.3229	11		21.6539	81.4569	9		22.2414	130.721	16.5		23.4194	60.3276	53
30.4978	400.537	12		19.5433	163.655	0		25.6505	58.8107	1		10.4378	100.208	22		19.1833	44.0034	7
16.39	28.4886	0		17.946	35.607	0		21.8588	48.0968	10		26.8324	75.8149	36		13.0794	64.5606	0
17.7689	217.9	4		19.1757	154.183	10		30.0383	68.9508	150		30.6191	112.117	27		23.1024	361.184	26
21.5742	72.3524	9		22.265	372.79	4.5		42.4173	22.2473	105		42.9176	55.0398	0		56.0673	58.7811	3.5
18.2645	125.836	10		22.1876	98.0622	23		26.3282	60.6952	0		39.455	150.171	0		30.6166	59.1761	66
15.9178	133.227	0		17.5228	110.818	0		35.2355	253.048	14		32.384	9.96522	31		55.845	37.1647	129
11.2434	87.1224	5		29.7176	98.8508	0		46.4286	162.866	35		25.4747	47.9016	30		32.0878	146.521	33
16.5086	42.7731	2		15.2706	193.528	2		44.7521	92.7407	6		21.46	67.424	50.5		32.6139	98.8702	43
15.62	206.573	6		27.6745	280.926	2		21.8734	278.35	5		18.8144	49.0695	0.5		35.3965	124.695	41.5
22.7658	150.024	12		17.9586	90.8483	0		34.7774	166.421	9		15.5835	176.913	0		28.2047	124.128	8.5
23.9804	150.791	10		22.0476	61.5226	2		42.4074	144.97	41		25.5174	350.488	6		12.5477	71.0096	0
20.0338	74.4617	0		21.1979	111.064	0		28.8967	60.6717	14		43.6794	185.851	24.5		13.7513	62.1496	0
27.5635	51.4178	10		23.0632	67.9054	29		22.8245	196.475	9		40.2656	89.0208	22		59.4308	79.1931	67
27.3943	53.7956	4		31.4574	336.986	2.5		27.9579	205.471	17.5		48.17	18.9557	11		28.5271	89.0443	0
18.8557	76.8488	0		38.083	127.901	39		30.5446	60.3848	5		49.4987	129.392	28.5		59.2622	61.102	79
25.9267	8.70557	8		25.3829	153.053	30		19.7447	87.9059	12		28.0952	213.076	13		56.9127	21.5595	59
30.0471	43.3766	5		27.6141	195.948	2		23.7016	204.782	22		54.9175	160.384	17		36.0119	74.9895	48
26.9134	157.101	18.5		15.0969	89.803	0		23.8978	112.353	0		27.3611	41.4585	26		29.469	237.685	40
33.5185	76.0156	2		29.5981	95.8299	6		24.8503	413.997	0		40.0806	86.58	26		26.1168	171.096	101
17.7795	88.9087	3.5		17.142	165.461	0		41.4187	152.192	42		17.6256	240.802	3		38.8687	93.3048	54
23.9299	143.752	0		22.985	32.1091	2		15.7242	202.238	15		21.5956	84.8386	4		25.4011	116.47	0
20.7733	81.1131	23.5		16.8477	80.0145	0		14.692	255.608	14		27.6544	243.497	11		57.9243	19.2112	68
28.6841	188.742	20		21.7419	258.88	0		32.1748	80.3408	53		23.556	112.332	24		41.9975	16.7364	60
27.358	128.679	0		15.2151	132.636	4		46.5042	168.288	40		28.4525	95.5214	48		52.05	13.4023	65
16.6536	53.4006	0		22.1036	194.822	0		33.5	113.355	50		39.0614	206.457	87		38.7018	170.892	119.5
27.2379	79.9456	10		36.955	15.6346	15		16.7867	53.8015	0		43.012	40.4799	13		12.7903	144.92	0
16.427	131.798	7.5		22.0242	148.257	1		37.3428	81.2938	42		20.666	126.197	13		29.1975	140.747	15
23.8747	214.495	1		17.925	278.244	19		53.3321	149.246	42		51.2169	41.7874	50		47.0087	131.58	0
14.86	81.5984	0		13.3853	76.1072	15.5		25.7149	215.87	0		54.7945	22.6718	29		29.3433	17.9771	11
31.0762	134.913	3		18.9892	55.7469	21.5		24.2758	160.931	0		42.1626	233.993	47.5		50.5512	85.8313	0
20.7739	61.6797	1		14.5884	98.937	0		26.0157	265.946	0		48.0644	17.983	63		29.8885	85.1514	43
16.3236	77.5404	0		32.8	91.3041	52.5		31.9304	77.0118	48		26.2148	184.851	22		18.3263	112.298	0
24.1702	109.613	27		22.4821	173.988	4.5		20.8375	157.975	17		20.5775	179.419	39		21.2342	114.355	0
29.08	8.70557	8		34.9691	122.913	32.5		19.9506	323	13		18.2743	182.341	9		60.8325	10.651	78
31.684	55.1309	20.5		27.1189	91.0469	2		32.615	134.254	72		19.5929	85.0943	0		67.7971	48.0968	43
19.181	157.923	0		19.8568	183.485	0		21.47	42.1719	12.5		36.2079	69.7938	119.5		62.095	93.4502	13
19.5985	60.6991	1		17.45	155.84	2		15.0828	185.388	1		36.0839	85.4305	3		16.2152	181.427	1
20.4042	124.985	7		11.3867	40.8277	4		31.645	18.8103	31		23.1421	219.3	14		14.2857	197.842	12
15.8092	178.553	0		11.0575	25.2776	0.5		22.7264	159.509	0		25.8745	38.0376	13		10.6517	87.1186	0
28.1055	87.3655	0		21.2741	256.148	6		12.7369	80.9951	0		16.93	67.3514	0		44.084	110.319	16
19.2729	74.1453	2		22.0043	31.0924	11		20.6736	143.437	10		26.4843	166.492	0		89.28	5.66941	25
27.2948	133.788	0		18.9557	137.133	0		20.4989	90.5256	0		27.2533	91.7267	25		51.7462	135.2	0
22.2484	80.7522	10		19.4908	210.889	7		35.8918	286.227	54		20.9331	74.1269	17		26.0273	104.132	0
24.38	100.76	35		34.8893	194.061	16		27.8142	124.313	1		16.8633	72.435	4		34.2403	151.14	87
26.1791	258.384	10		18.3831	57.3672	8		36.3942	65.9932	23		26.962	213.854	45		13.805	66.5395	0
18.2472	258.614	0		25.3718	132.126	0.5		37.7557	114.672	17		13.5617	116.34	11.5		22.2716	208.613	1
17.9162	121.797	0		24.9841	130.375	11		15.8689	87.2952	0		44.6673	57.3507	96		8.93273	29.4319	0
29.0498	206.87	39		18.8117	58.7772	0		30.312	7.04504	42		34.4341	91.5655	85		20.643	124.572	2
20.191	192.977	4.5		26.6438	31.0983	61.5		18.4988	113.801	9		40.4529	41.0576	96		20.2927	193.752	0
30.9861	74.9267	37		19.556	83.1468	4		16.2238	160.644	0		42.495	173.56	10		14.8863	77.1396	8
21.1281	315.538	8		36.67	557.48	10		34.7776	133.354	15		22.5302	123.562	12		19.0005	74.5317	25
30.1315	120.491	24		31.54	111.435	0		29.219	58.6024	0		22.359	83.9251	7		39.6768	58.6456	58
40.5262	34.8105	0		37.2929	200.21	0		22.2238	220.315	16		13.221	117.507	0		26.1986	65.6015	0
24.5056	275.056	4.5		36.0724	306.017	36		20.9535	107.572	30.5		14.5579	51.5999	4		39.2518	28.347	0
26.8636	60.0113	19		45.196	96.2422	10		45.6754	24.0788	37		67.3617	51.7086	14		20.3307	196.047	1.5
19.7414	359.174	5		52.9663	221.663	38		32.4808	69.7172	10		28.4305	169.939	4		28.72	71.9968	26
38.4649	86.5544	2		45.467	92.4755	16		33.657	108.187	8		20.0425	160.337	0		19.5321	439.423	0
28.6293	135.052	0		46.81	14.2958	6.5		30.9592	123.847	62.5		47.2083	60.2382	96		12.22	64.8808	0
34.8785	113.093	6		42.1157	209.641	4.5		29.6335	248.394	7.5		28.396	46.9121	43		17.1665	97.2881	11
20.8634	97.0856	0		26.0217	142.708	4		28.4333	28.1978	34		15.0876	85.5973	3.5		20.46	32.523	0
22.5954	75.5832	0		15.6758	36.9072	0		19.0009	115.522	10		22.4918	48.6372	2.5		15.0234	184.475	0
24.8858	59.9839	4		43.9178	22.102	1		16.8172	81.7673	0		32.7303	91.7347	8		58.0387	141.175	8
20.4503	77.0001	0		31.0282	153.303	8		36.8022	86.2093	29		24.4118	127	9		11.7459	86.7732	0
14.2214	38.3378	16		52.343	45.5283	59		26.8131	144.94	16.5		20.2096	213.597	5		32.4274	282.04	15
9.01037	67.4613	11		32.4477	174.757	8		40.502	114.639	14		26.1445	373.142	17		30.4222	77.1258	36
14.4562	131.069	0		24.1691	78.9023	5		53.6717	15.8901	0		22.2631	195.437	17		24.2184	89.9438	1
15.8667	176.941	0		28.6519	62.6466	0		25.6898	118.856	0		44.8538	69.9256	0		50.5185	88.4725	4
24.2152	155.924	0		34.8267	16.3928	3		26.15	93.7645	15.5		25.0136	115.185	5		25.4125	58.7772	0
23.322	242.099	0		17.1135	97.2036	13		23.6782	195.178	20		29.734	123.086	26		31.7215	67.1979	12
35.1683	70.8865	20.5		28.3107	99.2925	4		16.6067	82.8266	0		31.4137	151.068	5.5		19.8503	88.7809	22
30.76	37.0467	0		15.5348	71.7492	0		41.9497	389.715	13		27.8143	119.679	0		27.9322	32.9168	55.5
26.3312	70.916	37		13.94	28.6046	5		39.1507	218.604	15		42.6424	135.186	11		34.5756	28.6595	75
26.3968	309.52	0		24.9393	230.783	5		29.1479	78.5014	23		54.1746	52.9212	0.5		16.0233	240.405	0
41.9374	73.354	10		26.7593	164.83	17		19.6461	142.016	7		53.126	23.6524	0.5		26.8871	115.039	0
37.7608	320.693	24		62.536	6.35723	30		36.6908	44.0381	55		70.5511	245.156	172		44.068	7.04504	4
21.5883	63.7608	0		23.8683	51.9936	4		16.3323	188.307	5		23.9135	411.103	16		51.6095	43.1316	0
25.6955	56.9398	0		25.6271	207.974	4		61.448	12.4356	23		30.959	60.4653	0		49.8183	187.348	138.5
13.0021	132.075	0		44.9322	40.2224	5.5		38.5116	93.5974	23		22.9611	117.649	10		27.3612	154.817	44.5
25.6305	82.4255	16		24.922	383.1	0		25.2328	129.511	0		31.0895	72.771	41		49.2775	73.4371	74.5
23.2679	88.2825	0		36.2742	112.264	19		36.2114	152.524	48		46.472	12.4531	61		24.8025	232.417	27
24.3765	61.668	4		51.249	66.3647	42		22.4391	105.178	19		40.7343	32.9004	28		35.8216	101.613	46.5
21.0616	248.641	8		18.5144	113.41	0		28.8651	228.612	39		26.9763	120.42	15		23.2214	180.388	2
19.52	86.1162	0		32.3287	192.302	8		27.0559	94.7944	49		31.8044	80.7397	47		9.184	32.9423	0
20.1771	121.01	0		33.331	113.882	30		16.4195	93.4263	6.5		13.3757	391.792	0		26.155	40.1399	8
27.8507	64.5626	0		20.7868	101.668	5.5		24.5659	100.746	38		33.2926	86.9201	49		22.52	90.6032	20
14.8552	228.153	0		31.8543	92.1163	1		28.9056	140.828	17		33.6422	285.098	0		27.1829	88.2845	23
31.7885	205.473	3		38.5404	113.147	27		42.1948	52.2825	6		58.945	15.2023	58.5		21.828	75.3866	34
15.6819	377.759	15		32.1259	174.687	24		38.74	11.6257	3		12.6827	213.978	0		24.2	46.3681	0
13.5168	115.308	0		15.0365	148.663	0		36.7382	106.056	22		18.4313	112.73	0		21.902	324.647	0
23.7122	132.047	20		18.3691	207.072	34		26.9635	100.417	20.5		39.4027	59.3196	0		23.744	38.4812	37.5
20.2246	173.307	8		29.0373	128.054	13.5		33.2097	85.8548	52		24.7103	114.852	117		10.5072	51.3037	13
29.7413	149.458	31		15.78	133.96	0		21.2364	67.3059	9		40.5044	385.471	42		17.4533	12.3136	17
22.1469	181.601	8		19.2419	190.015	26		15.5324	68.2866	3		24.6931	100.827	103		55.7506	127.412	143
19.8181	144.843	0		14.4727	68.8564	0		31.6436	78.1299	28.5		14.1792	86.4129	0		18.5568	244.699	57
16.7845	251.308	0		18.6915	151.98	0		39.8632	148.783	6.5		39.2827	187.146	42		21.67	58.0423	0
13.7067	56.6393	3		27.7938	230.718	13		17.9513	92.0805	1		23.3687	95.8239	9		17.9707	132.647	0
30.8619	42.3152	9		22.548	19.4981	22		43.9578	21.8465	57		30.1781	147.59	5		26.7548	163.886	8
21.3453	296.054	4		13.3223	74.8168	6		31.6181	266.225	0		33.0044	68.6303	7.5		87.0025	15.8901	13.5
13.5038	395.188	3		22.2221	143.671	9		39.822	157.833	57		58.2456	43.0069	91		46.3428	82.4551	25
25.7692	68.7039	50		23.0313	130.672	8.5		32.5336	47.5582	22		43.8215	40.5756	103		11.4278	97.7255	3
24.7613	171.826	2		18.2678	87.9222	24.5		24.5523	38.4349	16		54.3419	122.074	116.5		11.1296	75.8996	2
17.6047	158.216	0		22.5496	59.868	7		16.0626	93.5701	5		48.26	21.2746	76		59.4657	35.3882	114
21.6085	546.027	21		17.343	323.506	1		28.157	71.6038	44		34.4157	53.6581	75		58.2255	20.6162	168
23.9119	380.449	29		18.6091	189.223	2.5		43.2876	46.898	16		38.7151	118.689	12		40.0074	425.463	53
14.171	79.1105	29		22.7636	96.1227	23		33.9803	175.591	20		27.5856	267.953	8		24.5039	189.372	21.5
12.1139	88.7653	23		25.5595	78.7746	16.5		41.9709	332.753	37		41.1928	77.1142	26		28.0019	44.0918	33
12.1263	96.5083	38		15.4282	97.7264	1.5		16.645	70.268	9.5		34.7244	93.8379	38		19.3021	154.259	4
19.6395	91.0842	18.5		10.1607	72.4056	9		28.3851	103.713	38		17.4414	264.337	0		42.3388	111.838	8
24.5161	66.7735	0		31.9341	75.0938	5		40.5015	29.6087	73		31.8127	203.79	29		33.14	156.383	21
12.1965	88.8308	15.5		19.8348	77.4677	36		31.2164	255.197	53.5		40.3994	283.11	71		18.6598	238.323	0
15.49	233.439	0		39.2446	85.9309	36		19.9178	61.9588	17		24.2779	89.9285	7.5		19.7733	61.4419	11
34.896	110.458	5.5		26.1279	144.342	31		24.7845	98.0289	5		16.8152	97.0797	0		18.8887	383.971	0
20.8066	151.262	19		45.8345	99.3496	58.5		27.8738	43.047	5		26.8677	77.334	9		23.5557	27.6613	0
28.2065	352.225	28		47.6626	51.5947	29		16.6753	97.0856	1.5		37.4765	241.113	59		14.2925	57.2326	0
23.5288	129.658	22		45.5632	125.675	98		19.2652	75.3572	17		34.4162	73.0991	31		18.9873	87.3723	0
28.5381	103.618	9		21.6914	26.5981	0		44.5416	42.3191	45		37.3705	81.8363	46		12.3756	80.6947	2
18.6262	363.254	2		18.3296	140.541	5.5		48.6587	342.38	13		27.708	6.35723	71		17.7634	73.5806	0
22.5592	121.524	0		20.5006	280.192	27		17.095	85.719	44		22.1854	96.9108	9		17.3976	77.5228	0
28.1238	198.803	5		17.9262	87.8953	20		39.6	12.7086	53		28.5377	271.661	4		41.0926	150.673	30
16.95	95.6629	11		15.6354	95.0007	0		14.9551	122.951	0		26.4937	223.018	22.5		25.5932	143.369	21
12.9662	85.4639	12		44.6581	90.9701	31		30.8741	108.355	42		45.6921	400.018	136.5		46.2457	14.2296	32
23.9875	201.334	18		27.947	233.887	43.5		16.5836	90.7284	12		88.6327	25.1675	6		25.74	78.3951	20
16.2152	124.488	0		22.862	125.5	6		39.3555	176.833	54		29.6707	94.8865	59		24.2262	388.687	0
19.008	243.34	1		10.4051	99.9842	0		19.8925	133.45	16		32.1018	144.955	15		51.5231	24.8806	22
17.5385	430.078	0		40.9877	115.257	32		23.1903	175.809	19.5		22.0965	95.9067	0		32.0182	169.238	8
12.5942	74.9189	0		15.5079	70.3421	0		16.5361	158.991	1		35.9482	161.334	20.5		27.7133	47.9611	1
23.7143	12.854	7		13.4625	236.149	18		19.5667	61.5323	9		15.3846	127.639	18		27.4664	77.961	4.5
19.2013	346.953	1		38.7701	234.025	40		25.9347	87.4998	0		24.0518	73.0893	15		22.687	121.086	14
20.3597	165.364	4		32.2338	332.004	27		20.9333	27.7714	0		31.706	371.601	95		23.4941	90.0268	2
26.9701	181.977	13		18.8876	114.324	0		29.5127	94.9396	1		50.2837	25.9713	88		24.1768	101.928	26
23.4439	113.932	0		16.6808	111.916	11		29.8396	157.219	26		16.0987	38.293	0		16.5005	121.357	5
14.2171	85.4363	4		26.6812	77.7015	59		32.9695	72.7121	14		14.4052	66.0668	0		18.3843	123.734	0
24.9464	73.5806	34		41.9527	19.9284	104		28.6849	120.461	47		29.5384	60.6146	4		15.6462	80.048	9
31.3988	174.459	7		19.6453	77.4107	34.5		30.2771	85.3145	26		66.1031	222.792	30.5		69.7324	135.119	141
16.125	246.753	0		31.7933	28.3616	44		31.8453	209.262	1		43.9042	105.754	22		41.8229	96.4864	126
30.84	8.70557	47		26.934	351.467	38		26.6348	276.728	21		44.9708	103.529	116		35.4332	102.608	108
31.1036	105.243	29		17.1622	206.204	10		21.5886	156.702	20		24.9133	208.761	5		31.4914	112.5	9.5
17.6856	113.904	0		12.6374	144.984	0		33.0702	264.818	18		13.0817	39.7076	15		47.2323	148.059	83
19.9738	142.697	0		25.6394	219.003	29.5		20.5986	102.586	0		17.6498	102.334	8		14.6143	423.448	0
21.6561	196.211	2		37.4196	305.335	35		18.2394	92.4127	0		12.9913	143.149	2.5		12.6449	272.759	0
31.0057	32.2046	16		23.657	99.5185	8		21.7647	108.548	0		21.0761	81.9626	9		14.4118	95.7848	0
30.4733	312.116	14		12.9687	56.091	0		31.8444	64.9655	20		20.1991	175.257	6		13.4411	160.287	0
15.7086	67.6133	1		8.59083	73.1189	0		29.6057	78.5702	42		18.2738	141.097	9		20.6925	47.4698	0
31.8018	156.065	7.5		26.2925	57.6944	4.5		56.8248	67.5634	125		28.1279	121.477	22		30.7284	79.1694	36
15.1312	363.495	0		26.8884	79.8002	21		57.6815	29.1764	64		41.1519	99.3555	149		38.1535	97.735	45
29.3119	249.037	23		29.4943	374.29	39		28.4493	81.8245	1		17.9323	136.337	4		16.928	72.266	2.5
27.2459	214.457	13		14.5887	97.9819	12		52.516	9.99601	4		36.3758	51.7636	0		29.2247	112.321	9
35.1619	51.4158	47		59.3663	289.661	13		18.9083	215.358	1		28.9405	174.994	10		36.495	95.5684	8.5
20.2923	40.7963	0		37.15	263.01	97		23.233	152.976	4.5		43.535	42.3173	17		55.5007	45.8977	47
11.176	36.0263	2		25.5563	311.507	0		43.5043	32.2126	40		30.6457	129.015	2.5		58.2114	147.952	54
22.6759	114.098	6		70.4067	15.7741	0		26.829	83.9173	12		30.9072	166.54	0		18.573	154.215	36
18.63	74.5219	0		27.2324	213.485	12		20.9862	64.4101	0		36.5018	18.3839	0		20.7867	59.2902	36
12.189	199.247	8.5		26.6176	122.395	2		25.8854	121.308	0		48.0731	69.0179	24.5		36.3756	111.575	110
13.7119	120.302	4		22.7064	343.439	10		22.4185	150.275	6		29.8279	144.746	3		29.1716	120.627	55.5
13.8592	101.124	0		23.9355	160.228	21		17.0033	198.588	0		16.78	72.3718	0		35.4507	192.662	24.5
13.9825	178.814	0		37.5239	134.543	38		26.7645	137.257	1		10.8533	46.642	0		24.3051	130.431	26
29.615	149.456	19		37.2167	127.327	43		41.7863	74.2429	0		30.8108	103.673	95		34.6729	220.802	37
23.4395	83.1981	0		28.6547	77.5679	40		32.5679	93.5974	0		45.707	194.734	113		41.2182	288.93	130.5
19.0528	67.8483	0		20.7497	56.9516	0		31.5571	66.2016	2		19.0984	149.171	9		35.4167	112.646	43
14.1585	266.044	0		20.4547	142.59	12		27.5429	150.365	14		43.6668	119.375	118		68.7123	81.8048	161
19.4839	143.135	3		34.5729	63.7059	29.5		10.6462	21.4141	0		21.4387	103.514	5		31.5638	100.436	96
23.3608	52.7108	0		28.5102	121.762	0		35.6573	100.984	21.5		30.0862	224.486	3		35.6428	109.852	111
16.6364	118.74	9.5		20.74	65.9912	0		40.934	159.99	47.5		36.424	37.0526	16		14.9894	172.014	45
18.2266	333.993	3.5		44.2638	52.2775	0		48.7856	53.9175	135		21.6757	63.7314	0		43.7697	83.3396	22
17.2695	90.6987	5		31.3394	442.352	0		33.0067	194.03	69.5		40.0532	108.894	40		21.1427	97.3508	11
27.9241	157.362	48		17.4549	210.521	0		48.1076	60.703	160.5		41.0424	33.3307	23		70.844	19.2112	0
17.9504	72.0046	0		32.5613	154.778	9.5		35.0997	178.681	0		37.7886	13.5418	82		52.4418	210.34	31
27.5417	42.4568	2		28.6459	121.626	12		46.1613	111.661	58		21.5626	100.767	18		40.779	156.433	2
15.885	47.3027	3		19.4529	91.5263	0		35.4336	85.7782	39		35.3429	83.8093	12		52.9544	162.757	35
20.6086	109.373	9		22.1195	68.3199	0		24.6811	224.326	9		27.5035	206.994	0		28.1665	133.315	11.5
27.54	12.0266	0		27.5136	67.0525	14		37.2973	100.527	3		32.046	43.5514	18.5		20.5686	86.8335	64
12.6183	97.2328	0		22.75	202.024	37		33.0376	255.011	0		19.7971	110.224	15		62.22	12.7144	24
31.7252	174.351	40.5		29.5195	101.472	49		54.7737	88.0583	9		24.8367	53.5351	13.5		67.4982	49.3603	59
20.995	47.4149	19		29.8497	243.094	13		42.6778	108.124	12		31.715	113.081	13.5		64.7738	27.3743	20
18.835	88.1856	10		31.8696	132.541	22.5		24.0636	199.115	70.5		27.2238	66.7441	15		25.8755	79.9085	9
18.9791	84.5763	15		26.464	9.27741	13		29.1533	33.1853	51		28.62	106.567	36		16.6154	51.7467	13
22.3833	71.1773	9		27.1021	74.5901	26		27.2825	111.698	39.5		23.6969	64.594	2.5		25.9	286.562	13
25.8688	63.468	0		35.7707	142.899	34.5		21.7209	228.782	56		28.1071	174.695	13		19.6242	176.351	0
18.0883	236.98	0		31.6757	49.9086	3		20.7321	95.8024	0		16.84	43.6094	25		19.5485	133.619	12
16.5056	93.857	14.5		22.8774	74.5106	0		23.2567	97.5891	0		19.6721	219.362	20		19.4476	117.155	8
28.348	31.9256	0		14.602	93.0356	3		20.4849	112.671	7		13.1864	148.769	26		12.3682	73.4056	4.5
24.7998	196.608	14		30.2716	140.454	17		17.1572	93.796	53		32.9884	79.7808	13		10.269	65.4173	0
17.4839	173.015	0		17.2438	240.166	29		35.0828	113.44	24		35.0712	90.0628	0		24.8702	124.273	7
17.8898	166.235	0		12.525	92.2436	1.5		30.5553	120.025	15		26.1459	72.0232	1		20.9542	147.255	0
24.1176	91.9448	7.5		12.5226	182.175	10		17.0462	149.257	4		23.4992	51.0728	7		14.2938	59.3176	0
17.147	214.514	0		41.4133	21.5889	5		17.0153	130.749	0		31.89	11.8812	1		24.9938	34.5844	0
15.0512	106.4	0		29.6907	203.519	15		25.6776	48.4505	0		12.4095	107.686	26		50.7985	26.0007	30
27.4168	105.084	0		22.9018	130.707	29		31.7629	43.9719	56.5		43.6468	187.593	31.5		42.7711	427.986	34
27.8935	78.3678	2		34.7939	107.293	39		26.8071	74.2664	51.5		10.0024	102.13	0		13.4785	167.752	0
20.5592	117.525	6		52.7	17.5507	8		34.5811	103.702	81		19.981	68.1903	0		21.226	465.592	37
17.6059	308.53	5		24.1582	181.744	19		22.4522	277.331	10		18.72	37.7307	0		17.8774	95.6864	1
12.4123	117.643	1		23.1498	135.467	16		21.6107	107.625	32		11.9049	111.371	0		18.6283	144.314	65
19.9173	50.9048	0		21.2502	355.209	8		20.4994	72.9774	16		60.5	5.37359	75		39.7821	105.784	0
25.7448	165.072	14		37.2916	129.406	21.5		23.1387	215.348	10		32.9251	125.574	42		30.3419	67.7441	0
44.1163	68.5794	0		43.5675	57.2327	32		18.1714	180.48	22		19.4793	165.655	0		42.4317	33.0105	1.5
22.9359	90.3078	1		30.7898	197.194	33		13.8256	156.105	2		38.1986	28.6046	0		20.1655	308.145	20
24.3874	144.217	10.5		33.7254	95.2682	19		30.3119	294.074	30		20.2736	126.791	4.5		27.728	36.3609	38
20.2204	113.231	0		30.5239	63.1063	19		45.9726	104.326	4.5		21.0222	94.7746	37.5		17.8526	85.8626	1
14.3108	48.7313	0		45.9145	29.031	22		25.0304	61.8134	29		16.8998	432.554	28		30.0155	57.5694	14
24.144	381.428	2		21.2815	89.0403	8		19.0825	140.464	0		26.7316	145.487	5.5		36.7569	151.925	32
13.5335	85.6053	0		28.5839	366.985	22.5		31.4269	165.94	16		50.6277	146.949	44		47.7568	100.894	221.5
14.8917	37.4752	0		29.2283	136.286	34		29.9139	130.815	1.5		34.5321	226.299	26		19.3174	355.409	16
14.7364	37.7915	10		26.3957	188.002	16.5		40.08	22.5343	9		21.9186	56.3995	7		39.9376	129.303	41
12.9842	67.4868	2		26.8437	115.486	30		46.0275	13.3913	7.5		19.9731	75.3375	33		46.3367	12.3136	42.5
20.9946	63.8454	19.5		21.2411	88.0382	26		13.5879	143.764	43		22.0698	243.542	35.5		46.676	12.4531	115
23.6936	504.208	29.5		25.1289	81.0993	3		26.1433	65.0726	24		30.5082	39.5131	36		26.8856	51.5574	35
21.0605	90.8643	10.5		31.5993	202.873	48		31.74	12.0266	55.5		42.4138	63.8709	10		20.5683	226.84	0
13.2857	30.434	2		34.0561	139.354	18		14.52	103.38	0		42.9685	306.176	8		17.3668	188.914	0
15.2686	53.6267	0		25.5369	129.387	0		31.4575	154.014	56		41.0933	71.753	8		23.5254	125.169	30
27.4789	47.9808	0		22.6991	104.787	15		32	73.1286	27		48.892	166.921	33		18.3415	55.4325	3
18.2921	103.132	3		15.3633	79.4898	11		26.6178	174.09	19		28.1777	232.591	36		20.8966	304.662	13
13.7026	76.1853	8		17.2895	228.381	12		17.8954	36.5797	52		25.2492	120.4	21.5		18.388	65.9323	28
20.5966	160.791	1		12.808	96.5197	0		32.7776	481.829	38		37.7157	54.849	29		48.42	23.3654	38
15.7008	58.8932	0		21.1582	202.134	17		39.455	22.2768	64		63.9014	19.9264	55		22.7814	391.276	0
16.1167	58.6083	6.5		20.2139	242.72	1		81.4789	23.3654	66		33.6339	73.3357	0		16.9334	386.097	0
16.7778	134.592	7		53.8024	40.2557	42		66.6869	83.0645	48		16.6878	155.111	5		42.5889	19.783	30
17.3721	233.873	10		46.47	51.4512	38		24.188	58.0364	6		14.8267	55.4247	0		21.9435	83.8956	5.5
28.961	341.639	19		67.02	11.6258	7		19.3505	137.192	40		20.7204	127.315	0		22.1151	88.9008	0
16.1071	373.081	1.5		25.1686	349.378	27		33.6723	30.8075	45		18.1564	58.341	0		26.8085	68.711	1
41.9549	124.32	9		43.1785	180.187	69		24.1247	29.0349	40		51.1157	51.8137	50		39.9909	53.5125	0
31.5814	112.799	23		27.0248	188.341	11		27.067	280.38	4		25.1624	88.9578	10		28.9835	297.557	80
36.2369	76.3168	23		33.6011	94.3995	35		33.2154	28.7441	4		25.4325	92.4041	9		12.992	48.6431	15
19.3218	48.9574	0.5		14.3441	90.9347	7		16.4876	132.365	10		15.7395	113.664	0		30.5656	314.355	43
19.22	38.4479	0		40.1561	217.329	12		26.1729	82.8728	13.5		23.5251	135.953	0		45.7872	40.6606	77
23.4962	31.6681	23		49.2302	122.189	70		33.4092	86.2989	11		45.735	14.259	24.5		21.3168	242.436	24.5
18.7441	80.72	20		33.9879	297.787	54.5		29.2505	234.052	21		45.6018	43.2645	42.5		27.7727	98.2862	0
11.8785	99.6953	0		17.2583	168.792	3		39.4236	130.194	25		24.712	76.668	13		26.4662	154.894	0
15.6977	157.949	18		26.2677	236.721	10		21.6029	314.534	4		31.604	16.0611	23		34.3191	92.3987	38
22.385	46.5816	0		23.704	104.449	7		25.4147	85.6997	17.5		30.965	17.4347	15.5		35.226	81.0424	4
21.2564	36.1861	0		28.0127	157.879	31.5		19.1069	59.8738	5		22.6417	85.7192	0		33.0823	211.272	32.5
17.499	99.1462	0		27.5926	176.175	35		47.4396	109.177	3		19.1042	214.157	0		57.244	16.7233	97
24.1926	93.23	7		43.2767	8.01776	37		24.1179	128.679	28		38.3006	79.5173	5.5		43.0486	80.6237	86
13.7433	35.2722	0		28.1996	243.406	19		35.7052	119.449	0		55.7129	30.8369	1		33.1924	151.367	44.5
17.7614	108.19	2		41.22	268.11	30		26.8825	210.83	14		30.0942	209.034	51.5		38.6383	325.038	8.5
14.6	38.8672	0		28.9722	62.9944	30		51.2127	20.8717	2		33.4502	102.016	47		34.2721	334.694	29
25.0913	54.3204	30		18.0512	89.3331	0		22.2971	10.3661	0		17.9113	291.441	0		61.0122	81.5747	52
28.1089	272.979	13		23.94	66.4786	5		28.7141	162.27	88		59.104	6.35723	102		66.8182	57.2365	17.5
20.2061	270.631	8		20.7622	85.2948	0		22.2073	140.401	22		29.1379	66.908	2		21.6356	304.867	0
30.6117	261.435	18		16.7482	36.6753	5		23.8498	123.211	24		61.9932	231.782	83.5		53.0729	39.4265	39
23.0683	55.7116	0		21.5762	65.9697	29.5		32.5782	78.5288	25		24.5162	51.1956	11.5		48.7089	21.8465	33
17.1471	124.004	0		20.6914	60.9625	8		22.1875	70.9571	26		13.1945	99.886	0		36.5421	203.178	29
20.8176	134.331	0		26.9553	294.28	15		28.0057	111.06	68		71.4425	21.42	4		25.32	104.386	24
19.9871	203.454	6		23.5693	103.014	9		19.2662	71.3757	0		29.1757	64.654	0.5		32.0183	153.229	63.5
13.6962	118.765	0		27.9638	54.3564	19		28.36	14.6619	32		27.5054	279.36	0		64.1125	15.8901	91
17.723	57.26	6		28.6443	61.1315	0		28.9574	82.3746	39.5		25.8168	230.302	16.5		11.6644	108.422	2
15.8457	27.0894	0		21.9752	104.789	12		26.6311	332.937	24		21.2566	83.143	5		39.46	74.8107	90
14.6514	91.5616	2		24.6507	60.9546	20		20.7671	121.261	12		26.6214	72.5508	10		38.5819	139.631	69
25.1342	52.5418	0		28.9216	127.705	0		46.6929	165.062	59		23.3506	91.8228	5		21.2682	313.627	15
17.2786	87.4801	0		14.352	45.3809	0		52.6337	37.0782	35.5		28.9733	71.6312	35		20.6494	82.2607	4
23.0733	19.6376	0		34.1015	180.716	37		18.9761	134.978	0		26.2246	176.646	6		32.471	105.911	18
24.1406	65.9441	0		12.64	26.1881	5		30.8303	80.6656	48		23.5626	61.0667	24		39.7411	75.5871	49
13.8455	53.4006	0		34.9168	257.876	12		46.6543	15.6213	34		31.5419	111.45	5		30.8235	110.651	46.5
11.8935	67.4357	5		43.0465	272.174	38		28.34	429.746	59		18.6874	100.474	11		24.6811	97.272	38
17.3524	174.518	8		31.7421	150.862	0		30.1194	137.206	10		28.9403	256.343	31		28.9496	117.356	1
25.291	47.6997	27		24.4316	317.711	8		18.3783	113.2	0		27.485	118.182	7		37.6041	140.988	0
19.476	67.6008	9		21.7834	283.301	8		32.1341	51.3995	45		21.7159	132.623	0		44.1196	131.503	26
17.6498	118.557	10		19.3287	124.576	0		26.242	102.213	21		51.1094	26.2562	0		26.1019	89.7636	0
14.4135	90.7973	0		45.1489	39.287	16		15.2319	134.62	5.5		25.4998	280.416	16.5		21.78	116.246	0
14.0063	89.1917	2		25.3541	102.869	2		53.2025	106.027	119.5		32.804	32.2545	11		32.8083	143.526	0
28.1453	51.0149	25		18.0424	111.127	18		41.5878	219.883	103		34.7537	201.5	60.5		14.1784	117.898	0
16.9949	97.115	3		29.6324	107.823	1.5		16.4516	146.509	0		44.3443	97.0465	10		29.4055	212.483	4
12.9551	159.97	0		26.1186	108.798	20		24.5973	98.6912	5		52.3086	9.67829	14		16.0131	114.733	9.5
22.26	25.4839	0		21.0578	83.8977	27		21.0152	151.683	53		30.8569	129.005	18		29.6707	278.477	51
26.0111	225.678	5		25.2818	163.443	27		20.1388	59.9704	18		29.8657	63.7059	35.5		23.1292	157.468	25
34.3153	89.749	8.5		19.7136	107.705	6.5		30.9327	267.71	18		35.2561	145.245	78		17.7384	184.182	0
15.5284	108.163	0		25.345	64.2718	0		37.9193	127.337	132		66.2973	92.8813	3		18.3458	149.153	3
15.1504	60.1293	0		17.3412	182.039	12		20.601	84.77	0		58.7068	169.777	10		20.506	114.858	9.5
13.9181	83.0014	0		24.5535	85.3263	2		17.9193	194.721	17		35.4846	287.669	17		33.9274	73.6554	0
16.1268	103.609	0		14.84	67.9151	1.5		23.9837	178.296	9.5		32.4577	105.563	6		18.3261	192.292	0
19.7659	96.2583	2		17.8444	116.608	0		34.1244	187.796	27.5		12.0267	23.391	13		32.4269	69.8331	0
29.9705	128.595	23		12.2261	75.1291	0		63.3513	187.022	22.5		26.2733	65.1344	8		31.824	13.1409	19
14.3483	70.9659	0		23.8471	90.1605	10		42.8947	137.822	41		25.8271	108.528	31.5		25.3273	69.5442	80
22.0091	107.228	11		14.2333	139.859	19.5		24.253	293.153	63		44.08	16.2232	68.5		25.5395	96.4941	65
19.6778	46.8371	16.5		23.3646	59.8659	9.5		28.4133	58.5217	64.5		47.7897	68.605	77		34.57	32.7529	63.5
16.2208	57.5764	1.5		19.518	236.819	1		39.3382	104.748	39		35.3376	494.189	62		25.8739	67.4181	7
17.6237	192.705	4		14.7979	151.579	0		26.7438	165.62	0		45.4975	32.7824	92		25.022	58.2279	26.5
28.5594	78.1299	16.5		22.6949	213.262	0		29.658	86.8178	25		37.2153	110.199	86		21.504	110.563	5
9.8687	70.1679	1		29.3974	289.378	21		22.9411	114.076	0		40.1724	47.6998	29		36.2527	89.2998	62
20.6947	200.121	9		28.3832	184.12	1		29.3419	165.572	87		41.8206	101.759	38		15.9037	100.534	41
28.7617	120.343	27		43.952	96.457	7		19.4931	100.47	48		66.353	48.3582	0		46.2193	302.639	75.5
21.1672	209.152	30		31.3559	451.263	24		15.9757	149.881	0		19.0867	127.702	4		30.5036	72.6079	18.5
17.2864	121.348	1		30.1888	179.515	7		14.3826	115.925	22		27.6296	59.1801	5		16.8693	326.55	4
12.1435	76.5106	11.5		43.8743	14.2296	18		31.4966	199.1	61		21.2387	83.9762	0		13.63	51.738	1
17.33	51.8443	2		22.4827	228.407	18		17.327	130.957	0		26.9605	83.3435	12		34.6495	344.308	57.5
16.9971	50.7556	0		24.279	335.49	19		25.9214	62.5286	14		16.7477	137.2	8		13.7848	199.792	0
14.5388	49.7757	0		20.5864	143.329	0		17.8065	243.692	0		19.6608	89.1506	0		30.9191	38.6858	24
17.3333	17.9771	1		35.6491	174.797	6		33.012	228.164	23		22.0031	276.171	0		26.7906	199.601	20
19.0743	44.0093	2.5		17.9287	85.002	17		28.4047	96.5176	42		47.3308	27.3684	28		13.6537	87.5985	0
18.385	60.5852	29		12.4889	123.654	0		29.6913	46.8686	1.5		31.4969	503.485	3		15.2138	32.7785	1
18.55	112.408	0		24.9882	39.2811	3		35.9117	55.346	22		57.898	150.53	40		30.906	196.453	72.5
17.8449	134.608	48		17.1854	190.259	0		37.7114	435.896	34		53.4735	416.662	111		36.3626	74.7912	40
14.0428	143.991	0		14.4286	100.816	20		27.0657	329.634	14		19.0827	56.0241	34		15.6225	150.655	0
12.8069	78.7922	22.5		24.3441	348.788	18		27.7484	193.99	17		21.8721	160.833	18		25.3867	17.9771	53.5
21.6379	39.169	23		20.0807	460.007	0		17.0138	86.069	1		35.3585	133.731	76		67.5205	71.472	48.5
				29.7513	668.525	16		20.5563	199.438	10		39.0739	106.68	0		29.2615	158.432	11.5
				20.1715	138.063	1		34.8806	89.6948	0		38.3222	284.936	24.5		21.7667	76.5525	3
				39.6474	157.736	14		38.11	23.507	23		24.9528	117.847	11		56.1868	116.503	110
				17.4952	66.9384	1		19.56	42.1719	37		33.1132	211.873	0		16.0698	117.053	10
				25.8698	116.668	7		17.3275	391.047	0		33.2773	193.711	25.5		29.4498	140.505	45
				25.5612	271.884	1		26.5847	198.714	7		26.2776	98.7539	62		44.5067	22.7956	169
				14.252	57.5674	10.5		25.1711	172.115	19		51.6943	11.7417	64		23.5312	256.714	20
				15.1707	70.2105	8		24.9847	63.8269	5		17.4273	109.513	0		44.4903	80.6207	51
				14.3791	111.277	0		21.8936	134.553	14		21.1879	119.011	0		29.055	115.486	52
				15.455	69.2849	1		20.4111	28.6171	2		25.0016	237.798	0		42.725	43.9484	21.5
				30.3751	76.107	25		9.64846	67.8563	0		22.4654	126.148	0		78.03	8.01775	6
				24.5967	70.5309	3.5		13.6545	195.003	0		18.5812	121.489	0		36.5316	161.392	2
				25.9281	79.5409	3.5		61.0941	33.5862	7		26.7614	112.464	4.5		42.3326	83.5584	0
				23.2203	135.992	0		21.0372	217.081	1		31.8452	76.5062	19		27.7435	259.861	9
				11.9726	185.301	0		42.2469	137.204	48		21.5533	44.0052	25		17.4407	139.218	0
				18.6941	194.875	4		18.714	83.7095	0		24.4552	113.345	59		29.216	16.3166	2
				11.7561	174.135	2		12.7824	77.2555	0		38.6229	94.5003	86		30.9867	10.5056	14
				25.4141	184.057	18		16.859	102.394	0		73.8933	21.4141	38		43.6263	186.741	5
				31.4781	77.169	16		22.1363	322.439	5.5		41.58	101.987	35.5		26.8105	90.5613	0
				19.7892	55.578	6		26.9648	59.7578	28		61.868	7.04504	38		35.28	34.5844	15
				22.5942	203.922	9		39.8085	193.346	39.5		70.0281	45.0665	77		16.5939	104.561	1
				30.3972	120.545	0		39.4231	65.5923	28		27.1775	178.97	82		23.4415	170.271	22
				17.4871	56.6667	0		17.8946	91.8794	66		45.0496	50.1876	101		22.06	105.479	21
				22.6955	75.9053	0		31.455	58.2388	128		17.2433	67.192	0		23.4257	201.919	28
				32.8929	277.645	23.5		16.8265	114.815	0		21.3529	239.761	4		40.7277	88.7201	148
				37.4885	240.112	14		20.2528	253.756	7		18.9697	78.2772	0		22.0659	138.652	19.5
				20.4323	129.131	8		20.2856	91.0763	9		38.2181	421.717	47		26.5488	145.783	135
				27.7343	166.88	38		23.1251	100.212	14		55.5269	41.8057	32		42.3365	41.0576	0
				21.0293	84.4951	11.5		30.5582	109.359	4.5		44.8013	164.419	41		22.0996	132.187	1
				31.4165	51.1368	8		33.4529	174.125	93		42.8889	60.5408	36		36.22	80.5134	13
				26.163	112.496	35		24.8768	58.8271	19		30.3972	139.353	0		29.1529	237.049	9
				43.1013	63.7353	16.5		19.5246	123.202	13		36.52	10.7925	36		32.4208	127.887	22
				16.3055	94.0613	0		34.271	43.9758	0		49.3519	110.714	62		22.8729	145.957	3
				19.6627	71.1774	17		16.6662	229.414	0		25.3904	121.08	49.5		36.28	49.2149	3.5
				25.1617	52.5125	14.5		24.7296	107.544	16.5		57.0912	71.7804	35		74.8263	88.0351	134
				14.4437	140.191	6		24.814	39.3892	7		34.0282	390.67	29.5		56.0305	188.381	118
				23.4557	130.098	6		33.1572	320.104	32		50.555	23.6171	22		38.841	167.545	77
				20.9856	289.983	9		25.5378	75.8505	35		58.7367	29.9863	9		53.8728	162.48	205
				20.2192	106.65	0		15.0253	40.2405	0		40.9116	363.051	110		30.834	13.9721	29.5
				13.8392	56.4053	0		12.3736	97.2034	7		27.6438	115.701	6		48.6141	81.9973	11
				24.1439	126.954	0		22.1663	95.8515	45		32.68	105.019	24		14.1958	82.3136	7
				14.85	95.6865	5		45.0477	56.3818	14		14.5994	66.0915	2		13.6029	90.7302	0
				16.2146	245.648	0		24.7521	105.49	0		26.1612	138.563	0		30.6	7.87236	0
				17.563	66.0857	0		30.1277	51.7086	1		30.3265	68.318	14		27.9286	25.3385	0
				33.7894	89.6468	0		17.4812	46.6406	15		11.9527	165.649	1.5		30.6	7.87236	27.5
				26.4712	63.9022	0		16.01	69.7725	10.5		63.962	55.8758	133.5		16.8375	132.354	0
				32.743	44.5241	0		12.945	27.1854	0		55.5457	17.4053	104		49.0139	86.1594	31.5
				40.0817	41.3464	3		29.0907	72.3563	30.5		35.5559	320.566	11.5		25.9565	337.848	21
				18.3512	91.7562	16		29.291	132.15	12		38.6544	147.631	70		19.7644	208.935	1
				21.7438	66.4102	0		20.64	36.1055	14		72.885	14.0901	120.5		33.3018	68.1744	58.5
				37.0674	75.3296	0		14.8252	95.6532	0		60.912	209.993	184		33.1932	118.351	0
				38.5128	108.704	3		20.0491	142.926	0		12.4025	56.8003	0		18.0836	69.2828	0
				24.0687	44.0918	0		38.7667	6.85995	24		18.8293	160.688	11.5		23.9289	20.7263	0
				21.9519	87.161	0		18.1625	49.202	38.5		48.6064	97.0085	13		18.8332	234.146	7
				35.4095	112.986	33		19.9645	207.023	81		35.2309	205.371	67		26.7314	127.913	1
				22.61	54.5759	24		11.5506	128.388	0		28.005	41.0832	9.5		26.7883	136.742	6.5
				20.4482	235.606	11		32.3451	79.7943	26		49.5777	71.8652	25.5		45.6568	86.6939	16
				19.2968	188.916	0		25.0814	296.075	22.5		25.85	59.6787	13		36.7957	171.588	17.5
				50.186	87.3798	26		14.3058	182.279	0		18.7683	180.566	25		57.2342	112.082	0
				33.1723	110.604	31		39.9027	104.132	33		15.3147	83.4062	2		29.7824	82.288	0
				37.7716	101.303	19		22.0462	81.1681	14		26.9103	281.626	25		21.6477	70.1454	0
				22.4416	52.373	12		33.4881	105.398	26		33.4604	208.554	17		21.1584	109.24	0
				33.9959	339.767	32		43.9609	52.6933	6		20.2286	94.4818	0		20.9382	267.622	5
				28.646	124.692	31		41.0994	60.5381	4		45.4705	174.581	171		23.4216	65.6513	9
				22.0949	100.892	29		35.7763	72.5842	58		31.7742	75.9525	12		20.2293	144.113	0
				22.1696	51.7146	1		19.0836	214.745	3.5		64.5657	14.2296	59		25.6088	78.9649	0
				19.1257	234.635	49		35.121	54.1926	20		39.2981	152.145	35		15.4459	85.8687	0
				19.98	183.52	14		27.4274	109.631	39		26.423	147.609	0		28.1082	137.143	3.5
				23.3721	80.7356	12		27.3383	69.9852	43		65.0222	31.3832	96.5		22.8659	176.499	0
				29.9538	163.926	34		21.7549	126.215	44		44.8907	231.312	13		20.7943	120.73	0
				18.9215	329.903	7		73.9862	25.5684	73		31.1092	66.339	10		23.042	26.6827	16.5
				28.927	108.723	34		65.8864	80.4566	64		32.519	186.641	54.5		30.3058	146.311	96
				27.8573	86.1183	19		35.2954	289.994	6		38.1638	159.873	37.5		43.5939	38.2828	44
				21.6376	90.9369	41		23.7821	197.39	43		59.1482	31.955	0		40.8954	26.944	98
				35.4632	112.921	79.5		26.593	135.465	10		22.948	502.158	39.5		32.7092	160.789	46.5
				19.3447	78.8961	90		43.16	4.98159	2		31.7611	175.536	3		24.5311	104.093	0
				29.4573	76.6955	88		22.6633	95.5469	0		29.9026	324.442	10		23.0833	31.5981	17.5
				37.2136	66.8264	13		34.0483	124.185	27.5		48.2761	71.7471	16		31.4227	61.9567	50.5
				27.5777	121.286	22		24.3887	111.61	23		12.4873	25.8553	3		24.1065	62.6445	50
				21.978	110.863	32.5		31.8769	151.276	27		13.89	25.8533	4.5		34.9813	268.988	0
				24.8822	167.139	37		19.3588	43.6929	11		31.2836	219.796	0		62.0838	76.7287	7
				26.8858	218.759	24		39.067	95.2797	26		19.3449	254.516	7.5		54.3127	194.35	37
				32.2211	227.858	41		38.5748	70.1365	35		21.4052	121.831	9.5		38.654	220.532	33
				20.1306	92.218	5		16.5363	52.6793	0		21.9871	130.902	2.5		49.3381	41.3405	40
				31.7058	537.986	40		30.2968	293.079	34		36.3702	144.471	7		12.052	92.6817	0
				23.7206	139.086	43		41.1631	32.3521	31		35.6	118.793	1		11.0862	41.3609	6.5
				13.5578	67.5949	16		24.4467	102.069	54.5		26.3342	129.386	4.5		21.0783	40.5921	6.5
				27.0353	65.3958	10		10.5029	34.9559	21.5		37.9305	114.771	95.5		25.4973	113.524	62
				44.995	78.92	77.5		24.6271	124.329	8.5		17.5926	82.3258	46		19.6954	80.1443	0
				29.3121	165.967	44		21.6739	234.413	0		28.0017	33.8672	39.5		36.608	33.7042	44
				13.4138	31.0983	64		31.7342	44.927	24.5		17.4104	67.3394	0		47.7067	142.398	15
				30.1685	253.253	37		22.0087	144.07	12		18.5011	62.9025	4		40.1333	13.2863	14
				17.5	155.069	11		10.358	127.042	4		24.2963	54.3321	15.5		28.4718	47.7547	10
				17.261	161.293	14		28.4962	300.667	13		41.7582	31.9512	0		24.4245	80.8889	20
				20.6082	347.11	32		26.5671	81.7821	14		37.66	44.7698	0		20.2309	67.9958	3
				14.6607	64.1382	63		27.2013	23.6504	29		83.9485	330.299	139		16.2239	147.081	0
				14.2031	31.6643	0		17.9929	52.8032	8		42.692	71.4269	21		35.7127	35.2467	21.5
				32.6196	87.529	6		58.77	12.7144	0		34.2348	62.6274	0		27.6361	349.113	29
				21.4913	157.897	35		22.6195	104.546	0		19.6036	165.974	15		32.6217	300.493	17
				32.9476	71.8985	57.5		33.767	150.956	18		51.5584	160.778	72		17.1306	113.233	0
				28.3677	87.3348	60		20.6887	125.352	0.5		52.6216	407.582	58.5		43.548	23.7625	153
				17.0984	97.0327	6		17.8486	108.713	12		29.0286	93.1925	0		31.4948	141.417	80
				28.063	144.624	34		27.9434	282.4	83		23.6781	101.299	22		56.6749	94.6823	155
				11.8254	164.907	0		38.4475	22.1628	28		28.2073	116.739	0.5		27.5849	247.362	30.5
				36.8442	543.191	61.5		32.5289	133.101	19		15.2343	19.6376	0		12.24	46.8627	0
				21.76	10.3661	5.5		14.9465	135.455	7		78.639	206.412	178		54.2743	13.9741	100
				21.6129	64.6786	46		13.2556	123.472	0		42.659	420.141	71		58.1421	30.9803	105
				19.3835	86.9848	14.5		16.633	139.832	22.5		73.875	26.5726	47		31.9922	71.3187	30.5
				16.9109	133.856	0		37.2362	90.4179	44		79.0467	22.1019	82		57.4686	21.9169	18
				21.9636	61.317	6		19.6189	178.313	5		36.4605	202.584	9		28.1241	157.791	63
				22.7875	117.501	7		43.1343	24.4503	26.5		43.79	141.964	0		27.0009	151.906	0
				19.939	43.8363	3		18.0319	65.0223	9.5		19.9771	96.9049	68		35.632	32.4975	158
				21.1959	119.158	7.5		35.1333	123.623	29.5		18.7048	82.5691	49		18.3129	120.105	26.5
				20.9641	81.8852	31		37.1461	146.548	16		26.0155	63.5998	13		74.9487	67.5083	27
				14.9247	352.288	0		25.5989	57.2669	46		29.249	140.741	114		77.4033	11.3388	86
				24.3722	177.228	0		25.4594	75.243	4		16.2526	139.886	0		53.3724	126.781	59
				16.6892	60.9646	0		57.38	28.0563	6		24.8171	13.5418	6		39.2064	85.1691	17
				23.5979	64.8475	22		21.3393	214.961	0		35.7371	18.0931	11		19.3765	91.5399	0
				19.9533	163.916	5		29.1594	74.5043	56		31.9722	304.629	71.5		26.9666	236.27	0
				29.0141	104.078	28.5		22.9854	109.798	1		23.6187	89.4599	48		17.8324	295.393	0
				21.6271	59.4395	33		26.0303	80.9972	0		24.1687	79.3366	10		32.4959	79.9338	16
				23.8212	170.326	0		28.703	153.864	68		27.4968	95.5999	17		11.2217	71.5951	0
				16.9529	37.6206	14		29.5164	109.594	0		15.1243	103.816	49		21.7667	88.2631	69
				41.3645	192.444	10		51.4095	37.9134	29		23.9892	100.77	9		35.6772	69.4067	98
				21.9147	58.8991	32		17.7151	125.888	0		41.8114	133.524	6		14.5189	121.562	95
				23.325	124.401	9		24.3837	116.275	1		27.7564	263.921	25		10.3927	23.9334	0
				26.1695	36.361	14		26.1165	342.299	11		20.1314	114.096	77		39.0126	33.2127	28
				30.278	264.932	14		15.984	36.642	11		14.7077	138.468	0		24.3108	171.744	22.5
				25.0905	588.777	3		12.8732	88.1856	13		26.543	180.517	0		17.8364	209.409	0
				21.2036	249.349	6		18.3752	59.07	24		32.469	208.402	0		18.4526	161.365	76
				24.0969	295.221	17		17.7444	38.4126	24		33.6185	188.221	1.5		33.5	22.3868	90
				17.875	277.902	6.5		30.0078	123.631	32		49.5433	7.32994	16		23.585	12.0266	3
				13.8693	63.5879	0		22.7051	106.178	9		53.6594	66.6025	2.5		18.8024	184.208	5
				12.312	49.8851	0		19.9146	81.3427	0		19.6741	88.0052	18		26.0948	341.093	44.5
				15.2626	50.7124	0		37.3986	49.5077	0		24.2516	163.148	37		33.3568	155.683	11
				25.6219	184.231	7.5		27.9575	47.293	28.5		29.707	78.8433	45		35.9959	101.828	65
				34.9477	88.7633	8		16.8059	83.9526	0		37.8067	471.681	10		16.9063	256.332	29.5
				34.9285	133.26	19.5		18.8889	36.8406	9		16.26	66.8244	5		22.8046	66.7361	23
				24.4691	264.89	14		14.3203	189.656	7		27.0809	62.2692	1		23.2072	83.0918	0
				37.29	20.0699	12		24.5914	19.8198	0		26.8582	128.842	1		18.2867	61.0882	99.5
				20.1112	73.4654	0		34.724	6.35722	0		32.8095	189.032	0		16.9938	71.9937	102.5
				17.226	130.514	7		20.5918	80.2118	0		20.7563	52.1482	3		25.8343	17.4053	76
				20.8756	60.8386	0		35.92	66.9424	0		14.9768	70.0777	7		39.483	94.4562	31.5
				19.9011	42.7476	19		13.005	121.84	0		29.4736	235.416	12		37.3869	120.131	28
				15.2081	128.447	0		20.8035	211.448	7		22.6589	523.256	31		37.139	51.8187	9
				19.8021	118.655	12		10.4538	68.7996	0		73.8622	95.6203	32		43.5133	14.375	6
				24.9702	288.944	10		24.2809	53.6032	12		31.2395	143.264	0		13.5475	77.4919	48.5
				21.4308	94.9772	0		25.3251	334.922	27		18.0676	60.4104	0		28.0015	109.861	20
				30.8125	63.8748	45		21.1269	164.058	44.5		27.5079	85.0002	6		30.3679	68.4281	5
				30.2702	108.485	61		31.0069	93.9553	41		27.1586	72.1038	10		23.48	49.0898	10
				28.025	76.438	45		20.3257	54.4834	0		50.0825	99.7799	70		44.4973	44.809	15
				18.0563	102.417	2.5		21.7593	86.6534	21		25.02	126.105	7		25.3467	33.1539	4
				26.7759	121.228	14		19.2343	80.3702	15		17.856	41.5981	19.5		35.5406	321.378	20
				20.8921	153.619	22		14.959	86.8158	17.5		18.4071	85.3106	5		29.104	186.402	0
				19.0357	206.809	12		14.902	31.4894	6		16.8263	210.941	11.5		32.936	207.949	20
				24.7039	169.782	25		39.8813	94.7707	97		15.6225	105.736	0		34.8865	87.5476	18
				24.1819	110.488	21		39.2189	111.885	14		42.2085	242.738	6		26.2019	271.431	11
				22.1911	266.19	10		41.303	88.7612	61		41.2369	185.248	38		34.1208	65.6789	51
				24.3583	177.89	11		19.1533	65.3074	0		38.1165	130.387	21		33.2474	40.0829	23
				27.396	5.66941	4		31.2517	75.6518	30		32.5621	266.649	27		30.4886	111.9	0
				24.6852	142.417	24		27.1522	133.833	23		55.6659	154.278	86		40.1662	43.4295	0
				22.3554	25.423	27		33.1167	10.9379	6		32.5857	18.0505	59		29.5048	135.363	7
				24.7657	150.007	8		22.5865	92.5064	9		33.9107	495.245	69		44.0995	237.318	22
				20.6255	42.8636	0		28.599	33.5862	31		41.5289	17.983	8		33.7156	350.5	140
				21.353	125.669	19		15.625	136.631	3		20.1377	63.6208	0		74.6212	81.8107	153
				14.2949	152.759	21		26.6672	111.871	1		20.0327	314.525	9		32.3468	127.538	36.5
				41.4575	70.116	35		32.4579	35.2487	31		27.5869	93.4482	23		18.9583	33.8672	0
				12.8621	60.3041	2		42.9227	212.848	83		33.2097	186.889	10.5		24.575	141.517	17
				20.4176	50.8775	5		29.272	96.4629	2		13.0939	93.5699	42		33.9197	142.993	15
				21.2419	164.918	0		36.2325	265.718	3		24.4558	111.335	20		28.8187	106.051	17
				23.2342	187.46	19.5		24.9312	117.47	10		14.8129	47.5799	0		32.3215	91.7305	28
				22.884	40.3737	0		37.5825	19.0658	20		43.0962	45.7484	110.5		27.1831	80.8812	6
				16.98	60.8445	16		28.7062	70.0866	8		22.7855	205.499	15		32.822	370.671	44
				16.0696	140.761	4		19.0585	56.3818	0		54.545	11.048	23.5		37.0512	163.153	11
				30.1537	126.96	24.5		26.2669	65.7063	56.5		18.7867	31.2438	29		26.9309	104.683	9
				24.6113	65.3958	79		16.2435	195.525	0		21.5075	138.242	33.5		47.4381	168.123	6
				28.1314	11.3388	78		20.3524	311.45	20.5		23.6591	49.3897	19		25.0993	137.428	44
				21.564	182.274	10		16.9729	184.397	11		25.0049	168.703	9		25	274.144	0
				28.4736	58.3234	26.5		31.3041	171.71	0		31.9167	76.8958	42.5		24.5376	464.577	21
				20	129.284	38		61.6911	176.683	0		24.9981	106.02	70		16.4185	303.421	0
				19.829	122.342	0		13.1708	70.2085	0		89.5812	30.4105	11		24.6757	62.6083	82
				28.5984	64.4251	42		16.94	11.048	1		27.4467	83.2393	13		17.6171	19.8145	0
				17.6159	143.883	36		26.3468	102.189	4		38.9585	44.2372	35		26.2448	108.863	46
				18.843	138.599	6		30.2059	95.756	13		66.36	36.3374	41		22.8278	123.304	8
				17.6897	92.9477	3		23.9762	59.8659	16.5		32.0055	170.83	0		47.9489	17.983	25
				18.3986	129.037	6		38.637	83.6318	0		32.424	13.1409	23		34.4962	60.4103	90
				50.5716	212.456	5		54.8347	78.6723	3		37.6109	41.8975	41		24.5771	102.058	7
				22.3774	76.3926	23		27.0619	77.5619	25		24.3433	94.6842	14		23.8087	55.0611	5
				22.3734	305.426	5		15.5925	160.982	0		34.1034	88.7868	43		14.728	32.4975	2
				26.2719	246.479	0		32.722	39.6879	20		43.6103	87.148	16		32.3605	96.2524	37.5
				68.2433	24.5957	30.5		31.4804	100.379	12		19.6664	70.6913	0		20.3441	173.804	0
				37.4562	138.383	26		11.208	30.4066	0		23.2288	88.4666	0		58.224	13.3964	26
				30.3883	73.8694	0		18.3574	78.5132	0		9.96276	56.2638	13		38.418	109.804	64
				33.4803	146.624	20		22.4926	84.1767	3		14.6378	132.302	0		24.8026	193.428	14
				30.0085	69.2319	10.5		20.133	161.183	0		24.1655	120.815	34		39.6845	310.601	29
				31.4655	72.9813	34		31.2924	353.271	28		25.2885	85.1377	15		30.7889	92.1643	0
				24.7245	50.6494	0		38.6562	74.2743	45.5		22.1818	77.9649	8		37.0585	115.8	58
				39.3219	100.346	5		31.0311	37.0761	6		76.1832	157.808	11		12.0092	214.748	0
				30.7122	81.4019	33.5		46.2721	127.052	59		25.2409	134.414	0		56.1332	113.2	28
				17.14	77.7216	0		29.1145	87.5527	21		29.4459	108.47	4		35.8974	312.586	20.5
				15.8627	189.564	13		57.1941	57.3722	74		25.266	127.887	11		65.6374	47.0853	3
				11.8508	59.2095	0		28.889	90.3532	35		16.9261	327.551	0		34.3591	384.786	0
				24.7032	201.097	21		27.694	111.981	25		25.0788	37.2491	11		40.6136	154.971	4
				14.8251	73.4077	7		48.52	50.7124	101		16.9137	247.879	1		15.443	133.879	0
				21.6287	127.874	10		30.7167	322.678	30		15.4881	190.477	22		33.94	109.791	45
				15.3843	46.725	9		23.9251	196.948	3		39.4857	116.812	14		41.363	46.1808	69.5
				11.0308	38.3084	0		23.8429	70.4009	1		45.818	315.709	10		36.2339	191.299	112
				20.6211	84.7506	9		29.1604	129.986	33		48.2232	153.086	119		34.2452	220.217	69.5
				13.6258	54.3204	0		31.7017	146.275	21		27.3557	332.407	0		29.78	185.306	81
				20.5987	146.051	16		32.4596	331.291	80		28.3361	176.558	0		43.228	88.6453	4
				18.1834	69.8271	1		32.62	43.2606	20.5		46.1174	71.7021	0		64.5557	77.7073	11
				11.7983	36.2156	0		49.064	13.1409	59		44.5657	78.3933	85		30.2675	216.135	14
				23.9119	282.634	22		22.8652	77.4127	8		20.5469	97.3961	0		22.8	85.2023	0
				25.0929	128.874	5		36.2641	376.568	67		39.0911	19.5275	44		24.3289	181.412	34
								20.8226	93.0435	10		46.455	15.8901	108.5		19.772	117.157	0
								23.4368	95.2835	49		31.0841	152.768	93		53.6623	57.2641	105.5
								30.9044	121.187	22		40.1497	365.973	93		44.1084	103.642	66
								28.1511	147.297	2.5		35.7468	181.923	9		27.0442	115.306	50
								63.3624	71.1538	0		59.6224	178.006	13		45.4652	118.761	11.5
								14.3303	286.069	8		31.1213	75.1862	33		23.7308	30.0331	13
								14.4937	138.821	11.5		12.4879	137.405	1		28.5642	53.6581	6
								29.2961	82.522	31		18.6551	312.685	0		33.6938	69.5462	2
								19.8324	124.008	28.5		24.4369	27.6868	12		14.8183	140.603	0
								12.9948	75.695	2		38.8092	42.4882	24		41.0574	111.288	104
								19.1776	154.584	0		29	126.502	29		30.4172	179.81	155
								24.3078	133.188	39		40.885	22.1078	42		22.5462	67.4848	6
								46.5957	29.029	40.5		29.7391	181.02	32.5		25.0944	177.481	4
								34.6797	168.691	1.5		36.3789	192.404	30		48.9867	206.354	35
								75.0877	28.2331	2		33.0201	387.05	16		17.1304	136.633	0
								13.7367	42.6277	0		33.1653	99.3889	0		15.043	91.1116	0
								9.03037	64.6234	0		26.4089	166.42	0		22.1674	104.295	15
								21.1858	67.0289	6		39.4116	287.443	39		34.0382	25.8553	6
								22.9897	168.88	0		44.4241	381.301	0		35.682	67.7658	6
								13.8835	91.705	0		25.806	80.37	11.5		40.5464	113.06	0
								22.2178	25.2776	1		27.1276	202.435	14		34.9263	70.0206	3
								18.3553	175.481	31		25.4851	126.148	7		53.88	16.5779	0
								28.7518	125.553	0		40.8752	116.002	78		24.3794	92.7977	6
								26.7932	153.534	10		18.5075	26.0424	20		25.1469	180.69	2.5
								19.7795	129.903	15		16.1425	63.6903	5.5		60.2133	31.3832	91
								25.9975	80.5981	33.5		21.682	150.049	1		35.7762	97.9462	14.5
								18.0052	221.33	4		41.7126	98.4318	41		49.5625	38.5404	72
								20.6713	46.8005	4		28.3341	111.408	44		32.2024	154.234	65
								21.0271	129.87	28		17.5994	162.535	0		14.5416	70.7247	0
								26.9263	102.921	0		31.8434	80.9892	9		71.9492	97.6725	48.5
								22.7875	78.2518	0		23.698	60.9822	0		41.5144	145.878	44
								22.6012	253.444	19		19.6291	25.8553	0		28.4345	65.1932	108
								25.5312	60.6769	40		14.1124	315.074	0		56.455	26.5373	155
								23.7511	85.9309	33		21.3931	95.8337	9		14.7992	63.7772	9
								55.6527	29.7188	77		21.289	77.0157	33		25.6194	159.02	57
								25.5119	163.036	25		23.4038	57.1481	21		17.8464	70.0572	8.5
								35.3408	276.18	33		21.5569	51.97	26		29.061	319.579	37
								53.8374	71.2874	49.5		68.3955	98.9722	157		29.7807	342.96	5
								64.9188	22.1078	0		34.4139	110.542	18		78.628	90.8464	98
								22.3218	19.7595	41		100.869	38.9903	137		72.4953	33.3307	88
								41.2821	89.7453	1		27.7144	118.564	73		92.6831	32.6075	98
								27.3773	140.139	0		30.984	8.58959	47		57.0326	232.985	75
								25.1506	279.68	1		27.3575	87.1408	23		25.5777	445.945	0
								12.2286	94.9516	0		16.6415	178.018	0		20.6962	86.01	0
								17.44	104.59	0		38.174	117.385	21		26.9297	320.313	22
								21.7453	160.216	0		44.58	49.046	0		58.4507	138.607	33
								25.6355	135.107	16		20.8817	107.856	27		17.7563	85.0354	0
								17.8596	234.677	0		42.9827	190.437	13		36.3335	109.171	79
								23.5756	62.7625	14.5		40.1605	181.956	0		23.8133	55.1692	31
								24.7474	39.5366	0		61.5296	58.3234	10		17.813	112.706	8
								13.0642	110.443	18		26.9194	69.5736	0		68.7985	132.708	93
								22.6938	80.5648	8		32.0222	241.452	55		67.9915	125.944	101
								24.0248	87.5448	0		18.7719	91.1881	1		19.1071	75.9584	41
								11.0901	163.128	0		38.554	20.7557	128		20.8084	71.9324	27
								28.1368	155.833	13		25.4041	101.96	34		33.6437	85.4803	50
								23.4158	91.7364	12		22.7239	112.919	62		17.085	75.0958	17.5
								39.455	10.7925	30		18.7658	55.857	0		47.382	287.586	67
								52.356	40.6312	72.5		33.5143	55.6015	2		61.7233	15.0569	63
								22.8057	108.68	26		24.5742	117.007	1		24.3182	205.961	11
								21.9015	185.694	21.5		17.2089	114.33	0		19.9109	139.428	0
								40.5879	88.8987	53.5		34.6374	373.162	11		52.934	19.899	41
								25.8483	162.844	68		22.2378	48.9006	0		13.0356	103.41	0
								18.1657	43.8933	18		18.8067	71.9591	5		29.2	91.5301	15
								31.7269	132.503	2		23.195	67.547	15.5		21.0209	91.7994	2.5
								18.4707	226.331	0		35.0956	13.6872	5		30.0053	30.8663	12
								27.7077	110.126	1		18.8157	121.143	0		50.6833	18.4094	104
								25.4887	47.0375	2.5		32.9976	127.268	62		50.088	13.3964	141
								34.4029	17.1498	165		55.73	24.5957	172.5		60.1161	308.564	65
								36.9705	172.853	67.5		22.687	143.982	6		22.9212	69.2572	12
								42.4309	58.7243	33		13.4786	273.826	8.5		18.4781	65.3723	0
								15.5834	128.943	0		32.6259	47.4627	57		28.2667	229.924	0
								19.5632	53.5716	0		20.9814	79.3403	54		18.3794	70.629	19
								22.1632	83.088	35		38.0859	80.559	57.5		14.4141	176.17	0
								16.73	120.709	21.5		24.4166	71.2068	4		15.8209	121.898	3
								31.5937	101.607	130		17.1842	61.1059	4		24.4577	158.007	0
								29.3239	395.457	17		13.4345	46.1846	0		19.2347	225.584	0
								21.4528	280.011	42		38.5855	79.7552	0		15.7307	158.415	0
								29.5018	111.013	52		17.5473	88.9284	0		44.6029	24.6507	164
								19.2695	200.892	20.5		28.3281	163.47	9		19.1841	101.66	0
								32.764	5.66941	14		27.5248	167.725	8		35.5635	91.9973	8
								16.2871	65.6748	28		20.0145	267.949	16		23.2593	82.7584	8.5
								45.2409	50.3006	16		20.98	82.2489	6		12.55	62.8137	0
								30.4094	152.147	30		51.4573	29.8407	13		13.6255	56.541	0
								21.1943	56.5469	16		35.253	190.389	30.5		52.072	64.3848	14
								24.3975	165.427	40		49.32	42.7182	2.5		21.9838	72.7572	4.5
								33.4177	60.8277	64.5		18.7326	221.407	0		45.9467	24.0533	2
								26.81	64.1617	27		52.466	25.9948	0		26.9282	189.715	0
								34.1713	137.658	18		17.7305	97.9091	0		31.9929	126.333	0
								13.5476	106.124	3		24.8762	147.091	1		33.5853	86.407	42.5
								18.7633	278.726	0		16.2139	54.0355	0		36.1983	41.7493	55
								23.7422	140.417	56.5		14.8187	30.9529	6		29.2761	289.451	44
								24.4445	91.9428	41		19.4391	66.565	10		17.1378	34.7278	2.5
								23.3355	136.719	8		22.542	131.652	15		23.0889	106.768	63
								24.91	107.363	33.5		32.6347	296.207	62		10.5417	119.188	0
								35.0509	71.2067	1		57.046	35.9982	16.5		24.5397	174.252	0.5
								15.4623	51.8834	0		22.8344	355.555	25		31.44	7.87236	7.5
								20.8939	70.3774	21		18.3218	120.16	12		29.1183	102.174	6.5
								68.6582	21.7967	126		20.2594	156.24	40		61.278	25.7394	0.5
								38.0287	212.601	76		35.0085	202.887	89		48.4775	22.2414	26.5
								31.1143	13.2863	35		39.1318	87.531	45.5		31.9655	268.785	0
								21.8349	137.041	0		19.4176	58.2133	0		32.2257	249.861	84
								42.9166	340.694	33		46.986	18.7759	119.5		12.8936	53.6541	0
								19.7917	67.6521	0		40.4649	485.621	103		21.1454	135.714	9
								22.2077	85.5797	0		58.44	8.84508	115		13.5756	86.4305	0.5
								43.11	71.6685	95.5		29.0724	72.7513	88		14.8683	103.297	0
								27.0117	68.8584	0		59.0618	293.859	27		34.3005	106.479	7.5
								61.2227	30.2651	69		17.9042	73.654	1		35.7663	309.546	6
								24.7378	29.3952	35		43.0157	120.015	137		59.6124	74.5278	8
								15.4987	152.699	0		24.41	59.6066	44		23.85	102.378	0
								44.7365	35.1768	60		23.2514	55.2469	4		10.0096	41.4859	7
								29.1335	438.099	37.5		39.8733	44.0997	0		28.0091	58.4629	0
								18.5831	127.374	0		22.1685	53.7701	12		38.23	113.781	120
								40.628	7.04504	87		48.5183	47.4423	131		44.3596	126.156	69
								19.8611	50.1896	12		22.0358	175.736	22		43.5075	16.5779	45
								20.6866	269.147	0		18.5239	101.118	1		52.8009	95.5488	109
								20.7847	49.6413	26		19.8705	116.571	9.5		27.9359	512.968	24
								27.7136	86.183	46		19.356	202.016	0		29.308	270.151	38.5
								58.0365	202.058	0		23.3183	95.3977	0		31.8547	83.6363	58
								19.6515	123.386	1.5		25.1095	65.1895	1		26.8345	28.5987	16
								17.9623	350.846	0		15.9	72.2916	20		21.116	65.9871	2
								21.1965	52.9022	11		45.9275	22.0321	56		25.568	76.4791	13
								67.4126	228.927	0		28.7015	76.7878	14		41.2983	61.604	128
								45.9413	145.126	62		21.8068	91.0958	0		35.72	162.596	134.5
								11.9278	69.3797	0		40.519	81.3389	0		33.3545	116.629	9
								18.266	120.441	12		42.5051	294.928	24.5		33.8464	300.369	9
								24.2303	165.853	0		28.97	38.3123	33.5		67.4068	94.2449	0
								15.3066	121.567	0		25.4125	31.8406	25		32.8733	108.415	49
								19.8624	53.603	10		18.187	149.461	7		42.4768	62.2181	79
								22.2187	29.3218	0		27.956	57.3486	73		17.2031	114.554	18
								21.0862	75.1686	0		33.54	27.51	103		12.5885	199.957	0
								38.9186	42.1573	16		42.0617	105.037	0		19.2067	15.0569	0
								32.2728	64.7335	35		23.2361	249.58	0		19.3032	73.6395	0
								16.0556	86.8373	2		24.2291	65.2466	5		33.4739	241.592	19
								31.59	20.4527	33		35.5652	117.44	4		16.5377	96.9329	0
								24.0177	255.213	48		33.345	93.8986	90		16.752	47.3559	0
								21.2447	50.9174	66		26.9821	96.5127	90		23.0462	796.043	0
								22.5169	67.2058	22		35.8214	108.862	2		37.9166	61.2395	56
								28.0632	324.763	57.5		34.7603	165.046	14		48.6717	53.3712	159
								22.065	76.6148	57		30.5464	57.944	33		23.7379	84.3064	12
								27.6902	112.378	101		22.1948	137.027	3		27.3353	284.858	17.5
								19.3994	182.732	49.5		16.1702	104.676	21		40.9115	51.4511	65
								21.8192	249.431	0		12.7743	35.9895	24		21.7159	145.754	0
								33.333	216.148	61		26.9618	187.894	22		33.3549	147.847	0
								39.2956	17.5506	82		26.4406	96.1129	22		48.9678	183.701	7.5
								44.4212	141.614	90		21.2942	153.286	2		63.0235	111.003	52.5
								17.4179	112.865	0		54.87	8.01776	18		76.5968	42.3152	96
								22.6816	481.796	19.5		38.6785	84.3732	45		13.8744	155.059	0
								36.5446	178.329	104		53.1075	136.442	45		22.31	11.048	15
								28.8792	62.952	41		15.9242	251.683	0		33.284	22.8192	22
								36.0902	101.124	99.5		18.1644	135.074	0		21.9153	138.171	0
								30.9559	96.5197	0		68.0558	270.928	62		36.6297	163.612	101
								48.8173	31.3852	55		18.08	219.515	2		69.816	9.96522	79
								58.2094	72.6984	33		27.5227	66.5356	17		68.9733	25.9654	86
								54.7462	31.2319	56		23.336	13.1409	32		31.0664	114.045	0
								26.7048	114.862	0		78.2588	131.69	68		63.6383	97.7302	23
								48.2851	83.0918	107		27.5821	81.6556	7		31.098	163.429	41
								62.127	46.4401	18		27.1007	101.718	44		38.0406	146.187	18
								21.2795	90.3058	0		18.2827	129.723	39		15.8583	76.6697	0
								23.9819	77.0157	12		13.4248	55.4817	0		22.6733	37.7366	7
								17.5331	80.7337	7		20.5286	20.3254	0		27.3563	419.533	0
								26.319	111.742	0		16.8385	78.8361	0.5		63.4	49.4842	18
								28.72	128.513	29		63.4262	50.9308	3		14.4226	72.4644	0
								19.3803	153.981	0		27.8974	76.0724	0		18.8684	236.038	16
								15.4514	99.8699	5		45.92	27.5453	0		42.3144	59.0386	118
								29.7611	218.138	22		13.6633	53.3692	0		44.6035	180.857	133
								31.8756	22.8854	12		17.634	26.4272	8.5		22.5367	182.889	57
								22.4252	93.0657	10		24.2878	146.623	66		36.9812	160.144	116
								29.387	110.205	22		20.8791	49.2129	7		15.9658	114.652	0
								25.7249	147.182	26		48.175	29.8622	8		37.356	21.9624	47.5
								35.2197	160.784	27		17.5624	130.506	0		16.094	150.353	14
								38.9961	80.4194	2		48.97	10.7925	9		41.6811	203.101	8
								11.14	23.2456	0		71.0783	42.2917	123.5		31.2333	121.799	22
								31.3808	215.153	21.5		57.2936	44.6401	91		40.2678	146.669	40
								28.8161	148.132	27.5		21.1838	96.3743	0		36.3282	96.5197	0
								37.8355	124.466	73		21.2417	49.5057	0		26.4533	17.8854	4.5
								35.1133	79.4859	62		19.3666	156.101	0		30.7194	353.892	2
								23.5381	292.416	14		22.425	44.9191	50		38.3783	138.382	63.5
								27.8695	156.521	12		29.0731	267.137	29		15.5981	103.067	0
								19.7722	80.5476	0		46.0514	194.319	30		8.97125	39.3862	28.5
								23.78	90.0808	3		69.2	6.35723	88		55.3576	125.983	200
								13.8758	134.594	0		37.1796	141.73	17		42.652	12.4531	160
								23.7345	83.0014	0		26.3205	101.685	23		24.1022	241.075	13
								22.9923	37.8467	86		36.06	13.8581	95.5		17.7909	80.3367	12
								24.3187	179.399	52		22.182	125.256	22		54.5427	107.961	53.5
								26.6843	132.497	44		25.1473	397.156	0		30.9082	172.611	20
								15.1442	71.3501	14		33.9053	37.9921	16		17.7211	178.475	1
								21.2515	107.648	4		31.7606	78.0946	106		43.3545	19.7595	0
								17.7839	90.884	39		28.653	80.1952	53		27.6824	143.458	32.5
								39.644	6.35722	91		58.3	25.8827	62		51.4276	50.1523	0
								26.647	187.468	21		45.6357	99.155	140		17.1967	31.8117	2
								28.7868	269.785	18.5		29.1867	297.728	0		26.9509	79.7316	49
								26.3034	119.938	17		29.2675	202.513	53		22.9781	102.617	20
								30.4661	315.221	29.5		35.1138	241.996	2		30.2788	479.204	21
								28.7371	54.625	0		55.8677	23.0806	116		31.349	149.246	12
								47.8223	104.782	37.5		41.5961	133.415	85		22.7243	165.922	0
								69.4347	38.3378	44		30.5046	137.157	46		24.3101	417.749	51
								54.3026	119.25	24		35.734	93.5916	13		37.62	12.0266	1
								23.9023	68.0075	0		44.9157	30.4046	24		24.9194	426.586	27
								18.9243	132.908	15		35.17	131.608	29		38.5331	153.868	202
								12.7978	46.5816	4		19.9027	322.205	0		41.3927	20.1839	72
								28.2356	25.9654	12		57.9506	70.2105	1		26.4371	17.4053	0
								32.876	154.428	31.5		22.0664	65.8164	0		25.2433	93.3008	1
								26.4229	175.909	8		50.0463	169.851	48.5		32.7528	148.775	47
								22.1654	214.799	64		33.522	104.16	0		23.849	55.9855	1.5
								24.0898	218.944	45		15.3865	215.956	0		16.5566	77.0211	0
								13.6367	89.4531	0		56.5006	167.527	82		19.9062	88.5771	0
								18.662	43.1702	2.5		58.4341	20.3293	78		19.2609	107.42	14
								22.0134	152.94	0		30.1218	114.984	107.5		18.3526	125.95	13
								18.7387	53.77	0		42.7084	90.6852	123		18.1253	193.967	21.5
								14.7791	110.903	0		17.1515	177.216	0		66.12	24.7411	84
								23.5719	63.3344	0		28.18	16.0611	2		42.05	54.9137	0
								38.0987	36.7933	22		23.7121	393.541	34		16.6444	823.107	0
								20.6825	42.4586	49		26.936	222.464	40		16.7509	78.6821	27
								35.3661	169.128	0		39.6785	156.651	54		15.42	108.14	12
								19.7209	53.5087	10		26.3198	203.61	0		19.2878	229.416	1
								30.859	160.253	17		26.8523	333.995	10.5		38.9468	204.464	0
								19.9383	52.8886	7.5		27.2162	36.9093	40		29.5839	342.264	3
								32.4264	146.362	42.5		18.2236	46.0295	0		22.9382	26.9676	0
								26.3659	123.517	0		35.2349	176.996	68.5		26.9193	72.4349	26
								28.2516	119.121	21		30.012	7.04504	43		73.2429	11.0539	154
								22.048	12.7086	17		27.4215	106.481	52		35.354	77.8509	119.5
								11.5052	79.4524	0		15.9469	85.2044	26.5		22.1469	108.391	9
								43.136	266.85	0		42.5527	226.75	5		31.531	112.787	8
								52.4056	142.685	21		54.0981	324.083	5.5		18.3489	234.622	39.5
								22.9387	66.229	9		34.5304	73.586	13		37.1133	23.6524	127.5
								34.19	97.8784	117		21.1054	200.022	5		26.8787	92.8822	114
								20.9084	70.4954	0		11.3854	54.2024	0		65.5829	81.9127	186
								42.8232	30.9803	0		20.9	8.70557	0		31.8069	200.99	35
								15.4672	152.263	36.5		12.1038	79.9908	4		24.1232	115.281	35
								22.8653	70.8716	20		12.0536	65.5749	1		34.5197	179.829	49.5
								19.0798	259.391	8		11.6865	82.727	7		30.7462	122.591	6
								33.8275	55.0003	3.5		22.4586	68.0436	0		26.4884	64.1911	0
								14.2749	136.43	0		41.492	16.7233	10		43.6408	143.41	6
								25.7709	93.2024	32.5		21.0258	138.354	0		19.248	51.1662	1
								68.0027	31.3852	0		22.1009	121.673	0		28.1326	249.042	73
								41.7026	210.118	0		21.2346	141.793	0		36.8805	81.7162	26
								41.3875	163.89	27		30.5175	56.6941	28.5		38.0554	135.122	5.5
								50.3514	14.2296	117		91.4262	29.3218	60		39.6889	226.629	47
								58	17.4053	121		13.3559	100.817	0		54.021	160.226	15
								12.4133	104.345	0		18.94	35.3515	13.5		24.7774	206.971	4
								26.3575	137.125	55		23.7605	86.0927	17.5		22.8551	161.363	25
								36.854	242.206	43		29.73	8.70557	65		30.937	109.741	6.5
								20.0598	263.197	27		30.3883	112.52	8		37.8429	16.0296	56
								27.4587	76.7308	39		58.8346	97.5849	168		28.1035	249.34	0
								20.1169	82.7127	0.5		34.1921	183.367	2		44.5805	118.054	41
								20.4016	60.7011	55		57.8923	35.5277	146		14.9	36.0996	0
								27.1845	172.732	29.5		17.5062	36.8168	13		51.7468	149.685	150.5
								14.8014	91.9513	2.5		20.1238	65.7063	0		66.6976	130.424	63
								22.831	180.203	36.5		31.5964	147.115	22		61.9964	21.304	37
								11.2018	122.102	0		20.4257	32.6449	0.5		32.8419	130.422	1
								14.4345	45.5185	16		27.8882	38.5619	0		53.7836	312.661	25
								20.9544	105.386	10.5		34.7996	120.552	117.5		87.9243	25.8533	0
								22.9033	199.119	0		35.3157	23.0747	98		46.7184	112.654	19
								20.1283	53.8015	49		21.3857	210.749	0		24.7255	66.6828	78
								28.8313	135.795	0		25.7466	198.697	10		65.7752	78.9522	51
								32.36	22.419	42		35.59	10.9379	88		53.786	131.589	72
								29.2266	193.106	24		31.2417	58.3155	11		44.6906	100.68	70
								31.38	80.4751	52		21.5255	122.682	12		34.5835	170.692	2
								32.4537	415.392	21		46.1695	225.498	0		35.6786	20.3313	0
								44.376	6.35722	69		30.5026	197.248	14		18.82	40.4432	0
								15.7968	90.8385	5		64.474	18.5234	5.5		42.1635	171.54	105
								14.4314	80.0498	7		74.1285	81.5434	111		33.4135	115.332	0
								22.6656	133.451	10.5		53.0607	62.8155	113		55.9072	135.488	40
								17.0098	141.006	51		35.5775	293.863	41.5		35.083	59.7029	0
								49.7485	107.456	86		24.9988	108.543	11		24.6143	12.5985	0
								17.867	89.4432	9		13.9605	89.8011	11		24.1835	127.048	0
								46.1691	103.81	0		17.8758	122.931	0		24.5591	120.848	91
								45.1767	11.8812	53.5		15.1569	87.9066	0		18.5385	119.883	0
								33.5112	51.1938	0		27.866	141.46	7		39.2826	61.2356	0
								22.7191	113.748	0		14.1318	97.8738	0		48.2586	204.639	50
								34.959	186.832	39		41.5063	65.6827	58		53.5462	19.6415	176
								26.0443	78.0001	15		37.4373	369.671	20		22.6211	216.937	6
								28.4659	114.359	0		43.3714	59.8994	31		45.5463	108.399	45
								18.5463	132.523	0		30.7582	241.453	48.5		16.198	154.282	0
								17.8457	134.008	0		25.2464	61.0923	37		13.0529	450.36	0
								41.3156	138.568	51		55.62	49.8858	103		45.2869	84.0812	75
								19.1511	124.195	0		42.4789	524.563	96		59.3736	184.646	50
								23.9054	198.693	41		51.464	17.5801	76		52.0661	188.691	71
								16.2364	141.972	16		49.5692	104.418	48		41.6587	67.7273	3
								30.3434	99.0095	76		39.5876	61.22	38		61.5341	150.72	74
								72.7369	58.0798	0		22.6421	217.352	2		19.0852	185.006	1
								16.9053	240.542	23		26.8522	175.425	19		15.9689	84.7838	0
								35.4167	110.374	42.5		21.617	224.733	25		29.2905	96.5432	7.5
								20.655	41.3387	51		29.0771	127.37	0		21.6896	55.9965	0
								21.4022	87.6587	49		27.9426	144.076	0		37.2543	24.1889	3
								34.8869	71.8887	97.5		26.5264	109.688	57		24.489	109.92	0
								51.7188	102.443	105		44.9486	16.462	85		21.23	287.837	32.5
								18.24	75.2097	0		30.248	117.637	11.5		22.2586	44.8917	26.5
								42.9257	124.157	91		26.6847	202.386	21		34.7481	189.47	56
								24.1258	359.461	21		17.9873	95.9596	0		30.4052	59.5111	34
								20.607	166.93	0		22.1909	87.1283	0		34.181	76.2828	36
								32.6684	89.9592	23		44.449	108.969	40		19.0116	315.189	0
								19.4152	90.5005	3		14.6249	123.916	52		42.5084	114.121	6
								15.362	82.6792	15		69.0446	127.076	81		27.3815	195.006	0
								63.6108	239.387	84		28.3771	85.3329	30.5		18.9573	43.9227	12
								16.5541	135.777	2.5		74.0218	31.2634	69		26.6431	94.0318	12
								26.5783	54.057	20		14.1219	114.346	0		27.0536	227.392	0
								17.7308	205.171	3		40.2137	121.369	2		56.1029	41.2286	47
								48.9043	29.8762	92.5		18.0368	56.4053	17		28.7844	156.156	37
								19.3614	173.973	34		56.2833	49.0813	0		23.9465	107.726	15
								57.2595	85.9552	77		54.8038	42.7161	0		32.8146	273.164	75
								41.0455	69.9451	86		28.5619	99.4143	10		42.5284	115.283	44.5
								42.7624	152.421	0		20.2164	162.326	2		32.678	113.541	23
								24.6981	80.557	8		22.2263	71.2448	68		45.5782	34.4449	15
								32.52	9.53289	23		24.2259	124.051	72		10.3789	81.6868	0
								12.504	95.0761	13		32.4072	76.7346	23		16.193	45.3494	0
								28.8492	127.034	0		41.7818	311.331	97		18.2918	273.052	0
								27.1997	152.415	28		34.0191	201.346	117.5		33.7857	220.659	7
								22.8088	368.172	0		25.0562	66.8224	73		28.717	115.316	6
								37.07	128.724	78.5		24.2089	84.4616	53		15.9552	160.544	0
								22.0957	70.9218	18		25.0508	106.082	58.5		14.6624	46.0333	0
								14.9641	189.571	1		56.3304	118.418	6		27.4815	92.102	3
								17.3476	76.8703	4		28.8563	93.5551	0		42.28	44.811	1
								31.4702	221.181	14		25.8212	129.543	2		15.0664	53.2297	10
								47.882	88.799	24.5		16.0188	82.6292	0		30.2709	21.5595	16
								30.3513	63.3638	23		19.5327	262.431	0		36.4685	79.6607	3
								30.2995	199.695	1		33.3479	288.686	12		30.2784	135.512	9
								30.042	17.696	0		34.1	93.454	51		52.9771	52.2843	0
								17.1915	141.893	0		24.4062	76.7622	0		21.6184	227.039	11
								12.8655	185.538	0		27.588	63.8768	21		41.66	70.3547	19.5
								12.6827	98.5693	10		36.8548	84.3234	15		43.205	44.9467	64.5
								27.7075	54.6229	0		60.0948	40.3463	0		27.8548	201.439	30.5
								40.5355	144.482	10		30.1264	112.864	66		23.1436	178.8	0
								52.43	61.3425	4.5		23.3325	63.9101	0		25.3572	58.7596	99
								29.5397	277.937	9		16.97	210.397	13		21.2871	102.054	4
								16.4348	94.6783	10		21.1533	86.1641	23		10.7847	61.7012	2.5
								37.5593	65.458	0		28.7197	153.89	53.5		17.6936	91.9937	0
								37.2753	195.066	51		26.6551	89.5296	8		18.843	100.033	1.5
								26.3641	94.6823	23		28.9247	131.051	33		30.6327	208.101	12.5
								41.5954	336.398	4		31.2157	149.36	90		34.9844	76.6751	35
								33.3105	129.96	6		10.8415	78.2772	7		12.9111	33.5141	0
								23.9511	219.286	33		42.2008	156.694	46		38.695	111.71	0
								24.8108	103.95	23		25.7091	218.984	4		39.9762	121.468	9
								25.8696	63.5546	2		27.7389	132.197	0		40.5616	75.0976	0
								28.7114	370.061	20.5		27.8546	63.9849	26		17.8445	296.598	16
								23.6038	185.25	3		32.6063	44.0879	67		11.6963	61.5264	0
								22.3276	73.5178	25		46.9524	95.3936	50		25.3757	34.2681	5.5
								28.4723	223.905	56		25.92	5.66941	16		28.1409	99.3065	0
								24.8284	213.819	63.5		30.4426	70.9119	3		20.8421	132.122	0
								35.7952	64.0183	51		34.17	11.3388	57.5		76.73	82.1058	7.5
								21.3035	238.277	18		29.4167	30.6915	14.5		88.5545	24.2242	33
								46.6862	65.7987	31		30.4283	266.24	67		46.6882	130.601	0
								40.1257	23.7625	76.5		37.669	51.854	118		47.5836	19.7595	166
								28.5152	216.259	23		35.439	152.89	111		36.1867	135.054	174
								41.9905	197.618	88.5		26.5972	283.78	21		29.2041	117.132	53
								33.138	85.8372	29		25.2672	396.431	0		30.393	43.0051	19
								30.9922	294.045	1		44.9017	175.949	40		26	23.4835	43
								28.7329	88.0049	53		28.0314	424.615	88		18.3441	140.545	0
								59.2067	23.2201	41		16.9842	77.8588	0		18.3443	128.414	0
								39.6721	98.9525	58.5		23.8589	114.3	13		29.9765	89.0334	5
								17.4697	106.662	0		13.8826	121.499	14		15.247	264.124	0
								35.0507	156.462	23		23.3678	55.9692	0		24.1044	347.206	14
								26.2539	190.385	0		24.3382	54.2574	2		29.6962	29.0349	28
								22.7366	86.802	17		22.7122	147.176	36		38.7508	175.797	0
								29.8444	85.1396	25		35.5473	26.4566	2		34.9567	77.5875	32
								44.412	98.0054	7		33.5103	285.185	0		24.6952	258.045	4
								47.576	17.4111	42.5		23.6897	157.028	14.5		39.2467	94.0515	23.5
								35.9903	154.865	47.5		15.3915	112.076	5		15.3369	62.1021	0
								24.4572	197.241	25		22.5345	32.3705	2		56.9523	25.3129	149
								22.8432	67.4534	3		31.1609	66.9071	63		11.5173	37.8586	0
								23.0331	155.82	21		38.0699	364.83	23		12.6458	147.026	0
								40.0529	218.669	43		45.3628	76.1904	103		26.98	60.4063	7
								20.2803	371.084	9		30.1086	87.6609	0		20.729	98.2382	0
								35.4033	12.5691	12		19.0859	78.9757	0		16.6569	153.662	0
								31.2366	403.647	24		41.1407	73.8341	7.5		20.4665	107.405	21
								32.9916	101.735	22		18.5836	75.1311	0		21.3887	142.561	26
								45.8021	56.8356	23		30.6377	323.25	69		33.9244	70.4977	27
								21.2786	213.426	24		50.602	72.6984	74.5		18.0503	228.095	0
								39.9767	12.3136	14.5		27.9887	245.949	0		70.9149	190.579	38
								45.5556	76.8379	31		16.7644	84.7721	28		52.242	70.2105	34
								31.4038	379.962	131		28.7514	92.1296	20		57.524	43.8355	127
								35.2738	108.314	30		42.543	285.826	64		21.7953	128.526	11
								26.5455	158.809	15		20.7636	148.02	44		42.1681	88.449	45
								21.1995	293.462	33		12.1456	102.5	18		20.5218	113.828	0
								33.0549	150.429	26		69.372	5.66941	2		29.62	77.3026	0
								24.2151	89.0699	14		51.42	90.8756	21		23.8283	22.5322	32.5
								21.5585	94.5604	27		41.66	105.994	7		45.0674	42.5707	7
								39.5932	134.217	3.5		35.4727	328.753	10.5		60.2221	50.8813	0
								19.9965	58.5002	9		27.7455	156.904	0		20.9161	74.5357	5
								20.9288	68.0377	42		15.7605	219.42	25.5		12.0581	87.4022	8
								34.54	16.5779	89.5		27.5828	84.8998	24		59.6207	56.9683	132
								29.3848	226.767	36		22.9548	81.3174	26		26.242	54.5443	1.5
								33.2044	273.693	13		28.8325	183.21	6		27.7333	78.5367	0
								18.2507	78.9631	3.5		32.5076	66.6496	59		24.3887	189.964	5
								32.8352	114.387	28.5		30.3168	75.4437	9		13.8593	75.8415	0
								14.1503	98.9868	0		17.3867	150.184	4		18.0971	13.5418	13
								34.6394	157.625	15.5		53.9441	81.1367	116		21.94	79.535	22
								28.998	209.201	96.5		50.3937	107.981	117		44.4309	135.282	120
								30.041	116.987	81		16.4741	196.412	22		16.3982	245.834	0
								23.2469	73.2643	0		22.12	20.7872	13		24.5174	188.953	7
								67.7957	68.4165	62		16.9884	173.97	0		20.3504	105.76	5.5
								56.1917	22.2768	86.5		25.5543	180.498	20.5		22.9329	109.093	21
								34.435	41.3387	19.5		54.828	7.04504	8		17.7108	165.406	9
								23.9776	122.367	31		26.2065	86.4366	62		13.3805	105.652	5
								47.7708	122.919	94.5		23.1453	193.926	13		18.5738	116.345	15
								42.5	18.6649	20.5		32.6035	107.08	17		44.7776	28.4651	115
								31.8871	81.1425	5		47.3097	157.763	18		32.6407	82.6439	77
								32.9629	88.2129	53		35.0319	161.599	4		27.0393	156.712	2
								13.2479	66.4529	0		14.9984	100.978	0		18.6308	184.076	13
								30.6544	88.9243	117		17.53	75.2451	5.5		43.337	72.0085	11
								22.702	85.6602	0		50.5197	145.991	12		37.2173	109.511	44
								17.5943	19.8145	4		19.2171	239.127	42		29.5488	65.3879	12.5
								30.3667	21.0611	13.5		13.9773	75.1528	42		25.4489	110.486	0
								14.1649	84.4513	0		24.639	96.7604	30.5		27.4992	134.435	0
								25.6859	327.525	0		18.4933	144.782	12		68.5853	166.253	151.5
								62.5966	114.619	5		27.5135	105.671	35		26.292	56.8327	0
								21.077	177.873	0		24.6418	173.727	0		45.5533	165.744	8
								23.0357	421.667	10		36.4041	98.0172	59.5		36.2461	237.331	62
								15.3579	209.304	0		48.2457	13.2863	22		22.6078	57.549	32
								17.0696	110.616	11		42.0435	90.9073	24		22.1804	125.094	6.5
								13.7614	42.7123	38.5		72.2388	28.3471	92		20.0969	61.1629	0
								17.1674	80.8615	62		36.2691	82.6742	28		20.4447	150.089	5
								18.8027	312.242	1		37.5756	96.8027	50		20.3933	486.854	0
								13.1347	50.3476	39		27.3758	226.227	70		17.2592	142.985	3
								13.9733	86.5544	17.5		21.9042	154.016	3		33.2251	160.67	7
								17.28	239.049	20.5		26.2315	92.3654	2		17.1819	71.4858	3
								15.0056	88.496	0		17.3013	653.547	0		60.5425	18.8103	26.5
								22.4189	119.563	0		40.0748	158.53	0		16.9233	135.324	0
								27.3715	213.109	30		41.188	163.811	16.5		23.2129	201.188	3
								19.5961	122.68	0		30.5361	179.024	48.5		12.65	11.5265	6
								37.1953	100.346	0		34.0851	276.359	91		12.9733	14.9687	5
								22.056	55.2931	0		30.9788	222.165	62		39.1175	39.055	88
								21.7	55.8296	19.5		47.4926	210.06	107		31.9011	180.61	17
								30.6238	83.9212	12		36.7659	36.074	33		43.7551	344.521	99
								25.24	75.0917	6.5		40.5368	80.0224	50		22.0295	185.953	29.5
								27.3943	178.279	17.5		44.6317	30.947	18		39.2775	16.5779	0
								18.5182	79.4879	8		62.085	27.7714	148		22.5713	131.288	0
								17.9665	111.601	19.5		33.7764	128.013	78		15.7015	61.497	0
								12.4985	106.334	9		45.827	96.6042	12		45.9896	170.371	4
								13.1741	33.1617	0		48.2056	79.7157	0		36.1437	440.788	0
								18.8947	212.631	7		30.7153	69.8605	2		33.0055	104.487	0
								20.9075	67.8895	14		22.6164	237.589	3		42.3537	232.066	0
								10.7109	108.1	0		42.0381	252.422	17.5		23.36	115.733	5
								14.5812	245.53	15.5		35.4046	128.813	28		46.3871	36.7559	46.5
								19.1418	167.899	8		24.8357	70.9835	49		51.9472	42.3191	48
								16.5297	161.472	2.5		23.0315	199.104	0		35.9968	114.123	55
								12.6049	101.48	2		31.5293	116.434	40		69.4319	89.8499	29
								18.3216	119.653	4		15.3378	17.5506	1		27.7774	538.722	32
								22.0706	174.377	12		20.0437	62.3911	12		24.0252	173.436	0
								14.0532	142.241	5		24.4071	72.0459	3		23.8467	76.7269	9
								15.7543	27.7772	0		31.815	511.694	62.5		70.5821	459.485	71
								14.3378	221.337	0		36.1365	276.141	21		29.5794	241.392	4
								11.4069	169.817	0		19.3375	185.338	0		25.6316	330.769	15
								22.1852	63.9003	0		33.2429	78.9946	44.5		31.9516	245.27	0
								22.1696	87.0905	12		34.8373	96.7085	0		47.5884	104.814	0
								26.9423	82.2803	39.5		24.4418	148.872	56		38.0834	214.413	0
								28.8789	183.336	35.5		50.9249	88.8324	11		19.5719	130.821	95
								23.8545	143.967	37.5		16.319	46.6405	17.5		20.8312	123.461	19
								14.384	7.04504	0		19.6505	151.923	14		35.3221	164.116	34.5
								12.9204	97.8697	4		26.4282	160.76	22.5		29.7405	113.487	9
								24.765	104.232	0		57.5486	289.614	60.5		56.6833	169.263	0
								22.8359	101.47	0		32.7096	137.336	0		12.7006	110.094	0
								27.6758	75.6056	29		58.8511	24.3343	6		59.0384	133.667	36
								27.1519	73.8694	0		32.7394	86.1771	75		23.3708	56.4347	19.5
								36.7013	353.768	0		39.55	24.0444	0		13.1322	92.3654	15
								16.6967	67.7109	0		22.5317	127.023	19.5		22.9308	76.2177	4
								35.1088	94.8331	0		19.7439	119.348	2		63.5753	115.58	108
								35.6972	326.516	6		21.362	17.4111	0		30.4823	68.8564	10
								13.7833	56.4583	0		19.3983	59.349	5		31.3833	232.558	0
								26.0158	191.188	3.5		16.9412	69.8664	0		23.4113	95.6256	68
								15.4086	63.8709	8		23.4225	177.969	16		52.367	62.8661	29
								23.7071	35.2467	33		49.68	6.35723	17		53.0064	96.8782	6
								24.4737	271.94	9		37.6022	50.2762	25.5		19.1935	75.2116	14
								24.3429	182.335	0		20.25	117.764	10.5		30.5114	106.396	22.5
								30.49	73.7319	25		24.7529	180.189	0		17.5516	43.8503	0
								33.875	115.015	43		37.1073	52.4024	11.5		49.3556	95.0045	102
								14.6857	75.2963	0		45.8043	114.589	122		44.0354	175.282	40
								14.771	74.2907	0		56.5735	65.9441	137		38.5397	237.302	59
								11.3752	201.58	0		41.8769	107.196	62		19.9815	147.381	2
								20.7237	322.803	11.5		57.528	167.893	14		32.375	22.4183	38.5
								27.3297	83.3709	71		46.6911	18.6708	35		18.2448	37.1941	3
								27.4054	125.504	81		38.3867	11.8812	19.5		33.3558	66.6805	72
								15.6133	84.2572	0		39.5882	108.409	1.5		37.7653	134.673	10
								12.7877	58.3293	0		24.9567	68.9685	16		31.7647	97.4609	0
								11.3526	49.1068	3		22.6063	189.288	1		47.38	43.1211	109
								17.0471	109.59	23		14.1568	75.3572	0		22.8383	112.272	18
								17.4986	156.93	24.5		17.086	53.4998	8		42.6323	165.51	0
								36.8532	106.765	10		18.64	94.5747	1		28.4969	152.59	0
								19.3119	115.351	8		75.9	99.5431	56		45.3375	173.512	116
								32.9896	109.198	7		48.8674	83.6911	21.5		62.6333	102.983	76
								38.9656	87.2108	0		92.4594	76.1863	27		18.9898	110.608	0
								71.994	18.8083	0		25.0488	249.82	43.5		39.8202	196.377	122.5
								44.0853	416.493	0		23.5055	55.2872	1		25.536	87.6223	133
								17.0471	174.25	0		35.3286	76.6756	25.5		23.536	16.3166	70
								37.0738	143.588	0		38.3822	12.3115	47		32.916	252.221	73
								29.2814	122.766	4		41.0667	87.5842	19		27.9405	175.968	24
								15.4218	90.186	6		45.0509	183.318	9.5		36.1496	234.545	37
								13.8458	122.464	0		48.711	154.291	0		39.4439	74.237	32
								24.4163	208.76	0		18.7342	89.9673	4		28.3779	102.323	18
								24.9111	132.884	1		26.049	166.612	0		13.7514	167.75	0
								22.0123	91.0743	16		23.4479	106.876	22.5		12.1145	99.4347	9.5
								25.92	9.2774	7		20.3448	189.582	0		30.0283	150.587	26
								14.0042	68.0566	0		13.9547	151.789	0		41.0487	63.0436	65
								19.5657	73.274	0		17.1121	112.129	0		28.7319	96.4803	22.5
								23.9157	60.1058	5		33.3611	118.745	0		29.608	40.8001	26
								15.7651	85.5523	0		21.52	108.688	5		22.772	61.8134	3
								21.8848	179.916	10		43.0783	86.8304	33.5		22.8255	223.831	11
								21.4149	177.092	0		41.7735	204.144	44		46.3015	469.495	44
								16.1108	86.13	1		31.572	162.423	38		26.2763	219.806	52
								26.1834	434.412	2		43.7667	25.2835	73.5		41.052	13.1409	97
								32.7155	83.1115	14		23.4013	97.3536	26		43.079	86.9553	134
								27.3419	94.6016	0		24.0062	263.57	0		18.2706	206.403	0
								45.5	6.35722	0		17.2888	135.736	0		28.8873	34.0788	0
								29.032	135.537	33.5		34.6746	147.86	13		34.015	19.7536	105
								15.6469	69.465	6		18.9717	85.8451	1		27.9434	68.4869	45
								27.155	138.226	4.5		25.3939	93.2994	42		40.8942	237.842	52
								27.3731	225.881	16		58.2968	204.846	16		28.93	159.192	0
								28.2672	82.972	0		98.1435	69.8974	9		70.1386	71.0299	67
								22.7837	210.464	0		18.0486	27.3646	28		65.28	23.5364	163
								13.945	171.775	0.5		50.5835	152.882	0		41.9749	90.1663	11
								14.1291	132.488	0		26.5093	89.4276	0		25.723	161.768	32
								20.8145	447.479	17		19.7462	97.6376	0		26.2845	305.224	38
								13.7652	150.246	0		19.82	61.2945	0		16.5765	174.615	0
								41.509	227.999	0		26.1923	115.819	1		27.4181	65.221	36
								28.4846	61.1294	0		39.7066	269.898	32		25.4848	62.623	10
								45.4459	78.1397	9		33.7465	95.8758	7		12.8667	62.593	3
								51.4456	53.3986	3		26.2545	285.505	31		17.952	62.0688	9
								29.0006	212.708	29		43.3377	128.789	0		63.6592	50.17	49.5
								24.4003	125.15	34		55.5062	55.0417	120.5		37.8945	213.011	60
								26.26	54.6582	0		36.1526	159.178	21		16.0139	143.365	0
								27.2063	103.539	0		39.6131	292.091	20		22.9597	618.202	1
								39.653	185.692	0		23.8725	233.279	2		24.0221	199.712	0
								18.8004	109.922	0		26.1769	274.482	0		23.4554	61.6757	15
								23.16	36.9366	0		27.728	15.7881	18		50.4637	32.35	19
								25.4592	51.2822	4.5		16.9512	97.0619	4.5		14.7831	55.1457	3
								65.6624	393.341	0		23.281	185.523	20		16.8235	92.5655	0
								131.544	7.04504	0		13.6567	165.388	5		49.48	275.347	24
								32.6962	424.148	0		25.4111	315.896	21		49.1341	61.6739	2
								35.3338	112.551	0		19.7737	125.68	0		29.87	56.6497	0
								118.65	79.2284	0		13.7693	133.347	0		32.3367	77.4735	40
								43.0047	87.2011	0		50.8727	31.0387	159		17.43	159.872	33
								13.5673	170.146	14.5		52.085	7.87236	131		25.4533	11.8812	101
								30.8891	71.8631	42		21.5179	84.4399	31		14.8673	67.3476	0
								15.8515	251.06	0		17.8498	147.167	0		16.2795	85.0393	17
								15.2416	58.2133	20		34.1202	199.782	61		38.0139	65.9735	63.5
								51.7933	22.7956	126		18.8432	52.027	24		37.4002	189.125	62.5
								32.2147	232.682	52		29.0241	84.4065	8.5		33.4733	8.01775	56.5
								19.6793	82.2195	0		11.5176	79.9417	4		17.3455	172.004	0
								45.6208	340.978	31.5		38.0514	213.64	0		54.3979	218.954	74
								26.2118	523.916	6		46.2743	100.672	1		26.8778	32.9771	0
								22.9339	150.716	22		38.2382	22.9352	4		25.9366	121.931	63
								32.27	88.0696	15		22.4491	74.6379	41		21.4924	94.7158	65
								23.4762	290.259	10		45.311	100.006	27		38.9767	95.4554	30
								20.2364	198.723	12.5		23.8042	245.794	16		29.5693	66.795	21
								39.9143	152.632	48		29.653	49.6452	60		59.3422	22.9587	0
								30.9536	175.938	0		36.9069	368.692	0		60.045	11.048	95
								27.8308	45.6148	28		39.7412	139.91	48		14.5303	95.3846	0
								38.1706	111.696	18		38.349	240.014	4		49.401	391.632	0
								132.632	7.04504	0		57.993	157.422	65		33.1294	39.682	2
								76.7536	166.325	0		27.0165	76.0703	21		17.1198	242.873	0
								19.0538	123.204	0		25.3136	261.919	26		24.441	133.35	27
								14.4958	153.598	0		29.9463	115.867	18		30.282	87.7001	57
								27.9628	198.64	18		23.7022	165.944	4		31.2072	56.6608	1
								43.869	51.5712	3		26.9254	106.736	31.5		38.7448	57.9307	2
								28.18	9.39338	17.5		43.1342	72.321	79		42.32	50.1876	2
								16.3188	134.03	8		30.8548	182.903	10.5		18.5533	69.4067	12
								16.4102	111.814	13		20.84	187.95	0		38.4575	283.159	21
								14.7832	168.061	0		31.7911	85.4128	50		27.496	111.215	22
								22.1391	56.6843	5		34.804	221.197	26.5		17.7447	152.825	0
								17.8222	145.448	13		14.5841	445.067	5		29.3926	96.2268	16
								35.5533	49.3309	29		32.7007	134.86	136.5		30.6346	65.5373	12.5
								26.3876	62.1187	24		67.9273	129.787	71		10.8086	33.3307	0
								25.2877	60.8171	25		15.1436	221.609	0		33.9412	136.886	32
								28.7694	171.652	26.5		23.6442	49.7867	34		37.951	105.295	19
								20.3989	216.481	20		30.3964	66.4571	65		32.01	8.70557	10.5
								19.3875	233.118	16		20.4983	102.295	0		24.6099	331.933	0
								21.745	42.7915	5		28.9555	55.9671	36.5		35.3167	73.5589	50
								22.2787	200.752	11		26.2655	176.004	3		72.1354	100.242	26.5
								13.662	62.2104	0		14.8021	63.1949	2.5		62.4237	141.407	48
								18.527	313.848	12		29.7475	20.1859	5		38.4782	433.059	100
								15.7076	55.7449	0		19.3168	154.495	0		15.8062	66.8134	0
								12.5776	80.606	0		49.09	18.378	0		20.3412	128.437	8.5
								23.4386	70.2634	54.5		44.7748	80.8792	57		21.5973	133.144	0
								19.035	59.636	0		21.7841	81.2997	20		33.1833	43.8465	65
								18.6678	258.918	6		15.5407	93.6466	2.5		21.7472	71.694	22
								13.2094	87.4468	13		17.0862	58.7643	11		10.4307	56.7176	0
								16.2865	95.5196	7		29.7132	163.445	0		55.4229	92.1709	45
								23.118	377.164	25		17.9644	91.3318	62.5		27.9558	86.2264	0.5
								15.4177	60.5831	0		39.466	51.3096	62.5		24.4415	86.9386	1
								31.8629	353.385	7		29.6317	34.1227	44.5		59.562	191.003	70
								12.4382	26.1108	0		18.6778	75.7216	13		27.0953	115.583	0
								30.5548	123.463	42		39.6086	16.462	54		45.844	16.0355	58
								13.3036	110.763	5		30.0459	81.8907	73		47.6127	60.4122	27.5
								15.4252	186.662	5		28.9037	186.473	42		30.5249	227.421	13.5
								12.33	39.5975	5.5		39.8293	179.7	13		42.0548	82.4382	5
								16.3816	136.088	0		28.5757	201.053	2		34.9133	105.558	12
								33.4086	124.967	6		42.2284	44.1232	0		28.8221	110.228	27
								24.8338	81.8577	12		27.1085	176.766	7		13.8908	200.211	3
								41.7357	249.052	21		18.7928	146.153	3		16.6166	71.1988	22
								22.9503	79.3384	0		16.5627	142.979	0		32.0356	175.327	16
								92.2569	15.0628	6		18.3373	123.544	0		62.8774	74.2802	50
								77.6388	63.5958	0		23.3514	106.302	9		20.3157	296.191	0
								18.8725	65.5333	0		25.7697	65.3899	5		53.632	176.721	21.5
								43.0686	47.409	2		41.4752	190.76	6		47.7546	155.517	116.5
								31.6079	145.242	3		26.9895	292.33	10		34.6721	93.5995	29
								29.3117	358.722	15		19.755	138.395	6		15.5318	33.7551	0
								35.5248	120.693	29		25.6717	76.4714	32		17.3273	200.023	0
								22.9317	69.0865	7.5		18.6158	161.232	0		24.5582	116.366	20
								28.7581	66.7694	20.5		31.7712	104.909	33		24.8838	124.14	22
								40.4179	81.9973	23.5		48.1394	77.0001	143		9.12976	106.764	1
								34.6957	155.729	29		30.0945	72.1539	21		200.375	161.328	0
								25.6837	77.4421	11		34.6626	96.3453	11		40.909	69.6916	200
								58.0067	91.7029	48		33.1839	85.2062	58		26.6154	96.2562	13
								17.7617	83.4317	19		22.7594	173.164	23		19.9528	180.43	120
								46.6287	32.4954	63		15.4152	132.762	0		32.2775	168.375	42
								31.7748	104.479	9		38.2518	367.617	13		30.0159	101.049	30.5
								34.5033	128.956	48.5		33.2027	34.8714	0		40.8569	170.606	94
								14.2925	119.651	0		36.23	60.2394	43		16.2242	97.2604	0
								39.0874	117.505	47		15.5527	97.579	0		18.3238	65.5412	0
								20.6667	53.9704	0		19.2484	95.9499	0		23.2518	80.3293	16
								41.3975	112.833	50		63.7131	76.3652	4.5		31.0375	127.581	77
								33.9767	192.147	7		35.0904	96.5156	15.5		36.1652	56.3818	163
								71.2933	35.9286	67		24.3667	124.493	0		16.1081	123.533	3
								50.9846	21.0171	57		61.33	164.026	2		28.5314	11.0539	1
								34.4079	62.0747	20		56.1524	159.754	26.5		28.2238	100.358	28
								37.621	81.5473	3		60.056	9.94776	23		34.93	38.5992	35.5
								35.7362	112.553	27		32.0021	92.8095	16.5		16.6888	89.9876	9.5
								17.0833	96.5176	0		22.5592	122.401	57		32.3057	65.5059	62
								20.1931	67.3118	44		21.4533	154.157	42		15.9128	143.107	12
								23.8533	40.6606	32		19.685	72.6592	30.5		22.2337	149.112	23
								16.1158	68.2108	1		31.7367	30.436	31.5		57.7454	133.69	0
								21.6753	64.2757	0		22.4445	73.5066	0		28.6687	90.5436	0
								28.593	227.73	19		13.5265	128.22	25		26.6564	24.7646	0
								15.256	379.148	5		30.9465	108.544	11		25.2772	138.644	0
								14.1037	137.402	15		23.3002	261.8	0		16.0826	92.8212	7
								15.2525	71.755	8		29.0894	71.3148	38.5		38.026	237.78	108
								18.1035	499.758	3		15.8111	62.3087	0		17.3982	79.7904	0
								36.681	35.8185	20		31.3178	273.155	61		54.6432	75.1921	43
								14.7631	103.095	1		23.75	43.047	43.5		62.1867	16.4384	38
								33.586	88.3494	11		31.4496	169.863	53		42.4588	203.845	43
								23.9721	357.854	9		13.6158	57.3906	0		22.0636	83.5438	0
								19.5094	137.111	17		16.2131	268.645	4		12.6575	389.626	0
								18.5117	65.8222	13		33.7984	71.0062	6		30.9172	112.28	0
								24.3552	48.417	0		62.7269	166.699	116		31.7629	23.3654	0
								30.4583	247.138	5.5		33.3803	183.156	6		44.205	108.11	19
								35.1431	29.8642	33		61.7505	157.229	202		55.209	246.658	71
								37.4032	40.0829	39		28.0358	88.3565	10		54.8218	25.8553	91
								23.9259	115.275	2.5		21.3462	193.244	0		37.157	136.198	64
								26.535	82.0302	5.5		20.1981	132.115	0		11.1621	69.3934	6
								21.9834	121.438	14		39.952	6.35723	0		26.7643	216.083	53
								35.9782	107.797	19		22.0475	133.309	20		24.5166	62.623	66
								33.901	177.32	44		39.1448	254.186	40		11.4331	51.7066	20
								20.3747	49.5312	2		10.0908	57.4961	0		35.7578	30.6954	11.5
								16.312	284.316	0		25.4504	209.675	7.5		30.7657	74.353	0
								28.7185	203.058	24.5		28.4991	49.1934	6		22.462	238.536	18
								26.596	93.7844	40		32.0717	108.713	0		21.992	77.1631	0
								26.4891	154.811	1		31.5168	96.734	0		30.2684	161.74	3
								28.6425	202.741	12		24.323	117.993	32		17.74	74.2409	0
								16.5309	223.024	0		29.4035	197.257	17		25.4239	159.445	0
								19.5687	62.562	2		34.4423	66.2437	54		45.5352	104.506	7.5
								40.9377	162.149	17		46.416	12.7086	93		29.6595	90.8502	0
								20.7992	120.83	19		37.5025	139.13	74		36.9908	152.508	64
								18.7237	122.259	0		44.6148	183.326	13		32.8127	139.027	20
								8.72667	26.0646	0		11.34	91.9586	1		11.9791	114.554	0
								16.1461	189.695	0		20.6232	85.6621	0		19.6342	170.189	9
								25.8757	116.99	32		21.8253	53.2808	8		14.3148	45.8762	0
								29.8846	72.3228	21		51.764	323.599	11		53.8763	448.543	90
								33.4206	162.542	50		47.3496	57.8359	67		30.064	163.12	98
								35.107	169.345	31.5		22.1465	89.7322	0		43.291	250.917	101
								16.7812	36.2135	3		35.6931	145.347	8		37.3788	40.2009	0
								27.5931	60.4142	17.5		13.764	77.9943	10		17.81	242.521	0
								10.5613	74.5063	0		27.8759	289.221	2		37.1991	60.094	19
								9.38	23.7625	0		16.2533	65.1403	0		30.8506	81.579	91
								13.2156	136.649	0		28.6053	79.3346	4.5		36.0447	89.6772	76.5
								24.1411	83.6578	10		27.3618	255.817	20.5		42.6537	55.7137	97
								18.4213	79.8103	0		20.8941	82.0088	25		24.1335	182.3	0
								11.9605	213.237	0		18.1908	30.8075	13		25.784	93.2969	15.5
								35.9975	99.7245	10		15.5318	35.7373	3		24.4333	65.9676	7
								20.7068	404.494	0		24.2439	263.617	47		29.1771	67.8877	19
								17.6914	142.62	24		15.8368	161.475	6.5		13.4213	82.3798	0
								29.1905	96.665	20		17.084	106.591	16		20.4219	215.774	0
								28.362	130.063	7		29.8686	20.0699	31		27.739	58.4884	0
								37.88	9.53289	28		14.1155	126.527	23		12.4862	312.052	1
								24.0944	61.7268	7		32.8314	160.465	67		13.1754	59.186	0
								19.9621	77.1258	2		30.8425	21.475	26		31.534	42.7731	0
								20.66	25.5684	6		20.1009	57.1246	6		18.4073	37.0135	0
								33.6076	95.3936	0		26.763	85.5523	41		19.7273	214.264	0
								19.5232	60.0133	16		53.1052	87.7827	127		17.3727	80.2443	34
								32.7683	52.7973	47		20.2363	133.105	22		34.25	49.3682	80
								17.5766	93.1966	0		74.9957	21.0499	10		19.3083	89.7498	0
								32.3804	119.723	41		49.009	59.07	57		35.6194	87.0989	28
								29.1746	213.976	30		39.2828	207.693	29		16.962	131.072	22
								13.68	46.1808	0		37.7624	101.403	85		23.7121	54.0844	41
								10.6308	45.0547	0		44.7256	82.972	85		24.4065	238.761	63
								14.3	73.5316	0		43.948	39.5366	0		32.8875	11.3388	71
								19.1256	109.259	0		41.1965	494.991	46		20.4678	112.938	14
								34.1606	88.9263	28.5		26.3211	84.3558	85		30.7946	66.5226	26.5
								68.8167	70.6114	57		31.3077	278.048	57		23.0815	250.551	36
								65.22	8.58959	53		16.764	41.5981	0		42.3612	148.767	44
								25.0175	106.903	0		59.9702	219.51	0		39.9371	121.648	34
								47.7764	83.2186	1		71.956	17.4111	10		20.3864	98.0956	18
								44.6414	29.7555	0		60.8038	76.5716	6		22.55	72.4623	0
								26.6995	95.6844	0		30.0103	413.722	0		38.5805	145.359	52
								73.441	44.4947	7		19.5525	270.659	0		51.6249	81.677	55
								44.5934	145.887	0		16.5503	125.094	9		27.9561	81.2617	17
								36.4612	79.0477	0		20.5032	299.69	30		34.5439	111.554	3.5
								38.4221	55.1124	9		34.0627	112.514	77		43.1222	131.126	1
								22.1383	161.295	5		17.7854	133.248	4.5		41.0108	155.01	2.5
								60.5093	17.0082	54		96.5389	51.0543	3		38.4954	58.0659	0
								26.8019	122.413	0		34.5687	135.4	49		28.0182	212.943	0
								26.9764	68.0232	4		54.7794	83.2377	18		49.812	179.238	12
								34.8286	85.3878	55		21.7254	197.278	0		26.182	153.347	21
								32.031	99.1651	37		33.7478	149.459	105		23.8959	163.473	13
								35.0518	167.731	0		35.8059	193.325	32		33.4104	473.368	80
								22.8762	325.376	31		65.737	90.9427	86.5		25.3824	248.942	0
								35.1616	79.9005	41		26.8553	111.838	1		37.755	237.015	44.5
								31.3372	117.932	52		67.972	18.9557	44		36.3806	62.2142	33
								31.8704	179.849	19		59.2171	20.5809	49		19.2596	125.751	0
								26.9462	67.8877	4		29.1062	176.076	45.5		18.3576	206.04	3
								58.7766	77.9707	23		42.4388	86.8813	0		33.8291	22.9352	21
								26.0035	57.6356	49		17.535	118.863	8		31.6549	78.2224	0
								18.0836	142.405	0		26.3271	375.317	0		12.5086	71.3207	0
								38.128	32.1038	37		46.9429	14.2296	0		16.72	44.3787	0
								53.216	38.4538	74.5		19.3957	284.055	3		29.799	191.572	0
								35.0421	75.8838	25		20.3841	216.152	7.5		47.2662	24.0788	37
								29.1404	125.382	57		28.6425	244.125	33.5		32.2689	78.2792	0
								14.0259	44.9211	0		32.509	54.8863	16		34.86	180.93	16
								13.7043	61.9608	14		41.9776	137.542	54		14.3188	63.1908	0
								29.6116	182.87	8		48.6584	68.4202	16		56.1706	26.2562	9
								18.0712	285.847	7		25.8252	56.7197	21		16.1059	144.177	0
								28.9002	445.245	49		25.8851	92.1158	0		51.4035	109.04	53
								14.2333	64.989	7.5		20.9051	140.214	7		20.2711	146.912	9
								10.222	39.8177	0		17.2509	129.241	0		15.1015	80.3904	2
								11.1348	58.3234	0		17.305	54.3478	2		25.8146	115.131	28
								13.5773	79.0791	20.5		26.283	55.344	17		63.5764	41.9049	124
								17.7254	100.32	6		16.4271	145.055	0		31.1316	162.196	53
								17.6484	99.6424	31		36.0457	16.2065	4		25.2218	201.831	0
								26.2409	131.344	0		26.8131	155.059	0		35.377	177.495	0
								18.8508	194.35	28		36.0389	246.25	35		33.0783	101.862	4
								28.9432	64.8789	0		22.4417	46.9105	44.5		11.96	63.4779	0
								18.492	196.606	0		35.2685	180.386	68		25.6535	112.346	0
								11.4796	159.634	0		18.5796	103.877	0		39.6571	17.1498	0
								18.3163	189.74	5		21.904	180.327	0		35.7757	26.5411	0
								14.8285	82.0011	14.5		22.106	120.86	0		25.3404	429.691	19
								18.9112	52.3729	7		29.1795	119.042	81		34.5124	76.0076	22
								15.4086	123.514	0		22.807	235.767	40		31.9072	253.039	28
								26.0124	90.6832	18		31.8052	158.974	113		55.985	21.9898	105
								17.786	95.0617	18		18.2498	312.681	13.5		14.0862	76.1883	13
								50.2062	147.474	52		51.7978	238.356	19.5		24.1935	173.94	15
								26.6513	153.813	15		44.668	30.8016	92		12.7793	54.9196	0
								22.1496	157.468	0		42.0295	126.646	92		25.9757	141.518	23
								29.3627	188.142	1		25.3733	94.7726	1		18.6457	26.0436	3
								39.343	32.5269	22.5		43.8983	238.124	14		12.775	83.9429	0
								25.6214	297.158	16		19.648	42.3907	5		34.2014	110.639	0
								25.6958	155.058	34		23.8415	95.5117	8		37.0204	102.975	0
								31.8892	27.6318	0		32.2292	66.0011	33		40.5379	61.8095	0
								22.7978	281.567	0		30.5474	214.317	2.5		49.2944	99.9784	0
								19.1207	146.597	11		15.8694	60.3736	6		17.0193	72.8908	0
								20.9815	102.645	0		21.2749	367.72	0		29.6783	95.2424	1.5
								30.6456	45.6383	6		18.1185	109.574	0		28.6778	16.8628	7
								21.0254	237.456	11		33.5024	152.744	61		43.757	115.741	8.5
								19.9317	80.4586	29.5		71.8766	96.0932	89		22.4033	339.238	12
								22.281	103.297	11		33.8887	456.266	4		61.572	135.06	2
								28.2008	117.887	0		33.58	115.102	32.5		25.1062	210.141	2
								47.6933	29.4378	0		39.4173	31.3773	12		38.1761	181.404	78
								24.8821	107.529	1		36.5419	132.495	13		51.9117	27.8008	89
								20.1714	57.215	0		50.8371	185.405	103		75.4299	229.583	69
								21.1689	89.8226	2		18.6836	82.5417	4		39.4172	347.68	150
								25.2789	187.394	17		31.4532	187.65	2		48.8604	106.512	121
								27.0527	234.311	8		48.5246	211.184	81		54.91	5.66941	162
								27.9677	125.751	1		19.6106	234.667	11		45.3188	93.3399	142
								22.6953	104.339	25		30.7205	93.5877	1		21.3345	62.1907	2
								37.483	40.3404	27		48.5293	100.698	14		18.9814	77.3026	9
								30.4677	62.2142	17.5		29.1667	120.363	0		29.584	10.2207	0
								26.3407	66.0856	0		30.609	224.029	7.5		15.6079	311.086	16
								29.0598	470.263	48		18.2738	359.464	19		19.161	139.104	2.5
								15.2789	346.521	13		26.9981	75.4025	0		19.2164	246.776	15
								24.3552	67.3487	51		57.9117	346.877	21		22.299	234.642	7
								11.5997	140.792	1		24.2421	71.592	0		16.9905	228.944	0.5
								20.4917	117.12	8		29.0689	232.475	5		34.2962	43.1485	26
								22.0835	147.13	0		32.8909	135.08	55.5		40.7671	362.037	51
								47.77	25.8533	91		35.9963	131.782	39		38.5251	97.0286	37
								34.9566	86.4956	83		27.2474	78.5935	0		25.35	185.242	8
								25.6681	95.8103	36		20.668	55.3973	20		19.4231	385.548	0
								24.925	68.6579	25.5		19.175	63.4524	46		21.4083	106.161	0
								34.5488	436.506	37		30.7294	78.4481	77		19.6983	111.326	0.5
								40.44	29.8467	27		16.1616	69.7172	59		31.1781	214.377	30
								21.2363	120.526	0		42.588	119.835	123		34.4903	106.318	0
								14.1013	60.705	0		48.6516	42.7476	16		25.9091	28.3432	2
								16.4467	57.549	3		44.6396	111.857	14		17.22	65.0815	0
								16.1532	85.2869	8		44.4935	325.22	64		18.5491	76.4732	0
								26.2963	176.709	0		38.9381	157.583	141		21.9673	120.083	0
								86.9214	32.2126	5		43.289	163.366	138		21.3741	58.4609	0
								46.5236	112.612	0		20.0972	292.643	0		17.0021	138.137	17.5
								11.9419	55.8355	0		25.78	149.983	4		16.129	104.006	7.5
								16.6	6.35722	0		19.4534	144.508	34.5		20.4251	113.901	0
								10.4375	239.93	0		36.727	128.039	162		27.4492	65.8243	12
								24.3663	70.3559	4.5		29.939	99.0001	2		16.7715	123.864	7
								42.0647	525.162	32		32.511	369.483	9.5		10.9392	152.143	0
								25.1088	74.0993	0		15.9135	185.009	0		28.7963	72.1559	0
								34.6247	172.246	0		29.7544	70.747	20		35.6967	11.1934	3.5
								29.6817	52.654	33		23.6538	209.624	3		28.296	16.3166	0
								33.4065	181.268	9		18.8513	74.8647	7		36.1169	91.4831	0
								25.6192	176.137	8		37.74	10.7925	45.5		18.0244	139.487	0
								21.5615	93.3071	0		43.9227	318.426	15		44.328	81.275	17
								17.6203	128.33	3		19.1533	56.5448	12.5		17.715	53.0863	0
								27.9088	38.8508	22.5		20.2116	69.3753	0		24.9953	77.1528	10.5
								60.4062	225.14	0		42.7273	21.9809	22		34.8995	77.3064	3
								16.3107	155.509	0		70.16	139.792	65.5		24.8027	127.277	11
								29.2434	75.5299	29		26.7784	336.564	0		47.7488	117.751	0
								37.2671	34.7004	36		50.9017	54.449	80		42.6307	277.282	6
								22.2358	160.418	1		61.2265	118.476	38		18.03	102.562	8.5
								18.6765	105.946	18		58.1392	59.0479	161.5		36.0541	136.29	65.5
								30.8057	13.9741	40		30.8867	21.4141	0		44.57	21.5506	16
								29.3788	72.4311	41.5		20.891	162.179	0		29.6012	100.641	7
								27.784	128.418	8		39.8251	111.292	8		25.328	338.676	0
								21.2044	139.501	5.5		28.2562	175.963	0		26.6698	133.596	0
								21.8097	125.132	20.5		39.6804	212.345	88.5		13.3744	237.082	0
								25.0769	190.612	12		32.5976	139.008	15		17.6746	83.2	22.5
								23.8417	206.065	38		37.0613	47.9808	12.5		34.7254	189.152	6
								31.5836	62.1692	0		22.4539	103.299	0		20.3994	254.051	25
								19.1752	218.831	1.5		22.0224	119.628	0		56.6651	270.211	6.5
								27.064	178.061	38.5		35.0939	176.687	16		37.5791	148.577	16.5
								15.5213	136.61	15		24.403	155.364	11		53.9399	364.427	5
								15.2083	60.0407	7		24.0424	52.9488	0		36.5249	128.569	18
								19.8101	143.622	2		46.7812	113.491	20		23.51	57.0873	0
								43.0124	52.2511	0		26.6743	101.128	32		18.378	86.1394	0
								55.4173	30.9529	0		46.6403	141.527	48		11.8594	90.1747	0
								25.4062	114.096	0.5		13.4457	88.9576	0		26.8247	195.058	33
								71.5527	20.6162	0		37.5622	178.696	8		14.1372	154.792	13
								53.616	134.174	0		33.5713	132.88	17		12.3815	148.256	0
								94.1267	5.25106	2		34.4376	58.4962	12		36.0224	140.938	36
								47.8444	102.711	0		26.7083	132.812	18		32.3665	93.2162	0
								14.974	109.878	0		53.1477	182.344	87		29.5935	81.9952	0
								47.7915	111.875	25		33.239	134.469	4.5		17.5458	115.777	19
								17.6932	151.198	0		41.1613	44.1173	28		15.9605	93.8864	0
								22.5955	50.4725	40		30.0417	63.8973	5		17.9697	84.33	0
								21.34	39.403	7		55.5138	27.3684	49		31.3972	199.64	4
								24.5815	49.2187	26.5		29.5464	285.493	61		31.0109	66.1898	11.5
								51.1576	150.668	0		29.8306	192.371	0		28.388	208.662	7.5
								36.0731	245.805	45.5		45.94	75.3198	0		27.2836	207.155	74
								25.3924	122.736	1.5		60.285	39.9708	24		46.5733	42.5551	0
								31.1817	171.104	17		62.207	271.145	55		54.4756	20.4473	0
								34.4937	45.5457	48		32.6277	68.371	18.5		29.668	74.237	0
								15.3412	81.9758	0		40.7965	157.051	8		17.3732	176.014	0
								19.8864	58.8991	39		26.138	276.483	0		21.4884	74.689	18
								24.32	36.9072	34		16.6229	119.654	0		19.1974	243.09	12
								14.4123	138.288	0		29.1571	255.64	0		14.5064	173.611	0
								19.4065	99.261	2		115.905	43.1102	2		14.9488	81.4765	0
								20.8834	205.431	4.5		66.6735	138.023	78		20.5957	135.768	0
								19.6102	126.107	37		103.854	92.4839	0		16.5925	100.955	15
								32.3307	216.715	0		42.6948	252.011	18.5		28.016	24.8826	10.5
								15.829	180.291	0		25.5612	163.981	0		19.1749	95.1223	0
								46.7631	281.512	48		44.77	32.4681	50.5		12.8818	120.317	0
								38.9214	18.5234	49		20.4962	311.6	0		13.1705	84.6108	0
								24.0681	75.2097	11.5		15.8346	105.53	0		24.0819	91.1791	5
								28.3992	261.968	11		27.3689	190.679	4		57.1931	74.9228	81
								20.88	57.5175	11		32.7021	181.428	81		41.8325	75.6068	118.5
								14.7407	63.4798	2		16.9607	61.144	45		42.0234	85.3753	109
								15.7595	81.8107	1.5		25.3767	81.6319	46.5		23.355	58.8048	8
								20.488	91.3671	47		13.2247	80.1972	1		49.57	50.0481	46
								35.2801	330.108	34		20.1445	89.7779	0		35.6691	19.0717	25
								22.1314	28.8895	8.5		45.3492	282.99	62		18.0619	158.988	23.5
								23.5195	474.677	15		55.8367	12.5691	73		34.504	13.1409	0
								14.412	149.887	11		61.5457	11.7417	67		28.8867	11.6257	3
								24.7054	145.589	0		16.2785	220.687	0		13.2557	78.1378	3
								15.3053	67.1685	2.5		10.739	131.189	0		59.3065	58.4962	129
								20.8964	25.1675	19		11.5899	237.916	2		41.8893	102.731	116
								25.7354	289.893	4.5		15.8021	79.93	4		45.2711	42.3232	83
								35.41	109.855	2		33.3884	288.036	38.5		25.6775	337.431	8
								66.22	7.04504	0		24.3255	349.582	6.5		14.3053	53.8161	0
								14.1069	59.4336	7		12.754	99.4691	11		23.6016	106.768	9
								13.2562	57.9793	2		54.0687	87.6158	48		17.0864	115.527	0
								35.47	75.2136	0		56.966	15.3477	109		27.8593	55.6881	6.5
								17.7479	287.995	0		20.7463	43.9543	0		21.2613	85.0411	10
								23.8467	14.5459	0		16.6981	78.6841	0		43.9488	87.8986	34
								22.7531	186.098	0		23.7998	201.427	6		42.535	121.233	59
								13.1183	224.58	0		33.2633	73.2887	47		18.7421	76.4164	0
								31.452	6.35722	3		35.8982	88.5254	33.5		15.8538	102.199	2
								26.9704	40.3737	0		29.76	10.7925	21		30.4706	43.5455	0
								20.8184	48.246	27		31.0578	44.5182	0		18.641	216.968	0
								28.7004	98.0072	51		22.1087	220.707	0		38.3069	67.8622	0
								18.9767	112.938	19		36.64	33.1853	123		36.0385	26.2562	1
								35.2208	169.857	49		27.5621	45.4909	69		33.4683	102.014	0
								33.5218	116.269	37		17.6184	171.894	0		23.0135	117.61	0
								27.9186	175.472	0		22.5924	234.386	58		15.5171	51.6535	11
								27.3036	71.9341	4.5		11.6805	126.614	0		17.7684	177.869	8.5
								22.9025	221.618	32		45.0211	296.636	13		34.8717	207.102	25
								39.7482	38.3143	34		36.357	170.52	24		20.3819	87.1027	6
								23.1918	99.3928	30.5		71.5072	52.5419	163		50.6505	31.6681	37
								24.6244	103.091	3		26.9804	94.8418	0		15.6377	245.086	4
								16.1866	420.454	0		15.3848	306.373	0		20.9957	124.764	0
								43.3767	93.053	5		40.9739	170.193	5.5		23.04	70.2223	0
								25.7089	61.9606	0		12.1283	36.3551	12.5		24.48	19.0658	0
								16.1903	56.2638	0		18.1567	15.4892	12.5		40.2652	447.171	16
								24.0779	361.272	7		29.4164	167.454	10		16.3473	86.9594	0
								27.019	264.004	33		31.5354	94.1835	0		15.0261	193.975	0
								18.8051	197.846	0		26.7026	56.4133	20		44.8525	208.732	42
								27.0623	188.341	0		17.8217	93.0372	0		21.4406	525.752	8
								35.4465	139.729	22		24.7076	114.173	0		23.9645	200.483	0
								16.4659	79.6783	6.5		23.8181	154.381	0		18.0821	111.437	0
								15.3059	85.4422	11		36.3539	111.428	0		50.1719	259.122	0
								21.7129	174.691	10		42.0132	174.388	29		22.65	58.3633	0
								14.7597	135.626	0.5		15.7029	52.1182	4		16.9492	212.917	0
								24.5168	91.1057	49		31.1033	204.488	38.5		34.8739	49.4763	0
								25.2412	259.039	30		23.2615	169.751	0		36.6564	87.0987	0
								35.8123	35.5101	49		19.51	52.3985	0		32.0818	23.7919	0
								20.7442	104.02	0		52.578	23.0747	82.5		17.3389	84.4892	21
								28.0789	295.94	39		53.804	33.1853	42		14.4659	112.256	0
								20.2014	93.1436	0		39.1487	80.4762	68.5		26.9119	172.166	4
								20.7584	262.837	0.5		76.1608	53.0519	5.5		37.6697	66.9462	55
								32.2383	319.457	51		52.0735	278.902	72		39.9865	290.345	178.5
								11.5121	132.917	0		18.7664	47.7272	0		20.8231	85.907	0
								27.7011	129.324	30		23.9424	176.154	5		25.1211	200.235	0
								20.5391	246.112	22.5		28.8802	287.503	0		89.0709	97.1819	81
								22.69	57.2641	0		24.46	88.4334	14.5		69.3962	86.2107	79
								17.2028	150.983	12		32.277	105.118	18.5		16.8888	235.686	0
								18.8629	77.8292	0		33.1614	79.408	25		30.0606	103.231	9
								24.9889	126.126	0		24.6082	175.406	22.5		35.8416	121.186	0
								32.0086	148.922	4		24.273	100.118	37		13.1295	237.021	0
								47.0591	142.19	72		47.0807	56.6923	109		25.1244	253.368	0
								29.92	8.70557	0		18.8611	66.0136	16		15.19	123.348	0
								29.2168	131.192	0		48.0226	66.6151	19		23.3123	66.3766	2.5
								54.6036	233.077	75		32.8214	39.2517	85.5		17.5981	87.223	0
								27.9213	42.5728	0		30.7447	151.015	5		27.6074	48.6666	33
								36.9104	195.699	18		17.6021	129.235	6		15.0217	75.5172	0
								32.2545	85.0943	35		24.0915	283.367	0		26.9369	75.1216	37.5
								26.918	91.6423	0		22.8919	85.7154	0		19.8688	135.083	12.5
								31.94	5.66941	36.5		32.0744	114.324	7		14.5477	104.712	0
								35.2109	102.845	12.5		29.0785	156.834	0		23.7155	126.278	31
								32.1746	113.836	9.5		35.1511	152.216	27		51.7044	16.8628	0
								11.9365	59.4906	0		38.5035	53.2179	24		27.4037	94.1946	70
								20.6067	18.3964	88		20.8217	159.861	0		25.9822	97.7675	25
								16.1036	93.447	18		45.4548	200.01	69		36.5953	87.5351	88.5
								17.458	102.448	14		35.9768	179.25	35		20.9542	154.833	9
								9.89422	105.766	13		25.3382	43.4334	20		28.0939	278.521	9
								17.0541	126.27	21		17.7915	151.599	11		28.2423	144.789	76
								14.9831	93.4422	37.5		18.9376	118.639	4		31.5775	81.7732	56
								13.7719	143.437	0		40.884	194.912	76		28.4954	53.6835	160
								13.9018	209.511	15		47.3579	96.0519	37		25.4054	124.377	7
								33.2286	16.7174	37		56.5	8.01776	14		14.638	254.701	0
								18.5984	270.125	1		31	25.8056	0		35.3944	265.768	0
								19.5777	73.3546	0		22.9581	256.655	15		15.0394	82.0302	0
								14.2762	83.8287	0		26.4246	102.928	63		30.5785	142.948	0
								10.8548	74.2044	2		25.4374	146.012	35		24.203	155.412	0
								15.6672	134.667	0		23.1265	302.792	29		40.3523	23.391	0
								16.4057	93.3184	6		36.5414	42.7123	94.5		25.5015	98.196	0
								11.1706	76.4791	0		23.1419	67.6047	14.5		13.3839	148.954	21
								16.7633	34.2995	0		22.4046	87.3524	19		24.4603	190.806	40
								13.3989	86.9868	0		35.6867	85.7233	68		24.0847	132.729	42.5
								12.4115	126.044	11		21.8797	173.673	39		23.2733	11.8812	0
								9.31024	100.075	4		41.6647	371.782	38		22.812	266.293	0
								17.618	31.25	8.5		13.1223	104.011	0		22.8229	21.2687	0
								19.94	102.242	3		31.8871	144.198	29.5		29.568	52.306	6
								22.3315	156.326	9		32.4831	140.657	42		34.367	48.5271	2
								27.0617	172.011	24		23.1173	149.737	4		26.1989	99.6974	8
								16.84	12.7086	0		56.6231	30.8075	8		12.8286	35.6437	0
								18.4815	63.0416	0		42.1467	89.7301	12		29.9529	60.8787	0.5
								27.1314	78.1123	21		53.042	30.2945	38.5		16.0207	117.898	0
								18.1981	77.7035	0		21.725	295.239	21		21.8789	68.7148	0
								24.0076	68.7404	0		15.9931	257.708	23		16.49	284.891	0
								23.3353	34.8752	0		22.7163	84.5934	13		25.0415	112.634	2
								16.633	118.668	0		20.1674	146.815	0		23.4297	110.098	2
								15.0243	68.0272	7		64.2896	130.45	86.5		38.5808	39.9434	0
								25.0844	20.0385	0		53.8568	56.086	68		46.8124	40.8021	0
								13.82	45.25	10		15.7701	487.674	0		34.62	22.3868	0
								39.9218	28.3432	58		29.9907	71.5152	93		32.0951	187.012	75
								24.0219	84.6149	0		60.128	9.96522	152		19.4469	79.1929	16
								11.9931	173.106	0		28.1132	275.756	36.5		30.2927	55.8019	55
								35.5256	81.5572	36.5		46.88	9.96522	65		13.124	102.572	0
								42.0541	72.3013	0		46.2379	78.6488	72		18.4072	85.4655	0
								30.3	69.4992	5		42.8691	22.2473	47		14.6239	365.164	0
								13.2231	71.3736	0		18.8851	246.722	13		37.4706	353.015	41
								19.9262	66.9168	0		19.1307	251.257	0		21.4503	134.187	0
								18.9958	74.9581	16		27.4546	274.206	33		25.3636	52.9604	21
								13.8132	84.8978	2		22.7104	216.731	17		42.0709	339.508	87
								18.4109	114.235	24		21.4656	259.143	9		31.08	168.422	0
								24.5887	95.0508	40		23.7662	56.2549	0		96.9747	17.696	122
								38.5198	216.342	32		75.682	20.5868	128		24.9728	178.079	0
								21.0093	98.579	0		36.9028	54.3419	36		31.8742	117.014	0
								14.0654	103.366	0		21.327	257.029	76		34.8126	51.3392	83
								15.5294	312.871	21		24.0082	315.505	22		41.139	136.194	133
								13.5391	97.9583	14		20.725	76.9824	32		23.08	20.0599	28
								20.77	73.2996	6.5		22.7355	72.5509	132		40.0283	85.5361	44
								36.5176	107.172	28		24.1	65.1247	2.5		68.9556	28.1803	3
								19.5813	103.958	15		50.7647	292.707	0		36.7778	270.972	15
								38.4917	110.03	28		23.21	46.0039	0		60.0139	130.561	126
								37.2177	46.7035	9		26.0028	75.0702	21		25.2042	61.7839	11
								16.7405	197.707	0		19.6936	50.6494	0		14.56	47.9611	0
								30.209	96.0462	0		22.9039	152.889	0		16.7375	32.6134	0
								19.2835	47.5544	0		17.2627	116.307	22		38.1987	181.292	24
								51.4304	458.082	86.5		27.9524	172.038	30		23.17	46.0392	2
								34.8086	203.449	50		25.0181	550.546	11		17.91	15.8901	1
								17.4867	76.6403	0		30.2939	86.6301	38		22.9947	74.3863	8
								73.0247	199.731	77.5		35.742	375.227	16		30.1563	370.729	3
								64.3674	358.24	84		20.2086	74.0189	0		15.5543	195.549	8
								31.1697	480.704	39		26.6639	99.0625	0		29.0945	127.793	52
								20.7414	80.602	2		49.2164	100.861	0		24.0684	61.6559	11
								24.452	57.4999	0		22.1784	48.6705	0		26.4141	155.262	39.5
								23.5804	141.614	14.5		19.5895	102.48	30		36.3116	86.1732	6
								27.5187	152.797	10		15.8243	60.0317	0		29.51	23.0747	15
								32.9956	144.5	39.5		20.5967	59.1099	5		19.7418	91.8485	1
								43.6387	121.361	28		33.948	13.3964	22		30.7966	80.6492	0
								51.4587	214.522	8		15.7962	66.6575	0		32.1618	112.802	0
								14.6074	87.981	0		28.0033	43.8343	3		28.4338	116.33	0
								31.7872	73.7064	37		32.9413	62.6446	0		16.1614	75.7814	0
								23.1777	204.604	6		56.9017	31.1239	105		11.4819	77.9669	7
								15.4586	70.7823	9		51.8747	138.285	106.5		14.8837	109.389	0
								14.4694	259.53	23		25.7487	55.9179	30		10.3667	53.3653	0
								19.6137	73.6985	27		81.5611	60.8151	18		20.3681	291.545	0
								21.877	72.5803	34.5		35.2763	421.212	6		32.0053	48.93	0
								18.3298	183.661	3		37.6398	348.032	14		29.1714	152.343	6
								15.8635	58.3528	0		25.6647	329.103	77		20.3628	414.5	0
								29.6024	237.774	61		26.9762	124.489	47		26.421	55.6842	36
								28.808	56.4053	7		13.9324	291.713	9		43.158	24.6192	17
								20.6735	162.843	13.5		24.9704	86.083	33		71.6976	46.3515	18
								27.4297	78.7863	32		36.2967	87.1273	83.5		42.9133	92.7977	53.5
								19.8164	57.944	23.5		31.0833	30.947	20		20.3004	141.827	0
								19.5953	137.746	37		21.4445	77.3359	29		27.6329	125.551	6.5
								10.7152	206.448	0		61.9534	230.381	185.5		45.8844	17.5506	6
								12.5016	156.7	0		27.9747	285.44	10		27.949	100.158	3.5
								12.0802	210.899	0		26.1453	83.4321	49.5		36.4802	284.72	59
								19.9061	141.688	20		39.379	201.185	102		14.9139	123.084	12.5
								30.5863	93.7175	50		54.4533	17.2952	68		26.1947	294.624	0
								33.8031	133.148	28		26.6773	121.109	6		34.9629	21.0132	62
								42.9459	34.6984	66		33.8	45.7963	35		45.8614	41.0517	16.5
								22.2013	66.9698	10		28.0109	96.0638	43		25.5205	110.506	7
								26.29	73.5825	34.5		22.2359	91.6443	0		28.9041	129.872	28
								16.2088	181.783	20.5		38.0858	102.755	23		43.42	32.0651	7
								37.56	6.35722	0		41.309	92.1669	8		25.0222	68.542	17
								19.5729	70.6702	0		22.0979	95.3957	14		35.564	86.9424	37
								24.2226	118.877	20		14.1827	120.035	20		18.1597	189.195	0
								17.189	79.8829	6		25.5605	577.458	3		34.6191	85.7135	13
								18.409	52.1351	25		27.7008	90.9984	0		36.1383	283.348	49
								25.5895	195.272	34.5		23.0196	159.548	0		29.8303	147.247	10
								46.3414	145.554	23		32.9286	79.3464	12		33.63	70.4786	49
								48.8777	110.762	0		40.519	907.738	71.5		52.2314	9.67829	52
								56.6626	155.018	24		43.7565	39.6859	47		39.652	256.222	104.5
								91.0257	10.3661	31		27.8995	545.053	38		29.5553	89.2132	86
								10.6067	25.8847	3.5		33.2667	12.5691	12.5		52.6495	51.5553	142
								12.9218	96.242	0		21.0223	112.854	4		30.9417	67.5032	8
								22.1983	80.8615	0		28.5474	111.303	35		41.6775	43.9778	34
								87.8777	39.798	33		27.7893	122.824	30.5		38.1505	105.747	26
								76.3181	44.7796	13		33.729	241.565	7		27.3031	116.698	0
								33.7054	82.8468	0		35.0061	73.6893	9		22.5753	99.7286	0
								44.5387	75.1454	15		25.8122	160.231	64		21.0172	91.6502	0
								54.9393	134.823	22		39.9522	53.9666	12.5		10.2385	24.1928	0
								20.0108	58.0659	0		25.0573	144.137	14		76.2756	15.7506	186
								30.4183	74.1659	0		18.8898	144.907	8		59.6447	38.0509	174
								24.4636	67.7647	0		28.5797	149.97	39		19.0767	244.357	2
								21.7263	122.799	64		22.1307	98.1415	0		24.4015	28.91	0
								33.8533	15.0628	86		35.7454	206.866	3		16.1889	123.335	0
								28.4973	89.6162	0		19.0367	145.139	0		19.0338	51.2822	28
								19.9295	114.446	2		39	11.8812	95		32.0161	142.072	0
								26.4267	66.8225	49		20.0036	125.399	0		47.0582	125.012	75
								19.776	47.4364	0		54.7367	78.5976	125		25.727	76.2453	50
								32.53	35.7891	13		19.8178	319.262	14		28.6536	112.376	0
								29.3911	69.6602	13		23.1218	117.554	0		19.5369	228.707	0
								28.401	90.9642	0		57.0456	48.6784	102		22.4284	129.194	0
								25.8298	110.635	18		53.1822	12.9994	88		14.0353	72.9812	0
								35.23	24.2222	0		15.8741	179.963	0		22.683	199.562	15
								50.3964	17.696	0		20.3944	78.9317	8.5		79.425	104.377	16
								52.6725	12.0266	0		36.9063	240.574	105		44.7946	180.46	6
								52.0589	267.037	44		28.5	124.409	89.5		89.14	24.4562	0
								35.3124	229.858	42		32.8655	61.1197	70		99.75	8.01775	0
								18.5895	53.985	11		23.6837	102.038	28		19.4025	165.364	0
								17.9595	204.624	24		67.4567	28.1225	21		19.0718	96.0549	0
								13.2694	196.213	0		26.0345	127.218	65		31.2	8.01775	3
								29.8814	266.044	0		45.2644	216.173	49.5		16.2939	136.905	7
								61.9833	9.39338	71		20.9094	34.9618	5		30.8572	85.2319	21
								25.86	83.1783	21		16.2264	103.85	0		26.2529	80.0095	0
								45.4244	15.0628	36		44.5066	108.939	5.5		31.5272	99.4508	0
								22.802	91.5281	8		23.37	15.9356	45		18.4565	42.1699	24
								19.0778	79.3384	0		18.2998	262.86	0		12.0169	63.4739	0
								36.4222	73.0421	42		36.1362	132.68	54		72.4588	87.8394	77
								17.5073	143.954	0		33.7654	75.5125	6		72.3307	30.6974	86
								81.9285	49.1048	72		19.5174	171.28	24.5		37.0185	104.476	0
								28.6656	246.228	7		24.0663	75.1291	11		27.4783	60.2137	0
								22.2685	99.7878	0		23.9407	55.0062	23		21.4696	76.0319	0
								12.9449	140.279	1		15.793	54.1691	37		25.8305	82.9797	0
								18.2698	127.154	17		34.6436	29.7188	112		19.4382	84.546	35
								32.3541	117.097	4		35.0615	56.4289	11		17.2067	70.8059	1
								20.6386	373.082	0		22.4196	139.958	47		13.1768	193.134	0
								39.2629	90.9857	0		37.575	39.3971	50		20.7383	202.376	0
								22.8214	119.437	30		84.896	6.35723	22		18.125	476.753	7
								19.0792	53.6247	0		52.7141	171.943	117		42.1255	140.374	10.5
								34.6891	128.793	0		16.4051	91.4713	45		29.046	26.9381	14
								13.6165	91.3002	1		36.8248	624.39	19		35.2359	144.986	18
								17.9971	244.787	24		26.4812	110.067	30		19.7065	74.0168	20
								26.2014	70.0866	6		53.2215	54.5994	27		31.265	150.342	26
								31.2058	75.0388	8		27.821	104.614	12		19.8314	268.295	0
								47.8283	135.349	17		26.5014	76.4497	27		19.5639	171.494	16
								14.6475	93.9388	3		34.2233	53.8881	20.5		49.955	8.57625	47
								15.2011	135.17	0		40.7519	173.05	81.5		49.04	16.9969	47
								18.0905	132.743	12		23.937	99.2728	9		21.2057	78.5622	19
								18.2711	334.028	22.5		30.5262	161.297	0		46.5967	301.877	51.5
								27.5153	183.485	8		67.5414	27.218	0		11.5888	222.307	0
								18.749	64.1676	16		28.9779	102.89	43		32.6225	85.2976	24
								33.1058	95.2344	23		31.9374	179.908	28.5		41.4554	153.351	21
								13.7792	128.046	15.5		41.18	52.9762	72		36.8787	84.0002	17
								22.555	73.341	28.5		64.8213	73.4077	82		42.1037	56.8612	12
								46.3287	253.453	53		23.7183	77.2987	9		17.0462	214.593	5
								26.5086	117.879	17		38.028	5.66941	37		23.1753	228.447	0
								19.291	367.335	11		20.3052	63.582	40		24.4392	168.988	0
								11.3821	173.518	6		34.7393	269.02	102		24.1855	58.8086	0
								17.7211	182.738	7		25.4348	67.1113	19		27.845	176.146	0
								19.4792	153.167	25.5		23.7816	111.174	0		25.5394	58.6062	0
								10.5111	173.072	7		42.0283	30.6915	29		30.7507	81.4745	54.5
								9.11347	111.444	0		28.4049	316.967	10		32.03	87.8744	22
								31.7933	31.3684	10		21.0948	297.625	35		36.9233	177.342	0
								28.93	63.9849	29.5		30.3834	68.035	15		31.6183	42.3491	12
								32.5554	99.9764	8		24.3225	94.691	17.5		23.0983	165.772	3.5
								65.7455	19.9284	84		44.0985	380.919	2		21.6813	170.525	14
								23.9125	291.611	0		35.3781	123.645	31.5		24.3286	82.5103	0
								42.4018	184.025	69		22.5934	164.264	31		27.7903	93.143	0
								15.5975	202.975	8		55.7007	206.707	131		20.716	87.651	5
								35.3213	136.168	22.5		16.8186	101.324	0		20.88	165.901	0
								13.5957	287.629	0		37.718	238.654	11		42.1037	139.293	8
								29.7933	34.7298	17		32.638	123.584	100		24.3022	30.0699	0
								27.322	84.6678	3		46.7387	371.847	168		28.5645	55.5977	21
								20.7829	266.753	18		19.451	48.2716	43		22.0405	186.882	0
								38.336	137.114	17		35.5438	83.088	115		21.9851	326.338	17
								39.6802	200.939	68.5		29.5512	96.4123	13		31.8941	94.02	22.5
								23.2658	124.295	7		13.6323	55.1733	5		22.6652	71.5997	20
								12.8994	88.6514	3		27.5867	93.4686	0		45.5734	145.192	9.5
								21.1581	277.46	17		16.6518	138.35	0		22.5052	162.493	0
								15.286	108.203	0		32.6738	88.7534	25		20.4682	155.122	0
								42.2192	162.028	37		22.0158	78.4501	0		51.8457	217.468	102
								23.2432	73.6632	44		38.846	58.1039	79		21.5454	135.744	19.5
								27.2525	21.986	5.5		28.0017	150.793	1		25.4487	291.077	9
								34.1137	74.5278	10		20.8942	213.043	0		19.1014	123.257	0
								45.0297	56.8336	29		26.0645	111.439	0		19.8696	118.446	0
								24.3085	160.926	25		20.9864	98.5791	0		33.7926	133.958	106
								18.4319	144.931	0		14.497	89.4647	0		29.0528	91.8171	72
								21.3078	59.625	4.5		51.38	67.7403	104		50.967	29.1744	113
								15.7275	143.698	0		44.2533	48.3914	27		21.6016	435.858	1
								23.5633	26.828	9		17.435	54.1985	30.5		18.6694	130.387	0
								15.9815	73.3803	0		28.8123	249.435	12		19.3136	121.756	0
								23.1658	200.692	6		27	75.418	83.5		21.7778	204.695	0
								12.0385	69.5247	0		17.7425	46.4912	27		15.9731	312.376	0
								15.2333	49.7553	0		20.1659	73.1798	72		22.203	99.9751	57
								19.3933	14.8014	7.5		44.9036	308.876	83.5		29.645	10.7925	44
								15.2113	83.5144	10.5		20.6163	57.7712	15		42.1674	97.9745	38
								17.1752	121.717	8.5		33.2582	136.312	25		43.2443	300.08	35
								11.8496	126.264	0		35.978	328.864	5		11.779	176.294	0
								13.4271	148.962	4		36.581	145.672	107		17.062	193.036	25.5
								21.761	79.6842	0		50.034	211.281	75		46.4183	147.031	24
								54.5797	109.352	0		15.4756	152.958	0		20.3871	332.697	0
								32.1818	64.4505	0		12.5746	142.231	2		27.8984	91.977	7
								30.7841	159.263	0		35.0478	80.2561	0		58.2109	20.4473	54
								12.7486	26.0611	0		49.424	248.629	84		63.42	16.5779	28
								11.1661	46.9884	0		17.4594	64.5979	11		39.055	22.9646	6.5
								12.8892	95.935	10		23.8294	186.529	27		30.2253	279.206	43
								38.7647	206.29	0		13.018	41.1971	0		32.5181	70.6843	36.5
								16.9304	65.9882	8		28.2541	56.1772	0		20.9311	354.949	8
								22.3229	174.49	10		21.2661	148.589	17		38.5029	20.3254	15
								22.9594	206.709	8		29.9397	183.554	24		44.3587	34.9853	15
								25.1771	90.2784	6		17.4817	48.93	0		12.8528	140.871	0
								28.1293	390.989	0		15.4755	174.534	0		21.798	141.746	8
								16.9211	90.7028	0		25.8034	229.929	9		21.7268	259.174	0
								22.7544	314.793	0		37.0367	11.1934	64.5		18.6784	245.485	24
								25.5249	116.817	36		20.0373	159.191	4		25.0425	123.399	24.5
								23.6342	133.667	23		19.408	71.9496	0		60.8473	17.0082	0
								10.9538	173.678	0		35.5424	90.8229	105		44.5267	30.436	3
								19.8243	43.8933	0		15.834	290.237	1		24.8664	188.156	0
								17.346	179.257	0		29.9926	74.5199	17		36.2803	167.155	37.5
								20.7865	93.0824	38		41.7575	603.258	59		36.1501	156.556	25
								20.62	47.6645	0		44.9685	135.379	46		28.0609	116.022	21
								26.1913	94.1854	0		25.7063	386.119	0		31.2635	310.407	92
								14.7822	221.117	0		26.0993	448.831	10		9.98311	108.875	0
								17.8509	72.1669	14		14.8162	334.424	8		13.0738	60.0387	0
								17.2171	141.53	0		17.9945	102.496	13		18.0907	191.555	0
								14.0936	119.742	0		20.4653	66.677	0		64.4902	95.2874	69
								22.4067	20.4708	12		62.2371	17.4053	170		18.3032	107.674	0
								20.5294	35.6711	0		27.7028	141.549	22		37.1071	27.2289	87.5
								13.7844	159.438	1		27.5305	318.969	49		108.974	69.1448	3
								24.784	108.383	12		18.6976	51.9603	21		49.658	22.8192	21
								31.176	22.1314	0		75.6278	114.149	151		44.7855	174.689	12
								35.2809	145.55	15		26.2233	309.707	53		20.5683	59.8639	0
								29.5935	173.602	34		62.1	6.35723	22		28.2465	106.674	0
								26.8538	104.502	29		34.6368	307.42	48		21.3955	126.822	0
								15.1862	98.3322	0		33.5615	86.1438	61.5		18.2084	228.797	0
								17.3965	165.523	38		26.7945	32.3705	39		13.0864	66.3647	21
								13.851	108.169	9.5		35.7989	87.1283	94		27.384	117.421	25
								21.5304	259.419	45.5		28.0061	99.3071	62		21.3844	47.014	32
								23.7167	124.717	0		21.449	69.9727	31		18.6514	192.737	0
								30.9849	124.552	62		44.783	91.7954	2.5		31.6823	88.7103	51
								26.9032	131.397	59		34.3912	208.953	52		34.675	90.9191	93
								24.622	162.602	53		29.6674	140.352	0		62.3064	90.9936	106
								25.4286	44.796	32		53.9044	32.9004	173.5		53.0344	160.078	74
								27.7163	92.3121	20		19.4455	115.063	21		31.2	39.4521	16
								31.3514	16.4619	11		47.0713	198.591	29		18.2899	222.209	7
								27.757	83.6128	35.5		22.7	184.326	6.5		14.6638	111.274	1
								33.1736	43.4119	40		39.7096	130.593	2.5		24.6459	43.1132	11
								12.5748	132.823	0		28.3169	75.2039	59		24.4016	189.976	17
								23.4985	46.9884	52		14.54	120.013	0		12.4	20.524	20
								14.0825	151.828	10		40.1238	83.6657	2		24.0968	171.45	21
								16.3425	66.6534	2.5		18.2575	112.264	19		12.2043	78.1378	34
								19.7102	201.86	8		19.13	96.6336	5.5		25.7496	110.063	15
								22.9356	121.135	14		20.2553	134.337	15		46.0439	112.651	20
								13.3983	60.0663	0		33.399	249.353	0		36.4885	159.866	41
								12.9853	28.0621	0		34.0863	164.008	61		31.2447	258.437	0
								22.6057	64.6982	39		35.5266	118.739	52		23.68	57.2229	0
								11.9912	59.581	0		28.9204	220.376	70		23.48	10.7925	88
								15.4294	110.545	6		28.8354	318.916	9		15.8743	53.7956	0
								21.16	49.7553	3		32.5497	100.046	120		12.8489	157.875	5
								20.3615	96.2818	0		36.1516	92.1079	135.5		35.7785	440.306	32
								29.415	7.59941	0		15.4042	140.458	67		34.3495	40.5387	19
								16.0744	76.8408	0		18.3759	136.314	57		50.562	253.745	39
								15.8109	128.414	13		26.1803	235.539	30		16.2356	99.14	0
								30.7675	39.2829	36		21.67	50.0187	54		15.2253	153.452	3
								19.662	194.552	13		16.3304	59.2045	57		16.7227	103.375	30
								52.4844	497.889	33		14.9873	139.784	0		48.226	15.3477	139
								49.9986	119.238	82		18.7262	85.7486	0		20.62	118.321	0
								68.81	18.5234	94		14.9094	114.408	0		33.5316	113.231	101
								22.08	174.127	0		18.8285	89.3037	5.5		32.1315	140.67	27
								16.2531	151.657	3.5		30.4469	96.8027	23		51.7171	20.3254	28
								31.5949	108.493	68		20.3382	155.039	7		45.625	38.8508	51
								29.495	37.3337	94		19.0207	143.107	15		19.1036	168.041	0
								24.6795	89.899	0		13.3087	60.8407	22		44.8894	120.119	59
								37.9831	138.619	89		25.7044	188.616	71		50.2667	12.5691	59
								18.7846	134.012	0		13.4407	60.876	11.5		45.2188	115.151	36
								37.343	149.276	50		15.0641	74.3295	0		15.465	103.254	0
								27.9486	62.2437	32		21.0074	97.6593	16		19.1311	100.311	0
								16.8387	73.84	23		22.8636	142.698	30.5		24.76	218.422	33
								20.4618	124.223	11		20.2519	150.834	44		25.5828	71.6391	30
								15.7468	116.047	0		21.1978	122.998	15		15.065	58.3802	0
								20.7718	90.8109	14		23.3883	53.5381	1		15.3752	179.072	0
								24.6936	56.6628	45		16.4482	86.5103	7		23.6366	292.903	0
								24.56	5.66941	42		25.2723	70.232	3		22.2473	70.7764	10
								35.571	246.152	70.5		20.3149	91.3927	25		65.0227	133.824	33
								18.0992	82.6224	0		25.4567	87.4073	64.5		26.8612	79.2539	60.5
								9.04625	146.426	0		13.3507	83.4522	18		19.9415	323.8	52
								12.4788	125.749	0		24.4756	92.5527	0		28.2059	78.8635	28
								39.9394	139.352	1.5		33.2094	325.517	55		27.8263	197.914	0
								30.032	240.902	42		38.904	41.9959	48.5		31.7275	153.707	21
								26.382	86.5524	0		27.0135	155.097	24		19.7099	236.403	43
								22.9688	123.331	53.5		24.6867	115.157	0		37.8742	231.206	153
								34.7463	68.1706	65.5		34.556	5.66941	1		32.595	16.3224	156
								46.6182	34.6945	48		26.3952	366.521	11.5		23.2048	123.226	43
								45.3387	94.3167	13		17.6345	133.845	0		13.7978	134.362	7
								39.807	196.948	39		14.8563	158.67	28		27.6751	164.285	24
								18.7854	102.588	3.5		22.2957	81.7945	2		13.0732	82.2136	5
								18.1543	43.1152	0		21.3753	181.246	0		46.4637	119.048	133
								24.9592	293.652	28		24.4876	445.18	37		36.6667	8.01775	168
								15.896	6.35722	1		21.872	16.3166	24		30.8845	66.8777	53.5
								18.4143	113.52	0		18.493	63.3446	3		41.9849	133.355	68
								18.011	74.237	30		33.4864	94.9454	56		21.3128	197.591	0
								17.4842	146.137	0		14.4716	81.1464	17		32.36	30.8369	0
								40.335	42.8636	12.5		15.6421	88.8793	0		10.639	109.524	0
								23.8256	62.9335	9		23.8953	81.001	0		30.92	47.6738	3
								21.2442	149.91	0		15.2846	85.4402	13		54.376	10.2207	9
								11.4342	57.4016	0		14.8091	127.596	11		27.1697	366.663	6
								81.8407	40.6586	0		35.3846	244.278	33		56.4231	179.19	7
								81.3287	49.0734	0		31.5685	115.035	22		29.8848	64.8475	0
								46.4544	244.651	0		21.2778	366.793	8		38.2809	457.257	19
								19.7624	346.064	0		35.5521	521.272	41		96.5644	171.146	66
								26.7592	235.04	44		29.3605	91.089	0		25.1	69.4341	0
								19.904	34.7043	0		23.7683	202.991	3		27.4257	94.4521	0
								24.093	88.625	33.5		61.6837	60.6697	0		37.1079	132.851	39.5
								19.9043	49.2208	0		36.9908	206.978	6		44.0921	513.853	70.5
								37.0757	118.792	34		62.936	5.66941	0		21.3677	133.111	22
								29.6925	16.5779	95.5		18.5627	175.998	25.5		15.911	80.3602	3
								31.887	46.0392	85		14.956	188.944	5		41.168	7.04504	40
								16.4565	54.7977	20		23.0431	72.6098	42.5		34.1675	76.7151	50.5
								20.1806	75.6479	38		13.6919	69.6407	0		19.83	126.357	5
								15.3013	74.8605	45		20.5434	215.292	23		15.1392	135.942	0
								18.18	71.3353	35		28.2372	95.6924	3		21.5118	77.5619	0
								40.5874	67.5436	21		24.4881	157.808	11		30.3297	75.479	0
								34.219	123.886	36		21.0687	47.1573	12		28.4627	449.802	3
								59.0873	25.423	16		13.6658	48.7039	20		35.3033	31.6348	0
								30.8947	187.21	0		27.7139	53.0764	11		52.3458	113.913	48
								27.5068	106.626	7		25.6905	112.729	1		54.3748	55.5721	54
								34.6032	73.9896	0		24.2417	67.633	23.5		60.8527	38.6858	39.5
								38.055	37.896	0		32.1	82.0918	48		34.2571	8.99047	66
								37.318	19.2112	2		16.7003	177.572	11		17.6244	107.472	2
								22.8667	114.129	12.5		24.8004	211.95	7		39.17	73.5825	85.5
								35.7083	108.137	0		37.196	11.0669	81		34.308	204.007	24
								23.2944	238.931	19		23.9049	164.735	0		33.9991	89.2171	15
								28.1161	77.8507	75		25.0173	191.065	11		28.8538	67.0857	8
								27.0946	234.665	8		26.747	121.276	62		40.6613	193.849	63
								63.0506	68.316	0		22.0944	89.7741	50		42.7537	333.563	48
								66.3067	8.70557	0		23.9057	81.1029	36		21.7256	261.69	20
								30.7017	31.6348	30.5		24.6751	370.619	14		27.7074	205.909	0
								19.5429	58.1247	30.5		15.3217	144.846	3.5		34.065	43.4374	82
								30.5425	145.882	15		22.0362	69.3143	8.5		15.6774	229.068	0
								18.3231	57.7515	30		20.478	100.094	0		36.7371	133.368	39
								31.8354	95.4251	48		16.4297	93.0552	15		31.824	10.2207	146
								31.406	174.141	4		39.1106	76.8762	7		17.0593	126.724	40.5
								35.4661	112.323	23		22.734	200.11	32		22.7671	69.0164	0
								39.7559	294.756	64		37.6628	159.736	0		31.365	259.579	12.5
								10.3168	58.897	0		21.3413	151.768	0		48.5757	87.4821	30
								15.463	78.8745	20		19.2538	127.351	0		46.0982	24.0474	27
								11.3988	66.9383	0		20.9493	179.185	0		32.6888	120.276	29
								15.1887	69.2715	24		14.5942	177.894	17		20.5727	150.581	94
								44.2277	23.2495	67		13.3265	80.3014	6.5		21.0078	137.575	0
								25.0255	211.582	9		14.688	62.2201	0		28.4318	170.348	25
								21.5538	115.467	4.5		23.5183	105.65	4		17.2969	163.863	7
								16.7914	25.8056	9		26.4203	331.921	0		15.5586	74.0109	13
								14.7183	111.979	2		26.7445	67.1187	10		16.5293	133.724	0
								20.836	63.7647	7.5		24.9897	52.6873	16		35.9136	68.7276	35
								20.6254	118.38	0.5		17.272	76.6187	0		39.81	15.8901	21
								21.238	84.7818	5		25.1951	174.529	25		12.5545	95.4054	0
								18.4606	65.0243	33		26.054	170.014	3		17.6012	126.474	0
								62.3042	38.9707	74		19.5026	197.289	0		28.0143	28.9926	13
								35.2462	156.625	50.5		34.6325	16.9928	0		22.9384	121.418	0
								17.9267	225.743	0		28.6288	51.4217	0		20.5487	235.582	0
								17.4525	243.796	7		29.2621	233.179	0		14.3624	121.758	0
								17.3548	56.4676	57		41.3746	216.108	2		14.5575	307.344	0
								12.0225	28.5581	80		19.202	183.578	0		15.074	96.2844	0
								27.8126	42.0324	103		30.612	63.1024	0		22.624	35.607	11
								12.9175	50.449	5.5		17.2351	97.9245	0		21.6125	241.389	7.5
								16.6701	207.893	0		17.8745	43.7827	1		33.2832	215.947	21
								12.151	89.4726	0		17.0657	574.658	0		69.3252	33.7315	1
								20.3154	109.6	27.5		10.8714	64.5391	6.5		69.1771	75.4308	5
								47.745	52.5124	30		14.977	175.597	0		15.642	278.682	0
								19.9556	273.168	16		12.7772	186.718	0		16.2852	245.514	0
								32.7637	55.576	26		32.2925	21.302	13		21.1761	60.6971	0
								19.028	8.84508	28		24.6752	211.445	39		25.3437	182.68	0
								10.0509	28.0877	5		14.0564	211.875	4		23.869	249.481	1
								30.1267	50.0128	31		42.101	332.416	0		13.96	43.8383	0
								27.4767	22.2414	6		24.411	150.575	26		29.2511	155.265	0
								21.4205	245.135	0		29.6553	69.5501	9.5		24.8	68.8328	6
								30.226	227.516	19		18.272	75.0721	0		24.1945	67.8542	0
								50.83	16.0355	20.5		11.468	33.1191	0		23.4859	389.018	0
								23.262	173.048	0		14.2647	278.49	0		23.4077	98.9017	0
								25.8282	103.141	14		12.4571	34.8164	0		32.698	221.181	0
								37.3294	35.8076	39		21.0435	467.618	22.5		32.8311	17.5506	0
								15.7614	37.3651	1		30.0717	46.5855	6.5		33.3547	74.6673	0
								15.5546	263.507	12		19.86	85.5867	0		43.7817	69.5736	47.5
								19.0126	83.6795	7		16.9867	47.0099	0		30.8927	152.296	28
								35.8822	16.175	93		41.2019	65.6807	2		17.4385	194.721	0
								39.8871	31.7802	94		18.5359	215.371	0		13.7739	149.024	0
								83.5435	52.8209	0		13.2085	117.391	0		21.4312	90.9624	0
								23.9395	86.7213	13.5		35.9412	104.651	29.5		15.8867	29.9245	0
								56.3126	27.0894	30		17.3093	34.7298	10		9.51565	48.7964	0
								26.4023	172.383	24		16.59	54.7888	0		18.6294	96.6121	0
								27.7506	78.796	38		11.2848	136.332	0		30.27	73.7424	18.5
								48.645	20.9379	41.5		17.316	53.5422	1		44.5751	244.263	36
								25.5598	230.035	3		11.7718	125.718	0		56.3314	8.99047	58
								62.0675	14.259	35.5		33.1569	104.097	45.5		51.43	20.2	30.5
								12.6977	68.6344	0		15.9842	243.82	0		23.6025	301.774	0
								39.1242	91.4968	24		17.8396	109.254	0		48.3455	113.925	14
								25.0071	69.8232	6.5		22.7144	55.7234	19		66.8	14.2296	0
								26.8873	28.0877	28		21.3593	60.6991	25		29.2883	232.576	31
								19.2456	65.7967	8		31.1906	170.619	1		23.4542	121.323	20
								37.161	92.7427	86		23.0533	67.984	0		22.3867	79.203	8.5
								15.8404	133.079	24		26.2253	75.7325	2.5		20.9816	100.595	0
								39.6781	68.1176	58		13.5582	89.537	11.5		28.8361	127.639	76.5
								22.8669	78.2516	3		22.3741	443.39	0		21.7429	198.308	5
								21.8277	98.3452	1		19.06	44.6283	9		35.5933	118.316	34
								18.9567	95.9693	14		27.7931	54.9156	12.5		33.8339	114.37	24.5
								22.52	28.9164	23		21.7972	57.6394	10		18.6181	81.4312	68
								23.7357	28.6046	0		17.0937	341.063	7		37.6455	260.139	1
								16.3568	55.1843	4		19.7322	104.467	0		14.8364	38.7348	0
								24.6318	70.4432	17		29.9979	85.0938	22		16.4686	161.192	0
								15.4128	165.015	11		27.9048	66.1366	58		22.1385	117.553	0
								30.4864	52.2784	92		36.6962	526.563	52		17.4904	71.157	0
								37.3775	40.6586	72.5		14.6738	70.0777	16.5		27.0261	170.11	6.5
								23.5011	202.68	20		16.447	53.0738	17		27.2917	175.582	27.5
								19.1482	79.5094	22		18.1545	71.8946	43		16.9029	237.152	0
[truncated: 5,646 more rows]

## Sheet: Mouse 2
A treshold value of 2 was used to determine if vessels were perfused or not.
Day 0				Day 1				Day 2				Day 3				Day 4				Day 5				Day 6
Diameter	Length	Median Qdot intensity		Diameter	Length	Median Qdot intensity		Diameter	Length	Median Qdot intensity		Diameter	Length	Median Qdot intensity		Diameter	Length	Median Qdot intensity		Diameter	Length	Median Qdot intensity		Diameter	Length	Median Qdot intensity
38.5296	187.144	0		15.3048	241.702	25		17.6735	187.347	2		20.011	117.961	4		46.8353	134.354	0		104.057	281.826	1		31.8947	144.64	39
73.5208	50.0481	0		26.6985	297.253	9.5		18.0976	105.129	0		24.3403	160.532	21		61.0656	89.8114	0		173.936	192.466	1		32.3541	111.804	56			Aaverage bifurcation density
43.2945	84.4282	0		22.4173	167.332	13		17.0147	196.987	18		15.6964	50.9128	14		51.0024	223.828	0		51.6258	85.497	2		39.5324	130.903	52				Day 0	Day 1	Day 2	Day 3	Day 4	Day 5	Day 6
29.6131	142.797	0		22.1214	211.045	0		21.5244	89.1465	12		13.1244	200	1		142.388	93.7488	0		50.6786	141.704	2		62.5791	42.8342	127			Average	0.000114139	0.000105253	8.85402e-05	8.13415e-05	7.00183e-05	6.00745e-05	0.000100567
25.6217	65.4526	0		20.5626	74.5157	40		22.2878	48.7001	55.5		17.8459	114.997	2.5		32.5129	100.23	0.5		99.453	55.7297	2		69.2767	8.01776	59			Normalized average bifurcation density	1	0.922148	0.77572	0.71265	0.613446	0.526325	0.881089
38.1311	122.915	0		21.0768	75.9034	20		25.3281	108.065	26		14.3807	151.343	0		68.0109	53.3712	2		48.9937	154.498	3		54.2573	51.6497	46
37.8324	117.678	0		23.9088	106.383	24.5		16.998	271.181	0		22.5141	151.188	0		71.6545	175.981	0		41.3743	180.16	3.5		88.9538	30.721	111
14.9936	162.23	21		20.408	266.657	34		18.3589	64.4448	22		19.7164	209.04	0		18.8972	140.521	1		33.06	66.2544	37		77.8769	148.625	149
30.8323	208.501	0		16.8884	238.595	43		21.1342	85.4305	26		20.536	230.671	0		55.7875	99.2277	0.5		35.5664	84.8958	56		35.4719	101.065	93
27.5273	81.9679	10		29.7322	109.475	0		18.8724	98.4239	13		18.4057	254.576	0		37.597	111.863	0		48.1712	162.837	47		40.2365	166.315	74
33.85	159.145	0		23.0037	171.079	4		18.5958	234.814	7		18.027	103.152	0		23.8715	104.956	0		43.4826	112.013	45		82.1089	40.9181	18.5
16.2669	233.046	4		16.7454	157.354	9		15.794	87.4073	12.5		21.1576	158.648	0		77.7757	201.379	0		34.089	104.683	65		52.1007	493.971	76
16.4743	32.2361	0		28.3196	197.877	3		22.4565	138.629	7.5		20.3822	101.216	0		99.4843	22.1314	0		17.0235	62.5326	1		49.5459	115.475	109.5
21.3446	176.302	37.5		19.9037	35.1307	0		22.8957	75.361	23		18.1242	52.538	0		133.124	360.984	0		16.9541	121.102	0		22.9979	163.865	5
23.672	399.287	38		18.105	30.7578	0		13.2115	344.015	3		25.8329	72.7219	0		80.4628	199.149	0		21.6824	169.135	0		49.6362	231.383	129
17.196	78.0199	0		16.3271	139.425	7		21.9143	34.2975	38		18.2149	203.869	0		23.4784	48.415	0		20.5275	285.648	52		48.6525	103.551	84.5
9.31467	84.8901	0		18.4971	112.441	4		15.0048	76.324	0		18.5379	226.577	9.5		26.0664	65.9382	0		39.452	35.7891	0		62.6121	133.031	68.5
19.0571	69.4244	21		16.0115	83.3178	78		18.0506	138.618	0		18.6464	66.3647	0		42.9819	289.295	0		18.2783	53.2532	0		24.3786	407.264	35
12.1667	36.8975	15		17.9884	112.716	2		17.4595	122.185	6		18.0064	276.178	0		49.1598	193.53	0		56.0187	134.888	0		35.5767	11.8812	86
15.7528	162.484	7.5		19.1727	66.7949	5		49.547	57.5137	0		32.6069	159.856	44.5		18.4905	220.582	50		32.6071	91.7348	14		26.4335	170.203	35
15.55	58.0973	0		15.5876	88.667	0		18.3952	189.817	0		23.5102	133.653	0		12.1649	95.2521	34		16.8078	100.489	0		29.9115	68.2866	57
27.7352	270.428	25		17.6533	102.528	23		20.1343	548.621	49.5		38.7689	32.8446	0		24.8654	111.152	24.5		20.646	48.3876	0		27.4815	57.8104	0
23.3623	82.2548	10		14.6975	141.784	13		20.9906	27.6554	8		24.3064	117.368	0		10.6992	64.9104	49		20.1194	97.1722	4		20.0434	81.17	0
33.4667	48.3876	46		16.8681	69.6328	35		15.6735	201.187	4		50.1519	89.7596	0		21.0604	223.774	80		33.7818	280.639	22		31.0411	234.029	0
34.7364	25.1675	75		26.9777	324.366	35		11.2435	77.0537	0		35.4369	101.191	7		29.3306	79.9143	61		22.7045	98.7756	68		31.2104	107.409	26
20.7004	127.038	11.5		15.9232	52.8707	0		16.3357	33.5803	0		62.3178	19.0952	0		18.1355	111.382	0		27.5092	111.054	25		110.184	20.1839	122
22.1323	68.9541	0		15.9432	121.487	21.5		13.9	67.5163	14		24.1988	147.428	0		25.5561	198.612	31.5		54.4643	207.872	52		110.803	32.7844	81
11.2694	83.3178	0		20.7016	169.111	75		20.425	82.2313	0		9.52615	47.5877	0.5		18.2765	192.851	3		34.3854	229.049	53		48.6133	206.314	66
17.7067	11.1934	18		15.7	109.376	22		15.68	34.274	3.5		38.7032	83.6343	22		18.7516	50.73	2		27.2138	258.978	29		29.7614	294.64	0
15.2132	119.437	2.5		19.3441	108.524	0		25.6	5.66941	0		21.2493	158.645	0		38.3839	126.496	17.5		14.5043	77.3302	0		41.5484	222.218	26.5
15.0709	92.5128	0		32.0551	77.4347	4		15.8745	64.4192	27.5		38.4279	79.649	26		31.6554	27.113	16		21.6386	223.866	52		27.8278	118.903	0
28.125	51.0229	17.5		12.2009	101.851	0		22.9213	69.4302	7		45.272	27.5139	32		26.1981	115.324	38		28.43	408.458	34		19.8394	145.613	38.5
19.8793	72.435	0		14.4755	148.441	5		20.6088	299.092	30		65.4176	53.9175	0		32.5829	119.058	0		29.835	106.451	24		22.04	52.1116	0.5
22.9494	97.3	0		23.4119	80.8556	2		16.1574	61.2454	0		30.6107	294.798	46		52.444	6.35722	0		26.9084	85.3145	22.5		115.08	11.7417	127
17.3946	132.737	0		35.92	7.87236	17		19.967	237.689	21.5		35.151	42.8636	27		22.3164	119.292	0		39.8664	300.796	72		75.9972	392.038	87
20.5547	167.437	5.5		24.6182	49.7926	15.5		12.5489	113.316	0		22.9787	149.119	0		17.0295	91.0171	0		18.32	34.9853	59		22.5556	61.7033	35
26.197	303.404	13		29.3762	60.6291	11		19.1589	183.343	0		27.3998	173.712	3		24.0122	54.1612	77		22.5971	31.3794	5		62.7779	185.224	63
25.9903	98.5694	12		13.1477	41.1126	5		16.0849	291.706	0		17.9747	329.236	0		31.9383	323.751	8		28.655	801.787	20		58.0278	95.1185	175
47.108	39.3971	58.5		17.3822	104.107	18		10.14	36.6479	0		35.5622	242.741	22		40.2032	114.066	3		19.4625	171.073	0		24.62	88.6964	9
25.2767	94.6726	8		23.1519	85.1827	0		13.6662	117.446	0		21.6453	105.779	0		28.1955	71.8631	1		19.9743	236.074	48		38.5687	176.978	13
56.0029	11.7417	38		16.2816	52.6578	15		16.2433	61.5926	0		27.5136	206.271	0		40.0141	280.298	82		18.3203	215.367	33		24.8051	255.666	24
19.9255	49.6452	0		11.7611	44.2333	0		13.1586	198.352	0		41.7022	18.9263	20		29.3595	534.049	30		19.4104	102.93	3.5		47.4283	241.649	68
16.2546	155.995	7		33.6983	118.863	0		12.4475	25.2776	0		19.1127	39.0365	0		20.233	105.14	4.5		34.0603	462.801	10.5		18.5013	157.732	30
17.0759	140.812	3		17.216	87.0851	5		23.579	49.7632	0		26.0553	185.664	16		19.7896	153.9	0		32.7453	217.661	16		38.1692	147.227	45
27.2023	249.714	56		16.5239	140.104	0		15.625	333.085	5		26.9573	255.116	42		25.6213	82.4585	10		40.9457	57.7457	11		11.4092	59.8659	0
19.0311	51.0625	33.5		19.7281	213.524	61		20.4844	75.4732	9		27.2562	61.2671	0		19.9572	144.681	0		26.1983	196.279	20		47.045	71.8139	62
24.3394	145.462	76.5		27.2194	66.3685	0		35.435	69.1413	64		30.883	141.747	7		21.39	83.7035	0		26.3178	110.134	10		26.237	82.4002	17
24.1414	57.0874	0		27.905	106.86	5		14.2796	245.573	0		24.2206	67.3707	0		35.9963	133.567	5.5		63.3047	566.692	46		27.7949	231.67	62
33.0546	77.1885	38		23.1781	47.4443	0		29.7386	277.495	26		37.4143	123.435	0		29.3076	381.937	29		20.1847	94.5663	18		70.9171	507.593	120
17.1982	22.9587	13.5		23.0761	121.858	0		21.6726	91.6735	22		25.5294	115.56	7		45.6407	53.0843	19		24.1698	113.217	32		49.3071	225.344	119
13.3433	141.17	1		20.9496	94.2833	2		12.3687	88.1915	1		23.5297	87.4074	0		16.8766	71.0613	0		18.609	330.731	11		19.2673	80.2011	43.5
22.5961	111.439	39		15.9512	93.065	2		15.0713	231.985	3		27.0207	68.7189	20		22.6543	39.3289	0.5		21.4893	138.173	16.5		71.4308	171.869	93
14.144	31.3112	32		28.0279	116.448	19		22.971	95.7868	45		28.5256	77.5531	0		24.9767	128.87	0		28.0326	92.9646	33.5		23.6962	99.6639	8.5
16.1191	54.7977	42		15.6888	173.4	12		13.2792	87.4807	20.5		38.5164	19.0717	26		15.9	136.55	0		38.0701	208.452	51		26.8156	143.215	49
13.5829	118.49	0.5		27.0785	96.3723	11		14.8055	47.1221	0		27.7277	119.048	19		26.7032	268.789	38		20.497	111.809	3.5		18.2692	354.104	60
20.845	126.574	49.5		28.5175	50.1856	26.5		14.6587	120.85	13		19.102	126.518	0		25.59	77.2769	44		38.5026	353.06	28.5		21.9686	178.49	55
18.2178	75.3787	0		18.1374	76.8468	3		12.5371	136.337	0		24.2845	107.933	9		22.1825	62.7272	2.5		37.3669	124.175	4		22.9848	147.969	0
17.1173	251.459	5		14.4368	81.337	0		18.1511	77.1649	8		14.3701	165.821	6		43.748	30.6974	21		16.3452	66.5101	0		20.3991	110.547	0
21.9913	132.405	48		18.56	193.552	0		33.492	79.4741	8		18.2284	79.5095	3		19.5957	90.2981	2.5		27.5291	137.998	16		25.16	15.5655	0
21.1043	87.8071	28.5		23.2707	568.616	0		15.4678	103.103	26		20.6184	100.495	11		26.1142	57.8339	31		27.8213	285.817	22.5		16.9992	49.3368	0
26.7529	71.3288	63		14.0067	66.0248	3.5		25.4873	119.832	30.5		23.8328	292.898	21		26.6322	61.5893	0		10.96	85.5818	4.5		16.6527	128.544	0
14.124	65.8538	9		25.4876	159.243	82		14.298	96.634	0		15.4867	23.9079	1		19.3847	107.118	0		39.1742	284.919	77		21.3937	227.785	14
24.71	15.0569	7		12.685	29.7129	3		22.9578	75.9055	32		18.9847	51.017	10		12.6591	45.7543	0		40.7276	140.232	45.5		14.6374	126.193	0
17.0232	66.9383	7		22.3869	166.666	4		19.998	69.8252	14.5		36.9575	19.4981	27.5		42.1473	260.049	0		32.4079	386.325	2		37.5753	81.9699	0
13.3164	70.4324	0		23.7521	87.9498	39		13.4816	155.608	16		38.7893	32.753	25		55.4646	31.8411	14		31.6754	24.1928	21		40.9379	209.381	19.5
16.1773	106.074	0		17.264	62.6427	45		11.055	28.4533	2		31.4617	123.886	11		26.137	123.424	10		30.1541	91.2532	26		23.3525	87.2325	6.5
12.9524	82.4629	0		23.8327	74.0071	61.5		25.7682	67.8837	0		21.645	89.6691	0		30.7761	128.152	0		44	463.64	12		25.4263	187.919	43
20.542	78.7025	40		16.5722	82.1427	9.5		20.3664	107.002	0		39.8232	126.525	41		13.6231	353.504	0		35.0836	229.968	8		30.6832	31.6681	36
17.82	102.648	34.5		19.0092	458.972	16		19.2792	221.305	63		25.2521	197.57	0		20.0572	90.8462	11		52.9661	157.62	21.5		35.0833	28.4592	37.5
13.9462	58.5859	7		20.2914	248.698	0		13.7572	195.285	1		26.286	144.504	6		43.0441	299.642	19		37.1476	153.605	1		18.4565	72.2148	4.5
21.4969	160.447	23		17.325	145.786	11		9.42364	38.4663	16		22.1185	159.728	0		45.8703	110.063	42.5		34.4784	84.2276	38		20.8515	145.525	12
16.068	116.866	6.5		19.6421	184.574	29		17.706	88.614	47.5		27.3687	97.3197	37		46.1643	124.267	20.5		17.1033	85.8871	0		22.399	91.1293	11
23.3784	272.433	15.5		28.9021	118.174	7		17.4726	64.8808	61		30.9906	269.759	9		15.2752	84.6325	0		42.8988	115.72	43		23.2368	257.887	18
28.9261	208.772	0		18.7392	60.7285	0		15.1529	195.873	9		16.0212	79.8179	1		30.7714	168.186	31		29.158	126.152	22		20.6637	194.991	6
17.7697	131.313	27		12.895	80.3917	0		14.8819	98.6065	0		15.4328	178.607	0		32.8052	73.4156	16		42.7745	23.7919	49		40.7619	135.421	36.5
23.2355	111.162	46		25.1749	129.131	3		24.6716	156.505	0		29.7031	124.547	12		14.5665	240.326	0		22.2899	163.45	0		47.6559	72.0459	19
21.6982	112.777	41		25.4794	94.138	0		23.349	95.4212	15		16.953	101.472	0		18.5408	96.534	0		34.1947	90.5536	54		39.8596	190.145	7
17.8274	90.7402	5		21.0709	96.06	0		15.9846	33.7571	0		19.2988	150.883	0		20.4656	46.5816	8		66.5956	84.6129	124		53.7768	37.595	23
30.6	13.5418	65		26.4974	57.3819	0		14.0153	78.9043	0		26.2	46.2102	3		26.2363	158.219	0		42.8377	133.861	10.5		15.5149	214.452	0
20.3706	115.929	5		21.2031	107.577	8		16.3083	107.782	7		20.3723	86.4365	0		25.2985	205.805	25		21.1925	309.367	4		98.02	124.384	165
24.5292	26.4251	30		13.5756	145.487	0		18.6726	164.515	14		45.4973	101.36	0		38.1108	106.475	28		51.5131	304.606	82		92.2538	324.224	181
23.591	83.7836	23		17.7643	85.4949	0		17.3062	24.7352	35		18.5755	164.037	0		65.7657	14.2296	0		42.3426	83.081	73		65.612	159.453	101
16.1675	44.3826	4.5		13.8457	269.304	5		24.6328	147.953	16		28.5007	130.997	9.5		33.7122	109.596	7.5		70.9477	25.5684	46		21.6714	241.164	0
15.0635	136.08	3		18.5703	155.067	23		32.3753	48.9909	0		26.2108	64.1617	6.5		36.1693	77.6059	9		55.308	5.66941	44		40.2541	114.629	36
16.9	62.6466	27		39.2346	157.673	0		13.8555	88.8989	0		22.3538	186.747	4		25.0574	110.914	7		31.5804	267.75	1		36.3446	221.949	17
26.048	230.792	25		42.6731	101.733	57		19.3935	109.802	0		27.0452	73.1522	3		25.936	9.2774	0		16.9976	195.315	3		66.8389	111.154	78
16.3405	195.486	0		29.21	77.4225	0		19.0889	83.8839	21		20.3469	167.328	19		23.9257	287.794	0		22.4014	37.3043	82		35.1379	143.084	0
18.613	159.129	0		42.3642	137.381	0		11.2747	87.8338	0		12.8522	91.9978	0		31.8104	73.9815	0		21.684	51.1918	7.5		31.785	352.888	0
11.5043	91.0978	3		50.5804	625.95	1		16.857	114.326	0		15.4044	61.271	0		23.2922	333.397	36		14.7035	133.425	6		31.7173	192.892	38
19.06	20.2685	0		60.221	207.936	0		16.06	38.4244	0		40.0366	272.006	29		22.8021	64.4742	2		30.703	79.9044	2		31.0385	167.358	11
23.66	47.2675	9		16.7684	61.5088	13		26.561	60.9822	0		12.7339	48.533	0		29.4283	99.8153	6.5		33.1	72.2955	10		37.3852	119.826	53
9.67684	50.0422	0		26.6584	141.388	6		36.4116	39.2497	19		17.3548	127.823	0		16.3079	58.2033	0		32.3677	481.553	0		36.6887	138.118	42
16.0041	157.923	0		28.201	85.1474	0		15.7124	69.2869	0		27.4887	157.895	12		15.0513	58.5789	0		13.1786	88.9537	0		43.1164	91.3608	30
18.5303	74.6235	0		22.3467	141.014	32		20.2888	83.9212	0		16.6133	128.85	1		21.9974	201.58	3		14.0185	69.4382	13		18.1646	115.503	19
21.1437	80.2838	17.5		27.2475	71.0869	3		16.3358	246.666	10		14.94	98.8543	0		44.9339	134.517	63		13.169	110.297	3		57.7525	19.7536	30
14.8	22.9587	0		33.0083	135.484	0		15.7654	93.3675	9		20.9244	176.648	18		11.1226	44.811	2		28.72	102.128	47.5		43.8253	226.885	6
16.164	173.7	0		24.8196	293.898	0		17.935	83.6343	0		40.7667	28.4886	56.5		19.1752	144.589	39		30.8124	77.68	3		41.123	287.449	2
14.9917	81.6075	0		18.3481	186.22	0		30.2135	146.527	13		30.7592	191.047	19		34.669	165.563	43.5		33.2933	23.2201	4.5		18.198	214.145	0
16.5574	102.325	10		17.5522	134.541	0		28.0046	82.6085	0		29.706	91.4201	9		32.7464	47.9847	30.5		27.3648	182.5	11		38.0926	99.7917	27
33.1969	112.921	21		18.6212	112.443	0		23.732	85.1219	0		24.6627	591.85	4		39.1224	126.26	84		13.2786	189.024	0		33.9797	161.637	47
16.5295	124.419	3.5		32.3883	22.5322	54		15.4768	112.215	0		30.3564	99.2631	1		21.4433	129.374	4		46.0475	42.4941	71.5		37.5729	48.7462	117
18.564	260.646	8		29.5338	117.421	39		23.8904	50.0775	0		23.0626	156.456	0.5		53.9467	40.8887	68		24.7663	179.378	14		68.7442	300.723	39.5
14.702	78.0985	0		17.3009	43.6889	22.5		21.6739	470.924	9		36.7143	29.3855	31		57.9867	22.7956	4.5		46.57	23.1061	79		30.7954	33.2954	50
28.04	16.0611	13		15.4326	120.764	2		17.7688	101.808	0		28.1935	77.1552	0		50.9259	69.8056	8		28.1368	82.1761	0		73.8714	39.5405	34
19.2858	158.582	9.5		22.1105	52.2805	1		16.5706	178.454	0		45.0062	168.013	58		25.8713	168.418	0		18.479	51.7028	4.5		55.1128	86.694	46
29.8396	116.012	42		18.5225	62.3323	0		12.3882	167.196	0		51.5296	46.3006	18		29.8965	251.243	36.5		27.1148	211.427	6		34.7301	143.495	20
29.865	96.0087	18		23.5941	80.3446	26		33.0067	14.1136	0		15.3245	79.5036	0		27.8989	51.8502	36		26.8286	58.9149	0		31.3934	235.416	15.5
46.0086	49.8968	18		21.7778	180.232	0		24.372	85.4305	0		22.8186	505.371	0		15.0979	87.4406	0		25.6975	354.243	13		37.3	45.5224	29
15.2262	118.211	0		18.3515	56.8062	2		31.586	58.2309	0		23.3198	431.76	16		27.8574	245.768	16		33.36	61.6424	58.5		32.1228	106.229	1
25.5843	91.1705	37.5		52.3817	24.5957	14		23.0152	54.8608	0		20.5263	160.364	0		40.6654	103.571	20		24.5392	52.1684	36		11.6823	90.2452	0
15.9571	117.617	4.5		43.848	7.04504	3		22.4859	155.069	11		28.3086	85.0335	0		63.7133	94.6882	8		36.52	5.66941	5		31.4385	199.825	0
24.016	16.0611	16		26.3695	151.696	41		39.875	20.4017	56.5		26.3732	124.624	0		61.8829	196.462	24.5		35.5425	117.934	26		44.5656	71.995	15.5
16.9336	292.668	8.5		17.3133	123.462	19		24.6976	75.5026	3		19.66	83.9448	15		18.1215	123.516	0		13.7744	77.9884	0		42.831	147.263	20
18.7847	99.6659	0		23.687	130.418	49		22.5158	161.08	4		10.1093	172.105	0		21.5514	106.479	15.5		20.2746	79.2519	11		69.1358	66.0816	53
26.7625	75.9329	0		36.7186	136.489	1		19.43	92.2239	5.5		20.8797	412.16	0		25.5875	59.4297	20		29.5873	83.7679	49		26.9332	93.0297	26.5
12.9982	98.5713	0		38.5294	319.618	11		22.1345	77.6937	13		28.0643	141.305	21		30.9435	164.368	13		22.3492	85.5426	22.5		40.8438	128.15	3
30.0425	55.5742	7		25.6618	248.888	24		19.9782	72.2069	41		17.3466	251.484	0		21.1797	132.144	17		20.5089	93.1868	17		53.773	96.5177	4
19.911	95.9693	0		38.2531	87.5845	32.5		11.3327	85.7448	24		16.1081	63.8748	0		18.732	119.332	13		15.5974	53.5627	8		88.543	34.0165	0
20.7881	190.929	5		18.0736	137.803	30		22.8462	109.79	34		21.6808	167.157	11		30.15	16.7174	32		44.4274	108.943	19		99.8629	9.67829	15
22.6062	34.8399	0		24.5305	69.2495	41		16.448	14.1003	39		22.5748	75.3572	0		54.7286	37.7915	60		28.2451	482.498	7		42.5879	199.1	26.5
29.0388	69.9949	13		22.1305	87.3583	24		13.3429	67.3962	13.5		31.0876	80.4881	0		15.9903	76.5912	41		26.0251	230.661	26		14.06	152.485	0
24.2773	66.913	20.5		57.128	30.9529	44		15.0823	77.7309	0		30.4932	216.25	1		24.6092	214.345	3		40.6262	534.869	52		27.4432	101.967	38
12.7835	32.6429	0		16.0989	77.4519	2		23.8338	122.38	15		29.7762	131.376	0		26.8161	87.7502	13		47.4129	413.991	49.5		39.3629	48.5565	2
13.8469	209.37	0		19.3502	107.432	6		16.2973	106.86	21		42.0872	123.638	21		33.4933	15.7447	0		20.9311	89.791	0		26.75	40.1859	7.5
24.5055	26.0243	43		29.0249	81.7476	0		22.9602	230.955	28		32.4757	37.5951	0		14.1289	54.3184	14		35.9611	141.443	11		24.0033	409.171	8
15.4014	91.5555	12.5		23.488	68.4849	0		25.5383	92.4968	11		18.5296	70.3736	0		31.8836	31.2634	18		19.8007	233.586	18		30.9371	39.4265	0
18.2983	58.0973	9.5		28.5426	93.8511	0		15.0136	71.9313	5		36.6014	224.547	6		17.5	26.826	0		38.7243	119.82	24		26.7471	123.006	9.5
13.0919	81.1544	0		26.5279	68.4555	68		13.8424	99.0055	0		47.0425	31.9257	4		22.5268	239.886	17		15.6258	99.7687	5		31.9644	58.8697	10
25.6997	115.041	27		23.5925	124.75	0		16.7948	62.4697	6		18.1559	207.819	0		17.3312	155.935	12		56.23	57.665	12.5		40.116	158.577	13
40.6991	146.541	0		31.27	37.3337	19.5		30.4694	83.0821	61		16.8416	226.319	20		20.2477	568.587	0		30.4093	244.764	72		23.2558	57.665	4
23.4164	120.828	6		43.1125	17.2548	0.5		11.94	123.888	0		17.125	89.6142	1		31.7514	293.743	44		27.4939	87.6452	32		44.7325	23.3616	33.5
26.3674	111.034	4.5		36.6874	53.5716	10		25.2915	359.18	9		25.0859	106.335	0		43.85	7.32994	0		30.28	91.0573	24		16.1071	106.634	0
11.985	145.757	0		18.7736	65.7928	11		14.295	46.0666	0		13.7576	141.574	1		20.8747	126.635	23		22.31	56.1754	17.5		36.9746	97.2803	66
27.7714	97.3176	34		13.467	143.774	0		31.1892	100.517	0		20.3303	100.664	3		26.6443	531.384	2		37.1478	76.7385	11		22.3454	383.98	0
16.16	11.048	18		14.4552	90.1362	4		25.5249	189.396	3		17.9247	267.928	5		59.028	9.53289	29		24.3217	48.6392	9		30.1469	440.299	0
22.5792	178.648	34		23.5552	64.9984	12		11.8285	59.3549	0		20.8758	115.998	16		53.9756	12.9993	34		17.3852	45.6128	27		55.0404	259.306	12
20.4628	196.209	39		34.754	120.196	14		21.2803	140.373	0		12.7039	253.061	0		33.4196	152.637	34.5		23.9276	83.6284	4		22.6773	77.5875	0
17.9813	164.647	0		24.8971	92.8802	0		19.8417	120.455	0		17.9589	173.831	0		95.9561	48.3914	12		36.3357	381.254	28		29.4973	163.386	0
32.8867	8.01776	17.5		31.1873	169.131	19		26.2146	72.6616	7		24.4743	97.9207	42.5		44.8889	132.865	36		53.4771	13.2863	4		39.4667	11.1934	25
20.5141	80.8556	11		26.4968	88.7319	7.5		27.29	151.071	8		20.1815	183.74	0		25.2853	77.3407	33		16.9423	98.5752	0		41.8067	24.3343	20
22.63	90.9545	0		23.6521	91.7068	0		30.9326	147.46	44		12.4102	128.728	0		18.4893	86.1682	7		23.5011	309.615	22		24.0355	135.199	3
13.9947	120.795	1		22.1497	62.4836	0		25.166	182.434	10		21.6524	127.356	0		21.3835	134.766	15		28.0069	126.016	13.5		72.3211	30.9803	0
17.5663	76.5341	4		20.5942	160.222	8		16.9467	139.865	5		18.2032	272.974	8		31.1978	91.4241	0		44.2424	137.119	38		35.1871	91.1955	0
25.4995	271.34	24		31.7722	107.013	0		15.8374	107.014	1		18.18	181.929	2		24.1457	126.631	21		33.825	107.488	11.5		59.31	86.4385	0
21.3604	107.825	22		26.1806	144.758	8		32.421	254.489	16		31.639	102.555	0		22.5364	175.774	13		17.6553	66.9404	0		33.8317	406.553	17
18.045	134.423	0		13.5388	44.8051	10.5		12.16	71.7257	0		34.8298	109.083	6		18.4835	415.294	1		38.9833	127.763	5		47.5887	132.576	55
21.9139	73.608	19		28.1246	293.946	16		24.0071	116.161	32		44.759	197.587	25.5		37.5036	109.23	14.5		27.055	67.0446	19.5		49.8533	280.856	61
30.7583	64.3327	13		37.624	36.642	0		16.5523	71.3522	31		22.436	79.6979	0.5		16.0046	45.4871	0		18.171	171.23	0		39.5952	79.1474	46
21.7845	65.4155	31		20.6053	45.8879	15		21.103	133.397	37		22.1859	104.105	20		21.091	186.159	2		33.745	20.4414	4.5		39.9338	95.4535	45
29.1107	35.3823	22		23.3364	116.47	1.5		16.6964	47.6331	0		24.9729	67.3198	39		19.1113	299.196	0		32.9776	90.5516	0		49.6086	266.438	49
25.7152	105.768	78.5		17.4993	137.151	44.5		35.0675	217.629	50		19.1835	60.0369	9		20.2543	35.6437	22		39.7716	68.1317	30		22.7157	135.511	0
20.6429	64.2797	0		12.0104	52.6519	46		23.3449	100.554	17		33.2657	278.966	20		25.0426	76.0724	4		37.7722	200.532	34		24.5591	58.9246	3
19.0693	121.107	0		12.0524	102.82	0		39.3667	5.98713	24		15.0228	366.047	0		27.864	91.3993	25		68.0796	84.491	0		36.5533	80.1619	34
34.067	167.842	22		42.1989	94.859	0		22.6293	59.0366	0		25.1756	111.174	7		45.4325	12.7144	37.5		22.4912	53.9175	0		56.8364	92.8823	35
35.3333	8.01776	34		21.7134	125.124	0		18.0827	68.7463	0		20.3006	166.591	17.5		28.3792	134.184	18		26.58	38.6858	34		74.4313	77.0003	59.5
30.2304	65.5668	24		20.87	58.2133	0		17.6462	206.239	17		27.1562	65.0941	0		22.2885	199.989	20.5		27.679	126.63	6		64.1453	67.2904	84.5
20.9644	37.1091	7		23.2123	247.204	41		18.5243	138.153	0		19.5188	81.5588	5		40.2148	64.5176	5		27.2706	316.263	10		15.0817	79.1951	0
27.5733	88.3447	16		34.4295	139.297	0		12.0389	79.9397	0		31.9747	157.168	9		30.1287	154.285	30		54.5005	311.269	28		33.3846	19.6415	64
14.8393	63.7353	0		16.5254	57.9793	0		16.4215	152.254	7		31.9508	71.3698	19		39.0972	582.871	0		19.2653	128.553	9		26.1581	61.4143	81.5
19.3062	113.801	0		19.264	12.4531	9		15.5644	55.7175	22.5		17.632	64.6414	0		44.692	12.4531	35		29.0359	88.612	0		25.3879	120.238	46.5
18.8892	63.8709	0		23.0239	414.51	26		11.0648	83.2902	0		23.6284	209.831	4		20.2481	250.153	1		42.3892	190.392	51		35.8537	78.9141	69
22.013	41.8829	75		31.1322	126.555	0		17.2077	54.4873	0		18.1535	180.531	3		21.9574	149.254	0		16.5058	186.934	3		17.9747	79.246	14
15.923	62.6387	0		23.1641	52.8247	0		18.4393	66.4691	3		18.4107	146.299	0		28.5477	200.839	26		36.9925	206.802	76		15.03	251.813	0
19.1119	88.329	2		25.2043	76.8721	0		20.585	57.2327	3		32.2043	71.4976	65		28.1289	216.179	20		31.7924	149.598	7		22.6839	82.9396	22
14.6467	147.076	17		34.5093	196.854	0		18.68	67.9188	5.5		37.5257	20.3254	69		16.464	67.9092	0		15.0422	238.169	0		45.9976	336.634	90
21.8529	106.878	6		15.0345	95.6453	0		27.8129	124.411	41		22.0624	153.297	22.5		15.0207	55.4894	0		29.5923	319.2	69.5		46.5514	311.599	54
21.0378	286.145	10		28.8857	47.1279	7		25.4926	52.7069	0		13.36	68.5756	0		27.8308	29.6087	50		38.8807	122.039	61		51.3521	69.5352	101
21.0369	62.3538	0		20.7167	74.4198	0		16.41	33.3013	0		21.3637	144.268	0		42.2457	51.1309	7		25.1061	172.235	7		16.203	135.019	0
29.5994	78.2753	12.5		25.5923	70.1262	0		15.6376	93.7037	4.5		24.67	62.6172	22.5		26.5897	67.2252	1		25.9439	333.739	34		40.7654	42.7182	6
10.3865	83.206	9		25.9715	97.0639	0		16.8553	187.875	11.5		26.1095	375.244	43		39.944	6.35722	0		25.6195	91.2767	0		14.7275	200.683	0
17.1564	86.7864	0		21.0319	245.119	37		10.7893	115.729	2.5		28.4788	80.7162	10		34.3441	276.691	0		20.957	78.5112	7		51.8638	190.968	37.5
22.6487	138.472	40		34.7041	408.829	54.5		17.041	53.3653	0		35.4145	130.644	19		32.6861	97.0856	4.5		22.8263	44.6362	6		38.9489	103.301	28
30.7492	70.3677	40		25.2957	197.819	0		13.6416	466.84	4		24.175	50.3351	7		39.0111	17.5506	4		23.4638	80.7141	46		19.3429	181.196	6
54.0133	8.01776	10		31.407	98.1508	0		13.2547	31.3773	1		39.5736	109.914	20		37.46	17.5506	7		19.3562	85.0531	27		20.8968	60.8701	15
14.8528	149.769	0		23.1929	23.6504	0		16.0739	160.273	10		27.6045	261.797	21		43.1275	236.704	12		36.6388	31.0983	0		37.8502	160.571	10
12.5547	97.3373	0		30.6178	73.8145	0		15.0857	160.33	0		30.3114	72.7552	2		37.1968	135.149	72		12.5996	119.488	1		68.0123	103.276	90
18.066	167.487	16		19.1888	76.5951	0		28.1861	78.8275	0		24.7188	235.101	6.5		30.8088	322.137	50		63.44	13.3964	71		99.732	9.53289	0
30.7067	56.8332	66		17.2274	42.4312	0		23.9594	90.2352	5.5		39.3557	25.4289	49		23.8361	137.744	0		58.0949	145.481	52		60	66.3765	12
20.0474	78.0009	0		23.5133	189.673	11.5		14.3019	51.372	5		24.7633	54.6369	6		25.0006	318.454	0		71.101	49.5385	52		21.9865	215.014	40.5
18.9688	122.621	30		17.5727	93.5897	2.5		16.1888	238.206	1		20.3356	155.547	11		19.1595	176.521	0		17.2944	63.5527	0		60.6404	89.7301	75
20.2996	224.662	20		20.5046	83.1212	0		14.9056	88.1935	4.5		32.2427	68.3122	19		23.6064	247.128	8		29.399	81.201	2		75.9776	34.274	17
15.2366	106.567	9		26.6928	76.7582	0		25.6042	62.7605	10		25.1378	99.7045	0		12.0906	78.8165	0		42.452	116.568	31		36.44	102.014	37
13.0463	160.796	15		38.8654	115.568	0		12.3394	186.012	0		26.2403	124.601	2.5		20.204	82.4316	45		38.2636	79.8023	35		45.7221	308.049	34
24.1789	55.4582	14		22.3071	64.1362	1		22.1204	308.469	24		34.8104	150.158	22		19.7938	189.097	1.5		69.092	9.53289	22		19.1309	31.5189	0
13.4606	166.66	18		29.6727	134.893	0		14.404	71.81	3		19.4913	76.3882	3		37.09	19.2112	52.5		72.02	10.2501	17		14.2492	57.5419	0
17.3152	182.677	0		16.4495	102.516	12		20.1462	297.795	6		43.1036	21.9919	12		29.9488	150.867	37		32.1873	141.754	15		10.2583	61.7252	0
16.7217	69.6876	0		28.4	125.612	13		18.7655	93.2242	0		22.1196	111.863	1		15.1424	158.13	0		35.3373	148.63	63.5		23.8295	108.654	19
15.7475	145.854	0		22.6803	165.401	0		27.3569	117.413	0		34.3889	36.3589	11		16.518	128.278	2		56.1589	22.6776	43		42.986	44.6283	16
16.6977	75.0644	0		28.9678	81.2859	2		31.9743	75.2156	28		37.0491	23.5364	0		13.7959	193.087	0		61.6579	107.079	15		40.7	61.6641	27
20.3074	53.3751	12		16.8595	290.437	14		48.1943	8.30266	35		30.1253	80.6296	10		27.232	20.3313	0		29.1977	318.441	13		43.7407	145.497	23
33.0433	166.891	44		19.4058	117.678	10		12.4918	59.6124	17		19.2917	317.805	0		31.465	162.339	18		37.2236	199.978	5		54.99	90.4512	0
47.1569	28.0563	62		30.4585	64.8516	0		23.4526	73.8047	17		19.3315	223.222	4		21.6167	65.3999	13.5		18.87	145.605	2		77.3635	181.48	14
38.7742	70.9827	35		20.8524	228.706	10		27.6081	105.322	47		24.1253	270.375	5		26.699	54.3145	28		29.5764	176.937	13		61.5824	169.127	33
24.396	346.465	7		23.1639	147.894	0		33.8892	174.872	54		32.3222	35.2467	36		52.289	88.9028	75.5		27.7223	127.887	11		20.0278	131.843	0
19.1176	122.546	9.5		17.1252	35.9365	0		41.3389	40.1438	68.5		27.104	41.0556	9.5		57.3726	89.9894	64		45.5224	112.781	33		13.7189	149.178	0
42.1082	100.672	0		22.3968	99.7158	0		17.1449	171.7	28		28.3161	155.922	6		37.6777	186.91	6		30.0643	135.178	47		8.80644	147.321	0
20.82	84.487	0		25.34	61.273	0		20.2569	52.367	0		22.7911	115.014	43		27.912	12.8854	0		28.1769	191.78	34		24.1286	106.88	1
23.0214	276.042	53		31.5331	444.614	0		22.9333	56.9731	0		22.4362	85.01	15		48.5861	394.8	20.5		20.0846	138.204	0		15.1568	106.93	0
34.0273	85.824	0		21.3716	98.5811	0		15.4417	61.5814	0		16.5381	212.712	3.5		29.4343	234.084	10		22.0995	271.708	15		29.056	13.1409	0
34.1676	311.305	0		52.6152	152.754	2.5		19.1495	216.88	8.5		22.0763	163.034	8		19.12	20.3254	33		15.8627	110.509	0		39.1341	357.558	40
21.2818	31.5189	30		34.5362	103.079	13		24.9776	42.6022	4		12.5676	134.28	0		20.5725	97.455	0		20.8452	56.1184	48		28.5153	122.89	45
24.744	10.2207	0		36.1488	70.2359	0		23.2063	51.1565	12		35.2075	12.0266	58		31.0434	174.732	35		62.6	9.53289	99		27.3652	106.176	31
24.4481	118.875	19		16.6136	126.669	0		14.2777	88.4019	0		12.6225	64.4408	4		17.018	120.267	0		35.9084	101.271	21.5		36.9387	77.2791	52
25.7277	32.6076	9		20.182	66.1609	0		18.1741	38.6799	25		21.2297	128.756	14.5		19.2632	228.681	21		71.8	66.9996	57		49.0013	590.456	35
14.611	88.3821	0		70.9671	25.5803	0		21.634	108.375	0		11.8373	165.266	3		16.09	198.164	20		28.75	66.799	11		29.4164	98.8975	0
21.3927	80.6276	0		55.955	42.1758	0		15.828	70.4285	0		21.9352	134.962	8		31.9252	230.959	51.5		30.7752	127.184	20		26.9749	228.434	0
35.37	21.8406	5.5		38.9971	132.084	0		14.1842	112.361	7		33.4193	375.057	61		21.4835	125.254	9		31.5589	144.568	22		55.2637	116.651	42
24.7635	105.359	0.5		17.9259	50.1915	0		25.3909	178.711	14		24.7743	105.418	0		26.9028	421.82	50		26.3993	204.211	55		89.5529	16.0355	9
16.194	62.3499	0		29.394	101.069	10		15.3378	45.0665	22.5		15.8476	96.1058	0		31.9874	205.471	36		29.6533	146.168	0		39.6533	37.9921	83
24.573	215.377	31		28.4283	68.6318	0		15.5315	146.849	1		20.5663	144.125	0		17.3702	185.002	16.5		62.6908	68.9764	65		19.3845	303.074	1
24.7187	377.579	31		22.9192	155.254	0		18.465	170.649	4		20.1675	95.1167	0		18.0542	121.705	10		30.525	114.696	6		34.125	60.5001	81.5
23.3788	127.648	31		25.1406	71.8925	0		21.9304	157.378	15.5		44.123	89.651	4		32.0867	102.784	16		40.2563	218.786	47		37.218	131.069	33
57.005	11.3388	0		30.49	90.2803	0		25.2246	168.974	0		34.2024	69.7172	8		41.8816	42.2917	29		18.1503	216.794	1		36.7538	103.274	92
46.4112	64.3848	26		31.9686	156.197	0		14.9085	228.965	0		21.7015	46.3517	3		26.3956	140.499	23		21.8592	60.9487	6.5		24.2889	144.269	1
29.6717	126.323	7.5		24.4713	140.183	23.5		21.7646	129.732	0		19.2577	182.064	22		25.5437	86.7563	27		25.13	191.32	4		42.5471	111.564	26.5
25.0368	59.0621	47		40.1284	507.052	10		16.0751	126.663	0		37.8107	181.577	66		21.1952	151.357	10		25.0242	68.0056	19		38.2889	114.551	23
41.9241	102.203	25		19.9196	250.912	2		15.5172	100.633	8		23.7506	274.358	23		20.265	44.693	3.5		14.6839	118.071	0		38.6804	88.0656	16.5
17.8226	70.7339	0		17.6306	81.9384	18		12.2043	162.76	10		27.5551	107.169	15		50.44	65.7987	20		27.471	262.376	0		38.0875	565.672	44
25.8107	96.7693	24		22.774	152.202	2.5		13.2314	154.583	0		55.0062	22.3928	72		43.0467	140.179	18		20.1823	85.2969	4		19.9023	98.2629	0
23.7314	147.136	2		25.6102	188.555	0		18.9821	116.92	4.5		31.7038	156.25	15		44.297	344.247	44		36.7381	55.8355	9		28.2633	149.136	0
25.6498	369.796	2		31.3555	41.7493	0		21.734	23.0747	0		20.1752	157.3	0		34.8957	227.22	12		20.2162	222.55	8		25.2431	128.709	0
28.6088	67.9092	0		14.5316	89.8579	15		16.873	139.358	0		18.4685	75.4556	0		35.3899	475.267	68		28.5682	137.318	20		30.3	8.01776	61
27.527	172.162	0		15.2695	75.8937	34		15.3043	95.6609	0		30.7422	99.6934	0		27.1721	197.242	4		20.2774	102.928	16.5		16.5074	167.599	15
25.347	108.567	31.5		27.0521	157.671	20		14.0544	79.9103	0		50.3414	92.9983	23.5		42.6318	108.78	54		24.6709	119.335	18.5		20.445	53.1571	28
33.2862	109.114	9		20.4551	201.568	1		13.1278	90.133	0		19.7806	116.786	0		15.1202	202.541	0		25.9336	52.9722	0		38.4067	57.3457	97
25.82	79.421	24		21.686	99.7247	0		17.9909	107.167	54		26.5619	151.581	16		49.0088	69.0117	148		37.2186	73.6641	0		18.703	55.3973	1
22.2138	256.126	0		25.1167	55.46	13		13.7412	245.54	0		17.5135	114.8	0		35.1378	25.0221	110		40.1425	19.4981	0		34.1365	145.323	0
15.6819	118.172	15		23.6908	60.4142	0		20.4161	134.128	2		35.8551	180.869	24		24.1917	76.0391	13.5		24.719	58.5363	1.5		49.5169	124.97	30
26.3836	136.603	99		19.0567	59.9288	4		18.2433	133.959	9		31.6938	39.1357	5		46.7985	45.3553	0		55.3148	208.942	44		70.3856	112.162	69.5
31.526	23.7625	20.5		20.592	29.7188	4.5		16.1929	42.6022	0		20.0216	116.11	0		26.805	157.875	5.5		49.478	105.096	48		46.1332	182.251	62
16.6415	149.191	0		27.7817	271.582	3		13.7446	151.48	0		42.2117	135.909	18		22.4779	379.035	10		29.3897	117.034	13		72.068	106.562	14.5
19.2097	111.314	0		21.0857	62.0748	0		17.2467	117.963	0		23.0547	48.7756	55		50.531	112.669	2		19.7444	476.781	0		23.9071	88.8695	24
41.262	26.9382	98		23.3234	233.138	4		15.7662	42.0559	2		25.9512	64.4781	9		29.3	118.305	15		16.04	64.5646	0		21.1292	54.1985	9
29.2539	176.979	9		31.6369	78.281	0		9.32	40.25	0		25.8674	91.8388	3		42.7458	70.8346	35		25.03	47.7568	0.5		22.5002	200.185	22
21.9	14.2296	71		17.0005	75.3864	6.5		11.85	24.3382	1		28.8765	77.332	0.5		39.4697	65.7121	0		31.0411	102.844	25		33.9184	182.404	51
26.6453	119.044	14.5		17.192	84.3456	3		14.0541	170.843	2		27.2783	257.392	38		34.5219	316.651	16		36.6491	75.2962	41.5		36.957	113.271	6
25.7836	67.6596	14		29.9603	138.839	69		21.9882	66.1404	5.5		27.03	337.591	8		61.6156	15.9195	2		30.0636	141.434	22		53.627	118.054	68
46.0357	26.9735	22.5		26.3169	142.445	47		19.7185	31.6937	0		18.7905	159.249	0		26.18	60.7686	0		20.3468	142.337	10		24.2425	85.6957	14
37.9053	38.4794	42		26.0076	81.1503	21		19.2945	47.0158	0		44.2765	123.108	11		25.9406	69.6492	4		22.4735	106.169	43.5		18.8927	151.758	0
37.3223	63.7294	6.5		22.8276	151.111	2.5		21.8114	12.0266	8		24.1941	204.626	21		21.7333	78.7005	4		15.2915	141.276	9		48.5078	168.711	86
19.4103	130.56	9.5		25.869	55.1516	27		11.5573	171.018	0		43.3589	47.0061	37		44.2948	60.9516	0		24.3854	132.163	6		31.7624	400.442	13
21.526	131.041	5		23.5897	66.8303	47		22.0748	57.0066	0		17.9892	98.1365	0		34.1539	93.973	18		59.98	21.2982	65		34.489	250.865	16
28.8912	132.934	56.5		14.9778	99.945	0		17.3045	78.4831	0		30.9369	101.685	35		22.8939	119.467	0		33.9699	167.007	0		27.405	225.228	15.5
37.4519	97.8854	43		22.2546	153.554	10.5		16.7989	82.854	0		62.2844	13.6872	34		41.1018	24.2242	11		33.0318	100.643	10		16.4667	87.2129	5.5
22.3382	167.589	33		17.8055	202.812	8		18.0552	157.906	2		60.6875	242.989	2		45.3422	120.826	48		42.5633	15.4892	32.5		35.6323	152.075	5
30.8046	144.298	62		16.0188	109.985	7.5		34.8288	120.514	30.5		33.3933	120.099	33		17.8742	74.6144	22		33.7979	206.163	8		32.8863	75.6733	0.5
22.2718	56.7452	4.5		23.7246	70.0198	0		34.3522	110.612	9		32.2181	102.765	17.5		29.22	60.2982	59		47.164	14.6599	0		10.3575	31.8536	0
21.9726	117.083	36		13.0129	81.3135	12.5		24.3106	78.5347	22		73.055	13.4023	0		32.4039	82.6776	43.5		41.4446	21.4141	0		35.5681	137.771	6
20.5617	467.64	0		26.3327	103.913	0		21.4589	141.924	0		36.3902	99.7248	0		17.0688	175.854	0		29.2064	180.199	7.5		21.7679	645.957	5
18.4838	56.7158	55		38.6114	10.3661	0		27.1645	187.452	0		75.34	5.66941	0		14.8542	400.402	0		38.7318	290.429	22		30.4933	208.998	1
24.6973	135.675	71		19.1829	51.0392	34		11.7447	82.5241	0		36.1608	117.128	4		43.5351	160.442	44		36.6582	267.255	21.5		22.4287	165.199	59
20.9884	160.604	35		25.8123	194.211	12		16.9871	99.029	0		37.9293	105.675	0		47.1116	76.1922	32.5		44.2528	135.636	0		30.658	110.767	22
7.19231	63.0495	0		17.0982	95.5508	0		29.6849	225.659	22		31.284	6.35723	17		25.9662	91.1057	10		23.5362	91.4824	0		37.425	151.693	56
22.1345	60.6659	1		20.8305	84.1826	0		35.444	194.269	47		16.9806	93.1102	0		21.3301	196.457	15		42.0163	281.077	102.5		65.932	11.0669	105
22.2281	229.976	0		20.7691	45.9292	0		33.5787	121.835	16.5		20.0656	274.07	0		28.9657	17.1498	0		43.2745	386.154	97.5		15.9352	75.8483	3
14.5827	96.6083	40		37.8829	31.0983	0		19.9478	80.1816	0		16.6724	100.25	0		23.54	99.191	11.5		16.8268	134.909	0		55.5238	67.4572	47
20.2748	54.3603	0		27.3114	62.7546	1		19.0596	160.258	0		33.0078	224.316	4		25.5615	28.2331	0		39.7667	90.8464	40		23.2761	250.279	19.5
24.956	20.7557	29.5		13.1435	76.6187	0		53.8737	45.6128	49		32.4955	243.027	2		19.3367	71.1406	11.5		41.0722	101.587	55.5		41.915	108.806	42
21.9467	46.9846	25		27.7786	63.584	5.5		30.9932	172.279	21		20.0544	78.2834	0		12.3787	62.4835	0		43.7232	42.5787	76		35.0447	81.5364	48
19.0633	135.276	5		32.617	155.128	17.5		25.6479	138.169	36		19.0918	96.3705	6.5		30.8062	134.83	17		25.8013	106.7	12		36.5447	85.1022	49
63.9846	26.2562	9		32.753	359.483	2		20.4569	167.61	7.5		24.6007	262.521	47		17.5894	156.535	0		34.9836	109.988	53		47.0627	35.2487	44
19.4762	124.971	27.5		24.2772	180.569	0		18.7063	126.124	0		23.3266	161.006	5		13.116	93.3616	5		45.3988	197.534	18		31.713	95.2915	0
17.3912	88.6453	31		18.6431	56.6793	42		24.1553	134.826	0		34.4046	150.868	24		14.463	78.4463	0		24.2232	116.961	9.5		37.2267	95.9479	18
21.3342	67.6576	65		24.6122	50.4287	8		24.1136	74.9412	17.5		18.25	100.953	0		13.78	117.556	13		26.0159	308.979	13		28.4455	98.4945	6
20.6361	267.776	46		29.5945	288.429	60		22.4765	373.763	21		17.4709	178.374	0		51.618	150.913	14		24.8119	81.0724	39.5		25.1015	112.15	15
33.577	205.766	0		22.1459	52.6852	1		21.6013	248.521	17		15.5763	90.1096	8.5		37.4361	113.165	0		28.6857	30.1491	4.5		22.5443	105.54	32.5
36.562	70.1027	8		26.2574	89.4373	0		23.528	15.7925	6		11.7167	26.3957	0		31.4815	30.4127	0		51.9082	260.609	30		46.6878	123.89	44
29.8116	147.212	27		41.5716	101.562	6.5		19.9782	141.749	0		14.9757	71.7786	0		80.28	18.1539	7.5		31.2104	82.1958	20		25.1269	181.422	26
20.2585	55.747	0		31.6871	186.137	46		13.869	175.53	2		33.826	83.9154	19		67.2067	65.3382	0		61.235	49.7888	47		45.5129	208.735	30
18.5859	49.1173	0		14.0611	41.7513	10		13.59	143.165	0		20.6	51.3942	0		68.9377	155.146	0		20.1639	112.563	0		51.0991	151.401	36.5
26.8721	89.2467	23		13.4765	60.1841	30		18.6095	124.827	4		18.26	175.583	1		37.5738	123.043	69		21.3958	69.4067	0		17.6149	172.15	0
19.3768	64.824	0		26.3494	163.676	49		27.719	140.374	0		11.6812	94.0772	0		19.3826	106.42	31		28.3544	88.2531	8		32.86	15.6346	15
23.5508	193.373	28		13.6222	95.1185	0		16.6222	176.42	5		16.6458	64.7121	7		27.1681	94.6509	0		24.1256	121.554	0		18.8926	259.126	0
10.4557	72.2234	0		30.3309	106.709	0		23.6904	54.8843	0		19.2672	68.0861	2		28.3133	192.769	7		23.48	94.8553	23		26.9447	236.995	36
15.5196	110.003	0		38.7573	43.3084	18		20.0686	50.6199	0		20.7581	56.8024	5		21.3157	91.5301	47		28.333	46.9825	3.5		42.9667	116.773	51.5
24.2816	76.1904	2		56.6889	153.931	11		18.9675	31.9256	9.5		29.8	76.0136	19		18.7607	140.25	11.5		33.5145	30.3201	4		24.7493	156.089	6
15.1239	115.041	5		14.3192	49.1028	15		13.0757	228.594	0		18.7532	98.0408	3.5		40.664	99.8246	0		35.0259	65.9088	5		25.2415	145.309	27
23.678	106.285	0		21.9778	79.9397	0		11.849	63.697	1		39.9619	91.723	3		43.7654	253.627	0		39.408	50.6161	46		34.0267	134.537	15.5
23.4842	58.1428	1		17.8737	38.2829	1		17.4055	179.649	39.5		33.0044	45.5244	0		50.4215	80.9395	10		42.7342	144.161	34		48.69	68.0017	31
19.8294	95.9754	12		21.2056	57.2621	19		16.0668	106.163	0		29.3314	96.728	0		44.828	6.35722	4		15.5026	105.754	38		53.595	24.5957	46.5
19.2612	202.417	75		25.8533	250.518	37		31.81	8.01776	14		19.1069	125.558	0		20.3214	187.756	0		21.7819	116.713	9		31.1924	74.8736	45
25.9231	221.263	39		28.636	6.35723	17		34.6945	91.3945	70.5		29.5719	98.2078	6		29.7944	240.309	51.5		38.988	236.229	0		37.611	97.5514	50
23.0235	77.8286	19.5		16.1075	157.74	27		19.8236	86.8335	13		22.8203	166.092	14		22.0995	87.4053	13		17.3352	59.07	11		32.2187	370.593	44.5
19.3652	148.119	66.5		13.2876	98.982	0		16.0733	80.6237	2		19.7926	301.932	0		15.3484	46.8665	8		25.9629	62.8852	7		33.0083	80.3426	15
16.3407	143.304	0		14.1608	57.6865	30		14.4567	188.492	0		15.879	137.717	0		17.5731	130.184	15		60.2854	125.934	56		62.3556	18.6708	15
14.156	64.0457	0		17.8748	563.131	9		20.822	45.6148	19		26.7145	80.4862	3		24.1231	173.073	9		57.4594	133.431	74		15.8873	109.346	19
28.7882	122.308	36		14.5696	106.337	20		12.3504	113.33	0		30.4343	52.9389	3		34.48	27.51	3		37.7779	80.0165	61.5		33.5824	556.254	23
22.9867	35.9286	0		31.4159	264.699	0		15.2236	88.5038	3		11.4909	34.0919	7		27.864	132.619	47.5		70.8043	232.704	10		24.6602	233.934	10
21.311	150.674	25		29.6218	108.509	0		26.5329	39.9748	0		40.5761	86.633	17		35.8583	93.5974	0		27.3538	96.2839	9		43.427	96.3193	1
24.22	118.299	15		30.228	95.1461	0		33.2246	324.792	14		32.3312	34.555	4		16.8137	275.776	0		30.3588	213.334	3		35.7486	10.651	0
23.5695	48.2422	0		44.9298	98.211	0		12.3529	111.816	0		17.6045	98.8936	0		22.2407	68.316	27		77.8367	71.5186	32.5		16.6629	92.0437	2.5
23.3156	91.0979	0		22.7285	275.185	0		11.1945	141.313	0		23.5575	145.711	6		26.7282	117.248	45		22.7919	184.733	0		34.5725	94.0067	11.5
18.2808	208.552	24.5		45.1003	145.341	16		25.8593	65.0359	21		22.6294	85.9788	17		12.1477	93.9079	0		50.2356	32.4954	149		24.1222	21.8465	4
47.2706	111.766	0		50.4914	17.1806	0		15.1576	40.2303	2		15.3452	82.1977	10		11.6867	89.9619	14		46.6911	39.1102	0.5		59.8944	37.0526	30
21.8573	206.332	25.5		26.12	62.2201	0		18.1708	48.531	9		16.3312	87.4998	0		37.195	112.642	39.5		10.5683	111.068	0		65.3733	8.70557	36.5
23.9338	24.3343	0		44.3114	13.5418	0		16.8625	39.3971	7		15.9548	60.147	0		47.698	200.53	6		18.3015	72.5175	0		34.7216	194.558	24
16.3391	54.5128	0.5		28.8057	179.127	0		17.8898	126.899	8		24.9446	55.1751	0		47.2824	137.888	0		25.7524	40.8887	7		13.3167	46.8489	4
31.5844	111.62	49		26.9135	99.1254	27		30.0269	72.8732	14.5		19.0536	175.111	11.5		29.2825	34.9652	45.5		22.1933	33.6117	22		30.9768	233.867	13
33.1883	51.9936	85.5		23.9411	184.452	0		26.0138	70.6329	19		31.1574	527.736	10		29.0507	83.6765	47		34.4673	147.024	12.5		47.4906	66.5119	82.5
16.9829	50.1876	0		24.8621	108.525	0		12.336	47.5564	2		13.7296	230.387	0		17.7371	324.01	33		19.4177	106.025	11		40.6919	63.3265	11
17.551	397.626	0		19.3622	75.2098	27		23.435	91.9684	2		17.4504	58.7478	0		44.3765	73.677	58		105.632	10.2207	63		83.6926	97.0469	32.5
25.0862	67.4624	9		53.239	31.3832	0		16.0471	42.2067	2		14.71	85.3224	0		40.47	87.3031	13		115.338	40.9161	40		47.3305	292.148	96
18.415	366.335	9		45.2788	126.682	17		13.6429	228.254	13.5		18.0293	247.413	0		57.7293	44.3846	1		51.6592	222.019	33		43.2824	456.791	83
30.5755	47.9573	38		54.6675	15.8901	35		30.1998	178.788	0		14.5906	84.9175	3		31.9617	21.8444	14.5		30.279	199.253	3		19.3155	68.0076	18
24.1226	199.729	37.5		45.2124	302.58	1		26.2884	52.1057	3		25.017	54.9117	8		34.6859	32.2105	3		35.904	389.964	31		21.001	224.053	7.5
30.91	18.6649	76		37.4805	217.201	4		39.26	76.0409	18		21.8686	180.796	1		25.2125	117.104	0		34.3312	48.201	37		35.7859	88.145	5
20.3371	109.002	3.5		24.07	105.217	34.5		16.1859	68.7294	3		16.0437	120.718	0		16.0695	109.494	9.5		33.2553	79.9065	7.5		24.2842	125.553	35
28.24	53.7462	21		14.0333	134.911	6		20.5832	43.1446	18		16.6373	152.589	5		37.3935	85.0569	7		32.0927	82.3297	7		13.1666	156.975	0
46.6526	189.573	0		14.7168	167.61	8		15.9633	87.881	0		24.4255	141.472	0		22.7143	57.9478	0		63.2528	154.472	70.5		24.525	22.9646	6
15.8566	205.935	6		20.4674	266.702	23.5		16.5688	336.573	8		23.2441	152.686	14		19.7695	98.0239	22		56.3768	39.2811	8		22.4767	66.5121	7.5
15.7991	364.081	0		22.6779	126.413	14		29.5392	542.633	18		16.9965	136.023	0		39.1819	36.7618	98		49.3747	264.806	57.5		39.3293	279.519	45
24.7131	202.136	17		20.6721	157.521	17		28.7899	304.873	26		25.9686	71.4603	2		14.1973	89.5691	2		21.6288	70.521	65		17.1337	215.373	17
19.5331	204.046	11		32.5567	142.156	4		15.0457	46.0981	11		25.8635	55.8571	0		11.4469	80.8975	10		13.3845	133.06	0		34.5466	267.89	69
35.3143	14.4425	51		26.7903	298.824	23		12.6427	47.9808	1		31.7782	60.8956	16		21.2242	187.696	0		25.1941	185.076	50		22.5741	66.5101	0
22.2214	144.072	7		30.9377	162.833	0		17.42	29.426	0		25.096	74.3863	0		44.3759	166.785	66.5		39.3834	106.469	0		30.1931	53.8156	9
18.9849	100.067	0		17.9299	183.91	0		14.6709	31.7743	0		21.8318	207.524	0		18.3667	64.4446	42		24.4485	100.995	0		28.5027	99.1274	11
36.088	10.2207	36		18.8015	250.928	7		12.9885	54.8902	0		30.8385	79.8927	0		10.0244	66.3961	8		39.3958	118.578	0		27.4386	93.8944	0
24.2908	281.027	6		45.2539	144.485	24.5		14.3752	179.148	5		32.7025	236.565	16		37.6298	303.912	31		31.5512	119.649	0		18.8983	333.962	0
16.1717	209.354	0		18.7625	75.0761	0		18.0246	38.7328	0		24.6208	55.8217	0		19.5857	77.1081	21		16.55	16.3224	0		21.3365	114.098	0
8.8592	59.0491	8		23.113	57.6356	0		10.8645	127.695	0		19.8073	233.854	12		33.0146	87.7885	18		17.9301	308.112	13		39.2814	452.147	2
29.4295	53.7956	43		18.5105	181.237	0		17.0296	117.7	2.5		13.6137	197.656	0		17.6061	67.2528	0		16.7495	224.025	0		24.604	50.6808	33
15.9171	54.6892	10		20.9783	77.9628	0		20.344	206.597	0		29.7921	178.468	6.5		21.1843	108.882	0		47.8216	140.625	50		29.6806	160.678	9.5
14.8319	67.6047	6.5		38.3983	285.725	0		20.1733	219.102	14		32.5875	151.984	11.5		32.5649	120.508	2		32.0759	306.595	1		19.1528	91.0713	0
14.5566	222.821	0		30.104	70.7783	0		17.6655	125.372	9		20.7392	127.087	5		45.096	7.04504	37		35.3481	84.5311	19		37.4331	237.884	87
16.7678	96.8001	41		28.1624	43.801	4		23.0813	58.9018	0		12.3917	135.966	0		28.4533	188.075	51		26.6035	84.3006	0		35.0526	92.9097	0
13.1183	173.885	0		22.36	20.524	1		24.1317	50.25	0		12.673	122.984	0		29.4375	47.5838	9		39.5579	49.3662	5		79.5236	19.7595	17
12.7117	55.6015	0		15.3143	65.7987	0		20.6146	63.0416	0		26.4472	101.214	13		20.6802	180.136	9		60.3062	61.4164	0		39.4543	176.116	0
14.085	272.861	0		33.2787	86.4394	1		20.1407	186.831	3		21.34	51.2822	0		31.6715	206.999	50.5		38.2995	66.7794	0		14.4568	79.3471	4
17.3469	83.7758	7		21.673	48.3641	0		25.2804	108.994	0		14.6593	148.502	1		30.7086	73.0656	24		27.196	60.8701	39		37.6283	155.596	19.5
18.8967	171.439	49.5		15.0715	70.5463	0		26.6865	97.3488	31		27.6992	143.766	0		19.301	87.9595	3.5		89.0257	13.5418	18		35.0913	29.2426	0
15.9547	314.65	0		16.2506	278.717	0		33.2413	32.358	10		17.2406	472.38	0		25.8	69.837	5.5		44.0839	321.388	23		49.6071	103.741	0
20.7319	55.5957	3.5		20.5553	313.763	0		33.5077	132.681	1.5		19.4752	86.4345	6.5		18.5771	259.235	0		46.0826	105.646	12.5		32.6126	100.982	43
21.9237	28.3471	0		28.0525	211.107	17		19.906	71.0319	25		13.1167	57.2621	1.5		45.3514	85.9591	53.5		25.4078	73.2761	12.5		30.2679	147.127	9
22.4981	139.855	45		21.1273	147.157	11		24.575	110.476	3.5		22.3665	335.634	4		31.4924	124.236	41.5		24.2865	104.897	4		42.8448	118.036	72
20.2434	163.684	15		21.8693	395.851	3		20.4651	95.5664	19		14.714	98.1016	0.5		41.1533	36.0996	6		33.0737	379.969	54		25.1153	108.474	0
22.7662	112.288	0		36.9433	252.748	0		14.2815	76.1	4		16.5669	67.8778	0		51.448	71.0928	3		56.9243	43.125	36		50.1328	256.374	91
43.915	21.42	0		19.0397	136.229	16		14.9246	152.805	7		12.7612	106.475	0		37.9981	67.0584	0		33.6152	608.878	74		43.3857	132.98	26
34.2457	15.5943	35		17.8916	78.6762	17		26.9857	64.3937	20		25.9263	394.171	7		27.3851	165.164	0		12.7255	76.269	14		19.6647	192.849	14
32.359	100.953	29.5		33.36	30.6224	16		36.5023	165.502	28		20.0476	72.83	1		28.716	129.49	13.5		33.6568	180.294	0		13.5188	69.6975	0
23.6281	68.2846	0		29.7352	110.063	10		38.2595	89.5041	17		17.8857	57.9519	0		35.1953	386.064	108		25.2205	122.88	23.5		26.6965	191.88	0
21.758	32.9553	7.5		45.9914	45.8918	0		19.7233	53.9116	3		14.7468	238.998	4		34.7686	287.846	124		44.9511	13.6872	66		25.6708	401.417	20
25.835	73.8145	10.5		22.1755	103.4	11		18.0195	304.859	10		27.7854	100.532	12.5		39.7994	150.712	0		31.8584	110.58	66		19.7594	145.379	31
16.4057	68.6029	1		30.9207	130.931	29		13.3257	111.631	5		22.1628	120.681	1		19.2613	185.547	7.5		24.1931	139.399	19		28.4823	249.545	17.5
54.3167	53.5454	13.5		30.2026	367.979	1		15.1132	127.044	0		13.0608	50.1935	0		39.15	218.401	64		19.26	218.087	12.5		13.9826	234.6	0
43.3933	8.70557	1.5		20.2462	126.726	23		26.1873	63.3324	24		39.4835	85.1495	30		23.6227	59.1507	12		14.724	61.9294	11		12.9211	300.537	0
28.7331	91.6456	2.5		25.5483	105.172	2.5		13.5823	250.235	5.5		15.4052	115.208	0		22.1583	73.6121	56		23.7456	106.607	13.5		16.6781	101.138	0
23.7278	357.829	0		16.308	60.8445	2.5		14.3724	69.9745	8		20.4514	331.204	1		34.6869	93.437	0		21.9627	48.7295	64		18.6016	72.4684	1
23.9733	63.9336	0.5		24.9585	73.8419	0		15.1654	232.998	14		23.0338	83.4498	13		54.1384	318.606	72		35.66	11.0539	52		29.0259	169.203	23
22.1375	99.1931	0		32.84	230.117	0		22.9667	65.3938	35		23.1438	135.501	7		39.901	64.1422	17		34.08	7.04504	49		23.4277	40.5114	0
48.2634	82.6557	21		18.1387	249.144	22		22.7065	77.049	8		31.5092	37.9016	0		22.8531	108.462	10		25.0735	133.307	9		21.4867	76.9842	0
15.44	85.0092	0		23.2096	111.293	27		23.3808	134.938	11		32.4548	103.417	61.5		22.8044	73.551	10		24.2248	102.902	0		36.7242	302.811	55
23.6577	61.8173	27		35.3237	43.4295	1.5		17.0737	117.908	0		19.0096	80.3827	0		22.191	66.8874	0		21.2377	310.13	3		21.3071	59.3215	38
44.538	18.6688	2.5		27.0579	186.525	20		17.7379	60.8366	0		12.8792	54.0885	0		26.7393	220.158	26		26.5889	145.137	17		58.3712	93.8844	6
19.7336	87.6439	7.5		18.9922	103.744	3		17.8835	79.6078	12		29.1098	412.644	12		19.4928	88.7574	0		27.9805	99.381	22		48.1973	63.9062	156
39.6815	207.285	1		18.3079	86.5798	9		24.1896	52.6519	8		17.9267	113.057	1.5		25.798	465.981	3		28.1704	78.1555	23		57.446	21.0191	123.5
23.695	84.8939	0		22.2084	343.814	24		15.7098	100.499	0		26.6846	86.2951	17		39.1653	70.9807	0		11.3348	71.8777	3		27.0258	162.786	48
15.993	71.9549	0		15.3559	153.752	15		18.6425	69.6944	30		22.7426	62.9374	3		19.3688	396.912	0		30.3145	82.4002	26		26.7226	145.037	0
21.5249	113.962	6		25.079	220.404	43		25.252	66.797	15		14.7535	105.166	0		48.4886	11.0539	0		18.3717	130.957	0.5		24.016	167.727	5
30.0322	44.0072	5.5		40.6809	138.76	12.5		35.6343	16.462	3		47.292	31.3773	9		47.378	108.601	11		34.4417	283.737	33		30.9967	25.1969	4
23.2585	194.573	12		31.16	14.3691	27.5		12.9406	396.114	0		39.0354	150.414	27		33.1802	254.007	14		21.3021	154.149	25		16.7714	61.3869	4
22.6284	336.605	0		20.3689	84.2061	14		20.6038	201.18	7		15.6593	59.0366	0		51.871	66.2141	16		18.7034	83.8178	26		23.3022	161.393	3
18.8223	115.214	0		23.6168	65.2563	0		22.3053	78.0867	11		20.6044	80.3867	2		38.8813	78.2165	1		24.8738	70.2737	29.5		24.825	18.1225	0
15.6079	148.881	0		21.2072	107.542	1		22.3979	68.7189	17		18.9109	297.709	1.5		21.5712	245.836	33		47.9481	196.212	82		14.5791	202.004	0
66.8013	35.5042	19		23.1875	76.0468	11.5		23.0675	100.534	26.5		30.2865	91.7995	22.5		35.365	47.0375	51		45.3391	172.132	45		53.2376	51.9956	46
42.0343	91.8395	0		23.3958	192.976	0		21.866	122.576	43		14.405	294.639	0		21.6214	144.33	38		56.3594	60.333	79		40.3994	143.158	18
32.7764	29.7188	44		26.8209	86.8432	0		14.3425	71.2193	9		13.1021	37.3396	0		31.1941	110.584	3		26.5841	174.212	7		47.42	107.34	16
31.2559	108.629	20		23.031	192.91	12		19.3331	228.406	16		18.7633	14.8014	0		24.9714	114.809	0		40.1986	57.2601	2		44.894	22.3869	38.5
18.934	85.1965	12		17.9047	306.997	0		24.3092	79.9123	0		18.8147	170.572	0		61.1867	11.8812	12.5		29.3667	156.979	7.5		32.5736	57.9499	0
46.255	22.9646	0		25.4537	81.2918	35		29.2556	33.8437	0		25.1271	80.7162	0		18.3531	58.2348	2		35.0846	342.155	39		35.0925	350.2	18
23.9647	154.265	2		20.9613	180.441	20		50.235	12.0266	2.5		43.3744	49.7886	0		17.3541	164.761	0		13.264	54.7487	0		74.175	57.506	127
29.187	139.77	45		21.7467	78.1103	37		36.9064	56.4133	27		8.665	39.0188	0		36.302	219.466	40		37.2473	96.5412	45		36.9733	101.155	2
16.3989	41.0556	4		25.4506	167.911	40		41.7443	40.2618	0		29.8017	126.463	1		69.869	87.4112	60		9.15067	87.0359	0		76.1341	131.338	121
32.788	118.923	33.5		16.8965	119.881	0		25.6325	63.3088	0		15.0598	194.388	0		39.7523	27.3684	11		46.9919	96.0835	12		35.0554	71.81	16.5
28.9832	116.556	26.5		18.9117	46.3536	0		12.1907	69.2593	6		18.1208	58.0973	0		33.2608	59.6104	16.5		43.9909	83.0292	98		30.9091	532.833	28
17.7867	218.449	4		19.8032	81.7201	26		31.0725	57.9205	29		11.7522	62.5766	9		18.9443	156.005	16		37.8813	73.1816	36		30.451	111.516	10
27.723	94.6882	25		13.3283	98.5517	0		25.0406	74.9072	35.5		10.2408	58.8661	0.5		20.1867	75.3551	35		18.7259	131.708	17.5		22.9129	34.274	22
14.9378	117.525	28		41.7106	184.711	0		29.5715	222.56	12.5		14.3361	126.219	0		12.5713	64.1637	0		37.3142	61.7546	12		28.9573	55.7116	32
15.5012	126.125	0		17.2238	210.657	2		21.0178	93.3107	11		23.6955	123.01	13		15.1813	65.5412	0		37.0851	133.476	62		20.0188	67.3707	0
23.7223	217.375	0		12.3373	99.1235	11		19.7103	126.92	0		19.2992	59.0465	0		32.2499	149.217	12		58.36	37.7232	1.5		32.2667	8.01776	0
30.6534	239.526	12		24.8422	246.408	2		21.4788	84.4557	0		17.2403	146.126	0		27.9786	131.244	4		30.0107	17.0082	44		31.2461	530.767	4
48.844	10.9246	0		33.6447	504.313	16.5		19.2495	248.885	13.5		18.554	142.121	0		19.6224	190.202	15.5		31.3	64.7467	50		114.09	19.0658	46.5
22.5483	144.212	0		15.191	247.183	22.5		15.5716	107.297	34		15.748	36.7536	7		14.7189	242.453	5		32.6071	366.847	63.5		93.4279	44.5495	46
31.5856	99.2886	34		17.898	130.79	2		25.0897	79.7619	11		17.8848	254.371	0		20.983	193.225	37		21.5546	164.661	6		67.3323	130.931	6
22.6052	66.3412	0		26.4183	140.332	0		29.6033	68.7169	9		24.24	58.7302	0		21.3112	105.53	2		48.7431	58.8717	79		34.7037	107.053	5.5
19.4985	403.319	0		37.1746	196.995	0		20.7278	50.8519	0		17.8058	257.734	0		20.1387	96.4667	0		21.8179	82.1703	24.5		60.4903	136.668	108.5
18.6474	203.068	3		29.3409	213.231	0		16.2567	98.866	27		11.6881	193.124	3		16.9125	277.249	0		14.3578	463.597	0		69.5816	61.2201	106
13.7713	80.4489	0		15.182	186.66	9		18.289	273.806	4		13.531	139.436	0		26.5413	68.6303	60.5		48.9785	252.744	11		34.2682	60.1843	8.5
17.6425	161.426	4		21.7616	201.633	28		23.3497	66.5119	5		14.6785	319.483	0		26.0818	385.093	8		56.6704	61.9667	81		54.33	10.5056	32
16.5952	50.5944	0		21.2256	292.809	7		22.2474	141.863	8.5		19.9515	74.9727	0		15.5971	188.936	0		65.6241	87.1952	110		28.4083	246.402	4
20.7109	88.1641	0		16.9183	180.684	0		40.9607	77.5494	26.5		23.21	29.9802	0		35.808	106.005	27		25.4387	131.933	0		14.1817	94.8101	0
22.0826	379.825	0		15.0785	117.775	10		22.8423	75.3531	25		21.0806	226.51	2		13.8569	80.0518	24		15.2037	85.9047	20		38.6455	91.7857	6
29.6541	340.185	7		14.395	104.596	0		24.3672	65.1659	31		20.8577	142.105	8		35.1529	63.8454	32		39.979	46.0687	85		20.12	68.0272	0
43.16	10.2207	73		15.3488	86.58	8		16.3456	166.76	0		17.4517	155.045	0		29.4129	151.201	52.5		40.7826	59.0788	4		28.7944	175.606	27
27.2771	259.618	2		26.8146	84.1826	0		26.0183	136.919	13		26.6171	9.6783	0		25.5645	127.103	40		25.3336	81.0874	9		9.775	71.3367	31
31.1569	116.979	11		19.338	93.4541	0		23.6736	168.009	18		25.3273	39.8254	2		15.3375	134.984	11		16.4976	138.143	3.5		40.7348	211.93	13
24.3669	49.6432	0		27.2258	90.2744	0		12.2376	44.8346	13		20.0871	133.881	0		46.6145	109.888	36		13.7888	136.298	0		54.062	138.12	86
20.8822	304.217	9		22.2157	66.9713	0		19.27	179.822	7		20.2777	72.7534	0		19.2532	93.3499	11		42.5114	133.451	110		42.948	60.2688	36
35.3978	96.7732	16		15.3517	74.5626	0		18.1723	120.2	0		17.6957	67.4907	0		17.0541	117.11	4		19.2532	272.945	13.5		70.4727	21.5595	55
29.2348	99.868	0		18.5271	89.0801	0		17.9158	75.8935	0		12.9517	78.6292	0		20.624	66.1212	11		28.0364	295.683	65.5		31.0163	55.694	35
47.4457	14.2296	9		24.0021	142.522	0		13.77	38.8547	1		31.4866	144.916	12		26.5667	80.1119	35.5		36.6124	133.963	139		20.8859	122.467	0
29.3959	104.449	0		19.3532	369.255	3		16.203	91.0705	7		31.0615	84.841	23		22.5146	149.632	34		28.1022	84.2245	0		37.0039	182.477	10
52.8427	21.9919	6		30.8033	276.025	7		19.0396	116.411	5		41.3786	29.2924	24.5		30.7162	98.8151	32		50.56	8.84508	27		21.7061	100.261	0
27.3813	114.1	0		22.7444	199.387	2		17.8416	265.604	8		21.5962	116.991	0		24.1775	160.815	17		42.0123	70.8059	88		16.3459	84.5855	0
26.4415	118.66	0		21.84	53.0823	0		16.0752	140.924	0		39.635	23.9079	13		49.6287	142.489	9		29.048	104.835	83		21.7189	120.491	10
47.4117	55.854	0		26.4106	82.4315	0		19.2067	47.7292	15		49.02	7.87236	0		17.36	83.5162	35		33.2875	224.539	56		27.3786	82.6459	0.5
26.5896	229.597	0		31.2093	168.559	0		11.5622	251.654	0		16.0933	39.5366	0		13.3779	34.8438	0		11.8477	26.0007	0		15.9201	340.535	7
17.882	38.1669	5		41.0926	44.4896	0		11.2154	218.152	0		24.6731	133.747	2		39.9429	93.1966	5		31.0277	616.534	79		20.12	52.1154	0
26.1735	59.1605	0		33.9432	166.228	0		20.8077	25.8533	24		18.0619	67.6047	12.5		24.4062	59.8659	5		19.2105	47.2674	38		42.8546	92.6286	147
18.1857	62.5071	0		27.6016	121.007	0		35.0949	410.334	42		20.4645	189.75	0		34.6108	343.705	67		18.4241	205.239	15		47.9122	106.588	133
16.3292	114.619	24.5		21.2223	60.7247	0		26.5146	139.798	0		18.8029	278.45	4		18.3374	272.199	12		95.7431	26.9331	0		34.3063	163.517	55
26.0314	80.5766	17		35.8256	334.052	6		28.043	133.684	0		33.2906	41.9223	0		56.4757	154.778	13.5		33.2757	290.453	8		12.1679	55.2911	0
27.0259	36.6479	0		14.5326	161.151	14.5		15.438	270.199	0		22.3822	34.0251	5		107.02	9.39338	13.5		35	88.1981	11.5		26.9673	208.142	4
14.3367	146.51	0		14.58	38.0529	2		20.8713	57.3545	0		15.1793	63.3109	0		43.0984	152.406	19		15.3309	288.115	5		19.0151	199.803	4
18.4543	236.133	13.5		13.8314	157.763	0		15.3613	68.2274	0		20.5241	110.044	8.5		30.3859	394.006	63.5		27.9059	221.101	18		57.8486	32.4681	34.5
16.249	116.037	25		12.6986	35.6437	11.5		14.3871	64.0222	13		14.612	76.1943	0		28.6039	75.1211	19		31.2195	203.448	54		51.1053	69.483	106.5
17.8147	109.488	1		17.2618	89.0443	0		15.9107	109.718	14		16.9821	69.9707	0		21.0894	87.5507	0		23.2956	244.479	27		31.6269	192.798	29
18.6687	124.167	0		15.2756	112.27	8		10.82	37.3651	2.5		25.7867	11.1934	0		34.1733	17.7216	4.5		27.6492	333.174	28		18.295	70.9219	0
17.344	73.1778	0		14.8127	130.929	10		20.199	98.4651	0		17.2641	124.574	2		31.8951	258.867	50.5		29.581	49.7632	0		52.5424	65.5079	34
17.479	200.708	2		24.2856	146.259	27		22.6079	120.194	0		13.5748	85.9178	0		50.8186	110.608	0		19.0767	89.8027	0		32.8635	309.592	0
17.7761	225.616	7		17.4835	94.6016	29		31.2741	132.625	0		27.6872	188.387	10		88.48	27.223	31		22.7785	29.8642	6		17.5365	54.1965	29
10.3406	72.551	4		23.3946	87.3248	21		14.3537	111.427	0		18.725	106.997	14		18.5502	86.9827	0		13.7623	118.248	0		20.2658	67.192	22
20.1183	187.908	22		21.6293	60.0113	28		13.421	99.4005	4		12.4408	157.932	0		22.487	368.322	28		23.8167	96.6533	4		38.2138	113.708	69.5
28.0176	122.236	53.5		27.88	17.4053	38		22.6558	175.368	27		16.7308	145.922	0		29.243	211.673	26		48.4347	34.5435	110		66.7667	177.501	37
16.1072	260.321	9		16.3366	66.5689	16		15.9634	122.947	9		12.2979	60.5596	0		28.4182	203.092	37.5		56.0062	131.302	24		36.1417	347.43	10
17.8968	94.6272	21		18.5754	84.4695	0		13.1726	110.686	2.5		14.435	112.563	0		39.8291	122.557	31		23.0178	407.856	22		49.1225	25.4171	11
13.9014	88.6433	0		43.7615	54.7428	41		22.08	69.6896	0		27.1965	84.778	18		32.8071	101.879	62		56.6483	18.6688	0		41.977	39.68	0
48.8629	20.7578	24		24.4741	54.4873	0		25.8579	335.86	17		35.4862	266.883	30		35.8967	144.481	24		38.52	200.662	31		18.4152	148.563	0
14.3318	139	0		36.08	27.9167	42.5		20.9826	129.619	39		25.0458	70.0816	5		53.3829	95.144	2		39.2385	382.557	28		31.34	89.4373	0
23.9503	78.2	1		28.9238	137.11	24		33.9145	52.5419	49		29.7021	159.184	0		23.1084	200.532	0		66.8953	33.8711	10		50.0367	9.39339	85.5
19.4442	221.738	0		50.212	36.192	48		17.8128	275.593	7		25.8583	239.148	0		32.1686	489.454	50		46.0887	159.22	36		21.5586	99.9941	26
26.581	61.041	6.5		35.4823	91.6285	16		22.0074	192.65	13		16.161	42.2918	3		24.1366	89.2191	18		42.6927	317.946	21		31.7175	75.764	83.5
35.9098	93.6289	1		14.5161	395.179	8		18.9278	175.312	20		18.0502	70.2633	0		31.2739	145.903	74		26.8823	226.176	57		35.3325	33.4702	14
23.1947	314.756	10		16.5264	52.6519	0		17.6243	63.9704	0.5		22.6565	46.615	0		25.7949	298.595	50.5		39.8863	87.2384	28		24.0309	106.673	19
15.8046	63.4818	0		19.4132	151.551	10		30.2975	139.91	26		12.3443	121.927	0		17.7793	174.598	36		37.9521	239.989	51		23.4544	80.3124	16.5
19.4817	149.553	0		15.3171	445.972	4		35.9939	81.288	19		20.902	88.6159	0		21.5769	140.356	14		36.1744	53.2736	75.5		53.9174	148.354	53
28.1275	147.348	37		15.1879	87.9242	21		15.2433	64.8365	42		20.7779	200.513	14		22.6924	318.037	2		32.166	26.8595	83.5		45.4612	216.643	17
32.4354	190.286	16		17.5922	154.613	14		16.1354	111.71	0		20.3706	79.9653	16.5		32.6058	720.228	37.5		13.1253	88.2071	0		21.8741	140.416	14
28.659	38.7387	0		23.3193	50.2189	7.5		19.5705	38.9942	0		13.6552	57.1206	13		25.9733	214.866	27		36.8963	52.5398	28.5		42.9995	94.5094	54
27.1173	496.587	6		16.1228	349.014	1		24.2268	175.351	9		23.2727	153.523	0		26.7429	99.495	30.5		43.9267	483.386	11		45.2207	315.49	0
14.6089	76.9804	0		20.9614	99.8917	0		27.051	42.2858	12		35.3063	35.9639	18		13.6556	61.102	1		47.65	150.223	23.5		51.425	11.3388	2.5
30.4555	72.2231	6		58.3844	12.9994	5		21.2832	57.9793	0		32.8985	26.2562	0		16.4844	69.8291	52		25.5579	132.204	20		19.4098	116.896	0
22.927	92.9028	3		37.5185	158.257	19		23.7505	145.104	7		18.8042	241.447	10		21.1688	130.377	35		22.7678	93.9835	6.5		33.5145	20.4473	1
10.5417	81.1591	0		31.0515	116.159	2.5		27.1664	137.261	25.5		18.3916	41.3446	0		23.9686	281.5	12		39.9244	80.9439	27.5		21.3674	43.2665	0
22.5179	102.301	0		14.4974	302.338	0		29.5324	60.5596	34		31.1156	79.5056	47		17.2386	146.835	60		10.104	33.1853	4		40.9593	184.089	16
18.1124	77.332	0		27.4285	130.648	5		19.6088	116.159	0		41.3544	34.9559	22.5		15.0743	76.882	0		33.9034	418.631	23		20.2413	192.767	0
30.3644	129.222	42		17.7448	51.4296	8		15.3664	265.485	0		36.0392	46.5796	0		24.2146	63.9849	0		10.7054	48.5036	0		28.2222	156.562	2
18.5884	105.795	18		21.4979	157.942	0		10.9655	76.0215	12		32.1994	68.8564	0		16.8097	219.819	0		27.8039	85.4305	0		53.0397	149.155	25
28.2289	161.914	20		31.8396	107.829	4		24.4938	63.7353	11		20.5776	75.7214	5		17.6641	84.373	14		22.6274	84.3456	43		11.6063	120.638	0
34.017	144.058	0		14.0869	47.8431	0		45.4856	32.2126	45.5		29.9925	146.668	27		11.4589	154.43	0		25.5093	281.639	18		125.486	55.0003	12.5
26.18	130.389	0		45.4867	28.2017	26		39.616	6.35723	53		20.4312	456.969	5		25.42	59.2961	4		26.3751	305.025	15		83.0356	144.266	36
23.0761	80.8536	0		24.303	185.466	29.5		13.618	145.237	0		15.7792	125.527	7		26.5455	21.9918	0		43.8647	43.1211	47		147.192	13.4023	26
17.4661	54.4893	13		23.3721	86.9259	19		19.339	73.637	5		12.4729	183.793	3		23.7396	143.962	0		36.328	100.391	5		21.5887	85.1553	25
22.5615	49.3642	0		28.9752	125.922	28.5		20.9143	302.415	2		12.5264	149.036	0		25.8025	66.6457	36		19.9469	140.321	0		25.2768	54.4599	13
17.8783	131.222	1.5		27.5778	64.7394	0		26.2749	445.777	7		43.3768	155.107	24		23.5876	90.581	4.5		34.6617	43.9758	4.5		19.6637	67.029	11
14.771	98.0328	19		32.4968	279.32	4		27.4122	29.1744	54		22.6677	66.4631	0		20.4345	68.7463	0		20.5252	149.228	7		27.536	344.56	19
10.9446	230.292	0		11.7976	71.2086	1.5		19.6218	233.808	0		14.6789	86.3641	0		33.869	40.8001	47.5		29.9057	127.19	13		24.02	176.012	0
13.6294	88.3486	0		25.564	331.515	29		19.1435	73.954	14.5		18.6898	124.949	0		19.1665	89.6435	0		21.6925	147.305	0		88.3314	127.61	85
26.7107	80.883	0		23.9759	102.59	18		13.5607	161.937	38		35.5044	15.7506	0		31.6906	226.132	27		25.8226	291.784	0		90.44	124.727	82.5
20.2058	160.119	16.5		35.3575	73.0993	0		13.7139	74.2683	7.5		14.2408	112.669	0		28.721	54.7939	15		47.6241	87.6239	4.5		61.1	248.359	30
17.9406	86.3072	8.5		11.9986	75.65	0		15.6212	359.866	0		28.2165	63.9869	2		27.4923	99.3159	12		36.3293	87.5331	39		32.6189	84.265	10
14.4374	65.2484	3		20.2507	315.754	10.5		18.7804	134.296	20.5		26.3755	212.168	12		33.7179	106.341	3		28.8441	252.811	31.5		12.8065	87.6452	0
16.0168	135.997	0		26.2071	204.907	3		14.9829	91.7068	1.5		15.3683	112.868	0		52	20.4473	1		60.0458	201.191	105.5		18.5763	85.0355	6.5
16.3184	72.7258	7.5		22.607	242.637	27		26.3674	38.1434	0		19.9673	182.465	0		42.8688	60.1469	37		67.0104	65.7137	97		11.3344	134.467	0
20.5716	288.176	8		20.076	239.882	9		14.4777	66.8264	0		31.6855	155.929	61.5		28.3213	84.1789	1.5		18.6852	110.333	2		25.087	64.334	25
26.493	190.381	33		19.2087	187.003	23		18.3307	100.835	0		18.0984	118.452	5		30.7976	59.3255	0		20.1467	287.395	1		45.5286	496.793	29
35.3567	8.01776	51		26.0639	179.532	0		16.316	67.1959	0		19.9249	398.67	0		46.3481	64.6571	18		27.7031	74.2261	4		34.1995	82.8285	20
19.4532	86.8943	15		32.536	10.2207	34		18.857	69.9451	0		47.024	37.0488	0		28.62	70.405	0		12.7121	65.9382	16		49.617	95.1566	62
21.1051	93.3486	3		17.4729	105.605	0		22.6972	51.7125	0		22.8779	78.5093	0		37.0123	73.5112	38		15.3221	85.6387	15		71.11	35.2467	53
16.2	63.7568	10.5		13.4387	99.1489	17		31.9459	91.8268	0		25.5262	134.545	5		12.3304	70.7193	0		17.6416	84.662	6.5		39.7884	317.948	51
27.2787	67.7442	42		25.2748	362.194	47		25.3224	1084.03	13		22.0909	73.9619	0		48.0333	7.05806	12		17.9371	93.9847	0		34.08	7.87236	39.5
9.61077	32.6449	13		18.9996	92.4911	0		26.3371	11.3388	0		40.25	8.70558	6		19.4858	78.5751	0		62.4077	216.26	17		16.827	60.8112	7
25.1302	126.27	68		12.3734	137.432	0		21.1898	234.563	0		39.6763	25.9987	38		26.5032	76.4694	6		23.717	154.82	22		20.4542	159.339	22
24.0138	99.1509	45		39.8395	178.788	0		12.6945	25.423	2		21.0092	36.9034	0		30.2942	154.48	12		27.3797	191.195	0		26.28	93.4431	25
27.091	69.6622	35		26.6396	321.98	27		10.1675	120.472	0		18.2791	137.877	0		24.184	53.2547	24		58.9768	70.8845	0		33.014	41.8453	35
19.3086	56.8356	44		25.9538	67.0878	0		19.5298	92.3948	0		16.7241	211.16	0		30.9022	248.319	17		27.4652	131.718	26		44.7651	118.29	108
30.7212	85.8942	42		29.4356	73.838	14.5		22.0671	37.2236	0		11.9516	134.201	0		24.4262	55.8335	11		22.7101	271.234	7		16.1305	270.595	10
18.4287	44.2372	23		56.7538	24.8806	29		14.319	78.1903	0		28.189	136.99	7		26.3898	293.821	19		34.6797	181.319	52		30.1328	80.1384	47
13.14	139.462	22		42.9705	117.784	11		16.0317	460.355	14		21.3549	320.027	0		17.08	94.1458	27.5		33.2809	96.7892	38		29.6621	102.958	29
13.09	32.9423	10.5		26.5898	139.335	0		19.3293	58.8991	0		26.3075	34.796	0.5		21.7303	303.901	22.5		64.8032	70.8371	20		30.9335	137.44	34
18.2055	112.96	0		25.307	74.793	0		36.148	6.35723	1		15.6488	105.882	0		25.5254	359.932	27		77.7364	263.563	27		34.5003	171.562	54
18.6868	152.094	11		45.14	61.1059	0		35.7096	46.5746	25		14.8041	157.539	33.5		38.0651	687.351	27		35.6661	654.865	39		21.2919	191.887	17
13.5395	120.548	0		50.2059	52.3729	0		29.958	20.3313	21.5		38.6381	81.9122	18		39.3659	83.2812	5.5		26.443	88.1836	52		52.9637	104.911	46
28.1527	153.444	31		37.74	6.35722	19		27.73	13.4023	8		22.7435	65.2445	10		62.6181	117.908	3		35.2963	35.3647	56.5		21.6509	95.5085	0
27.8393	129.078	6		20.3515	140.881	1.5		31.8016	153.066	21		18.8882	117.266	18		23.7821	57.3448	6		28.1706	269.257	17		17.7618	194.786	0
17.3133	58.6083	0.5		18.6417	60.3001	4		16.3643	114.477	12		19.742	126.119	2		28.1738	27.113	17		48.2647	178.002	31		44.3446	103.134	9.5
31.3185	20.3293	4		20.0828	160.135	11		23.773	56.1734	10		14.8819	42.6101	0		18.1989	98.4377	0		18.8362	108.191	0		26.1479	68.8329	22
19.4506	385.152	7		36.0403	136.868	0		24.1316	62.9295	0		21.4949	213.618	2		45.696	23.7625	11		28.4841	300.913	39		25.1607	356.034	11
16.3304	105.885	0		22.4466	168.677	0		24.2731	105.487	4		22.9807	384.192	16		22.5233	46.642	4		66.8556	25.0221	2		58.5177	122.432	16.5
16.5546	228.408	26		26.9651	131.332	0		20.1597	149.6	9		25.22	322.511	0		41.0564	173.311	1		51.5617	36.8314	2.5		17.0981	77.053	0
25.8056	200.293	49		17.7736	135.778	0		20.47	55.633	0		21.7921	69.7152	48.5		84.2155	57.2032	9.5		42.0848	88.3637	1		28.9	37.8526	0
13.242	133.952	0		16.6993	148.438	6.5		22.6359	140.387	16		20.8204	107.124	0		70.2383	89.0188	5		14.3229	76.8527	4		17.573	38.3103	9
22.8067	69.0038	0		30.1193	120.009	26.5		20.9784	199.566	10		17.0804	199.434	0		59.5467	19.8931	0		22.1926	193.773	27		9.63429	47.4443	1
10.8415	64.3775	0		20.606	116.48	4.5		15.2296	439.274	0		21.5774	46.4696	0		29.2652	62.8962	5		29.7296	61.2357	10		8.93333	63.7588	0
14.009	98.7701	0		26.1544	165.003	39		20.6821	118.633	0		17.0979	113.696	9		34.5886	40.6527	28		21.656	73.1389	0.5		40.3286	9.67829	2
23.6478	140.525	41		19.6265	75.9434	3		20.125	66.6025	25		21.2562	60.994	0		22.5785	53.9469	20		42.9922	104.498	30		25.58	181.048	8.5
26.6381	105.693	112		17.393	95.6765	0		21.7689	20.5868	39		25.916	34.0165	0		16.3374	138.693	0		50.0239	83.6245	63		36.1674	402.871	14
26.0105	256.963	50		13.9228	139.808	0		24.0732	105.865	0		13.6608	65.113	0		35.3923	208.083	60		29.3276	94.9693	28		45.2736	120.055	37
28.142	160.516	31		16.4183	159.467	0		18.0193	110.8	0		45.8347	42.7476	26		56.6233	29.7482	45		41.296	35.6752	48		48.295	7.59941	10
31.4923	64.0496	8		20.0967	72.3523	6.5		15.8763	51.2416	0		30.3171	303.129	1		34.4611	94.5624	16.5		33.0215	71.6273	0		53.1447	41.0576	22
32.2807	123.059	15.5		33.6643	201.942	0		20.62	105.361	16		21.4236	124.221	0		15.01	122.633	25.5		19.0703	341.738	0		43.3628	101.499	25.5
26.0897	305.152	11		20.6664	104.119	5		22.0355	153.229	0		20.1302	311.242	30		18.883	172.673	0		20.7448	71.9495	0		37.2452	186.142	24
24.978	92.7467	7		15.706	103.154	0		57.3271	25.4289	92.5		17.3203	125.215	12		23.0953	309.678	12		75.4369	68.9332	64		10.3303	86.1536	0
33.779	128.28	4		19.552	115.279	18		59.578	54.4853	52		33.132	102.191	7		10.6527	90.1271	0		43.7574	240.391	5		18.8229	65.7693	3
23.8764	167.795	21		15.7789	39.6585	0		40.9007	183.203	52.5		37.7667	18.2385	32		51.16	32.9385	136		16.7952	86.4052	4		17.8062	282.18	11
16.1884	197.101	0		24.3457	165.093	5		6.91667	63.3088	0		24.084	111.661	2		39.8032	83.7993	42		71.9074	64.3414	17		28.5026	100.778	51
36.6425	212.04	0		17.7256	83.3709	0		15.847	110.048	0		25.0779	35.5316	15		48.9569	175.577	116		59.9005	195.99	49		41.2241	114.638	18
15.4895	183.956	2		21.9007	182.99	0		27.9082	50.4804	24.5		27.2832	128.079	50.5		46.1578	15.3477	8		60.64	135.095	58.5		95.1992	107.688	60
29.0663	161.479	8		13.0217	30.0331	0		29.1215	141.871	7.5		16.4383	302.164	0		20.6061	169.408	4		48.7485	279.669	55		58.1869	335.897	76
20.185	78.5073	0		31.5932	184.732	0		36.9504	104.156	1		14.6463	165.426	0		29.4067	605.883	6.5		20.9212	264.916	0		18.0494	126.773	7
16.8	92.2259	0		24.2835	122.084	0		11.9646	66.6496	0		22.4594	60.2727	0		38.3403	157.883	87		16.1442	72.6079	0		43.8404	185.965	18
13.945	74.2665	0		26.7469	186.106	0		27.16	13.9741	0		16.9873	58.1113	0		32.7578	141.142	7		54.8845	215.851	20.5		40.2883	112.744	3
18.3588	218.345	0		33.3697	111.156	0		18.56	103.046	0		43.16	11.3388	0		49.5269	49.2187	117		25.749	211.608	8		25.4051	207.862	0
33.2746	128.17	29.5		33.7152	54.1965	0		22.0178	236.93	3		16.9165	345.523	1		46.301	99.6345	97		30.6715	79.478	4		28.1421	170.93	35
24.0812	63.117	27		18.8838	114.752	0		13.7055	45.4694	0		18.8184	90.1704	10		27.8226	98.6414	25		49.8661	55.092	7		14.3393	124.89	9
24.7968	67.0525	25		10.968	180.072	0		24.9383	54.1965	0		14.9152	54.4364	7		23.1502	119.256	14		22.6256	96.4383	15		21.1892	126.549	5
25.8178	17.5507	27		34.2025	524.893	0		25.4236	76.9922	27		26.8052	127.864	20.5		23.8692	84.0666	21		69.0438	33.7797	16.5		48.9754	209.309	44
15.7212	300.696	9		10.588	174.355	0		12.7578	172.284	16.5		17.9213	86.8237	13		44.348	13.3964	1		28.136	56.4309	0		59.472	7.04504	34
13.4541	83.9212	0		12.1294	135.353	5		17.8871	102.692	23		20.9297	132.924	0		28.3124	77.7349	20		22.9675	32.7824	18.5		63.2402	186.528	19
30.4245	160.544	42		28.1151	79.8888	0		23.792	9.2774	0		45.1767	6.64213	21		30.4666	139.381	2		17.0053	35.9639	23		37.8963	111.867	0
24.4188	89.8486	16		13.862	119.908	0		20.0803	129.296	2		14.487	44.925	1		36.27	78.3972	30		27.4782	430.388	10		38.3849	79.4288	12
15.1169	67.1938	0		17.5844	188.554	0		12.5675	48.4131	8.5		23.9417	17.2931	14		19.1885	155.965	0		18.5265	79.9377	10		28.9964	70.1529	39.5
20.5924	57.125	0		16.0295	48.7214	0		32.4385	150.77	17		15.6189	165.055	7		54.5	110.169	67		18.9014	241.327	15.5		14.5373	89.4826	0
25.0268	132.562	19.5		13.7769	160.731	0		27.6425	59.2961	5		42.4538	115.609	1.5		37.7788	155.651	25		21.4665	259.383	75		23.0774	114.351	1
16.3705	86.9398	0		18.5593	151.789	20		13.5176	111.989	2		26.8707	149.269	13		38.2502	121.856	0		24.3167	49.2464	26		33.3971	41.4666	9.5
19.3598	293.367	16		33.0019	116.301	0		17.9074	76.6462	1		51.0917	55.2852	0		24.1574	136.031	34		35.7336	75.3677	70		82.2206	139.197	42
19.5113	52.3099	2		18.6964	271.908	0		15.6662	96.3743	0		21.6781	94.7432	24		20.4653	44.3787	3		26.884	7.04504	54		28.6357	158.921	12.5
10.5241	71.4702	1		12.772	74.6399	0		31.6494	219.124	29		25.5343	185.558	0		23.5437	75.8059	15		17.7519	107.957	18		53.8762	102.302	40
18.8467	118.799	0.5		19.4345	51.4237	0		42.0538	40.9417	5.5		22.9364	84.0431	20		19.63	65.1679	0.5		30.4931	92.5237	115		42.0723	271.837	33
15.1094	85.1661	27.5		18.8532	327.237	1		20.1494	74.8435	0		29.8687	157.948	27		29.532	88.599	0		41.3946	78.7669	25.5		15.493	46.0871	21
11.1682	96.5769	0		14.6968	150.03	0		19.0198	318.543	12		30.36	18.2326	9		16.3115	262.827	12		25.8281	143.657	18		16.6812	77.2556	0
31.3569	90.2726	49		20.44	65.3054	6		10.8283	26.8281	0		22.5342	94.2776	0		22.8251	190.303	6		22.7934	129.428	42.5		38.8187	27.5138	0
17.151	188.047	4		46.59	26.9381	7.5		13.1344	165.193	0		15.7806	101.383	0		30.4221	65.1365	12		39.664	33.7042	34		28.1298	225.852	11
34.8836	58.8952	22		43.192	27.0894	24		21.5967	26.3957	0		16.1729	230.132	0		24.1775	242.12	17		30.442	123.465	10		60.0632	172.447	51
30.945	19.7536	5		30.0405	166.64	28.5		21.4262	77.1807	15		36.393	135.917	34		24.9176	64.9969	20		56.7487	80.0851	13		42.5004	110.266	21
23.4478	127.6	0		22.2697	122.113	0		20.2375	185.686	23		12.784	121.033	0		21.5868	107.454	5		30.4629	117.545	80		75.7344	272.669	64
40.2331	158.079	12.5		26.4248	62.678	0		17.423	277.741	7		25.1376	98.8151	17.5		27.4439	100.56	38.5		45.6496	71.9495	39		39.8	91.2926	18
29.8784	113.77	16.5		19.7723	64.3032	0		24.4679	89.5906	4.5		24.1072	147.519	5		18.0695	212.543	6		24.6297	128.465	6		18.0425	32.3227	0
34.8719	167.837	61		16.7688	97.4983	5		24.13	10.7925	0		20.8834	480.994	13		11.3141	158.097	0		38.5927	101.531	18		12.451	135.614	1.5
31.8551	87.4899	31		21.5954	192.017	2		30.3228	203.912	7		16.4089	83.1947	18		20.6722	46.1787	0		39.9041	184.746	23		10.7606	79.4879	6
20.4348	52.3965	25		26.7139	57.4109	14		12.0016	268.342	0		28.128	48.531	13		34.6811	79.7904	6		20.6246	175.482	0		17.9036	63.1949	3
25.3715	76.8652	20		19.6553	275.669	2		13.2765	63.6449	7		21.008	13.3964	1		34.5698	94.0533	71		40.5868	199.457	29		19.268	49.9152	5
20.9959	124.454	5		21.301	45.7838	8		21.8035	89.7086	0		19.5353	132.737	16		44.6392	61.6465	5		40.1967	130.676	4		36.5782	20.6162	13
27.1006	395.347	24		41.1525	36.5043	9		26.6165	130.562	11		34.0426	75.2157	0		28.7785	58.4982	0		68.5025	144.386	53.5		14.4162	93.3586	16.5
43.2156	90.4435	8.5		35.5749	73.4077	2		14.8267	23.2495	0.5		25.6091	50.4805	10		21.3524	190.608	5		77.8889	35.2761	136		35.676	103.844	31
26.6956	199.261	15.5		17.5474	115.081	0		16.0339	42.4371	0		13.3979	78.6862	0		17.6442	162.79	0		66.8167	32.4916	142		23.9364	68.1451	37
25.3948	122.283	7		36.8259	33.3307	0		31.4006	461.546	3		16.0942	63.3285	0		21.7369	147.157	8		66.496	10.2207	142		17.6783	203.635	14
33.5308	117.651	25		16.9143	135.361	5		13.81	89.3546	0		28.1123	325.576	0		24.5823	51.6026	6.5		22.8545	78.6782	0		15.9754	145.8	0
17.9149	91.5146	20		34.3778	56.5428	22		33.78	5.66941	5		16.8307	75.1076	8		46.385	145.157	1.5		49.8058	302.099	74		18.5762	75.4476	7
25.819	85.1768	6		28.5259	77.4519	1		14.4453	123.063	0		21.8107	68.5391	0		50.5697	56.1184	0		19.7491	97.8266	4		16.397	138.975	0
18.6675	95.655	0		24.8265	191.968	1		24.4993	496.334	7		37.585	36.5043	22.5		22.5078	112.938	0		37.7863	32.9239	10.5		31.2878	96.3978	0
29.8732	92.9117	1		33.3768	275.068	3.5		21.7416	90.0189	21		40.6086	21.2687	27		25.688	337.363	53		34.1291	252.563	1		22.4324	269.772	13
57.4367	9.39339	1.5		16.7408	56.3188	0		24.6814	51.4108	7		38.9145	19.0717	16		20.7483	71.6499	4.5		71.1345	190.917	39.5		16.5294	75.0526	0
36.7729	161.326	5		21.4843	77.7074	5		47.4829	207.53	5		33.7986	82.8255	4.5		35.2967	11.8812	70.5		33.1689	28.6301	16		29.3271	30.668	0
24.8462	87.9281	21		25.0322	100.619	11		21.792	160.787	25		26.6842	132.309	10		19.4979	135.937	10		30.1961	87.0329	19.5		24.6469	60.1293	0
18.7117	142.584	0		24.946	64.8534	6		22.3481	67.7736	0		18.1362	206.594	0		41.1314	20.5809	16		38.1909	24.4797	11		11.9823	82.8305	12
25.8514	17.1498	14		32.4341	125.51	5		38.0915	154.332	7		18.7764	310.885	0		24.364	65.6239	49.5		69.5076	77.8136	128		17.7718	45.5915	0
23.6854	97.224	46.5		13.279	89.0247	1		12.3039	106.542	0		20.495	7.87236	13		27.7664	73.3231	67		26.4316	158.404	24		27.3033	54.7213	10.5
23.9884	95.1005	34.5		18.2468	77.3045	8		18.4638	53.8822	34		24.8019	463.759	0		21.4612	103.68	15		55.3643	364.615	105		20.1349	135.75	0
24.96	77.9825	0		12.9067	40.2244	15		25.5095	241.022	27		23.1121	407.174	0		15.9916	132.533	12.5		32.1979	73.5355	4.5		14.192	32.2067	0
28.7385	88.1836	28.5		28.7653	208.128	0		14.8571	100.929	0		34.2861	191.468	12		19.5105	183.579	0.5		26.5255	92.1077	4		20	76.0334	0
14.812	33.9773	0		16.2722	145.937	0		12.995	92.2318	0		13.2481	124.812	0		25.8481	63.5899	57		24.7964	69.8664	11		18.384	81.7144	0
13.54	37.1942	0.5		17.3229	49.6491	8		16.9878	131.199	0		17.9497	176.517	0		59.9092	48.5036	21.5		18.19	52.6775	27		48.3775	30.1256	53
23.9426	154.527	0		28.2848	179.38	0		24.3483	52.257	0		16.9408	62.0768	17		34.6962	201.406	31		33.6812	287.816	24		46.6171	13.9741	52
37.6248	63.1785	3		17.5332	149.087	2		19.7796	160.355	7		12.2137	52.0578	35		73.125	20.4414	23		49.3562	49.6237	42.5		121.264	24.1948	36
15.2116	86.5506	0		26.768	61.1294	0		20.6222	60.8465	0		21.5337	189.113	14		17.418	316.334	14		33.0711	105.213	43		100.879	96.0659	37
37.8608	50.7418	15		37.65	195.144	0		13.5902	141.65	0		37.8381	200.057	8		33.248	21.2746	32		61.6238	194.847	55		45.0879	324.675	26
38.6633	64.6688	0.5		15.6133	81.3115	3		19.5567	43.1978	5.5		20.02	44.6342	0		16.5133	66.5121	0		23.4227	149.236	5		25.107	155.792	5
21.4521	80.5649	17		16.4394	136.75	0		12.2621	103.425	0		12.3319	204.363	0		23.3825	163.952	3		27.6686	91.0192	20		22.0276	172.398	1
25.34	26.5411	32		15.742	291.556	1		23.7907	61.5049	13		16.2813	224.04	0		27.8748	90.0683	27		16.3886	16.9404	11		55.1725	54.6582	47
23.2082	96.2307	28.5		17.9795	82.5789	40		11.8379	24.3382	0		9.87823	178.381	0		14.4517	167.831	3		21.448	84.9156	15		24.9895	86.5565	8
25.6373	205.15	19		30.0858	90.2588	0		8.5381	32.2105	2		16.9056	31.7803	0		29.5702	132.927	10		14.6728	60.2688	18		48.8498	193.814	14
32.3178	429.429	25.5		27.9988	85.729	0		19.8424	169.546	9		14.9454	85.3008	0		24.9217	141.152	21		70.316	68.8564	57		24.7894	41.0576	0
23.0104	209.313	0		16.0126	87.981	0		23.9042	106.499	13.5		27.9658	150.754	0		10.9245	161.388	0		52.8572	169.824	52		19.9203	162.688	1
14.2966	100.78	16		20.0743	90.9603	0		14.6805	112.807	1		14.4165	76.0742	11.5		33.986	75.6735	37		19.3488	156.399	0		83.3354	222.348	120.5
20.2423	274.612	6		23.0052	503.547	14		36.4746	112.234	0		29.852	96.4668	5		18.3583	215.614	17.5		19.064	348.287	6		37.8257	26.5411	134
27.7964	594.082	16.5		13.8929	173.683	0		11.0067	22.5322	0		22.8703	69.4027	44		35.1565	126.637	38.5		66.204	16.3166	33		27.6586	247.468	63
24.8055	177.487	2		14.4018	193.867	11		20.6855	129.679	0		29.5242	41.0341	19		46.0708	84.1106	54		28.8341	139.828	7		29.7005	159.508	9
22.1825	114.072	5.5		26.7597	145.821	0		13.12	62.3832	0		21.016	62.3323	18		29.1195	84.7154	19		37.0081	273.687	8		41.9771	11.0539	0
14.7405	95.431	4		11.364	24.1948	1.5		19.6143	666.852	0		20.146	313.482	0		26.3754	191.184	12		25.0065	195.618	0		32.2141	219.605	23
15.46	80.7711	0		17.1133	36.9034	0		24.7279	89.1838	15		22.7439	256.848	13		27.0264	113.108	28		27.2769	75.3552	24		28.9244	73.9816	0
25.9257	140.712	46		16.6347	38.3378	0		21.6262	58.6671	0		36.3011	40.9182	35		55.8281	158.598	7		57.9633	11.6258	42		38.2502	221.172	47
29.8456	65.7102	11		16.7822	25.2776	0		36.4122	206.939	19		25.0344	65.9657	0.5		50.2229	40.2283	16		40.5667	73.3988	18		19.1552	63.7353	2
21.8259	37.1942	0		13.9	276.784	0		19.7473	224.755	0		17.3664	157.891	0		58.1231	166.465	68		40.3031	161.269	36		15.2413	60.5361	5
18.8786	62.0669	0		15.7541	78.6997	0.5		21.1708	137.598	7		23.9614	105.414	7.5		24.434	103.277	29		34.1945	35.1269	0		20.01	26.3957	0
40.034	112.981	13		22.4436	267.78	16		17.8393	178.692	0		17.5785	84.9599	16		17.3647	85.9747	0		24.1275	169.509	6		60.4319	77.0757	8
22.9732	81.0325	0		15.5426	74.748	0		19.7456	304.922	0		35.2213	123.147	6		35.1214	78.6415	22		42.3141	70.7708	16		14.8624	50.3095	0
29.1773	68.8546	0		16.3207	75.3919	0		20.6188	73.1581	2		28.8167	23.4129	26		17.8629	75.6459	0		24.0242	126.256	22.5		46.9815	143.513	0
21.337	149.256	6.5		15.0572	171.161	0		25.1978	62.7567	0		15.9374	233.175	0		22.4408	66.3726	0		39.2095	166.042	125		20.6968	133.319	0
20.6653	119.873	8		17.6171	75.7286	10		10.461	153.155	0		14.7523	398.009	0		23.4269	88.6414	0		64.2269	156.161	136		24.7531	52.8268	28.5
17.0723	257.913	0		20.2733	44.9505	0.5		26.984	88.2845	0		14.4747	72.1325	0		41.7613	148.778	22		35.2203	311.411	52.5		40.329	172.354	0
16.2971	220.717	10		20.359	83.3827	0		16.3816	106.283	8		25.7842	57.2746	23.5		23.1243	49.2208	4		53.8823	89.4158	124		25.9488	199.574	0
17.4275	65.1365	7		15.9553	158.575	0		31.879	79.2558	0		21.8745	123.886	21.5		31.8766	113.579	47		87.8157	51.8246	23		15.77	143.309	0
21.6683	144.605	1		18.1081	101.356	16.5		16.6531	276.95	9		16.3142	114.353	1		21.4996	257.258	0		54.3089	33.9595	23		26.693	53.943	0
18.3529	42.6316	14		15.6612	95.0044	0		8.698	63.6173	0		20.7192	157.875	0.5		20.0502	149.458	2		32.2427	66.345	48		20.3051	144.111	0
25.034	152.752	5		17.5252	52.3965	0		9.34308	31.8281	9		14.202	124.063	0		35.0381	231.163	42.5		59.962	177.379	20		38.7016	311.203	67
23.7015	34.16	10		24.9856	362.776	7.5		27.1615	121.77	0		15.3962	237.192	2.5		25.4298	360.811	28		40.1037	108.653	24		48.2399	360.196	33
11.82	25.3385	17		26.3717	63.5958	0		13.6831	275.312	14		41.3327	22.2474	30		10.41	64.1441	0		37.9429	13.2863	45		85.7905	41.8673	3
17.0194	160.286	1		17.1156	55.4306	0		21.6233	184.876	18		14.7564	73.1543	0		29.1171	206.84	33		30.4137	250.196	42		29.3753	219.763	3
21.447	47.0061	17		17.5764	171.154	3		19.137	165.187	0		20.8525	112.021	0		38.2733	210.945	38		26.049	372.097	0		22.7972	162.836	21.5
26.7944	295.753	4		12.9254	102.462	0		17.6822	143.361	1		16.1151	138.871	0		28.6502	125.209	0		64.2634	80.3094	110		38.0978	160.398	28
19.7684	76.4439	0		12.1315	75.3081	6		20.2919	252.15	19		15.825	115.008	0		30.4045	61.2416	2.5		15.6175	78.1025	0		20.0502	210.517	18
10.5593	72.8908	0		15.2036	69.5462	0		13.2094	46.4657	29		19.6658	141.72	0		52.1267	8.01775	4		26.91	26.1402	2.5		23.3072	169.652	4
20.71	68.0311	16.5		13.9072	93.456	6		20.9507	48.4867	17		13.1449	88.5709	0		22.3633	144.194	11		39.08	55.1654	0		21.1357	236.514	0
15.6708	305.305	0		21.0389	68.9509	0		22	16.3224	8		21.7054	85.7252	0		24.8094	106.32	19		31.1871	169.94	0		22.86	46.6131	14
17.9719	323.622	0		21.5186	132.886	0		15.8852	120.996	0		26.8359	68.5754	8.5		35.36	20.0444	37		17.1754	64.6806	0		26.6725	156.702	18
30.4089	15.7506	17		25.4409	119.734	0		20.9905	46.3556	3		34.2227	104.099	1		21.1101	176.672	32		73.0345	491.312	84		20.428	6.35723	4
40.8957	79.6216	7		22.5661	47.1574	0		18.0664	222.876	8		28.7289	28.6301	10		23.1913	75.5005	0		77.1024	249.337	72		19.2778	63.2427	1
39.6153	112.978	0		24.9261	80.4586	4		14.2611	113.736	7		39.4087	39.3971	0		36.3239	256.682	11		41.6035	343.434	7		23.6315	107.42	9
21.9644	367.329	0.5		20.0408	54.6053	33		17.1945	117.908	3		11.6989	105.232	0		32.3194	71.635	39		74.2343	8.30266	17		68.231	79.2665	65
39.6583	44.6342	0		24.1095	125.179	13		22.3636	109.975	19		24.934	253.031	10		35.2062	83.7443	16		38.6869	165.576	16		27.985	98.4835	1.5
32.8712	61.9	0		27.8467	77.5699	19		17.7406	139.46	0		39.5761	127.062	7		27.4555	105.198	65		40.7348	97.3682	29		30.8935	76.9076	48.5
10.6525	42.2032	0		44.1081	81.9776	0		19.5677	96.2015	0		14.156	35.6987	0		29.9762	60.986	49.5		33.7918	219.065	21		34.2955	187.844	77
10.6975	31.6112	0		27.9311	160.229	1.5		19.4527	116.909	1		24.2558	272.252	15.5		22.8565	204.444	34		18.2161	102.995	33		21.725	437.059	7
21.8109	146.468	0		16.3607	55.2045	0		13.5894	83.0351	0		16.3489	68.0626	0		29.7794	147.788	27.5		18.271	95.2855	15		31.6314	146.786	4
26.8966	222.495	0		41.3615	312.287	0		36.5862	90.9957	42		18.7872	45.4948	0		25.5334	155.358	0		29.8983	121.869	0		16.9183	112.551	2
38.0496	164.425	27		22.1178	218.561	0		41.6772	70.6388	27.5		18.0996	99.7287	10		30.9564	102.541	7		30.0105	116.936	64		24.0414	74.0975	23.5
20.9079	303.761	4		24.7193	233.037	0		34.0811	214.645	34		20.2083	112.223	0		30.8164	87.0969	57		52.1712	151.891	29		34.8187	123.312	35
37.5914	31.7802	21		29.5317	68.2846	0		20.3964	130.243	0		28.1018	75.2471	18		19.0646	186.305	34		51.6784	214.576	16		25.894	111.531	0
22.1477	85.0884	0		24.7815	81.9737	0		26.7766	79.3581	29		31.9925	148.262	3		21.5093	154.422	22		27.4566	326.016	10		24.267	54.6368	8
25.1156	196.763	6		22.5603	161.409	0		20.441	46.5875	18		21.1243	147.533	41		32.1029	288.384	21		49.5938	313.697	44		19.9656	121.573	3
31.099	177.373	0		23.7508	29.5053	0		10.7678	146.499	0		20.6119	126.26	11		18.6804	117.269	0		29.4994	123.774	11		28.911	46.5581	22
12.388	178.914	0		24.1038	142.85	0		25.4197	136.42	0		20.2372	92.5088	3		45.1981	63.7059	3		36.3089	89.3313	0		28.8762	153.304	40.5
23.8379	78.9573	0		15.1916	177.324	0		20.3933	55.1751	0		24.2582	132.427	24.5		27.1271	170.871	0		51.255	38.8816	11.5		45.0363	131.935	36
18.6283	98.7539	0		20.6532	316.165	0		24.0938	103.993	10.5		39.2914	75.3296	2		53.8867	11.6257	42		32.5259	294.908	64.5		33.5944	91.9074	15
29.38	234.773	13		21.4182	49.0774	0		16.0883	319.818	11		16.77	90.1605	0		46.0756	44.2372	44		74.2216	238.784	47		68.2738	29.3159	0
45.9167	11.6258	18.5		30.528	7.04504	2		14.0814	30.8369	32		26.2964	109.763	0		16.0167	149.223	5		36.5586	118.11	10		40.6058	182.349	26
30.076	79.3141	0		26.7461	111.19	18		15.9635	92.5047	4		22.88	225.327	25		22.5235	98.7029	0		79.0369	204.471	128		46.0394	194.861	27
19.9763	252.531	3.5		27.5244	309.785	23		21.1912	124.547	23		20.1078	99.5735	5		30.3912	83.1409	60		58.5364	27.4258	43		62.8893	308.765	49
20.9364	117.749	0		28.0145	40.2577	8		28.7042	78.3913	0		19.1264	138.21	0		31.9901	156.284	23		35.8638	249.696	0		56.2732	143.878	64
20.4047	407.283	0		21.2586	99.4399	0		20.5563	168.271	0		16.7792	56.1205	0		17.7991	126.694	0		57.75	21.713	85		44.086	150.425	72
24.1337	117.364	9		15.1918	52.1292	13		23.5848	57.781	0		24.9911	72.038	4		32.935	93.2616	35		59.61	30.55	78		22.2412	145.671	11
20.5416	200.404	0		15.9462	110.348	0		20.3256	54.173	0		27.9977	91.4714	27		26.1973	228.693	39		41.8707	418.081	52		37.3921	333.596	42.5
22.716	140.188	16		15.7232	61.2789	18		19.0894	87.2344	0		25.7449	88.2051	40		17.5277	304.405	19		50.1747	221.416	80		13.8762	99.334	0
24.3871	70.6644	36		25.3565	246.051	1		29.3883	62.8785	6		16.4791	166.439	9		23.736	103.038	0		22.1658	118.443	1.5		46.08	41.319	0
27.9173	251.013	1		22.9822	433.939	4		22.3061	231.069	11		25.4331	136.883	50		26.5075	58.8608	27		34.416	59.2037	0		27.6782	91.0724	11
18.5605	252.304	0		30.6873	72.038	21		21.4944	303.571	4		21.3861	366.076	23		33.1008	122.587	0		37.0263	148.299	3		19.2419	164.739	0
17.9417	100.079	15		17.6109	76.5813	0		15.2645	75.638	16.5		20.9	78.8275	0		22.865	20.4414	13.5		51.8444	40.9102	3.5		26.667	176.518	0
23.4419	180.228	9		14.8989	166.675	4.5		29.0962	246.864	0		17.6044	43.9038	45		23.54	171.124	19.5		29.8086	291.703	0		61.9102	109.423	63
27.4573	125.808	3		16.4781	103.767	0		21.8859	119.311	8		29.863	79.6394	8		55.564	7.04504	0		27.8696	130.595	30		56.0939	168.911	22.5
39.9537	231.693	5		14.7944	99.157	4		14.4375	336.325	0		16.1857	76.3632	9		19.1149	92.3554	2		36.6984	97.5669	13		47.11	21.2746	108
14.4015	165.287	5		13.7312	102.86	0		29.5316	102	0		22.8108	64.5352	32.5		18.3684	69.2312	15		23.496	137.647	0		48.3148	332.587	11.5
24.6293	63.7294	1		15.1318	54.5994	0		14.6756	343.574	0		20.3253	80.6217	0		25.7639	154.913	0		22.677	190.068	10		32.6313	81.7931	39.5
15.3177	118.185	8		17.3124	281.249	0		25.0921	58.8991	22		46.38	81.0207	60		32.7556	201.474	0		41.0491	260.542	25		27.3015	75.3375	0
18.6026	193.892	0		21.2895	100.835	0		30.7548	118.054	16		59.8938	115.273	32		56.86	143.622	120		25.9089	207.674	0		28.2224	68.1451	4
23.5844	120.447	27.5		20.9421	56.1772	2		21.788	65.5079	10		25.8837	246.719	6		30.2274	35.5316	32		30.4834	150.343	60		26.0235	388.653	22.5
12.9081	114.149	8		24.0133	65.6769	0		18.2	296.07	1		49.942	25.351	18		25.4156	93.3381	10		58.4163	232.37	36		20.7185	48.531	0
25.705	152.954	16		22.1079	82.5495	0		9.22963	62.3637	1		33.7245	74.2724	0		20.813	185.185	14		22.9574	254.485	6		32.0933	9.39339	0
43.2503	173.435	9		20.6178	94.2717	0		20.5473	158.547	0		49.183	38.8312	0		73.4114	29.029	0		25.5732	197.302	0		50.4604	241.682	2
27.3739	149.176	16		24.1197	536.678	20		16.1244	151.176	0		16.7473	119.026	6		22.943	110.283	24		18.9078	76.3554	0		25.8886	170.896	14
17.54	52.257	19		29.3639	90.0464	8.5		19.0236	98.2883	7		20.4515	537.433	12		20.7922	174.312	11		28.7646	383.762	58		27.0112	183.434	0
12.4741	244.048	5		14.2905	111.842	8		26.8043	63.142	1.5		28.5342	96.6611	55.5		24.2776	174.208	46		83.3733	50.333	24		22.176	133.362	0
24.102	248.397	12		17.8546	254.808	0		21.5738	30.1491	0		30.7724	266.069	6		17.064	40.1123	0		83.196	79.3052	104		23.6757	63.6193	0
21.234	140.063	27.5		39.637	104.514	31		20.0363	108.651	0		16.6282	70.3539	1		13.8658	67.9395	1		27.4162	289.367	19		26.3652	166.854	0
23.9905	99.3219	0		32.572	72.4644	11		13.8802	276.823	0		20.0736	150.459	3		21.8257	182.483	23		31.2271	153.291	19		39.49	32.0672	1
33.294	51.0518	8		19.1714	119.879	11		21.5714	53.5125	25.5		13.64	159.78	10.5		29.8564	50.4764	12		36.6382	45.7126	32.5		56.4445	432.532	0
31.4688	94.0298	0		23.3056	35.6711	0		17.2386	65.6454	7		28.2468	141.718	9.5		22.9861	212.518	17.5		15.0886	97.2251	7		54.5618	30.8205	7
21.9122	35.9345	7.5		13.8943	62.2437	0		32.1376	76.9942	0		42.1154	35.5277	0		27.1659	66.0856	29		10.1305	43.6556	33		33.2383	218.94	28
17.7763	99.666	0		14.224	89.5847	0		15.468	86.161	2		25.1911	126.757	4		20.3958	63.1596	0		19.0052	117.244	40.5		24.0033	127.742	20
13.26	54.7704	0		19.4792	109.684	8		32.4263	70.4875	11		26.8615	60.4142	0		22.3733	83.6598	0		21.1021	114.062	11		34.388	39.9434	19.5
21.7979	44.5476	0		14.2744	138.459	0		18.7394	72.7493	6		23.8231	100.969	0		24.3548	50.8793	0		24.9106	71.806	2.5		19.9824	58.3822	14
9.00182	38.2108	0		16.2034	159.824	11.5		17.7913	77.8274	0		14.3647	102.643	0		18.3862	117.334	1		31.8513	66.4807	66		16.6372	134.767	8
18.9038	125.185	0		33.2885	265.799	45		11.1184	203.15	0		25.4792	52.7915	1.5		28.1405	193.719	0		16.5235	63.2991	32		19.7411	109.297	0
21.0581	256.941	13		26.7276	157.92	0		19.7943	61.1314	0		20.8703	117.169	36		35.5552	86.7254	0		27.9886	26.6827	59		14.6888	52.6959	9
21.7262	129.089	0		15.4975	113.322	3.5		20.148	131.328	0		14.5982	111.891	1		21.4363	251.51	9.5		19.1895	130.727	6		23.0316	98.6087	13
15.74	56.4348	13.5		34.2688	53.0608	14		47.816	25.9987	1		17.26	209.664	6		15.562	187.154	4		23.7237	224.946	13		40.5243	59.4435	54
20.1881	78.9964	0		29.0629	11.0539	25		18.1149	188.097	18.5		14.6116	33.7551	8.5		19.86	150.942	18.5		15.148	66.1958	5		25.5045	77.0925	34.5
31.8411	164.474	32.5		14.4489	204.013	0		22.773	199.888	16		14.1539	58.5236	0		23.3912	71.6038	0		50.096	33.034	45.5		23.7633	275.573	4
25.2131	131.108	25		23.4112	53.5657	11		27.8	55.7155	0		22.531	64.8769	0		20.3614	139.745	5		54.3587	41.0891	40		27.8629	178.659	4.5
32.1836	136.058	42		36.4744	194.757	58		28.7547	66.0836	2		20.8238	80.8812	2.5		48.455	19.7536	46		71.6222	266.557	110		36.2365	210.48	6
24.2218	119.875	14		25.1063	65.9421	19		20.9632	57.0932	0		16.4478	69.8644	0		27.7983	70.3676	7		48.1051	126.297	95		31.1744	135.803	12
32.317	224.722	8		16.625	38.1649	10.5		20.2408	82.4493	0		18.1056	119.97	11		46.4596	118.486	38		34.4464	209.183	43		29.5268	77.7074	38
20.8941	140.629	8.5		15.8468	173.822	0		20.5207	343.795	1		18.7362	216.511	0		11.324	23.623	0		26.56	11.9107	0		19.7329	222.3	7
20.4566	151.783	0		13.777	100.383	0		21.1562	61.8757	0		22.5818	537.536	4		24.6429	315.139	29		27.4113	331.626	29		36.02	5.66941	35
17.8742	108.546	4		17.7806	134.655	43		14.4043	142.282	0		11.7789	274.025	0		15.5338	97.0091	12		17.8617	66.6701	0		64.58	7.32994	16
19.8204	96.6925	0		15.5653	29.1529	1		15.7884	174.958	0		16.9993	207.632	17		51.3668	96.9051	43		38.6404	137.775	5.5		78.2618	141.937	7
20.5931	107.436	6		16.7331	123.46	0		22.6606	426.496	16		16.4753	93.4541	20		44.3069	113.799	119		25.7347	138.476	0		43.7919	268.528	16.5
21.2392	62.2163	0		12.2683	79.366	1		17.347	39.1161	0		13.5052	110.083	0		22.6851	154.309	8		17.0334	157.256	0		14.9708	59.2175	5
20.3017	68.3121	6		19.8162	116.582	0		11.4028	120.373	0		18.9977	172.235	9.5		20.5319	84.607	0		22.5088	120.071	5		26.0532	171.248	29
17.3663	84.0352	10		15.8155	113.21	0		22.7677	49.2188	11		22.438	453.381	8		23.3893	133.132	9		28.5495	199.586	2		51.9118	49.9066	53
14.5738	121.284	2		18.2393	54.3399	0		19.7218	244.908	11		20.6716	374.023	13		31.9684	149.657	20.5		48.41	10.7925	5		34.6184	178.852	14
25.6286	46.1846	0		22.4683	85.9806	57		23.8173	140.303	10		20.7983	47.1574	0		42.0583	132.073	49		50.6533	14.592	7		25.9978	130.534	11
15.05	81.7436	0		28.1444	117.623	19		22.2308	56.5213	0		23.2336	51.0209	0		21.5984	89.0591	0		50.8394	94.9654	2		48.1371	226.396	16.5
31.53	161.876	7		17.7815	124.202	6		14.1692	149.081	0		25.01	48.1132	15.5		37.9833	95.5977	13.5		24.305	71.5231	0		24.754	22.8192	9
36.601	129.144	18		18.9812	86.8355	0		27.5982	46.4716	0		13.7937	93.971	0		23.756	112.253	15		61.8467	21.8444	0		20.1095	46.1767	14
15.5938	136.153	0		23.4848	102.647	16		12.9215	127.013	0		20.6404	219.51	26		18.2874	48.364	0		34.3113	79.6274	39		26.9974	164.296	6
19.0583	40.2185	0		19.3786	228.944	1		15.7981	237.656	0		17.7371	92.9097	2.5		17.7015	281.287	0		35.9626	56.5234	19		38.1654	294.761	5
12.0806	88.3014	3.5		21.13	21.42	6.5		18.9207	116.183	0		20.6876	103.658	20		37.7591	236.711	12		29.5379	351.254	2		37.1106	448.343	34
23.0175	15.2023	0		14.4217	56.1204	1.5		16.7328	50.9973	0		14.8	80.7946	0.5		50.2319	61.1314	1		64.6553	339.134	33		71.2557	25.8533	85.5
19.8191	164.346	9		21.0783	70.0904	10		29.511	92.5441	0		19.4006	227.193	21		24.0724	87.4388	0		29.8859	117.54	0		30.8431	90.7402	3
18.8929	330.554	0		23.1842	77.68	17		18.108	51.1662	2		15.8072	93.4856	4		26.1852	108.531	10		37.948	84.6895	68		39.6467	11.8812	80
13.7606	85.1515	0		24.2556	177.607	29		18.3923	56.9751	0		10.3651	91.2453	22		28.3061	236.706	29		23.4371	289.776	8		36.109	212.879	44
22.4434	106.689	6		17.112	147.32	3		27.2658	118.857	4		36.0148	179.441	1		48.4381	123.453	54		20.5119	370.871	15		33.192	65.8202	40
29.5039	258.585	18		15.1083	53.943	0		14.4288	80.767	7		26.5509	41.7493	5		55.6717	102.509	14		59.147	127.728	2		66.2143	27.2289	30
21.5061	71.3481	0		20.91	57.0637	0		20.7253	69.5442	0		27.0043	36.361	0		16.1187	126.641	0.5		41.3813	33.8731	40		26.3289	361.186	4
22.5017	57.1461	0		58.6533	8.70557	0		18.6514	76.6166	7		30.7009	267.745	9.5		19.8606	114.634	0		51.7978	20.7263	55		52.3729	110.429	28.5
25.0948	63.4965	0		27.6052	131.447	0		22.0856	41.374	1		23.9144	46.6131	0		41.4925	14.259	124		30.602	93.0532	27		38.49	10.5056	14.5
32.9542	127.93	5		25.2047	91.4182	8.5		18.7124	45.4674	0		15.9407	68.4555	0		28.0283	118.052	54		21.2803	165.256	23		23.8341	167.017	0
62.2654	223.091	0		33.6078	156.187	0		21.0242	158.14	0		16.5236	230.965	0		49.2933	11.8812	33.5		41.8048	304.697	25		21.1446	339.019	0
66.7289	26.5411	0		19.5726	145.776	0		24.6957	59.5869	2		18.5043	244.504	21		17.2703	197.73	18		31.9734	176.265	14		35.7545	158.705	3.5
52.464	31.6407	0		23.9079	68.5774	17		13.8292	149.977	3		23.9794	51.0247	0		18.3046	49.6432	0		27.3327	197.825	21		40.995	149.111	11.5
30.4034	87.0065	0		11.6088	59.3255	5		12.5098	122.515	3		41.8733	9.39339	45		15.8508	77.448	0		25.317	96.3006	0		54.985	235.874	43
17.3391	106.29	0		17.528	247.936	5		16.3379	85.8666	0		44.3733	18.2385	53		28.2094	67.6046	42		32.0748	241.671	34		46.55	41.885	7.5
16.1635	285.168	13		23.891	125.159	23.5		23.662	36.3589	0		17.4711	353.881	0		20.3715	299.876	0		46.2472	110.462	38		16.7883	114.787	10
14.0884	49.3544	0		17.2572	105.748	21		18.3743	58.343	0		23.2057	58.1701	43		53.1752	111.598	3.5		40.0594	489.818	11		65.895	12.7145	69
27.7121	96.9147	0		9.72444	75.8779	6		20.4107	174.116	10		22.2531	211.169	6		47.5636	45.7523	28.5		41.4315	407.493	0		31.5526	182.691	5.5
30.184	170.358	4.5		23.24	25.5684	16		16.798	38.9922	0		28.2497	79.3111	24		58.092	107.322	12		17.4088	164.171	12		63.9626	45.6128	52
18.2116	179.112	0		20.1776	100.683	5		24.0125	57.5125	7		24.7508	57.665	4.5		27.8211	95.0222	8		64.5891	169.35	72		19.76	46.5758	16
23.1242	84.6638	18		32.6441	74.6771	0		22.4769	26.5411	0		19.4012	129.964	0		18.18	48.533	0		24.4533	70.2831	13		19.9349	144.525	0
25.1733	219.555	9		51.6822	78.2518	0		12.3123	62.7861	0		15.1856	146.941	10		30.897	44.9524	5		25.4933	15.4892	28		35.1505	38.0195	57
14.2544	59.6143	1		33.5778	20.9032	0		22.8288	75.0682	3		16.2259	52.255	0		22.0137	343.143	5		18.715	117.071	0		58.9808	58.1495	3
14.2176	134.083	2.5		18.4523	45.6947	0		24.9206	64.0261	0		20.8449	121.518	4		61.1291	229.09	90		35.122	84.0254	35.5		55.8575	16.5779	1.5
16.9143	62.0415	0		21.1436	68.084	0		11.065	32.2361	0		25.2726	81.9738	13		49.9032	122.332	71		50.3173	161.715	36.5		20.2736	183.929	4.5
19.8132	101.639	0		13.0447	112.986	3		13.3667	97.4395	0		21.8113	56.26	0		45.4566	50.3369	75		73.5583	54.7704	52		28.7009	240.464	28
13.3714	69.7152	10.5		29.0388	33.7257	8		13.2214	135.153	0		10.5731	133.49	0		37.5979	46.6976	1		33.512	70.466	50		33.879	45.043	44
23.0287	183.319	0		21.66	61.0075	1		19.0989	38.8547	0		17.5671	85.0864	0		44.3933	8.01775	0		29.0372	337.133	61		18.9108	107.603	24.5
9.71143	30.9803	0		26.4282	260.709	13		30.7562	213.042	4		19.6834	179.307	0		33.0221	188.763	113		39.7622	12.3115	45		19.1197	150.53	4.5
27.2705	92.5396	9		20.6207	325.273	1		17.7261	197.16	0		27.1639	123.719	10		21.3293	328.583	26.5		23.796	62.7567	0		29.004	84.0646	10.5
24.0897	81.4216	1		33.6465	70.4875	32		22.6668	148.625	3.5		21.9462	59.1781	0		14.145	92.1296	0		31.338	22.8192	38.5		34.6442	91.1096	11
33.4089	172.193	0		14.8652	84.2351	0		15.2944	87.0734	0		16.402	207.703	0		19.7095	98.8895	0		37.4404	134.203	41		16.7175	119.144	16
13.3194	67.7403	0		32.3458	126.717	0		16.0608	122.544	0		14.9646	75.5065	0		14.009	66.113	0		30.5758	137.906	11		43.6244	455.592	39
30.3035	228.952	17		85.295	10.651	0		11.1789	116.704	0.5		13.71	30.6915	0		37.1268	179.655	23		18.5844	38.1669	10		28.1527	77.5934	0
29.9987	133.739	21		56.7766	77.393	0		20.3386	117.277	14		14.8087	89.41	6.5		18.3434	184.041	0		19.92	21.5851	0		17.1671	169.64	0
26.8186	204.775	19.5		24.4114	69.2798	1		9.02788	89.8349	0		12.0509	79.2225	0		41.9343	20.5868	0		33.3058	143.713	69		49.4162	192.112	0.5
18.9142	162.656	17		24.0693	48.3728	0		23.24	11.9107	9.5		16.5241	84.9944	0		28.6139	78.0237	28		82.9365	34.274	17		63.5648	258.604	5
21.0638	107.913	15		23.0298	123.318	0		34.6693	83.5516	28		13.9115	145.043	10		40.896	43.119	20.5		44.1702	110.521	67		21.1316	124.497	0
15.2269	143.435	0		30.9091	74.6732	0		18.5783	261.903	5		28.8521	131.334	0		22.6135	197.697	35		23.8066	214.7	0		41.5678	171.881	23
15.2114	135.386	15		24.4705	80.5637	0		23.7535	90.885	22		20.9695	41.7514	12		27.9559	76.1648	36.5		26.0789	89.0444	9.5		30.1096	191.465	25
15.28	143.818	2.5		78.5232	24.3382	0		13.6097	71.9025	0		28.8692	26.1108	0		30.9771	236.462	23		21.3572	133.449	7		12.3413	267.359	0
17.7229	73.1425	0		43.1782	266.18	0		25.2442	180.384	12.5		23.1864	224.183	27		22.6262	83.0957	49		20.3446	199.948	0		36.1146	81.0049	44
14.3406	148.517	0		79.8032	142.911	0		12.787	65.149	0		14.4949	161.724	2		34.2775	84.1805	20		32.8555	56.3208	5		99.775	12.0266	123
14.5003	174.534	0		30.8475	33.4349	0		15.8774	138.721	0		14.07	43.1211	0		25.5436	178.501	35.5		24.3427	465.119	8		65.5841	132.54	97
23.94	7.87236	0		42.73	10.7925	0		29.9907	52.8268	7.5		19.2389	182.296	0		12.0111	160.829	0		41.2633	36.6223	1		73.8735	68.7424	129
18.6649	166.697	7		16.6419	83.5308	0		13.9784	181.384	0		26.9981	160.972	14		22.4032	60.0133	0		16.8304	49.6452	48		14.4286	38.0529	0
19.8292	65.3899	4.5		26.7673	103.579	0		21.7871	156.914	30		19.7478	144.074	0		19.2638	119.734	0		22.8032	91.5447	31		22.2823	64.5075	9
22.1927	137.566	29		27.6654	58.3763	0		12.4903	91.2826	8		22.02	17.983	12		20.0925	94.7472	28.5		71.4669	94.4013	70		15.1218	148.832	0
15.6933	32.4975	21		38.815	18.378	7		13.6019	62.4185	0		16.5643	176.514	0		60.7771	64.9988	4.5		25.8961	153.794	0		30.1627	88.099	10
18.2352	278.576	10		20.0533	224.9	0		25.0554	226.557	0		23.9503	147.566	26		80.1533	24.371	0		82.5726	95.5932	58		25.7448	192.678	21
19.5975	56.6805	1.5		22.89	88.9297	0		18.3925	44.7654	0		17.5103	121.97	0		17.1252	61.8172	44		32.1522	484.831	27		17.7333	194.138	0
58.1732	235.186	0		33.7518	54.336	0		14.961	46.7565	0		37.1095	134.913	54		26.4824	462.798	52		16.9375	56.1204	0		40.9862	104.818	54
22.04	33.7257	0		28.6067	83.3494	0		13.8604	111.498	0		37.3028	57.6395	35		22.6641	78.91	19		29.6909	60.5184	6		56.7773	327.567	52
23.94	58.3508	0		25.6767	15.6346	0		21.0378	150.718	0		26.2094	87.3818	0		33.4059	98.025	66.5		30.423	58.5238	0		91.5063	33.9005	4
45.9572	131.887	1		20.4304	84.7152	0		23.2362	171.244	0		24.8637	345.178	8		22.5696	164.889	10		10.6685	120.141	0		43.6646	346.979	10
20.5223	139.373	0		35.6036	184.803	1		23.1623	69.1472	0		16.5638	269.109	0		24.0867	56.8279	0		55.088	267.256	108		26.0837	190.095	16
16.8837	75.1803	0		27.7125	156.865	0		21.84	172.793	1		25.7362	62.963	24.5		19.0973	61.1276	29.5		30.4436	64.4353	72.5		38.4289	72.6984	8
24.1238	160.96	1.5		46.7777	232.957	0		44.1543	66.795	38		19.4676	124.717	30		36.4158	49.2627	6		23.0703	174.657	46.5		18.3409	174.195	2
25.3088	222.457	1		31.1834	150.047	0		47.2429	33.5803	45		16.3848	335.132	0		43.6754	147.965	21		34.7063	178.39	63.5		33.5209	203.424	48.5
37.2489	29.6047	0		45.696	16.0355	2		17.0418	177.139	0		43.3	9.6783	12		19.8378	145.248	0		20.5023	156.944	16		35.8525	107.401	61
15.8488	105.938	0		40.1764	22.6622	5		11.5315	56.4348	0		18.0828	145.391	32		45.2089	65.032	5		26.8938	372.192	23		37.74	7.87236	28
12.9033	80.1068	0		20.9033	98.4142	3.5		15.8991	154.357	0		39.8333	8.70558	36.5		25.8436	79.6528	2		75.561	101.313	25		28.72	62.9161	43
17.1527	86.973	0		29.9565	59.0897	0		32.971	66.0777	43		33.0807	69.9177	0		32.7364	71.5979	25		24.1343	53.4794	1		15.2311	52.2549	13
18.7612	297.696	7.5		26.1655	92.2788	7		27.3967	305.76	27.5		23.7705	132.977	10		20.947	56.8612	0		48.593	165.865	7		59.6213	36.2214	15.5
12.1969	113.092	0		21.6639	119.59	0		17.7522	51.9721	24		27.6617	143.388	12.5		25.9556	85.2123	4		23.5058	45.7484	116.5		50.6229	87.0987	20.5
12.8459	188.959	1		50.5931	144.006	0		27.94	40.8022	0		15.0273	37.7915	0		27.579	202.301	60		13.678	116.13	0		32.6201	472.567	17
17.8652	63.0436	0		19.128	41.085	0		23.8615	118.82	8.5		13.7892	126.924	0		30.576	106.336	109		23.0125	52.249	73		45.9176	32.369	8
17.3009	54.6288	1		17.3707	25.8827	0		16.0741	224.99	13		25.4233	110.979	14		13.008	47.1719	3		80.0467	45.7779	4		25.6061	86.6666	22.5
16.3172	121.28	0		23.8907	84.9504	0		14.7749	309.755	0		20.661	173.958	0		23.2796	212.212	17		34.5017	124.946	37		49.9167	243.638	60
30.8667	178.205	28		65.62	15.6346	0		18.8689	175.454	2		52.4013	35.9286	2		37.5859	93.4247	88		48.3333	133.152	49		41.4759	104.51	8.5
22.1179	118.439	28.5		34.2657	216.993	0		25.779	86.1221	10		13.3863	298.638	0		54.365	17.2657	166		51.54	26.4251	0		37.6641	445.109	33
17.685	88.5709	0		37.7217	150.288	0		19.2185	60.8171	18		13.0747	87.7553	0		17.8731	69.989	6		57.4653	47.8178	0		65.6821	71.8652	19.5
23.0569	148.116	0		19.4407	127.522	0		39.424	22.1314	26		15.4099	158.801	0		29.2251	190.754	27		56.8165	127.355	83		89.4676	37.7404	16
15.7876	98.3786	5		31.924	13.1409	0		13.6889	153.803	0		29.1635	277.194	27		27	38.279	22		31.8895	87.1537	30		27.3652	68.2827	0
16.5767	167.784	11		24.3923	115.786	0		18.16	118.052	0		22.5204	103.132	21		15.2844	53.8265	0		43.6368	44.811	18		75.3642	52.259	75
16.8633	115.157	9		87.8649	249.779	0		11.331	71.1538	0		16.4589	177.088	0		19.4995	113.224	0		40.235	83.3653	80		33.7876	94.5919	27
20.6265	81.1202	1		52.328	6.35722	0		11.7756	31.2818	0		16.1877	50.2189	6		51.42	23.9079	0		24.8277	76.2748	3.5		61.2067	75.593	24
17.8626	61.4125	0		19.4135	107.924	0		12.5204	109.682	4		18.8528	57.8861	0		37.9864	51.4217	2		28.7717	181.298	0		50.8567	80.4448	61
25.6545	100.495	0		31.5716	117.729	0		11.1317	55.696	0		17.3033	62.1062	0		14.1478	158.148	22		29.1667	55.1713	11		29.4143	118.067	33
19.7338	81.6278	5		16.8783	63.4406	0		18.6233	10.5056	0		23.2729	206.114	10		28.4325	131.308	41		28.8357	49.6452	26		25.0981	143.19	0
21.6781	132.446	0		23.3676	364.949	2		13.1516	91.9096	0		17.6737	117.623	0		50.2265	98.1429	27		40.9236	179.092	27		38.9478	334.058	21
16.2459	87.5213	6.5		26.8905	49.1488	0		17.9929	231.224	3		14.0813	86.1461	0		32.1233	107.957	43		19.945	46.1441	17		37.3454	138.468	30
26.8513	191.459	17		35.1728	186.304	0		20.0655	89.062	1		14.6137	148.576	0		50.0975	123.417	17		36.243	58.457	89		31.69	99.6763	16
20.497	208.076	13.5		25.1929	44.6597	3		13.885	173.321	0		12.2277	129.22	0		28.5258	53.3692	7		24.163	79.1341	1		21.3274	414.748	6
11.0019	55.3185	0		30.0671	75.5187	0		38.2585	170.601	3		15.0433	64.7121	0		11.9919	78.9708	0		46.4418	24.4797	7		23.9311	56.9752	2
21.372	40.9435	12		23.3035	61.3908	0		13.0998	244.952	0		20.046	40.1782	23		19.3893	67.0819	1		37.764	89.2171	0		14.5778	125.671	0
10.4289	34.156	11		26.7225	21.4435	5.5		13.116	227.156	1		18.8158	107.13	10		16.3242	188.356	3		20.3107	60.0113	4.5		17.0003	134.356	0
21.7631	66.0601	12.5		23.4771	128.872	0		19.6213	208.933	16.5		18.2555	181.487	1		25.63	105.591	0		23.7064	178.578	18		38.1987	69.6387	48
28.2062	111.083	0		21.8714	117.008	0		19.8033	441.857	10		28.5474	37.5951	22		15.6953	76.035	1		46.6214	115.456	10		22.0872	101.9	8
18.2186	95.0932	14.5		19.3394	90.4141	0		16.6662	77.4401	1		18.787	106.053	15		22.7847	122.778	26		21.3604	122.849	0		15.5348	155.985	0
40.0325	50.8813	5		18.4028	125.893	0		17.1455	159.952	20		17.619	366.293	0		45.2286	85.8745	0		23.3082	100.073	20		45.3325	97.5575	42
25.7457	64.1985	4		20.3012	48.1223	0		17.6839	118.225	10		18.0392	368.995	20		22.0393	407.686	0		12.2768	126.261	8		24.6761	135.262	5
23.502	145.905	0		36.64	16.8628	0		26.6696	47.9867	9		24.9312	120.451	8.5		67.64	56.6393	0		29.7658	57.1767	56		20.5653	173.346	12
15.9356	152.791	0		19.0263	42.7915	0		19.8653	75.9093	4.5		27.7673	70.1161	7.5		59.4382	126.421	41		48.4317	58.7517	110		29.6871	209.012	15.5
20.3148	44.6616	0		15.0675	119.17	0		14.0104	68.3101	3		49.315	69.6955	46		53.6378	15.0628	41		22.434	136.793	0		20.9457	123.088	11.5
19.48	11.0539	15		28.284	67.7953	18		13.6884	75.8169	11		54.7822	13.6872	0		16.7956	318.799	0		40.251	137.744	6		19.6387	66.6025	0
10.7907	52.2393	0		32.7822	353.369	2		33.6161	71.4387	75		15.267	88.0735	9		19.6638	56.936	0		32.3622	51.318	30.5		59.405	44.4947	4.5
19.6912	262.866	5		18.6627	157.429	27		17.0464	54.175	0		21.4396	158.775	11.5		15.8481	107.86	2		30.8168	216.458	15		34.4663	140.341	8
42.2114	17.1959	14		20.0534	242.393	0		17.3341	71.3501	0		15.3744	86.0141	0		15.8356	35.8056	0		18.1751	213.361	3		25.116	98.9487	17
15.8071	222.742	0		17.3663	166.547	0		20.6937	79.7984	10		11.3038	58.5848	0		16.118	62.7792	57		65.4596	123.576	79		23.2385	318.647	19.5
26.311	107.63	8		19.85	64.978	0		20.8237	56.2873	0		12.76	81.7733	0		18.3435	73.838	0		35.592	102.533	21		30.1186	70.7744	10
27.356	247.054	0		20.4211	130.778	10		21.8174	223.131	8		19.4771	139.195	0		26.6831	90.4453	33		37.4123	239.825	7		49.6498	139.837	31
28.7187	256.521	7		12.0558	72.1775	0		37.6171	24.7411	0		21.3085	83.6402	14.5		22.1701	360.569	28		64.8325	45.7484	19.5		20.8836	104.345	0
31.8644	95.0956	6		36.15	41.4841	1		16.9217	60.9272	15.5		31.1717	93.4345	34.5		44.0037	410.962	25		12.6224	127.461	0		17.943	64.4231	0
54.8133	8.01776	32.5		27.6981	117.727	0		12.8634	381.442	1		14.4052	53.3398	0		22.0133	39.7114	88		30.0836	224.176	2.5		22.8415	74.4157	0
20.7936	74.6857	0		36.1933	21.5851	0		12.8121	88.7418	26		19.9271	143.699	23		25.7262	53.197	3		15.7147	152.212	0		45.2052	133.447	103
16.904	104.379	0		29.683	88.6062	0		12.6203	159.817	0		21.1614	62.5071	0		20.0223	309.019	0		55.6509	68.8546	73		12.3621	85.2083	0
12.8778	111.121	0		37.1545	19.0717	0		21.2703	149.572	22		17.4348	126.956	5.5		23.34	78.4187	0		43.194	129.636	78		26.7835	63.3894	7
21.66	74.4157	7.5		32.4656	86.977	0		30.7425	229.247	38		20.9221	91.0823	32		24.6319	120.441	15		33.6748	255.022	65		44.1276	97.9266	0
22.1468	92.22	5		74.9682	231.193	0		29.9025	147.906	40		40.1	38.3123	11.5		36.8616	103.932	12.5		41.7183	30.6915	0		21.9467	239.574	5
19.6295	225.462	0		34.1786	228.798	1		32.1648	60.2782	13		24.7164	169.678	14.5		38.2841	214.827	0		62.828	332.205	44		30.4672	64.0457	1
15.1578	163.916	0		63.0467	15.7447	0		11.3523	138.927	0		23.4394	209.91	1		27.3537	39.3951	0		34.8569	152.572	40		22.8303	98.1449	0
30.92	30.1491	68.5		21.4787	259.659	12		36.8629	9.67829	26		28.1448	416.491	17		34.7533	9.39338	24		38.4947	270.906	16.5		19.0696	132.509	0
26.5013	137.375	35		18.714	22.1314	0		27.251	59.9505	0		14.6154	262.853	0		33.9933	80.9086	7		21.6348	44.2372	19		33.7533	74.7704	41
16.9011	115.982	4.5		17.3755	101.503	0		28.6136	189.003	37		26.5022	238.949	38.5		31.7293	75.0592	0		23.4451	85.5523	3		20.3854	117.904	0
23.1905	199.915	0		16.9293	42.0245	1		30.2984	279.525	21		26.2767	158.079	24.5		39.5207	122.495	5.5		23.3408	50.449	24		38.5267	30.2651	13
21.7376	112.032	1		22.1174	220.049	0		28.6734	182.061	21		50.8302	228.946	0		42.3982	73.8165	7		33.8069	82.5397	38.5		44.0623	53.3457	0
32.8323	33.3248	55		20.4469	79.7079	0		31.9661	84.7171	8		23.88	165.817	2		51.0412	68.9723	0		12.7956	98.4641	0		31.555	88.0105	21.5
26.639	232.664	3.5		20.4002	229.064	0		9.339	137.053	0		28.8785	237.404	17		73.2827	53.9195	1		25.2122	365.156	6		25.9713	113.591	35.5
19.004	65.1659	0		76.6515	55.0591	0		23.3016	297.29	16		13.3616	208.743	0		40.7433	60.1293	30		53.6793	97.8951	66.5		35.5504	165.921	45
25.5415	172.651	16		101.381	37.1647	0		35.6443	29.4613	22.5		26.4978	100.379	32		27.656	227.395	9		24.3443	161.591	8		12.6852	54.6695	17
25.4008	121.117	7		53.0863	202.445	0		24.0742	55.1692	0		23.4783	132.993	2.5		19.5038	245.185	0		32.2243	139.109	61		32.9236	46.4401	12
14.7936	127.08	1		34.6514	95.5411	0		13.5703	87.7808	0		48.9065	88.1935	2		24.788	77.5699	50		39.5465	98.6006	49		42.48	100.379	19.5
17.8471	43.1316	19.5		28.9424	136.819	0		12.4439	139.373	0		51.4929	25.1655	17		29.2153	102.586	26		19.5564	211.662	6		56.8809	97.3588	0
18.1037	65.1344	19		45.9433	27.9168	0		17.7564	136.29	6		22.7028	152.008	4		19.3335	87.8023	0		24.6491	31.5189	29		37.1476	450.565	14
13.06	78.1044	0		34.2737	37.3337	0		15.0065	140.694	0		19.7491	85.5838	0		33.6483	75.6713	33		55.711	42.8636	25		25.7032	57.6121	39
24.9925	65.8164	0		31.2062	98.1371	0		31.4897	144.387	0		24.6571	81.7142	25		20.3773	166.581	0		20.7061	66.5139	0		41.3622	89.7007	71.5
24.3521	129.389	8		74.2067	160.396	0		19.4042	116.655	3		45.2705	30.6974	1		40.4758	165.475	102		36.475	34.9873	125		32.8764	134.23	0
25.0643	155.594	4		21.34	30.4708	12		33.344	7.04504	0		37.7675	45.8977	0		28.1892	253.873	47		25.5294	250.218	0.5		26.5623	111.557	19
13.6125	120.013	0		25.3289	28.4533	7		17.0045	130.87	0		27.2427	137.467	17		22.5372	337.18	0		23.3747	50.0004	52		24.5531	80.7376	16
28.2278	116.529	5		19.3065	102.036	1		18.5931	104.272	4		19.2108	124.148	0		26.7442	557.785	12		26.6577	62.7587	0		19.2921	209.14	7
32.8936	190.301	13		25.7851	142.259	0		23.5782	98.6971	21.5		26.3251	57.663	0		34.2831	101.102	10		73.5145	63.5259	15		23.8872	152.803	19
31.68	68.1451	0		35.0524	115.274	3		22.3832	68.0861	0		18.0642	59.8974	1		18.7521	346.125	4		24.85	215.725	0		29.1099	127.182	26
15.6344	327.024	0		40.4453	35.6731	0		19.9243	32.4681	0		30.4779	78.5093	4		34.3171	11.0539	28		11.94	53.9372	0		20.9226	66.1276	16
22.4985	91.6894	3		21.1359	104.149	0		19.4838	274.928	22		24.9382	348.142	5.5		18.874	101.59	0		31.8485	110.307	7		32.3588	165.357	0
14.916	105.657	0		37.13	14.8014	0		29.9292	42.4586	30		16.849	70.519	0		26.2265	251.953	27		34.2052	152.587	7		14.8405	100.405	13
16.3612	111.296	0		27.8695	50.2977	3		14.648	96.5412	0		33.8346	154.818	36		24.9596	100.546	6		19.88	137.401	13		41.5585	23.2495	24
18.11	193.195	0		17.4442	96.1109	0		34.5803	108.812	40		40.46	85.5759	0		23.6034	160.166	7		31.629	49.6393	2		35.1918	231.28	19
17.3673	184.611	0		49.288	5.66941	3		12.6348	50.8519	0		21.6257	92.7193	4.5		19.6585	38.6117	0		31.417	130.72	4.5		29.5418	92.7917	27
28.4292	150.311	33		45.0467	164.451	1		18.7886	253.045	0		16.6082	138.037	6		32.644	24.4503	0		31.6286	17.4053	0		39.8038	32.5269	5.5
23.1965	153.286	3		32.7455	157.404	1		19.54	36.0427	2		16.881	91.6894	0		15.9615	103.329	7		24.3157	73.4	0		13.1377	72.9907	0
21.4479	63.9959	0		34.7188	36.1981	0		18.5324	185.271	0		34.2903	408.122	45		31.416	108.253	0		28.5572	101.355	46		27.4144	256.973	67.5
27.5407	243.718	6		20.3812	117.161	0		14.3042	61.2669	0		21.7124	161.343	21		38.2682	48.417	32.5		33.1822	19.0952	61		68.7724	114.96	94
23.8349	362.741	2		34.8146	81.9678	0		19.1945	101.24	0		17.7941	35.8185	0		47.6922	104.645	19		37.1217	216.823	40		31.3965	168.845	67
22.3641	153.866	3.5		23.971	78.2439	0		14.07	154.163	0		34.0416	47.3028	0		16.0726	140.055	5		58.5548	56.9478	73		28.1395	94.9693	162
22.0916	252.38	9		16.4653	93.7096	0		16.8822	30.8625	11		30.6768	68.4281	0		48.027	74.0778	0		35.6127	115.149	35		46.4431	60.3021	184
28.8328	176.263	13		19.094	35.8625	10		16.2862	431.206	0		25.02	150.29	1.5		30.3497	81.162	0		20.4681	243.265	7		32.6433	58.2594	12.5
29.9975	246.369	7		30.8615	118.957	0		27.051	201.114	15.5		18.4384	81.5729	3		39.5763	101.609	26		40.6875	34.8458	1.5		36.9611	136.518	0
19.6922	54.9855	3		17.5558	43.9543	0		15.5056	137.697	0		19.7035	311.797	3		28.6646	69.224	4.5		22.9961	108.884	0.5		66.0288	20.7322	67
22.2045	221.402	0		23.8737	166.847	2		18.3262	159.128	2		30.6092	381.744	30		31.31	54.509	39		14.6735	131.478	13		25.3923	136.198	1
29.299	107.886	3		24.225	59.6066	0		13.607	63.9869	0		19.3628	300.66	0		16.1923	43.9425	31		21.8227	127.995	13		52.2572	319.871	36
26.9851	84.4675	0		18.926	83.2589	0		16.5346	145.326	0		31.1859	219.567	36		21.4407	127.317	8		17.923	98.1668	39.5		38.7183	131.484	40
18.0785	114.212	5		124.789	75.985	0		12.0727	188.671	0		21.8406	138.236	33.5		31.808	9.2774	6		13.013	73.0751	0		55.9075	168.057	59
41.7676	53.9096	1		107.921	442.233	0		29.3931	79.8022	0		25.0697	69.6783	0		21.3121	326.737	20		26.2882	50.9324	4		36.8336	56.1478	22
17.2485	41.2284	0		98.1453	57.9243	0		21.5904	188.366	0		43.2025	14.767	16		22.5762	101.731	0		18.8329	37.8761	0.5		20.0836	92.9332	0
39.8883	25.0201	1		63.5176	310.231	0		24.8113	40.5093	0		28.5263	269	3		23.4227	180.003	14.5		19.9484	246.033	1		20.3547	127.398	10
21.5368	160.734	0		21.0395	232.162	0		36.048	7.04504	0		35.9572	247.55	18		18.5796	121.765	0		33.03	22.8192	48.5		60.1146	241.932	37
34.6486	73.0107	48		20.825	8.58959	6		24.7059	69.4302	0		17.365	68.8858	0		24.802	63.3324	17		16.4637	66.0857	0		79.1047	82.1407	53
18.6977	270.163	13		18.6834	103.071	4		29.91	18.4094	0		14.5633	42.4587	3.5		26.9051	253.454	34		34.2464	154.839	3		16.7149	78.2498	0
35.3258	287.496	34		19.3328	157.932	0		18.1642	164.901	0		24.5317	129.025	3		26.1421	54.6033	2		75.9455	22.6797	106		28.9331	59.3549	0
24.1313	86.7673	10.5		25.9924	67.4418	0		16.4856	70.1365	17		33.2526	93.0109	0		25.6969	207.438	11		21.1344	64.9558	0		23.4725	45.3788	0
38.7957	201.953	1.5		18.1768	243.851	0		21.7371	185.307	14		25.0381	132.592	0		47.1039	182.374	41		26.9771	51.4767	0		22.6138	170.197	0
10.1667	31.1218	4		19.5465	108.879	0		24.0759	171.849	13		15.341	259.056	0		21.0024	67.3532	30		19.1438	39.5968	0		16.9669	261.627	0
22.4723	68.432	0		31.881	192.045	0		25.92	8.70557	0.5		17.4364	121.939	0		29.0095	236.04	24		16.4291	146.484	0		74.5313	70.2026	113.5
23.0232	83.7457	0		22.4393	107.601	0		22.7519	287.867	1		23.3404	95.1439	8.5		28.6205	98.2221	18		16.5292	56.1793	0		73.4458	96.4941	19
21.1388	191.247	1.5		38.1363	102.715	3		15.3878	86.421	4		17.0749	225.063	0		45.0464	108.575	55		58.0209	34.4194	64		17.1661	65.8772	0
21.5894	638.493	6		23.8919	77.7368	0		26.9491	25.0427	10		13.6678	47.8746	0		25.9068	179.309	18		47.1405	100.297	49.5		39.455	12.7145	3
16.6528	97.8029	9		32.677	189.297	0		22.5564	81.4569	0		26.0638	44.0918	0		25.9539	52.13	30		33.0967	57.4843	53		40.412	9.53289	11
19.2785	23.9198	2		49.2275	12.0266	2		19.932	78.0119	0		19.31	12.7145	0		12.1825	72.1559	11		36.6675	90.3373	52.5		40.13	87.7318	2
22.3704	53.6855	0		28.7067	76.6353	1		13.045	113.377	0		24.6128	50.7339	9		28.6757	61.2876	18		24.3174	60.2749	0		31.8305	87.2717	30
19.0621	112.915	13		32.3765	57.3721	0		20.1843	57.0301	0		21.7743	68.3327	0		34.56	5.66941	39		38.5721	95.2684	4		81.6067	20.4708	60
23.7264	142.266	33		54.4558	39.1396	0		24.8815	99.8113	1		32.8517	132.9	0		32.506	123.462	32		43.3976	78.2536	10		80.9143	68.151	54
20.8541	167.382	0		26.1487	283.147	2		20.9581	72.7199	0		23.4625	410.209	3		55.8376	95.9498	39.5		45.6858	122.425	18		42.783	159.107	14
29.1	10.7925	8.5		21.4622	160.151	0		28.06	16.0611	6		29.9078	82.9465	3		29.4478	167.397	34.5		44.624	7.04504	99		31.2062	144.196	20
18.3435	58.6443	0		23.4185	76.8448	0		37.2996	100.422	0		26.0945	30.1432	30		41.9667	191.141	0		29.18	104.761	42		52.4995	108.869	73
34.3314	87.6452	0		19.3511	87.8141	0		25.488	88.2589	0		17.0535	142.537	8		77.072	7.04504	0		38.8456	320.62	97.5		53.9406	142.525	27
18.8342	126.217	3		30.306	457.653	0		14.1379	141.323	0		19.8912	71.8133	20.5		39.9765	93.7392	0		27.7976	215.952	10		38.7337	320.679	27
31.0727	29.5714	0		19.8122	83.3946	0		22.1185	101.543	6		12.486	350.31	0		20.567	63.6213	6		37.5069	311.645	16		70.6341	200.043	40
18.5994	157.561	13		17.5177	72.7454	2		27.5151	155.821	2		12.5235	135.296	6		22.8083	53.1137	23		22.4758	261.81	24		28.5227	130.755	19
31.7814	82.6381	1		36.0545	108.796	12		24.2463	115.605	0		28.6659	38.0235	35		25.6551	265.413	18		50.9825	14.9468	12.5		28.6746	96.4785	24
15.3214	114.094	0		27.7929	156.645	30		10.596	114.644	0		23.1703	178.158	14		28.2333	64.5626	0		66.4687	155.326	0		31.8679	94.5743	5
24.462	147.567	0		35.1405	85.4658	12		19.7517	193.142	4		16.8383	98.3826	3		20.8672	227.125	0		58.5033	14.0961	6		24.8445	61.1059	0
20.3518	94.5682	0		24.4037	174.504	0		14.4232	50.17	0		12.8243	134.246	6.5		27.0213	279.057	11.5		73.0946	56.8318	74		30.5582	86.9574	0
32.5667	79.48	0		44.4915	167.366	0		11.225	43.9484	0		24.3908	220.685	11.5		27.9514	22.9901	3		20.96	54.8902	8		53.7519	181.121	37
15.0026	175.457	0		18.4956	120.599	0		13.6716	202.547	0		35.0057	14.2296	20		29.6187	50.901	0		14.0041	100.635	1		23.5745	152.092	0
22.0546	277.955	14		29.9938	301.937	0		13.7546	68.2886	0		25.3828	60.5243	20		23.9665	573.721	0		36.1388	192.539	100		24.4097	135.281	3
26.8319	358.626	10		21.4194	159.576	0		13.3048	68.314	0		20.4739	161.586	3		31.4495	207.031	42.5		19.7351	101.207	45		12.7225	216.006	0
13.7638	164.513	0		26.1766	365.992	0		17.96	113.363	9		54.8464	50.7398	0		54.579	83.9291	0		31.9521	125.309	43		17.1791	46.4695	2
11.7379	182.293	1		22.1112	121.357	2		13.0644	142.677	0		37.4131	221.369	15		76.0244	28.6046	0		30.9504	265.476	10		28.7386	64.2312	29.5
17.1088	206.29	7		20.6114	66.7949	0		18.1469	91.6519	0		20.8237	89.1407	2		17.0492	94.7608	43		33.9674	76.0065	37		17.3757	238.745	0
17.4287	91.7385	4		19.6675	99.8643	0		18.5268	134.985	2		19.3688	194.156	8		31.5823	280.712	34		34.1792	52.6893	0		40.0377	100.232	3
11.7765	60.5361	0		12.685	172.688	0		12.1918	173.885	0		39.5125	46.7545	28		20.9031	179.975	0		27.4434	284.821	2		63.1846	238.748	39
26.8024	73.9325	0		29.5549	85.1474	19		23.3608	93.9429	2		46.0243	42.1354	29		48.2527	32.639	13		30.3304	176.183	20		105.224	6.35723	0
14.733	81.4354	0		30.5653	94.583	0		11.757	139.727	0		15.3995	86.578	31		28.753	278.751	5		26.2084	152.714	1		19.9083	64.8554	0
17.8182	87.5822	5		21.4729	310.608	0		13.207	196.333	0		23.2853	382.223	0		16.6491	108.656	14.5		37.9184	181.469	28.5		19.7097	155.249	0
25.9317	55.7336	20.5		24.6254	137.616	2		40.3752	142.022	58		15.1395	168.001	0		32.2172	176.975	4		17.5903	60.7176	46		33.717	131.981	25
16.9553	96.3761	0		20.9005	82.3116	9		16.2412	127.991	0		33.6895	75.241	29.5		26.389	130.149	27		29.9265	112.636	65		20.0127	93.855	10
19.4158	82.4314	14		30.9932	95.5644	7.5		20.6232	151.644	24		25.5792	66.3941	0		29.9249	245.727	29		40.5446	83.9488	53		26.2823	122.723	8.5
17.3067	78.1064	0		20.2211	53.1885	0		19.1544	100.098	0		41.5387	386.265	0		32.3723	287.659	25		16.3806	82.6851	15		35.3021	128.217	38.5
26.4015	27.6613	13		12.9692	69.6012	0		19.7754	76.4497	0		31.8423	90.1554	32		18.4911	111.125	7		19.6079	197.789	0		71.738	46.6903	52
20.9519	70.9748	0		21.935	120.762	0		17.3516	335.652	0		23.9906	92.1562	29.5		25.3407	261.422	25		71.6833	19.3566	79.5		42.2731	246.2	18
21.0969	221.428	4		26.6095	134.696	0		15.2726	88.3506	5		19.2949	71.0417	16		22.3006	86.3245	6		60.3433	71.5862	83		21.2183	145.047	0
17.9691	192.092	0		17.361	262.599	0		23.738	271	29		31.4068	70.5208	27		46.7	9.67829	84		42.1286	108.627	49		97.6258	147.529	16
19.9674	134.398	28		42.8409	167.006	0		17.9192	59.5751	12		17.8679	98.7472	17		44.1031	144.835	71.5		43.5771	14.2296	28		91.6218	186.063	108.5
24.9492	268.617	17		35.4459	88.8872	0		30.1321	365.224	20		22.5157	99.153	8.5		21.1422	90.3253	27.5		31.0009	116.706	7		88.346	147.066	109
15.7474	84.7504	5		80.7347	161.222	0		33.1893	474.433	27		31.3174	585.399	16		15.7794	99.5461	0		26.946	465.429	2		21.4223	56.8671	0
15.096	30.5461	0		70.0062	44.7796	0		15.4725	198.272	10		22.7692	184.723	10		20.5511	199.268	15		80.0293	83.6347	1		65.2831	24.4562	0
23.0743	34.9559	11		61.0774	141.688	0		12.3668	150.88	0		45.7425	198.156	34		26.1346	135.756	30		70.7871	33.5803	13		58.1711	17.5507	0
18.9153	84.0607	33		16.5793	54.4834	0		59.0374	40.5152	59		16.9375	27.9901	9		24.6639	159.428	41.5		14.9457	152.654	0		47.1707	60.9625	32
30.0725	122.489	27		16.92	8.58959	2		23.0427	39.1043	20		24.2654	316.713	11		15.3781	114.978	0		67.7029	76.8586	71		113.992	9.99601	10
38.3644	61.273	24		23.8639	157.202	0		37.0795	90.4238	56		16.194	167.76	1		20.838	77.7603	0		58.0312	459.011	88		79.8009	101.763	66
28.7529	108.553	0		21.0891	194.015	0		10.8395	115.668	0		21.0645	119.71	22		29.3453	105.464	8		16.0289	121.398	2.5		63.8025	157.349	70
25.6133	180.865	12		24.0711	101.284	0		24.046	140.59	9		20.6436	73.9893	13		30.5513	142.272	36		27.2597	151.849	22		10.7765	114.395	0
32.42	33.5862	33		23.4884	102.932	0		15.9003	192.76	0		36.6884	149.924	0		12.7053	145.126	0		45.9794	268.524	28.5		12	110.012	0
17.2367	98.6361	0		63.5009	96.2033	0		23.2567	186.541	13.5		22.36	73.6691	25		21.2964	68.1706	25		31.1379	425.602	23		56.8515	114.758	101
35.6227	33.1853	2		63.6984	212.424	0		19.9145	211.058	15		18.0769	109.749	23		21.125	50.3389	19.5		34.4166	85.7251	79		32.412	29.031	48
17.4169	304.901	0		114.408	29.8407	0		11.2761	93.4935	0		17.105	73.7107	0		23.8828	519.572	5		44.4	24.912	19		40.7519	49.7397	39
22.04	116.018	0		22.7789	114.737	1		16.17	67.3707	5		24.4577	87.9281	0		24.7065	300.282	0		13.7975	88.1325	0		20.3813	160.91	19.5
21.6879	92.1353	0		21.9937	124.201	0		17.6024	139.259	8		29.8767	63.6193	3		12.6946	140.531	0		17.9309	250.198	2		36.0699	645.289	6
22.1054	54.2024	8.5		45.412	73.9008	0		12.585	36.3865	0		26.1555	240.961	0		36.3633	200.425	8		32.1105	127.099	10		50.8215	135.086	47
26.67	42.8283	16.5		46.2914	8.99048	0		20.8881	62.4756	0		13.753	118.509	12		38.4653	49.3544	30		17.0457	72.2	0		15.0956	124.897	5
19.6226	66.286	0		18.5856	60.0212	0		20.7443	243.665	11		20.8402	260.884	10.5		25.4533	59.0386	78		17.4954	81.5473	29		24.8725	146.908	0
15.0055	319.75	0		20.3398	240.012	0		18.5012	148.387	4		31.6186	32.0652	0		16.3019	198.819	6		28.3157	304.577	8		20.5461	376.884	0
13.7997	170.002	0		17.2725	61.3019	0		15.7491	87.0869	0		20.196	293.291	7.5		15.28	152.177	0		73.4742	90.1349	18		27.4994	307.925	4
29.5817	100.329	9		15.443	99.9361	0		13.1361	146.511	0		27.7186	129.361	0		17.1936	95.5214	0		40.968	279.252	9		75.9458	35.5336	27
17.7128	63.4445	10		22.8867	18.9263	2		25.9407	173.754	0		15.9892	107.053	5		25.53	205.652	26		16.0118	113.64	11		37.695	357.889	37
26.3034	94.6516	26		16.6208	110.29	0		20.9687	171.144	13.5		20.9902	123.631	0		67.7724	158.775	39		26.7655	160.219	4		44.0243	97.6981	62
20.3493	143.99	0		20.6614	66.3902	0		16.0204	138.827	0		16.8621	74.7872	0		24.4922	237.488	0		25.5333	10.2501	41		80.0508	197.083	89
15.3168	67.0543	0		42.8794	62.678	0		24.7041	82.1153	16		29.7128	86.1222	0		14.8052	92.3339	5.5		23.5771	13.5418	69		68.8932	175.837	87.5
15.5538	49.9577	0		22.0511	21.8465	6		19.4744	43.6909	8		12.5711	96.1424	0		10.436	22.3868	32.5		29	150.561	39		37.027	60.2944	27
24.585	68.628	18.5		25.6423	174.705	0		18.6894	46.5817	0		28.1541	179.441	0		46.0411	121.91	29		29.9722	84.8074	16.5		43.2195	98.4278	0
33.0093	170.792	0		25.1791	63.0744	0		28.5875	82.4276	0		18.2919	110.022	6		22.765	47.4149	11.5		54.3917	271.373	10		25.4372	94.8865	34
20.6452	60.2727	0		15.4064	65.8511	0		13.5499	180.659	0		12.4557	57.9205	12		25.727	109.062	28.5		25.1096	77.1572	0		36.9204	380.706	31
19.5454	89.2978	2		24.2049	108.45	3		21.8798	296.889	0		20.5705	127.721	1		37.7785	221.764	18		45.5881	129.095	133		56.5265	313.039	44
24.044	75.7658	1		18.2884	45.7464	0		31.1086	77.9531	25		22.3362	66.7656	21.5		20.4777	132.45	0		36.9548	398.335	18		37.3911	24.0788	0
17.2658	92.7349	0		21.3714	127.007	0		16.8947	77.332	0		22.8614	88.8714	0		18.6033	87.5272	45		23.8263	160.053	0		22.4358	284.641	5
20.1179	103.282	0		20.6	70.35	1		17.8452	74.5278	0		23.8294	65.4212	0		27.0335	302.452	32		23.7637	58.3508	84		28.3943	44.0918	37
23.17	70.9257	0		21.4158	192.523	6		22.6687	48.6577	1.5		26.6955	126.215	24		27.9385	70.8059	18		39.5275	118.791	41		33.8624	87.4053	3.5
18.2973	48.35	5		31.352	9.53289	17		17.3882	198.917	13		29.1	56.4033	0		16.9749	229.961	56		34.5695	77.2436	26		14.6547	197.942	13
12.5097	158.737	1		28.845	10.7925	10.5		14.9296	66.7382	0		11.9255	46.0157	5		37.838	50.7594	90		58.3829	49.6452	32.5		24.5185	269.56	21
18.709	172.247	0		45.9667	28.8895	3		12.4292	51.5691	7.5		22.3518	71.2027	1.5		24.2686	276.278	24.5		26.0159	123.65	28.5		15.14	70.9022	8.5
29.4758	87.9498	23		21.9017	155.523	2		14.3348	123.214	0		13.7622	52.4239	2		17.1752	51.4217	3		81.6538	88.9803	24		74.4	30.6974	22
16.249	168.409	0		22.2669	182.929	0		14.4596	260.364	0		15.545	62.3519	0		33.9159	102.267	1.5		37.449	95.34	1		75.5754	51.0301	2
22.9482	45.09	2		36.6723	225.792	0		18.1644	68.434	0		16.5362	152.558	0		22.7516	147.6	22		49.1238	62.1042	27		36.4517	296.744	11
23.4953	74.1564	0		16.51	129.467	0		14.4412	104.589	1		15.1244	141.323	0		25.1692	43.9425	0		23.7092	290.979	2		18.5825	70.7803	0
17.5116	99.6659	0		16.8096	150.16	0		15.2106	240.977	0		13.1393	116.802	0		39.0038	52.1389	10		44.0539	65.787	20		9.59405	83.1124	0
19.9637	160.304	0		30.7368	28.8895	12		16.8735	126.952	3		17.1646	198.334	0		47.3086	27.2289	93		21.6643	194.262	0		27.7245	233.728	24
14.7305	129.326	4.5		20.6232	192.493	0		10.6989	133.521	0		14.8715	99.6913	0		19.2285	225.698	0		70.9542	149.354	130		38.5435	107.468	13
27.562	20.5868	0		27.9545	189.662	0		14.1277	134.014	0		21.2858	143.785	24.5		17.9558	169.916	0		129.754	105.779	1		59.1623	131.356	81
14.8275	111.954	0.5		27.7194	157.239	0		17.6787	79.761	25		24.7175	25.4171	0		16.6435	57.0027	17		39.0038	112.889	9		23.6157	73.6652	14
18.4343	57.6924	0		29.9314	12.854	0		22.7704	212.791	18		19.7748	142.822	13.5		23.2836	88.3271	22		66.4823	64.5975	52		52.4849	162.304	7
24.222	203.739	10		23.82	12.854	0		15.5	206.643	15		21.46	52.2766	0		32.2506	88.6217	26		44.0556	168.581	13.5		22.0694	136.408	7
27.6764	42.166	0		31.067	167.082	0		18.4769	293.248	7		22.0139	136.949	8		24.9931	177.293	35		28.0784	329.56	6		46.0086	127.584	21
16.6223	88.5549	0		15.12	61.9608	0		11.4129	56.8083	0		22.207	93.4012	0		40.6218	326.358	69		16.9849	212.614	0		26.4439	87.7886	4
19.9864	128.157	0		19.008	108.452	0		20.6871	174.548	20		29.7467	173.667	0		21.838	318.412	15		61.9278	331.279	0		23.6456	228.198	5
34.1782	204.231	8		20.1294	47.8413	0		15.7136	69.9786	8.5		18.7628	206.408	11		17.5696	101.582	0		34.467	180.993	8		60.7021	43.2586	41
27.3071	152.469	14		13.6426	57.1407	0		19.1747	147.88	11		18.747	98.5517	6.5		44.6322	40.2303	8		50.0691	22.6622	12		21.1255	176.741	0
18.9506	47.3111	0		17.8976	110.567	0		19.787	266.48	4		23.0208	105.479	0		46.392	9.53289	7		12.8068	94.5663	0		26.1261	154.016	11
27.7391	58.2529	17		24.3918	259.449	0		18.4671	260.314	0		21.0933	74.6733	29		29.2993	62.8155	31		35.4707	94.9581	22.5		26.1024	41.3211	24
9.49714	36.7933	0		40.5152	39.682	0		18.8863	145.605	0		32.4821	116.796	43.5		34.2043	26.6827	10		29.9783	228.836	23.5		12.2681	78.922	0
9.57333	20.7263	0		33.9486	107.361	0		28.8873	149.853	0		35.2574	41.9183	51		32.0571	9.67829	45		20.0653	91.8884	29		22.0989	105.394	21.5
17.5721	100.609	0		28.6167	71.8415	0		12.4832	208.246	0		35.4215	95.0912	64		20.0501	256.051	7		28.2606	250.211	0		18.4313	43.2939	28
15.9471	105.375	0		16.2174	85.5222	1		32.6063	111.983	7.5		20.4315	103.254	41		49.2386	70.8294	18		32.7621	281.667	15		61.2775	134.362	93
29.5547	42.5708	0		17.5611	62.8137	0		19.954	115.609	6		22.4822	86.531	44		30.2257	8.99047	18		46.8348	228.795	21		84.3476	35.4249	66
26.0895	256.449	1		23.7991	206.998	0		14.4378	239.432	0		26.7088	107.827	23.5		24.1438	388.137	1		66.3632	58.2133	105		34.0056	241.37	83.5
31.321	49.9027	12.5		25.7362	63.2825	0		13.1031	98.6379	0		19.2133	153.737	23		35.7153	77.1552	42.5		17.1262	93.3734	4		23.4352	166.061	40.5
19.3591	389.691	24		27.0364	28.7696	0		25.7756	154.507	3		33.9622	173.286	21		40.8284	215.069	53		41.1833	217.799	18		55.6329	67.5694	60.5
21.2513	296.835	0		26.2	7.25077	0		12.2611	118.315	0		24.6252	59.4983	5		58.3462	50.3389	80		28.3993	82.5601	88		25.783	66.0816	0
19.5436	88.8052	17		16.8036	126.128	0		19.2842	118.447	3		32.5833	15.4892	14.5		19.2916	132.281	0		10.4682	94.9713	0		37.558	58.628	3
19.03	41.885	0		17.549	56.8502	3		25.473	136.052	9		33.3338	26.9441	50		33.403	269.628	76		9.91226	70.1455	3		16.9783	164.504	0
11.1829	127.329	2		23.388	51.1662	8		21.6617	81.85	0		26.4523	313.136	0		46.045	49.2149	10		17.353	40.9417	9		38.2143	49.5627	0
26.8693	179.901	3		16.0215	64.8495	3		20.1135	218.357	1.5		31.6748	133.665	35		24.5328	167.773	26		29.8286	129.992	0		52.71	118.011	0
33.2704	49.4763	1		18.6358	67.078	0		27.2822	71.4858	1		49.9628	50.3369	31		48.4159	52.8247	55		69.8719	118.881	0		43.92	14.9174	33
20.9355	70.0925	0		31.3879	121.387	0		22.5568	253.713	4		16.7395	182.154	8		21.846	108.641	5		83.8883	28.2037	0.5		63.4867	17.5507	38
19.6495	50.7799	8.5		12.1855	32.4782	0		17.2578	127.423	5.5		34.6947	33.8731	31		14.6055	126.578	0		23.059	80.2011	4		34.4536	78.0533	3
16.0477	145.381	0		18.7933	69.6071	0		15.4729	146.017	0		39.6449	141.278	32		18.5129	83.5142	15.5		29.1368	60.8532	0		20.7064	65.4042	13.5
38.242	31.999	0		26.1834	148.342	0		26.7658	175.239	26.5		31.3353	184.965	12		23.8575	71.8925	0		18.874	57.551	0		34.65	44.7816	30
25.2698	103.506	0		44.8433	111.431	0		15.7709	56.3054	8.5		21.9649	145.43	23		20.9967	181.547	1		17.8483	63.3364	0		51.3994	111.724	12
29.9843	269.458	7		21.2592	239.21	0		14.5728	46.1826	0		34.1995	308.24	42.5		27.26	13.3964	36		18.1775	162.34	0		25.9667	74.2468	5
20.58	126.777	20		16.9252	79.8587	0		13.5423	62.6995	3		13.2667	127.409	0		34.9	49.7514	2		33.7558	142.551	0		11.5107	63.4504	12
27.564	90.9898	26		36.4114	25.718	0		21.2918	109.209	4		24.55	14.9468	31		32.0276	198.133	0		34.5508	234.083	69.5		15.3579	39.1396	2
16.1702	216.285	0		34.8029	18.2974	0		26.4529	108.033	0.5		34.2753	32.8984	41		16.1258	169.1	0		19.6522	205.044	0		17.5176	32.2105	5
16.4671	60.1802	0		26.7795	116.195	0		37.6924	54.57	0		25.9502	95.0005	19		13.1643	125.565	0		32.9216	63.9076	7		19.2867	68.5539	9
12.08	49.0675	0		38.5229	15.2023	4		13.1296	69.8731	0		15.441	228.038	3		38.5081	82.1447	3		21.4143	152.291	3		25.82	35.98	2.5
14.7767	30.6915	0		25.9719	146.794	0		20.6565	59.6872	0		28.0963	39.3797	16		23.017	48.2716	0		27.8463	33.8672	20.5		46.99	62.6172	0
19.0621	118.305	0		19.9645	128.224	0		20.8491	205.927	11		22.8196	431.815	19.5		29.307	158.703	19		21.4307	71.6606	14		50.1672	80.4842	0
15.7594	64.1656	9		59.2827	44.7981	0		27.3756	37.4438	0		15.1955	111.429	0		42.7588	112.924	2		38.6209	41.3425	49		38.5725	82.0682	52.5
21.5991	40.2303	2		73.5833	7.32994	0		37.1129	33.1559	15.5		43.9135	301.384	9.5		24.7233	121.801	0		19.2528	264.778	3		25.1367	88.8162	6
15.3331	54.0335	4		38.6434	152.639	0		22.1829	57.5155	0		19.2143	120.883	24		22.9057	47.4752	58		38.5207	223.54	20		34.246	24.1948	0
21.172	95.8278	0		34.8463	242.585	0		23.848	14.9687	0		23.1414	175.434	1		20.0664	51.4217	8		45.1776	101.603	22		43.8479	62.7273	0
15.2322	170.218	2.5		23.5059	96.4785	0		19.7903	89.3528	0		28.8046	206.364	42.5		13.5368	110.211	6		17.6188	90.5674	0		19.7062	42.5669	0
23.7811	111.834	0		35.8969	29.4319	0		15.7385	184.922	0		19.5404	114.615	1		27.8622	46.7814	43		26.497	98.9743	0		31.503	104.539	0
15.471	180.313	13		20.9583	76.9181	10		27.5483	180.975	11		40.4378	90.1075	28		20.5192	121.086	0		20.3493	71.3148	34.5		24.8819	57.1351	0
16.6623	168.64	5		16.5252	84.2477	0		26.6242	60.0999	0		19.9545	97.2862	0		20.8969	279.834	6		20.7207	171.443	17.5		87.7925	35.7891	66.5
21.6488	130.821	2		18.753	70.4175	0		18.0789	185.218	2		19.8589	76.2178	4		22.7845	129.01	14		27.1825	128.153	4		46.0725	131.333	34.5
14.3519	141.483	0		16.3276	56.5338	1		22.1316	105.078	15		18.584	56.7486	10		23.4643	43.8324	22.5		14.457	328.625	0		90.3877	19.6415	65
31.2467	69.717	0		26.29	40.9416	5		20.9519	90.1919	21		14.911	57.8084	0		39.2423	124.596	7		25.387	152.251	5		25.2656	116.409	1
30.2794	134.824	0		57.8736	153.546	0		18.7041	195.94	4		19.8579	111.578	27		35.4588	269.594	0		43.4949	161.226	0		31.9009	439.168	34.5
20.8235	68.312	0		36.2234	131.815	0		17.3586	193.309	3		21.3839	126.877	0		31.1233	21.1566	20.5		13.0892	27.8008	0		36.2712	283.794	45
18.8541	81.159	20		63.1304	302.192	0		19.5748	61.8193	35		14.6342	100.957	0		27.2015	138.366	6		123.024	34.2681	25		31.4698	119.792	44
18.8667	91.6736	0		23.6562	103.503	0		21.4239	81.1641	12		13.793	174.408	1		25.7183	24.5957	8.5		50.2719	109.923	0		56.2733	8.70557	75.5
24.3321	139.571	0		32.1258	89.1859	0		19.4022	64.1656	1		27.2471	58.2113	3.5		19.8583	118.466	23.5		62.8579	77.2913	17.5		32.1827	66.516	29
27.0519	288.926	16.5		19.296	105.793	0		17.4945	65.6256	0		35.1707	229.776	0		21.7124	76.1824	0		42.3536	163.26	54		32.8301	223.996	67
20.1116	76.0724	0		25.7	76.028	0		17.6359	72.0635	0		23.5019	70.0925	2.5		23.8366	93.7535	5		15.8256	211.223	0		34.5552	70.35	4
25.3365	123.623	0		38.8219	96.8669	0		36.2471	34.4449	0		15.607	120.269	2		25.0909	254.855	2.5		38.6875	17.0103	11.5		20.2552	469.028	1
16.8524	84.9844	9		21.259	177.941	2		30.9247	64.2241	0		25.4773	32.753	34		15.5767	135.422	0		20.9792	75.7836	0		51.8398	245.552	20
18.0513	76.3887	13		60.6207	242.523	0		25.4519	230.051	0		26.472	12.9162	5		16.9806	87.9242	12		18.6091	29.8877	1		16.7848	77.8179	7
23.241	44.1526	21.5		31.2875	100.381	6		38.46	11.048	3		19.7244	347.403	0		15.973	99.4124	4		16.6	37.3907	0		21.085	292.277	8
35.7013	27.0894	11		25.4011	44.5261	0		27.2289	240.714	0		24.785	152.449	4		33.2496	120.982	45		36.5953	150.716	25		42.6067	23.6524	37
20.2335	66.7143	0		23.5491	91.7031	0		28.6781	171.574	8		16.5482	161.789	0		19.4357	335.88	8		27.2545	237.169	13.5		13.0612	183.074	1
14.4503	63.4719	0		16.0686	102.042	14.5		24.0704	96.5195	1.5		18.7308	106.223	0		30.8682	94.1516	27		33.2768	100.791	21		52.0774	110.125	48
29.686	24.5275	0		19.5769	61.666	1.5		26.9215	111.659	0		23.9553	102.763	0		94.0208	48.655	35		23.6368	75.4564	6		96.6241	196.997	53
24.0766	245.006	2		30.4785	90.2999	22		16.0587	37.0488	0		24.2122	50.3491	2		21.0781	225.894	10		22.8129	197.73	43		23.8147	240.173	10
33.5312	104.018	8.5		18.7067	75.6244	8		12.7589	181.563	0		15.8175	90.416	0		19.7929	113.939	11.5		21.7697	157.443	19		38.1691	280.779	24.5
32.4717	208.379	2		12.934	69.8605	0		17.4163	122.099	0		38.4064	152.267	5		39.465	14.9468	24		23.7727	338.85	14		57.6142	126.294	51
34.54	7.32994	47.5		14.1997	132.264	0		18.1589	42.7182	0		34.8697	392.573	38		20.7456	92.2514	0		77.5776	76.5678	102		37.455	508.421	37
30.1833	71.1222	14.5		30.4746	176.519	0		11.219	78.1044	0		24.1785	217.578	0		45.744	16.0355	18.5		17.6375	236.113	0		17.1723	160.084	0
29.1954	188.889	0		21.2017	73.8036	0		13.1828	59.8718	0		16.8532	113.815	17		47.1025	201.196	101		57.8077	28.4886	88		32.4027	91.5184	27
19.6355	110.447	15		24.3742	136.945	0		21.6471	65.9167	0		25.4476	71.3561	0		17.0015	66.6575	0		24.6925	103.849	11		17.7158	100.484	0
24.1957	96.3819	3.5		20.2513	46.0098	0		18.5163	118.767	19.5		40.4067	15.0569	0		29.424	22.3868	0		81.977	148.6	108		32.056	44.2313	0
22.1695	49.8456	0		29.6529	80.9643	0		15.2035	204.117	14.5		17.1541	279.481	0		17.6988	87.2696	26		49.3123	621.853	81		11.6701	172.777	0
26.6145	71.0652	0		41.4	21.302	0		24.6324	55.2872	0		27.6225	15.2023	47		17.6652	105.992	0		54.3156	177.69	29		14.2114	101.215	0
28.657	64.8273	0		47.1667	17.983	0		16.8075	109.833	0		30.4389	29.8407	49		35.7415	60.986	59		31.0941	37.6186	4		18.3972	270.124	2
15.4886	94.3658	0		25.6443	299.321	0		12.7289	199.204	0		18.8441	102.297	16		20.675	69.1218	62.5		30.4285	89.7518	2.5		23.4186	189.591	7
24.7223	118.14	0		17.297	37.1647	0		24.0912	57.9499	0		20.2627	678.598	0		19.3108	48.5271	1		48.7308	144.641	13.5		84.4843	104.942	53.5
45.8667	7.04504	39		20.4961	116.03	0		19.8706	145.298	2		32.01	21.0191	0		28.5034	94.4071	15		60.655	168.908	8		31.2688	55.9994	37
17.054	180.005	0		27.2598	186.953	0		25.6087	98.0269	22		19.3475	15.6346	0		52.096	6.35722	66		50.4231	613.389	62		51.3306	37.1942	22
40.4671	25.4289	1		24.7348	71.5356	0		13.4365	128.656	0		18.8991	91.6996	0		17.5954	95.936	0		17.2469	121.848	35		11.5269	64.7609	3
20.3526	57.4962	0		26.6339	141.184	0		24.8843	27.9462	9		15.936	15.2685	18		51.8075	125.568	30		60.3686	11.0539	22		24.4828	131.68	0.5
66.1733	17.326	16		24.9471	28.0563	0		22.0456	198.162	0		26.8887	83.7777	35		35.9842	96.942	0		29.075	60.8407	0		19.0048	161.951	0
22.6806	241.584	2		85.6553	32.4739	0		19.8754	202.901	1		19.6119	72.7319	39.5		43.4787	22.9352	61		33.7565	192.998	29		27.227	494.791	28
57.707	56.9242	7		38.8308	231.776	0		23.0222	126.089	0		23.64	31.5667	30		18.7	59.0034	31		16.0619	54.6603	11		39.0572	217.889	24
29.2461	192.55	0		49.9131	152.355	0		18.9702	134.644	22		28.6432	274.829	27		19.3839	197.329	7		17.1864	192.175	0		41.6926	47.0081	0
23.47	66.2665	0		21.9583	69.5639	0		14.4911	36.5851	0		26.59	49.9616	0		20.7173	86.8669	0		32.9749	187.46	31		21.3419	75.8015	0
44.4641	92.2768	2		40.5322	105.968	0		9.614	70.1239	0		17.0682	404.471	0		40.476	13.1409	40		63.324	35.5203	58		27.8732	177.965	6
21.9732	125.794	3		21.5726	213.206	0		13.4	64.3345	0		20.0824	124.405	0		38.5883	77.4715	6		25.5876	74.2429	0		11.5524	100.426	0
19.0614	104.816	4		22.196	93.3951	0		15.2482	67.4593	2		13.5308	193.824	0		29.2658	77.9375	7.5		31.6445	246.686	86		30.1724	155.474	24
18.9803	128.608	0		23.4792	64.5352	0		23.331	77.1887	0		31.287	40.0849	5.5		30.6265	104.149	58		28.9825	441.707	20		23.5108	56.9772	2.5
14.4225	169.153	0		20.8044	135.621	0		19.5509	88.8969	23		12.1814	67.5694	4.5		30.9463	128.327	19.5		36.7524	311.431	10		14.4468	97.1546	0
24.8092	24.8806	0		20.69	143.941	0		30.6993	143.062	5		18.1115	85.8647	7		19.3236	110.087	0		16.9069	70.9454	6.5		21.4921	53.2277	15
15.8726	57.494	6		40.8813	79.6614	2		15.7978	117.83	0		13.068	125.322	3		39.8149	179.983	73.5		18.4205	140.675	0		15.3456	68.709	3
18.093	260.123	3.5		57.2574	138.439	0		14.9918	170.476	0		26.1825	61.1734	11.5		36.1256	334.728	32		26.3217	38.1963	16		21.1017	79.6326	23
21.4693	287.885	4		53.8567	219.642	0		35.4519	77.8195	0		24.342	56.4622	8		22.8456	128.762	40		48.4754	137.546	52		44.0867	21.8465	7
16.9501	186.25	8		45.04	7.32994	4		18.6829	138.393	0.5		30.572	22.1314	0		30.981	199.952	48.5		33.8484	512.397	14		27.472	192.12	7
14.2433	52.5015	0		37.678	17.8356	0		19.8761	184.002	0		20.9807	102.621	3		22.6989	55.1418	5		90.5543	11.0539	44		26.7755	92.4402	19.5
18.3249	210.004	2		18.857	160.36	0		28.0464	95.8004	3		32.6007	388.244	6		36.2221	62.9041	50.5		84.158	68.5441	47		38.0719	82.9269	39.5
16.4986	38.8194	0.5		18.6009	56.6923	0		18.0604	379.654	7		35.3223	92.0631	12		49.2218	46.0431	7.5		27.6327	179.706	51		32.0648	33.5862	26
21.5194	139.924	0		28.3811	42.1463	0		56.568	27.3743	0		41.2752	113.011	1		22.3544	59.3176	75		19.056	92.9099	12		24.753	112.77	34
19.3453	145.176	5		84.2431	195.252	0		15.6084	107.061	0		50.961	163.01	37		26.676	156.637	36		13.3987	230.269	1		20.485	65.5609	2
36.4774	49.6452	18		37.3581	43.0345	8		21.92	85.2772	0		51.1086	70.9043	11		40.6495	96.3958	52		78.6657	56.1125	4.5		51.0444	66.0504	34
16.7854	77.4736	0		38.2556	45.3829	4.5		13.7527	258.082	0		17.5441	117.36	19		15.2463	172.386	6		17.5048	105.212	0		41.8667	15.0569	29
33.5667	165.227	0		25.094	215.201	1.5		20.6991	82.6984	12		16.5922	238.269	0		25.3175	83.4176	9		43.1678	198.176	68		30.308	35.1877	36
25.6559	84.1047	10		25.1109	117.358	0		22.73	79.3679	6		22.6835	163.482	14		13.0719	126.523	0		21.5042	70.517	0		29.7437	145.51	14
23.482	117.938	0		31.6691	113.879	0		22.1755	170.448	34		18.1278	113.917	13		15.6046	81.7693	0		29.279	157.403	33		30.4007	248.963	38
16.7215	105.431	0		19.9854	168.646	0		16.1467	115.301	10		17.6974	92.1059	10.5		31.6085	209.075	53		10.6168	65.0245	4		18.2572	126.354	8
18.3743	157.175	0		24.6642	230.068	0		18.7473	75.7954	0		17.2737	166.821	25.5		34.1502	147.575	14		19.2394	157.584	0		35.8349	93.3903	0
19.71	94.979	0		24.2526	73.6985	0		22.4503	88.0716	0		15.2018	70.3774	0		34.8862	20.3293	39		24.1914	16.8628	22		20.0385	107.438	28
19.5481	472.351	13		24.8158	106.727	25		14.6821	193.719	1		11.235	130.607	0		25.6163	360.263	36		25.0094	111.163	12		33.447	83.3788	32
20.111	177.234	0		56.43	15.8901	0		25.9207	79.8513	0		15.9584	142.814	0		20.7956	196.298	2		49.8354	36.8637	31		88.8008	245.839	51
17.7907	93.4501	2		63.6658	330.804	0		21.4887	53.1028	20		27.9718	90.4513	24		16.6092	55.1771	9.5		68.7281	112.141	86		67.6448	108.114	30.5
19.7303	259.846	11		25.3072	157.225	0		10.6953	28.632	9		23.2562	215.2	18		37.2832	55.1986	24		35.5245	95.7848	104.5		91.3876	40.4917	35
15.4186	139.808	17		18.5531	86.4845	0		22.3069	137.546	0		16.7029	31.5634	1		27.2275	158.569	63		81.7535	65.221	51		34.4092	53.82	44.5
11.7759	157.776	0		32.1012	21.7049	4		14.0369	84.8469	10		22.2174	77.8629	11		19.2152	90.7894	17		32.9547	162.226	13		33.8178	58.6142	33
35.8724	47.8158	0		39.455	16.8628	1		17.1775	412.449	12		45.3918	71.8985	3		26.2266	130.871	21		23.4135	155.894	6		15.3261	132.03	9
23.0353	79.0771	9		18.675	31.3166	0		33.0168	120.423	0		19.3767	111.435	0		13.7587	68.1471	0		50.5307	182.015	41.5		63.4953	106.626	88
18.7897	204.708	0		23.0557	116.225	0		19.3315	76.9922	0		32.9507	30.5581	24		14.3145	158.564	9		21.088	101.841	0		40.3254	107.206	37
38.0674	88.217	0		43.5819	215.431	0		23.9397	137.432	2		26.0944	255.208	33		28.8699	298.257	62		22.0518	211.307	0		12.0624	107.134	5
20.6438	59.1781	0		33.4617	83.367	2		22.661	91.2637	0		11.5709	217.417	0		28.9086	53.5455	31		25.9089	121.269	6		21.4587	56.7119	29
25.476	117.643	5		34.2606	86.3115	0		20.8138	56.2658	0		12.7877	242.819	0		17.6483	104.892	13		71.3042	90.6499	19		22.4679	244.742	29.5
27.4988	307.772	7		25.3988	89.1859	0		23.0955	393.837	14		17.7578	212.27	0		19.7167	64.9635	8		19.5865	197.893	14.5		12.6746	94.6599	0
20.4863	127.909	2		85.6095	34.0185	1		10.748	49.3662	0		46.298	18.9557	72		19.5974	89.5827	0		27.415	20.1859	9		34.8111	74.6694	45
22.0491	91.9586	16		48.8304	210.551	0		20.308	55.0218	32		38.6751	159.591	66		32.995	70.348	5		73.6276	167.674	96		24.5133	125.183	25
21.461	78.1411	0		12.9546	60.2312	0		21.8362	73.0127	10		14.257	75.7934	0		29.1107	44.5202	35		74.7686	36.3648	84		42.3608	229.318	99
24.2489	41.4526	0		17.9063	100.997	1.5		12.8658	88.6025	0		12.7542	79.1657	0		22.613	514.702	19		37.1741	188.103	11		26.5329	99.6365	0
40.9878	97.4707	0		44.1473	26.7121	4		25.6464	203.242	3.5		10.266	129.369	0		25.305	109.831	0		43.117	77.4553	2		13.4743	160.458	0
14.4932	166.551	0		27.1325	22.6899	0		15.6121	186.195	0		15.9111	261.181	19		26.2414	87.6648	16		35.3116	111.545	1		30.3751	124.91	6
29.6427	166.06	27		10.528	32.8945	0		26.2684	152.506	12		29.5287	32.3501	48		23.5787	120.564	5		14.297	348.301	2		45.5486	525.938	52.5
25.4233	56.7217	23		44.3554	112.517	0		19.6621	46.6976	15		20.2439	86.5721	0		26.8687	179.521	7		13.8116	147.076	0		47.03	8.70557	2
21.3082	256.733	0		39.565	124.853	4		27.0692	27.6319	33		18.6871	270.661	0		22.5529	154.923	15		32.8568	63.3579	0		52.2196	110.089	5
26.09	226.222	0		73.0417	19.3566	0		17.8748	134.231	0		53.4816	177.924	0		28.6554	108.682	32		16.91	252.072	11		34.4121	225.76	2
21.1069	137.088	19		25.6058	136.461	0		23.8933	77.9943	6		12.8466	214.126	0		56.9758	50.0422	12		35.8527	94.6822	0		21.3404	78.1356	10
27.0939	72.4624	0		40.0583	122.312	0		23.63	103.421	0		36.1433	725.168	50		31.7482	192.112	11		46.4496	161.786	2.5		41.0079	215.191	16
25.199	201.918	7		43.1012	124.748	0		24.0833	118.342	7		11.3592	48.1595	0		26	13.3964	15		33.6867	8.70557	0		26.5513	124.304	29
14.2036	133.814	0		21.8317	59.0347	0		34.1657	21.0293	10		26.671	273.139	22		12.2663	50.9537	0		21.4237	57.9185	0		14.9408	105.143	26.5
37.56	36.1034	0		17.1229	88.2405	0		34.9146	91.1411	4		18.249	72.435	14		30.5648	223.535	0		20.9368	211.372	0		17.5339	309.835	11.5
16.4645	201.14	1		20.4227	57.5196	0		21.7626	69.4576	0		22.2267	14.5329	12.5		18.9311	131.991	0		30.8993	68.3121	12		16.3782	38.8986	1
19.5133	116.869	3		17.4849	97.0875	0		15.4095	200.265	2		41.86	47.9848	3		36.2748	96.1597	0		55.968	10.2207	0		23.0348	169.209	0
17.1059	232.643	1		35	6.35723	0		25.9665	84.491	14		22.1668	326.634	12		13.4249	118.445	0		34.4822	141.034	0		15.5578	67.4613	0
14.6063	53.6502	0		17.4872	64.989	0		17.3006	77.159	2		30.7282	76.0039	14.5		30.016	222.81	14		40.6996	167.844	31		93.548	39.9434	38.5
25.2921	80.1678	35		26.7867	63.2498	0		20.4204	345.487	0		47.0686	13.2863	10		43.2631	115.216	29		12.1477	73.0954	0		100.965	119.795	161
26.8708	105.084	33		38.8782	22.9352	2		25.7529	34.7298	0		24.5021	94.3127	4		37.085	12.0266	61.5		58.3233	14.8014	100.5		34.639	112.72	7
29.5386	170.326	19		17.9155	204.496	0		30.6577	233.303	33		48.8331	76.1864	25		43.0234	77.0469	55		52.5838	281.563	102		43.5923	206.142	17
19.6417	49.0734	27.5		22.2785	294.319	6		20.7	48.2363	0		28.3346	258.528	13		33.0478	142.327	10.5		60.2988	296.746	110		29.1427	88.7868	52
15.7705	233.134	10		25.166	23.7625	0		22.1292	253.898	12		18.8002	202.466	17		13.522	149.95	0		52.2911	15.0628	40		52.1986	236.465	36
17.0096	75.4358	0		28.5124	119.823	0		15.344	230.523	0		36.353	98.0886	0		41.95	9.39338	90		34.5646	70.795	20		29.5547	37.764	15
33.7617	27.0835	10		38.2657	14.2296	6		35.4767	11.1934	50		18.4323	170.861	0		16.5239	149.565	0		37.3918	132.855	66		43.8965	310.999	52.5
24.81	55.1398	1		16.6338	86.453	0		20.2571	224.778	8		22.2956	73.445	10.5		20.7895	205.19	19		20.8829	82.4375	7		20.5308	99.9529	5
30.5835	85.8452	0		80.6273	29.9634	0		15.6513	305.946	0		29.3014	102.591	2		18.3212	52.8779	0		28.96	16.572	13		37.9934	207.638	54
22.2896	49.3583	1		39.0535	126.799	0		16.9964	182.257	0		17.9104	200.653	0		13.394	96.2879	0		36.4171	91.4793	24.5		28.984	106.189	31
24.663	127.476	0		18.9233	117.413	0		14.4074	212.294	0		35.7613	125.437	41		20.6607	91.0337	18		30.996	87.7376	14		35.3378	22.1019	0
16.4757	69.7152	53.5		34.4835	66.8953	1		22.8144	140.729	19		20.4631	114.733	0		37.3013	93.5423	58		25.7465	65.8496	25		35.6076	51.3943	0
15.651	131.008	10.5		25.6177	57.2915	0		19.2162	126.008	4		37.6824	47.8217	0		18.5436	55.2911	3		40.3183	193.533	82		36.2364	91.6794	0
18.7364	37.6224	40		27.53	193.552	0		14.0428	148.834	0		17.2187	49.934	0		19.0729	285.336	33		29.5982	118.116	1		69.3994	62.1987	41
18.7572	148.275	17		29.1745	93.6269	0		13.8507	147.466	0		18.1252	55.3441	5		19.7448	125.987	5		26.6162	59.186	20		71.8811	150.343	2
22.784	199.212	5		27.144	86.4115	0		12.7119	103.574	2		40.94	204.156	47		82.8067	59.3184	35.5		15.1875	146.091	3.5		80.7618	22.9352	8
46.2933	20.0385	36		38.3832	97.7001	0		14.7223	165.75	16		21.1504	120.026	1		26.9631	27.113	2		37.074	80.8262	29		29.2827	155.582	23
27.1245	120.539	35.5		70.7017	142.086	0		30.2607	110.038	14		17.0093	61.1315	2		26.8075	397.321	43		37.5447	110.181	14.5		69.0878	101.989	141
41.4673	23.3596	26		37.86	11.6258	0		21.1259	115.133	13		30.4062	60.8357	35.5		20.4124	84.9329	0		29.0007	65.2798	12		71.9032	44.7875	160
23.3728	154.595	15		22.0553	98.2609	0		22.1371	95.5529	0		21.0838	380.205	0		21.2757	221.125	7		33.335	224.338	13		23.2044	80.8527	0
17.0393	284.567	0		17.2468	100.103	0		18.2743	59.0151	11		39.9711	18.2385	68		39.4362	190.567	41		24.5295	452.67	1		31.6084	99.55	0.5
27.59	11.048	26.5		18.1782	48.2481	0		25.7935	95.7984	21		29.5942	166.436	29		30.2815	155.388	0		21.1274	179.206	0		52.0117	146.043	1
15.1167	132.238	9		30.2861	81.5631	0		17.1984	122.059	0		24.4567	117.729	36		34.5637	129.98	6.5		17.1518	110.293	0		29.1544	89.0684	8
30.9209	62.0086	42		36.52	9.53289	0		15.9845	104.255	0		21.3457	85.128	26		25.905	107.422	0		30.3487	72.5706	13		58.6892	121.253	14
20.4472	71.2321	0		13.1929	106.787	0		14.712	35.4176	0		23.7716	212.974	22		25.9768	66.1513	4		20.2643	48.3641	2		20.6921	77.0001	5
38.5713	82.97	0		14.5434	120.683	0		19.322	90.2843	0		14.9469	55.973	17		15.4842	196.954	0		14.9208	296.101	0		48.6623	233.392	64
27.675	8.57625	64		34.5323	16.5899	0		14.9559	139.053	8		18.4708	45.8703	20		23.9188	113.575	0		36.6949	139.736	68		25.1639	75.3846	0
27.0728	254.215	34		54.5321	115.072	0		15.8955	94.307	0		18.5717	595.341	2		56.7105	33.3307	12		31.2476	91.5322	10.5		53.1819	200.861	22
34.6468	220.007	34		55.5756	123.216	0		13.02	27.0835	0		15.716	220.302	0		14.8151	119.852	2		13.9206	155.305	0		59.9514	32.2126	13.5
15.7738	61.2415	0		34.3422	31.7802	0		14.6866	202.401	3		17.28	58.4638	0		58.1615	116.477	23		21.3307	141.745	0.5		36.088	115.88	18.5
26.7562	120.97	0		13.8722	103.765	0		18.9217	203.14	8		30.4139	54.3734	0		33.0363	55.4385	25		16.504	111.965	0		30.8504	64.6512	26
25.88	77.1611	5		25.9473	237.06	1		15.0633	107.037	0		22.1854	99.6711	10		23.4156	75.7639	13		40.6264	110.05	4.5		12.9789	121.247	0
26.0664	287.021	19		17.3239	134.678	0		13.338	227.811	0		52.9442	69.8312	5		49.9843	192.415	103		32.81	60.7227	57.5		20.369	227.966	10
17.9662	97.3764	11		28.8667	17.4661	0		16.6274	309.34	8		32.4556	84.4797	27		19.6397	183.726	9		30.5657	317.449	24		19.7977	66.2252	10.5
17.5125	253.327	5		24.462	58.1631	0		15.176	65.2524	0		31.6754	69.8241	0		60.215	8.33548	14		27.646	245.507	1		18.1657	88.9872	11
20.4671	29.2924	5.5		58.3541	142.245	0		20.1712	128.05	2		23.1086	50.6639	16		18.9281	223.428	0		17.4105	119.19	0		10.4378	68.6029	0
20.695	53.6326	28.5		29.9862	129.648	0		15.7667	52.6814	1		20.1977	99.21	0		31.26	15.3477	0		39.1401	375.241	110		18.7642	64.1579	2
14.1628	145.617	0		42.83	11.3388	19		21.1377	101.647	5.5		25.1826	68.1765	13		22.3793	62.8785	25		107.632	112.082	8		38.3756	307.881	9
16.6392	50.3389	0		24.7278	98.1868	0		17.3	73.1601	22		16.3483	94.2894	0		17.8033	132.499	0		19.9192	72.0655	0		27.1748	65.3949	0
16.7964	121.617	0		40.52	202.632	0		31.1368	178.067	0		71.0836	69.2652	31		38.108	16.3166	0		32.3075	24.8366	32.5		14.309	91.2062	1
19.4304	90.5613	8		23.0018	236.368	0		24.695	47.5308	26		52.609	133.374	19.5		17.8897	110.065	0		38.9269	176.035	14		23.2387	136.763	1
21.844	69.4671	1		19.2303	92.8547	0		27.6733	89.8989	0		39.7408	151.813	21		15.255	117.581	0		26.8164	102.468	8		42.9832	91.9954	18
26.498	251.783	24		26.4133	75.5202	0		25.6419	168.293	14		16.5865	81.1406	0		26.5668	170.729	19		31.0428	147.061	26.5		33.7159	134.925	22
27.0689	59.9819	46		28.3577	108.798	0		16.0942	256.321	10		26.378	151.95	2		35.8224	66.9109	83		33.9455	68.7189	63		23.8916	101.926	10
25.1247	172.19	18		38.9429	105.243	0		19.3403	190.477	0		32.2331	72.8438	14		23.5736	208.861	14		50.2267	12.5691	50		44.9171	110.2	43
25.6954	21.7049	0		35.6763	89.8932	0		16.3036	48.7885	0		17.9829	42.8786	10		33.2223	264.826	0		42.6891	108.264	0		16.1958	204.443	17
13.341	85.0079	0		92.115	49.4948	0		16.0555	119.422	0		20.6814	78.8255	0		17.0559	71.6391	0		49.2067	128.974	1		17.1963	134.136	0
17.3102	82.8323	7		23.5124	99.8937	0		18.6227	440.59	0		29.5	35.5756	29.5		51.0248	116.659	0		58.88	89.8981	8		27.8274	184.261	7
33.1162	102.5	29		53.3089	113.908	0		17.3431	177.021	0		48.55	29.5714	15.5		23.4862	94.8512	22		43.7075	190.825	107		19.5419	106.347	0
22.26	106.291	0		15.3193	53.3751	0		21.2167	62.2045	6		19.7471	36.6643	0		15.8061	85.5777	16		19.9098	141.591	0		41.3242	429.731	57
33.6583	46.5245	33		29.5425	228.373	1		27.251	145.618	2		17.9822	53.9684	0		32.3014	262.979	44.5		14.6017	62.9021	18		26.1367	187.625	4
12.222	63.2867	0		35.9	88.0657	4.5		34.2931	79.1341	42		18.4863	110.29	20		20.8432	86.0317	0		27.8614	84.6875	0		40.0178	114.487	75
16.3666	316.12	13		21.6612	182.941	0		18.3527	91.9107	0		28.29	22.5323	11.5		22.6602	200.342	0		26.3029	91.937	52.5		43.2706	458.96	32
22.4973	58.7811	0		33.4342	277.042	0		25.922	26.6827	12		27.2912	120.427	0.5		24.3792	70.2148	55		25.5237	54.3184	24		30.2581	210.5	31
18.1777	78.3628	0		101.663	332.232	0		29.9377	315.507	7		9.94667	60.5891	0		30.7019	85.0224	47		61.495	10.1487	51		25.7311	45.206	2
18.6813	75.1862	0.5		103.482	55.8414	0		22.0274	89.4706	8		17.9572	58.9285	4		47.4202	199.371	28		13.2327	30.5756	22		14.2037	106.564	2
22.0514	51.1642	0		32.8667	18.6599	0		24.02	33.5176	37.5		33.1433	294.392	28		17.7008	126.84	0		21.4515	86.2104	31		28.5372	200.908	16
24.1597	132.965	8		26.0441	190.592	0		28.254	130.986	6		19.043	84.725	27.5		27.6484	181.027	8.5		17.899	103.011	0		14.8263	92.39	0
31.695	124.55	24		20.612	57.0191	0		19.7155	173.681	9		34.4778	77.2536	0		23.0106	89.7007	20.5		47.6137	234.758	31		41.2218	328.9	49
18.7047	172.417	0		59.1957	71.0908	0		24.7972	72.7434	18		64.8314	10.3661	3		37.7218	99.3198	43		33.4914	349.061	64		37.1367	11.1934	40
13.9472	147.093	0		77.7288	63.1634	0		18.4434	61.5323	0		24.6141	54.8805	31		18.1191	169.749	0		59.1257	165.028	16		48.9828	119.577	33
15.72	59.2476	13		83.1112	35.0917	0		11.8056	181.882	0		26.2105	151.952	9		21.8524	191.717	51		48.7906	265.241	32		25.8379	69.1512	0
19.6507	61.2689	2		22.2181	303.174	3		11.9679	67.3177	17		23.3852	272.546	13		26.375	430.283	31		32.5391	176.214	0		26.2811	125.768	20
18.6417	55.5721	11		29.2466	156.812	0		12.032	131.053	0		10.0098	110.958	0		23.0783	284.888	3		46.694	18.5234	60.5		42.4423	281.362	7
25.4096	181.139	27		54.4944	251.029	0		14.5826	103.107	9		17.4463	80.9145	12		13.3162	286.543	52		48.56	6.35723	9		25.0788	41.3131	8
21.6487	150.323	6		46.2536	68.8525	0		23.0114	206.644	5		15.0735	76.1884	13		10.5608	28.75	10		33.176	42.1758	13		17.6634	81.6889	0
20.7498	125.946	14		19.4837	176.536	2		18.1608	108.373	0		18.3511	81.3174	0		19.0077	319.887	2		23.5118	389.264	0		36.6775	34.4135	13
21.6014	68.3595	2		21.1173	77.1755	0		22.4972	357.111	15		23.2094	32.24	7		14.608	35.1013	14.5		35.8734	245.933	30		16.2729	73.4235	17
18.5643	117.333	0		21.2312	141.49	0		32.891	83.7817	10.5		25.4409	90.139	0		20.5808	60.1372	31		48.06	264.432	14		22.0345	133.982	21
18.6176	53.9175	3		30.7428	130.625	0		17.4565	56.0464	3		37.2099	225.854	6		17.5819	266.676	21		22.1775	58.2387	1		23.4751	125.849	0
33.9083	58.7811	0		36.3083	124.484	0		20.28	108.833	10		33.4643	31.5248	11		13.3511	36.3296	3		26.6964	104.264	7		56.4971	47.2733	32
34.9498	167.676	8		18.2257	164.186	0		14.5478	380.7	0		29.7074	159.033	0		15.4331	109.549	12		45.753	164.755	29		16.314	210.651	5
22.1988	142.609	0		29.78	164.411	0		19.6502	387.526	0		36.6839	119.765	27		14.7827	131.011	0		22.484	29.8583	1		38.9429	265.169	4
24.0564	172.329	1		38.47	21.8406	3		19.62	62.5071	0		21.34	70.4601	0		28.7429	192.432	27		18.502	113.461	12		45.4569	31.4953	79
15.6541	124.818	0		28.3029	172.349	0		31.63	94.6529	5		27.282	94.9693	19		24.6132	144.225	23		46.0096	117.201	36.5		47.3714	143.422	70
16.6336	51.7145	16		26.96	37.3592	0		18.2105	61.1217	0		16.8406	144.105	1		21.9206	82.1317	31		19.1113	323.435	0		16.6809	218.98	0
33.7037	77.6839	10		23.9403	111.553	0		22.5229	26.5411	0		35.4613	138.151	0		19.0011	489.748	28		15.9824	46.0334	10		36.8448	315.548	37
21.5416	58.4885	0		22.727	227.212	0		16.7054	99.3437	0		22.2595	812.172	14		17.6156	213.783	0		24.1958	173.525	12.5		19.5012	75.5085	22
30.074	27.115	12		42.1896	56.541	1		20.4762	171.604	3.5		26.4781	53.658	0		17.6823	56.6902	0		19.7306	265.641	16		61.1657	101.828	46
26.0486	102.674	22.5		15.9914	86.6076	0		30.9755	75.4711	14		18.3091	203.242	0		17.6332	79.5368	0		20.8556	123.153	0		54.7827	43.1446	0
44.7626	458.816	7		15.2852	44.5006	0		26.7945	374.493	9		14.3935	96.8736	0		25.4162	85.6898	5		16.3856	100.079	12		12.1962	50.7528	0
45.0276	195.095	11		29.4685	172.228	0		19.1278	301.403	20		18.5196	103.233	0		23.7335	304.356	23		33.3003	219.017	6		19.3355	203.663	0
100.958	17.0082	42		27.6455	153.603	0		12.5793	142.642	0		21.7707	59.5849	8		32.8676	91.7011	22		32.7371	12.854	97		48.3203	149.528	16
24.6183	49.9086	17		26.7067	19.3821	0		21.3335	137.047	0		24.1085	156.352	0		21.0096	510.719	10		44.0514	80.7691	44		33.2911	72.6157	0
21.3179	72.8987	8		20.3788	64.706	0		25.6759	80.4242	14		18.7563	42.1778	0		29.8109	17.0082	41		24.7272	58.4688	20		43.78	21.2746	47
13.7812	92.7918	0		23.5265	106.552	0		13.3319	103.47	0		23.706	24.2242	17		22.7462	201.245	13		93.6773	28.8895	8		53.0947	81.9443	64
25.3517	66.3353	10.5		56.5283	154.121	0		12.0904	52.8288	0		31.0574	38.5952	0		21.9969	372.959	28.5		24.6622	28.6301	63		32.0384	103.413	1
29.3619	100.102	1		31.711	60.0543	0		16.9369	159.094	0		32.1048	295.441	3		20.7247	206.343	3		13.1129	185.747	0		39.4409	188.229	75
27.9647	216.358	6		15.1587	29.4927	0		13.604	320.471	8		16.9977	277.54	4		26.244	547.984	34		25.6614	62.3302	50		20.6002	435.931	0
21.4486	289.671	11		39.7538	39.8235	0		20.4958	88.8497	18		35.0152	43.4119	11		51.3927	267.011	10		20.4074	83.772	24		30.4791	61.8075	6
33.0152	84.265	0		33.392	103.996	0		26.5258	183.331	26		23.5472	134.04	1		32.4751	115.151	21		25.6513	49.4763	3		26.7097	76.1	14
27.8713	254.787	0		49.2258	121.186	0		22.5609	182.315	15.5		16.5794	205.229	4		48.8704	165.471	31		38.1753	89.5906	30.5		34.0969	79.0144	113.5
57.4626	148.867	9		48.9835	156.115	0		11.9068	147.592	6.5		8.044	28.6595	0		28.1381	144.722	24		45.9092	279.796	11		75.445	12.0266	197
75.147	53.7309	39		71.6274	36.9072	0		17.4418	419.221	3		21.5091	81.8596	14		24.3694	100.694	10.5		19.629	297.894	0		12.1121	106.122	0
25.2337	570.391	8		25.1187	58.7557	0		16.395	70.2614	1		19.7417	168.251	2		31.5774	127.087	22		26.5608	305.266	9		15.3895	156.201	0
32.484	187.187	8.5		23.8907	101.348	0		20.9029	253.076	0		19.4758	93.7999	0		27.8854	405.544	22		17.612	226.353	0		25.705	59.1742	6
41.5894	111.119	15		20.5463	45.0312	2		18.0914	56.2658	1		13.001	171.889	9		22.3245	71.0534	17		26.5624	159.39	14		31.5314	118.417	2
21.8352	144.135	0		14.991	66.6656	1		22.6485	195.851	15		26.3546	77.562	0		32.2444	80.769	6		23.3783	121.536	18		52.894	24.4503	2.5
15.4669	145.74	11		17.0538	151.559	0		15.5913	142.482	0		24.032	418.246	5		16.1375	170.691	9		27.2995	294.49	12		35.6579	96.584	6
25.9458	63.024	22		15.362	57.2876	0		13.9385	108.564	0		19.4255	42.1523	3		40.2003	142.463	0		32.7855	92.2875	29		46.5143	19.1266	32
25.2072	54.8608	7		20.4316	121.08	0		15.015	162.389	0		15.3338	59.5466	0		20.5784	265.421	0		26.9412	118.02	0		57.4353	70.124	25
26.084	123.803	2		28.7644	119.794	0		9.32105	94.1654	0		23.9861	147.002	0		22.3935	99.2608	2		22.4929	396.241	4		48.0913	177.937	39
18.0383	155.038	15		18.7432	38.7701	12		21.5278	86.1221	8		15.4447	148.368	5		25.7786	111.904	8		24.0092	406.509	0		21.6317	82.5495	14
17.9474	43.9464	0		28.452	21.9647	19		11.8842	114.402	0		15.9593	67.2214	0		14.0509	54.2003	9		23.1654	105.652	3		62.2859	181.541	17
15.0208	95.4229	8		20.7962	110.366	0		23.3084	120.394	0		13.4378	50.7398	11		31.6152	66.6554	6		23.6631	469.479	18		42.4686	33.7571	31.5
19.1082	78.4011	22		25.9069	172.337	0		15.2671	90.7304	8		27.9218	40.7766	13		39.5092	69.6563	27		27.46	150.991	19		37.8628	91.867	15
20.836	50.9363	16		24.7746	151.622	0		30.7988	161.756	0		23.1235	89.2987	7.5		22.0197	198.306	6.5		29.4463	107.617	1		17.5692	150.326	5.5
18.3332	150.517	0		15.6046	153.963	2		20.8001	573.413	3		18.8979	163.423	12		27.6021	129.182	29		28.2431	178.219	18		17.6396	102.297	0
21.2327	73.838	41		38.4227	62.3521	0		12.4729	69.5442	0		23.0716	95.8025	0		45.9345	141.232	15		32.1709	351.486	10		17.4611	164.985	13
23.5293	70.9768	0.5		22.8955	100.808	0		12.0388	104.191	0		15.3917	101.354	0		33.9271	68.5735	2		28.6303	75.4791	30		13.9768	103.975	1
19.3884	153.469	15		29.5525	240.671	0		9.452	31.2634	0		23.2621	63.7353	0		47.6875	20.1859	17		25.7561	90.8424	27		24.261	32.6408	36
15.742	36.642	1		26.5027	231.774	0		24.9373	166.956	5		28.814	70.466	0		23.4227	104.698	12.5		45.0434	66.6476	46		25.6019	83.3514	13
14	52.654	27.5		36.7533	24.0474	0		27.9818	122.559	1		30.6969	125.099	0		20.7432	97.8894	3.5		37.4344	85.1474	35		18.4255	86.6113	8.5
24.1482	125.255	5		25.6733	133.156	0		23.7494	386.433	3		34.6229	13.5418	0		23.87	103.732	14		54.3834	139.698	9		25.7285	197.805	10
14.0869	68.7996	13		25.142	117.498	0		13.0324	221.396	5.5		21.057	403.477	18		29.3456	318.873	17		31.21	15.4892	3.5		20.9825	152.353	0
16.3415	85.5777	11		17.4755	61.2062	0		21.5006	69.0038	0		30.2244	145.489	0		47.9444	98.1978	2		26.1612	412.654	48.5		21.555	260.664	0
18.475	216.959	13		16.2301	129.968	0		24.8096	393.855	5		17.3011	295.85	0		20.0489	40.2303	14		47.61	72.3761	4		34.2192	57.0638	43.5
18.72	89.6987	0		19.6182	22.4163	0		12.4651	196.832	0		25.227	45.8998	0		23.5258	67.3688	10.5		46.2783	148.125	94		37.261	243.218	8
24.0303	81.056	0		61.4244	143.532	0		18.8236	204.102	0		13.1047	89.3331	1		26.7008	191.852	19.5		56.015	120.715	100.5		44.9495	463.704	59
28.687	70.5072	23		58.0463	275.367	0		16.3176	212.412	0		29.5233	88.329	3.5		20.3923	101.271	20		43.2912	167.667	73		27.8713	218.597	0
37.6711	24.7974	26		20.2902	109.087	5		14.9015	91.821	0		17.5272	199.486	4		36.3856	124.837	0		34.1037	73.6042	13		38.7672	68.6285	22
22.6364	139.519	0		13.8451	154.044	0		20.3149	70.2399	0		22.8464	94.8631	0		40.7647	154.823	39		42.86	10.5056	0		69.4825	16.5779	71.5
19.0318	96.4587	6		19.4518	87.6353	2		17.7514	116.391	0		20.8839	116.775	0		42.9732	111.423	29		21.5616	287.786	35		77.7969	90.257	42
16.42	24.8145	32.5		20.5077	95.991	0		19.3157	283.844	5		43.96	10.2207	0		18.1817	42.4313	2		22.83	29.8407	11		79.3812	32.6135	0
17.0994	65.7987	0		12.5975	73.4241	1		18.0553	103.671	4		18.9036	208.22	4		18.4324	103.195	9		17.3644	291.064	0		15.3729	504.901	0
13.9315	108.23	25		88.5162	94.3456	0		17.2544	94.7452	8		21.2089	64.7101	11		13.7106	128.062	49		22.1867	32.6076	17		26.2963	99.6489	30
17.0464	246.441	3		48.4991	111.549	0		18.8821	188.123	8		14.2088	102.553	1		22.2133	308.754	26		13.0313	129.558	7		36.9157	143.624	22.5
55.388	6.35723	0		26.0119	92.6541	0		13.7022	28.6301	0		11.4658	109.171	2.5		27.4252	348.157	41		16.9885	334.38	4		16.416	486.548	3
32.4338	98.6873	9		20.1914	55.8591	0		18.1022	18.9263	3		31.3832	33.4569	0		50.3268	119.022	24.5		13.4312	77.4441	4		65.4842	218.441	47.5
50.8127	26.7986	5		17.1409	74.3786	0		17.3713	198.213	0		22.0281	314.809	0		31.1292	295.175	7.5		31.8739	237.363	30.5		23.7937	286.981	12
19.6365	105.08	8		29.6986	111.292	0		17.0957	53.2276	0		14.6864	91.7216	0		21.2592	114.513	22		21.0192	291.113	11		41.5174	311.539	40
20.0911	82.7991	0		21.7703	167.652	0		17.8529	169.177	8		14.4298	282.62	0		39.5533	8.01775	6.5		28.9712	123.485	4		15.0424	145.937	24
25.9691	104.05	0		21.176	8.84508	1		15.228	205.064	0		21.8455	241.04	1		39.6104	80.3465	6		21.031	85.3007	16.5		77.9194	154.301	94
17.11	66.4845	0		18.9289	53.1098	0		14.9342	127.941	1		21.6752	85.4403	0		32.1773	33.4408	0		23.0324	91.7857	10		121.334	29.9802	15.5
16.8887	47.5818	0		20.44	46.1514	0		16.8956	44.5555	0		18.3077	129.536	3		21.7056	124.869	0		20.0949	167.021	0		111.877	91.6756	83
13.62	27.6554	0		18.5804	105.023	0		18.1656	55.7175	0		18.7658	60.5323	0		46.1785	78.6723	21		26.146	340.34	17		35.4851	221.481	0
20.4121	81.565	0		25.0511	51.8502	0		25.5034	87.649	15		12.6067	31.5503	0		20.6975	48.3935	4		19.9848	404.238	12		53.1944	99.1969	47
16.2124	82.8875	5		28.7752	60.2688	4		19.6843	77.4263	0		24.372	101.21	0		38.68	94.8198	46		19.5757	129.44	5		28.5943	248.669	0
42.4444	15.0628	27		18.6031	114.198	3		22.1229	50.4841	0		18.559	65.3997	0		66.2839	202.83	8		35.48	41.7434	41		37.0829	115.636	3.5
40.7741	44.2372	4		58.564	65.221	1		19.1417	142.842	17		12.8339	224.249	5		28.8024	885.681	10		23.6987	190.596	42		19.811	140.443	12
23.3707	108.992	10		42.5291	210.601	0		34.9353	71.7825	5		11.5544	64.8496	7		85.42	17.4053	23		9.15478	56.9478	36		49.3293	25.7138	35
22.7647	80.2265	0		60.1257	19.3821	0		23.68	36.0702	2		16.8468	268.974	9		19.5878	45.7817	0		17.5067	98.8621	21		27.9645	163.006	0
19.7459	87.5221	3		20.3221	103.36	3		31.5522	276.5	1		34.6901	241.718	33		19.1795	194.871	25.5		13.1086	62.9315	9		40.4787	65.9735	0
29.1904	64.4731	3		51.8056	27.6613	0		12.5709	119.1	0		15.6099	280.439	14		40.2287	352.81	31		26.1259	84.0607	14		32.2709	168.797	7.5
33.8633	44.7816	45		24.8854	146.427	1		29.5739	115.355	7		33.4467	138.464	10		52.5629	150.142	41		24.7808	801.887	7		12.0625	111.361	0
13.3573	64.5391	4		22.6309	119.905	0		13.4687	60.3003	0		42.6138	115.397	47.5		34.165	47.2459	9.5		29.3221	72.6118	48		53.5199	395.525	23
25.2546	113.246	0		49.496	128.448	0		14.7937	94.2461	2		22.1593	59.5736	0		57.6041	154.717	33		24.6044	600.135	23		54.7027	210.763	30
22.0743	14.2296	0		60.1303	423.894	0		15.1213	67.7227	1		20.3584	75.2136	0		16.2429	131.19	0		26.7886	142.71	9		39.9833	114.094	7
20.5395	90.8483	8		16.2436	94.3857	0		29.5012	156.911	22.5		24.0078	48.2422	2		23.4205	102.101	3.5		19.5884	229.519	16		30.037	115.438	22
18.8145	56.6608	2		45.2185	113.849	0		12.6457	59.6084	4		35.4916	38.1434	0		18.6792	51.2822	4		28.9462	158.736	4		25.5974	116.659	33
21.3614	25.8533	0		23.6995	102.612	0		31.6152	68.9391	27		16.1654	116.994	10.5		23.1724	118.911	43.5		19.4498	163.045	5.5		47.5608	52.2864	7
16.8982	99.6507	0		55.7687	52.7915	0		28.104	60.5361	0		20.4342	71.6077	0		23.3642	140.762	9		24.4501	407.251	1		42.4185	25.3129	4
22.0549	84.723	0		25.9824	62.7567	0		14.4858	80.1993	0		27.8984	237.579	0		18.5052	51.5397	33		19.114	199.507	0		47.2137	40.1216	10
20.4583	20.7322	17.5		22.4637	92.704	3		18.5153	122.175	0		19.3677	69.2534	0		12.9567	48.5583	0		19.7809	266.229	0		29.59	179.983	33.5
25.3219	181.726	0		44.1568	34.5883	0		16.3337	178.206	0		20.4117	163.562	0		17.2319	108.535	0		29.8898	97.174	6		50.2761	77.9982	70
15.7348	72.9833	0		41.18	11.5854	0		17.7429	67.6596	6		16.4451	86.1222	5		21.4754	90.017	17		14.3571	106.962	0		58.7752	56.9242	30
20.2268	85.0138	0		26.3785	68.7294	0		21.808	57.4344	0		18.5487	49.9066	0		38.0416	746.18	25		26.956	67.9739	0		15.3804	141.162	0
33.9637	31.9256	7.5		15.5435	141.797	0		24.3592	56.5448	17		16.6916	220.333	0		16.1833	82.5671	5.5		25.011	50.5905	11		14.2517	155.653	0
16.3883	124.487	1		24.4854	115.224	0		18.0403	136.48	3		24.4696	68.5676	0		29.3838	94.0259	74		38.7911	88.6412	20		28.7077	21.0171	7
43.7829	58.8638	7		26.5731	115.676	0		24.3662	88.4411	9		16.296	161.371	3		27.5158	166.751	38		21.8542	50.2229	6.5		17.1626	81.7387	0
18.0393	314.064	0		25.5595	71.122	0		28.8933	71.7257	0		18.9754	49.936	0		21.367	121.351	0		22.9319	526.348	10		62.5087	123.745	73
22.39	84.383	0		47.38	34.7063	0		24.7109	61.2436	11.5		24.8381	58.4629	17		12.8176	88.8989	0		19.1682	331.8	2		16.2035	206.954	20
24.3429	13.9741	0		26.76	10.3661	0		21.8886	47.4443	0		20.708	62.2457	0		18.9648	331.845	0		16.3823	101.269	1		78.3747	32.0651	2
19.0246	81.8852	21		22.0849	178.283	0		16.02	135.913	0		24.2673	67.5201	0		30.7191	206.265	53		18.3378	77.0275	0		35.66	29.7168	29
18.4724	78.9337	0		21.6185	49.2188	5		21.9142	189.849	7		29.853	150.784	1		19.35	43.2795	0		19.2745	57.2365	19		30.3228	247.796	7
22.555	60.0113	0		34.295	243.321	0		14.0863	121.284	0		21.4033	122.196	10		22.0223	100.806	0		16.544	44.9191	23.5		32.0064	66.1958	18
51.1358	27.5138	0		12.759	47.1514	2		20.1667	240.284	0		14.9372	100.242	0		18.7964	165.372	0		37.8274	204.37	89		56.3909	79.2245	28
65.28	9.53289	9		18.4733	95.7769	0		16.961	204.738	0		29.133	194.558	0		15.4942	114.735	0		20.3138	78.7555	0		57.5416	291.402	57
29.3428	178.424	16		40.7837	68.0311	0		23.9473	29.4633	11		12.4166	104.917	0		27.7929	91.8209	0		52.8319	111.863	93		30.0297	71.1589	34
26.3656	75.9715	0		32.9967	24.9061	0		20.4717	150.333	0		11.2455	72.158	0		25.134	103.903	15		42.8509	145.377	71		18.9619	95.142	0
19.16	51.2822	0.5		24.6938	187.695	0		41.1173	173.068	6		12.073	61.2436	0		42.5269	292.949	29.5		34.1348	145.73	21		12.3	158.153	0
17.9775	107.367	0		27.1345	77.7462	0		14.7453	75.4417	0		16.2291	229.892	6.5		33.1567	273.032	27		18.0012	41.5429	28		32.9703	86.6886	0
18.08	19.4961	0		25.1467	64.547	0		30.9133	11.8812	11.5		12.488	274.607	0		26.1289	74.1073	32.5		17.2612	212.993	14.5		74.2175	44.2942	0
13.643	65.8184	5		25.7877	54.3713	0		19.8812	129.225	0		17.9525	132.826	0		30.8562	369.652	12.5		31.1285	295.151	25		13.4395	82.571	0
18.6965	78.2976	0.5		29.2814	77.0727	0		25.0889	177.546	0		18.1733	297.146	0		21.1213	178.859	5.5		21.639	106.253	9		64.42	80.9931	119
19.3318	231.655	0		29.3729	108.303	0		44.7292	25.5684	0		21.973	383.774	7		24.7549	114.786	5		35.2024	109.545	53		62.4272	153.334	122
24.137	60.4142	16		38.9904	119.681	0		20.4748	60.9015	0		20.2443	59.6125	3		27.6367	295.834	41.5		20.6667	67.7425	10		26.923	245.017	0
19.5268	98.2163	0		50.3543	30.4046	0		24.972	60.9861	18		15.3704	45.3494	0		16.3809	110.58	0		49.6587	205.546	51		25.702	101.666	0
36.1133	109.604	0		25.0018	147.935	0		28.18	38.8547	12.5		15.7619	60.8427	0		22.3604	112.569	22		19.1524	201.873	5		19.6073	98.0034	0
24.8864	72.9774	19		66.3859	38.4009	0		26.8861	61.157	0		14.5455	190.657	0		15.9657	54.7683	0		23.4414	105.628	38		30.8464	201.854	22
29.8133	36.7874	30		81.9745	17.696	0		46.8925	16.8628	12		23.8219	76.159	12		12.0457	169.634	2		33.4653	411.026	68		33.7476	44.0997	34
24.9463	88.6893	32		17.627	179.833	0		12.421	66.8816	0		22.5625	35.1013	5		13.0282	135.773	0		37.8632	38.5463	71		40.0392	172.528	50
18.0496	62.0453	0		23.4893	34.1286	0		15.47	123.419	3		19.9526	229.367	12.5		14.2706	83.9526	0		47.3888	32.6135	91		29.4634	119.273	2
21.0345	90.5907	0		21.6713	114.351	0		24.3744	53.2297	17		19.4338	115.442	0		47.3593	355.029	47		27.4754	136.027	53.5		43.548	52.7295	72
19.5224	170.532	6		47.0605	235.201	0		21.6893	200.819	11		16.58	39.9631	3		48.565	135.229	1.5		48.7591	82.8323	0		38.581	177.32	88
26.9319	232.11	20		24.921	100.413	0		17.7022	98.0709	2		47.2512	278.562	28		25.5573	241.753	6		27.9502	116.244	3		22.7832	66.6202	0
49.8848	56.2364	2		50.0743	134.423	0		37.68	37.7404	0		15.0972	80.3866	6		16.9121	91.9408	30		34.6989	74.9052	1		37.054	110.916	3
55.3872	41.6039	0		39.7833	8.01776	4		19.061	82.2645	0		18.9153	337.978	5		29.2764	56.1572	32		33.6853	120.905	37		27.0968	93.4436	0
52.636	8.58959	0		45.312	6.35722	4		16.7414	58.6436	0		20.4707	113.068	1		26.8954	191.347	0		24.5661	196.526	19.5		35.0497	162.097	21
28.0864	140.081	0		33.8915	192.656	0		25.0874	57.2386	0		39.925	90.942	29		17.1425	137.705	0		35.3035	627.755	61		12.6955	75.7345	1
20.6548	138.474	10		74.6717	23.3654	0		22.3589	68.4594	0		10.6462	89.5041	5.5		13.4713	108.108	0		31.467	151.832	29		10.9007	88.2433	12.5
25.9824	118.621	1		72.8954	225.198	0		45.392	5.66941	0		26.4881	126.834	0		32.536	10.2207	20		20.102	25.7394	1.5		56.148	43.3825	51.5
23.5283	69.8311	5		41.1961	368.143	0		19.4695	159.524	19		14.3813	202.529	0		26.256	54.1926	15		21.9196	117.995	6		36.3661	122.796	13
21.8837	133.885	3.5		33.7379	144.802	0		46.7908	25.144	0		18.6586	171.881	21		24.2082	84.4656	1		15.3362	156.242	0		40.3073	99.9567	0
20.5356	81.5964	0.5		34.3442	189.101	0		20.4961	128.18	0		17.5007	70.519	0		21.4955	315.479	0		31.3663	180.665	32		27.3883	81.566	0
19.3636	87.5292	5		47.1804	185.194	0		27.4284	136.424	0		20.5387	515.761	0		20.8472	213.972	1		17.7839	233.126	17		61.8703	195.812	106
20.6922	112.005	21.5		43.2869	147.229	0		26.008	203.706	0		23.3315	68.0585	0		15.9481	61.8387	1.5		19.5572	173.343	0		16.7315	128.899	0
24.319	60.7208	13		24.9665	89.0254	4		17.2232	165.166	0		21.493	212.184	0		25.7678	55.5977	7		36.8859	92.6218	16		32.643	141.82	34.5
27.5889	153.819	10		32.5507	107.707	2		18.824	56.4348	8		20.6691	144.302	37		20.6817	128.924	10.5		41.5129	38.0529	22.5		21.9848	50.62	53
13.6707	75.9643	0		30.5918	33.1618	12		15.605	160.721	4		13.9765	223.015	0		14.867	142.712	4		34.6786	74.8495	24.5		28.3053	186.71	0
20.1162	91.2119	0		17.7213	119.153	0		19.6889	58.6142	3		20.7733	86.2735	0		22.199	277.261	8.5		36.4634	76.8703	34		25.3955	194.632	34
24.3697	144.29	3		20.7742	126.15	9.5		16.463	164.186	0		19.5115	55.694	3		19.1885	151.148	0		36.9692	68.6727	29.5		21.384	77.6741	7
15.1285	113.474	9		24.1933	79.9103	0		27.2871	143.323	24		22.6787	446.53	14		47.585	33.5862	0		26.4553	227.616	14		20.8807	190.239	1
26.036	25.7079	9		27.691	100.676	35		14.7579	42.4921	0		32.9624	81.2898	13		23.3533	36.4769	54		16.4672	117.912	9.5		120.195	63.7412	152
18.3098	131.022	1		45.48	10.5056	1.5		13.5519	332.623	1		24.9603	135.883	0		18.9555	47.1573	47		26.3446	206.004	13.5		97.82	33.0105	119
20.5346	224.405	2		30.9519	148.695	0		16.4902	128.752	5		26.6811	74.1308	34		26.4985	95.2247	0		26.1352	55.1516	18		42.6188	397.558	14
20.4537	197.241	1.5		31.9979	116.609	0		16.5834	200.884	0		14.8638	113.913	3.5		18.2006	103.502	26		17.0292	128.514	0		43.3739	77.0141	37.5
41.48	9.96522	19		21.6219	145.418	0		17.0338	132.688	0		20.4726	85.7272	0		12.8406	389.523	0		29.2646	227.056	17		25.1617	130.174	13
18.2067	126.722	2		35.9608	70.6625	0		14.4038	96.0932	4		22.3238	93.5525	0		13.1471	98.7559	2		45.4689	14.375	38		10.4964	142.989	0
43.16	9.67829	21		52.2548	239.33	0		16.7969	301.877	1.5		23.536	61.9647	0		26.6959	100.389	0		23.612	150.292	2		33.7383	207.265	12
28.8525	147.943	21		35.1225	12.0266	0.5		18.9805	87.1537	0		20.9216	73.8145	15		16.2261	195.865	3		21.6923	146.513	12		14.8597	275.157	0
46.9116	65.0008	0		20.412	115.859	16		17.5912	127.06	9		21.7211	68.4359	0		20.808	71.4032	0		28.8234	107.574	13		24.6387	143.239	1
27.6397	126.384	6		20.0204	313.819	3.5		18.5524	128.217	7		16.832	247.764	0		25.5611	258.264	3		26.5375	127.005	5		26.8984	210.995	1
18.9959	140.498	4		16.4867	29.147	0		20.8344	63.3088	0		24.2738	58.8697	19		25.7348	249.195	4		61.2339	76.1433	2		24.8392	107.57	0
18.2804	135.616	0		27.2258	65.1698	0		16.978	49.7245	0		12.2517	85.6257	0		21.9428	136.477	5.5		45.2357	183.5	87.5		27.685	10.7925	1
23.1624	102.47	0		43.4187	40.5702	0		14.6995	121.451	0		26.1151	133.134	0		28.531	283.626	20		38.6966	132.91	81.5		35.4934	189.862	0
22.8486	67.5694	22.5		46.6968	31.6407	0		14.0333	83.0292	0		20.8444	97.762	0		18.2723	86.8099	0		55.1312	149.234	87		29.2211	231.961	24.5
32.1167	108.517	35		23.9269	245.359	0		24.3787	72.5589	3		26.0805	171.157	0		14.9475	44.5811	4		34.6147	56.5487	16.5		39.0408	123.626	55
13.81	117.955	0		20.055	432.663	2		23.7	57.8359	0		23.8403	154.358	0		12.42	82.8305	0		29.8818	61.7663	26		51.9642	159.257	47
15.4488	81.5654	0.5		16.124	74.4374	0		26.6458	100.757	0		31.2879	85.0138	0		17.4495	259.998	8		15.2541	79.3464	0		30.7492	23.9373	57
38.1676	167.756	0		23.3664	144.193	0		14.1684	176.035	5		21.5566	115.264	8		21.6051	179.604	11		15.8348	77.9316	0		31.3441	95.3525	0
38.0796	84.5975	14.5		20.1774	88.7887	13		18.0584	98.031	3		11.633	120.42	0		14.4759	153.489	0		26.473	59.024	9		33.8989	69.4027	14
31.7077	146.523	10		17.0207	68.0546	0		14.6259	92.5637	0		21.5282	79.7962	0		18.3292	71.3168	0		26.0423	161.388	21		44.964	25.7138	15
16.3717	139.23	8.5		22.399	60.5793	2		20.831	62.3737	3		18.8217	73.6906	3		20.9413	209.682	11		38.1111	112.954	32		23.3041	204.807	3
43.4885	73.8165	9		48.2137	97.7537	0		24.4032	60.9566	0		26.6918	329.21	20		29.3574	62.1003	0		17.217	70.3695	20		18.5815	59.4606	24
19.042	100.732	22		39.604	166.165	10.5		26.1461	143.928	4		17.0175	102.299	24.5		21.8313	87.3797	0		22.0243	57.1096	47.5		72.9446	25.5684	54
16.9672	78.454	6		30.8244	136.886	0		22.0543	119.575	10		13.3365	82.4376	16		27.4895	123.814	21		15.4286	258.144	0		20.0296	59.7264	0
24.4442	264.376	3		26.1893	68.316	0		19.6662	79.2207	6.5		17.9834	330.827	24		22.6946	148.904	16		24.2169	103.679	0		25.4741	155.677	38.5
17.2247	119.011	4		32.0933	5.98713	0		12.0778	150.836	0		13.7753	155.983	0		13.0585	39.3912	2		44.98	201.106	0		48.9565	54.3733	10
19.2688	227.394	0		16.0102	136.263	0		17.123	184.15	0		13.7589	85.2869	0		29.0447	193.739	32		43.0731	108.574	42		48.4893	33.1853	63
28.5676	87.8948	6		22.4092	90.5721	0		19.9088	107.853	2		19.1549	269.192	1		18.8879	69.4341	13		40.2717	196.406	47		38.7513	138.55	0
13.1923	88.3476	0		26.4144	61.438	0		15.0147	39.5719	0		17.45	17.4661	23		27.6946	59.3549	10		18.7661	122.135	0		42.2398	194.323	54
19.1933	42.9796	8		23.172	22.8192	0		15.9853	78.3716	0		15.9322	242.955	0		13.5083	104.305	0		30.4232	93.1398	35.5		68.3912	22.7957	10
19.9967	151.247	22		24.3153	95.5646	0		15.7787	62.7469	5		39.0053	240.643	27.5		9.46632	108.484	0		27.0661	497.296	5		42.4148	143.53	16
16.6173	71.4917	0		20.1038	205.961	3		21.6721	84.2041	0.5		38.5852	200.326	39		7.43429	26.5851	14		22.0392	107.139	29		55.8442	127.606	37
35.4331	74.3863	9		13.9816	98.0492	0		25.6828	148.024	2		21.4971	163.877	11		12.9917	99.6562	0		31.26	114.782	16		52.8648	125.329	11
20.1798	228.4	0		29.4983	85.1808	0		12.9471	227.987	0		17.7924	197.646	10		18.9437	187.312	0		25.0309	98.9605	30		37.223	426.386	18
16.0319	58.8991	19		26.0312	36.9093	0		12.7967	36.3551	0		12.5182	117.187	0		31.5174	211.262	4		30.2153	73.8106	17		29.6263	59.4855	5
21.76	21.1586	0		23.8393	340.651	0		19.8997	124.639	0		32.0849	147.64	0		25.0587	85.0029	1		24.2348	210.258	0		37.8314	194.472	19
19.6989	95.0536	9		31.4795	181.924	0		20.0412	89.7027	0		22.3006	73.848	6		44.4273	28.5987	23		22.2806	337.397	6		27.9214	91.705	29.5
15.2783	54.8843	0		32.881	40.1143	0		24.14	120.846	1		24.2993	64.4231	0		26.5902	97.3508	0		41.5	10.9379	33.5		81.2605	180.054	60
10.9962	49.6511	0		28.7808	70.7134	0		52.8911	20.0385	6		14.1635	146.989	0		46.028	44.9191	6		63.1282	43.009	21.5		28.7866	219.646	0
79.3486	16.5779	12		27.1693	74.9228	0		42.9063	84.5796	4.5		23.3613	73.6711	23.5		33.2032	78.8236	3		37.1343	45.4674	26		19.0861	140.277	0
68.276	6.35723	0		66.0633	23.0806	0		25.9617	82.9426	0		27.1749	90.9681	20		8.94	58.2368	0		24.7843	143.546	2		27.8932	93.0775	11
29.904	152.925	1		16.1838	52.3944	0		13.7837	144.185	2		20.5237	90.2823	0		29.435	72.8711	10		22.9642	262.636	0		24.9454	181.618	37
28.2104	112.127	25		27.9977	183.151	0		9.89652	54.1965	5		20.345	90.8132	0		30.8505	103.454	14		15.9771	192.307	0		23.0287	51.0208	23
23.1184	390.937	4		17.455	25.3385	0		17.6429	166.777	10		23.0966	99.2219	0		21.3786	154.898	0		45.3102	562.059	83.5		28.4611	82.4296	50
20.9008	175.913	15		13.657	57.9754	0		29.6785	57.8319	0		26.5286	69.1472	4		14.9912	82.0052	0		32.47	11.8812	30.5		43.1067	211.117	15
23.063	39.9434	0.5		27.7558	231.519	13		17.4817	98.5282	0		24.0713	412.172	23		30.2721	432.509	3		30.048	36.6164	24		47.9102	257.576	27
55.9937	41.8909	0		29.918	88.4806	11.5		11.812	28.915	0		13.5863	203.418	0		18.1538	128.094	0		36.8353	190.261	13		40.4058	82.2392	5
22.7523	255.623	1		20.7867	64.8495	0		45.36	11.0539	0		21.8816	178.377	0		17.592	251.411	0		22.5267	98.4337	21		66.972	137.292	29.5
22.901	141.863	20		17.1279	83.027	0		28.33	77.9815	0		26.9077	161.56	20		21.723	46.7585	2		33.5505	55.6036	38		128.313	8.70557	66.5
13.5139	48.4111	0		21.4037	82.6301	0		16.92	48.2422	0		56.3017	25.9713	30		15.0764	64.9302	0		37.0761	149.211	40		18.8781	142.056	0
17.6437	54.7428	0		20.5455	36.3256	0		19.9016	160.425	0		35.0728	298.375	29		13.7587	173.999	0		17.9462	204.734	0		13.3426	46.0451	0
31.5058	127.194	12		18.7616	51.8541	0		14.5478	133.822	0.5		15.3252	89.6852	0		13.2377	164.85	0		26.7155	124.509	13		68.3857	13.2863	103
29.6983	59.6045	4		20.9557	152.954	0		28.134	21.2746	0		31.7904	102.458	31.5		24.6007	126.659	2		29.1494	70.348	33.5		29.7097	165.009	48
26.2745	68.6324	1		36.664	18.5234	12		27.2973	106.682	1		37.9588	293.308	41		21.7912	112.459	13		39.2	36.5358	44		35.4414	27.9168	56.5
19.6355	364.802	5		49.9911	160.982	0		19.3392	59.4121	3		49.168	167.654	39.5		36.8164	17.0082	0		36.6074	287.503	62		24.7887	56.4289	69
14.2644	89.2978	0		32.9111	159.832	0		17.9317	135.718	0		22.9954	474.49	23		30.7918	119.022	11		18.7354	206.63	11		28.6987	176.856	31
19.0875	281.131	0		21.3235	89.4414	0		23.2483	136.754	1.5		26.7841	142.066	30		33.6582	315.552	43		22.0525	58.6162	19.5		20.4677	101.643	0
21.1446	150.832	17		27.5097	70.232	0		22.5536	78.2321	1		14.3144	38.7152	0		31.4987	70.0631	0		23.339	60.5499	39.5		30.0241	90.931	19.5
24.9413	147.727	18.5		16.043	62.4777	0		23.9794	88.5776	0		14.6841	94.5702	0		26.1286	541.822	9		47.1315	66.9463	48		22.9029	267.671	0
26.7741	90.9839	0		18.2053	88.78	0		37.2835	48.7885	1		20.0694	108.894	0		16.1038	119.305	13		21.3467	270.537	17		46.4753	105.046	86
14.805	55.0003	0		17.6836	90.3165	0		11.9061	114.876	5		17.2896	292.835	0		22.7818	124.947	4.5		37.0207	266.514	70		53.1768	261.097	51
16.4054	90.5124	0		22.7914	58.8991	0.5		9.23391	36.9072	2		17.8831	222.157	21.5		13.4742	154.248	2.5		32.9625	144.184	24		30.3456	161.32	7
29.5212	63.3089	23.5		28.7564	76.8565	0		8.54625	20.7322	7		16.3347	202.254	8		15.2079	329.486	0		34.669	325.775	2		31.0618	248.287	5
22.1179	133.959	18		25.3308	65.7024	0		15.58	116.914	7		13.2538	79.319	0		38.7818	17.0082	1		17.0243	153.908	0		47.5588	128.629	47.5
15.5689	66.2211	0		40.6106	88.38	0		17.9547	58.4078	0		19.83	42.8636	19		21.0756	93.1318	12.5		12.6729	101.991	0		30.1346	61.1629	6.5
24.5434	189.846	0		16.877	60.3716	0		10.9139	82.9191	0		31.0756	293.146	20		15.5468	119.083	0		22.8655	77.1296	0		31.0498	119.769	0
16.1656	139.379	12		28.3579	43.9464	0		25.3495	88.3565	0		15.9143	79.4644	0		31.0752	82.5711	10		13.899	280.923	18		63.291	241.215	74
14.0343	87.0346	0		36.145	23.2201	0		22.7161	125.35	4		11.9594	69.1433	15		23.8777	55.3116	0.5		33.1914	152.119	29		71.575	60.2512	80.5
16.0124	172.451	16		16.0216	62.0689	0		12.0646	88.0676	0		17.2345	68.0879	7		26.724	187.25	18		64.816	22.2473	10		41.2512	413.422	26
20.6805	96.5491	0		24.2044	175.249	0		13.5105	52.0061	0		20.8749	307.057	0		20.02	76.2098	0		65.3688	74.9307	1		63.1417	19.3566	27.5
25.084	55.7175	0		23.3943	71.3463	0		44.5844	78.4015	0		25.8523	104.71	0		18.9826	58.6083	0		38.9881	200.914	20		23.769	307.953	0
16.1467	61.8152	0		39.7456	160.866	0		25.8574	78.8236	6		16.0665	148.197	9		15.5262	291.028	0		35.0974	81.8637	30		14.9897	73.2741	0
34.1104	244.759	0		20.1808	133.295	0		35.0067	52.9389	0		21.5131	158.658	11		17.6752	47.122	12		34.8143	186.678	18		16.0217	61.4991	7
22.4958	226.969	10		19.5308	78.481	0		24.2237	34.555	0		22.1709	303.214	3		22.7061	90.8523	15		36.5618	113.06	17		25.0875	138.766	2
15.8493	106.682	16		20.3144	96.1403	0		18.7365	113.927	0		12.2503	58.4609	0		12.8929	25.8533	0		12.8297	84.2082	0		15.1878	102.287	0
16.3191	89.732	27		23.8956	171.775	0		18.9763	233.855	4		23.153	199	7		13.5536	49.9086	0		71.8625	17.2658	48		22.7238	219.439	7
13.4727	176.927	0		16.866	109.868	0		22.5811	180.588	0		28.7162	133.848	0		22.0756	169.357	5		70.9995	78.2851	42		24.2684	94.8551	7
33.8947	125.694	0		36.2669	182.237	0		20.1462	80.8261	0		10.5975	62.6486	25		16.8104	114.906	1		24.1988	104.227	47		34.2463	114.589	48
19.7896	92.6013	0		18.6717	142.734	3		27.041	197.974	0		28.1867	208.322	21		21.7353	88.0675	12		15.2097	159.255	6		62.2322	81.8233	42
24.0848	81.0264	11		24.4178	137.306	0		19.216	243.294	1		27.0836	23.623	36		28.6023	265.892	25		40.7686	25.1655	37.5		30.8461	315.522	58
14.7017	88.3545	0		41.0369	33.2167	0		22.6717	109.841	9		21.0935	78.4897	11		16.2842	82.6557	9		13.8375	150.67	2		55.3	33.1853	26
29.9003	255.953	13		17.8385	68.4386	0		15.6288	76.7072	0		23.46	82.0957	32		23.7217	57.665	27		27.9343	54.2458	38		29.2421	91.6519	19
23.3735	95.1441	3		20.8048	71.1202	0		26.1344	88.4999	8		19.1098	166.669	0		21.608	61.738	27		29.1919	125.18	7.5		18.8469	65.7928	0
18.0983	280.901	7		18.2027	172.698	0		16.6	15.5371	1		20.0407	253.851	4		16.3946	91.8309	7		55.3028	123.43	7		32.3961	170.928	51
41.4794	64.9655	3		16.2264	54.1434	0		16.0939	105.791	0		22.0254	274.284	1		16.1755	170.285	5		32.5767	161.597	1		16.6458	48.649	27
22.0815	121.943	5		31.1236	43.0337	0		18.5948	169.923	1		19.7028	165.92	3		12.8342	90.5378	0		30.182	115.449	20		16.3388	34.158	0
13.15	53.5146	0		34.1481	88.2904	0		14.2755	184.063	0		24.155	15.8901	8		15.3915	142.954	5		17.0623	68.8917	2		23.5685	87.9858	0
20.886	81.6148	10.5		19.584	41.8666	0		16.1566	151.783	1		14.7347	180.227	0		8.39684	28.8895	0		35.6289	15.7506	25		22.724	57.1011	0
25.9857	155.267	3		23.9472	96.2348	0		21.172	53.1847	0		20.506	32.0907	12		10.8954	21.9898	0		23.467	122.833	1		29.7761	63.1929	45
18.245	59.2095	1.5		16.4475	71.1773	0		11.2085	299.028	0		22.9293	143.329	15.5		13.8216	46.8704	0		16.6326	226.389	32.5		19.6184	238.862	0
24.776	10.2207	4		10.8506	142.127	0		19.1646	50.3389	16.5		47.284	16.7233	0		12.1781	57.6688	0		12.7264	133.492	0		15.8316	142.369	6
37.3159	120.683	0		25.4629	74.8442	0		17.0211	102.5	0		32.8733	66.0464	0		18.999	156.928	5		26.2439	79.8043	11.5		29.08	22.9646	44
22.5131	70.2929	12		54.108	10.9246	0		16.7109	298.789	0		25.1814	128.84	0		33.8188	391.305	27		16.3592	54.057	3		36.0785	21.0171	37
19.2756	111.891	0		34.6475	48.4918	0		23.5556	23.902	0		59.8505	68.2925	0		23.14	89.0735	6		21.86	112.011	10		22.2808	127.877	0
17.8	25.3109	2		19.6194	166.085	0		18.3586	148.335	0		34.7103	82.5937	6		26.8082	87.5586	8.5		27.8957	61.4991	54		24.5845	60.0172	0
33.445	80.7161	1		19.727	47.8472	0		23.0162	119.721	0		30.0939	234.156	5		40.0546	184.899	60		30.1222	73.9834	27.5		18.9496	259.978	22
14.5274	65.9912	1		18.9231	84.9025	0		16.6342	64.0496	8		19.2217	405.777	9		22.0941	91.5222	0		17.2324	82.7776	0		32.58	30.6915	27.5
28.6239	86.2951	42		27.8012	41.1971	12.5		32.2814	70.2635	18		23.4708	71.3561	28		22.8537	301.627	0		38.1538	130.756	4		19.5341	132.788	19
20.1097	151.536	10		21.3488	187.906	0		24.88	30.8684	3		27.4667	33.4349	18.5		23.4923	210.069	1.5		30.5704	273.199	20		49.0677	118.243	93
19.3938	98.0367	0		37.8529	153.628	0		18.5871	149.861	0		19.372	136.153	25		31.5947	154.33	18.5		44.2135	78.1358	18		28.7553	129.232	15
20.5194	78.193	0		46.4789	74.3804	0		21.7182	222	0		12.3071	62.3362	4		32.5541	125.154	44.5		35.38	91.778	78		69.57	123.748	93
16.2095	98.4651	1		19.3602	171.745	0		28.7219	101.181	0.5		13.7746	160.471	2		34.6321	76.0613	34		22.6415	201.324	24		62.4874	271.808	81
8.87429	33.3248	0		14.5643	67.0504	13		24.3388	80.6934	0		15.7297	235.78	0		33.0715	66.9109	0		16.4992	101.33	0		42.577	324.641	1
12.5353	50.0128	0		21.3978	62.6263	0		17.5567	368.51	5		16.201	44.0997	0		26.4951	168.55	0		29.8742	71.0535	10		43.2123	117.04	56
16.1406	214.049	0		18.6112	39.1705	16		27.2354	83.32	0		30.273	35.3921	24.5		20.8936	76.5067	1		40.1732	147.511	75.5		49.1581	274.817	22.5
20.3632	98.467	4		49.5956	119.85	3		42.1547	46.6831	7		27.3168	88.1958	0		36.9217	89.1603	58		52.0995	69.3753	92		42.89	16.7233	33.5
33.5683	136.583	0		28.8927	252.081	9		17.2722	65.5315	0		34.356	13.9721	9		24.049	246.1	22		37.4557	34.0126	6		43.7675	620.762	58.5
24.1565	214.154	0		21.4345	226.837	0		24.8955	105.367	12		16.8203	119.836	23		21.4723	262.529	15		23.7552	236.668	29.5		47.26	30.1471	0
14.5019	93.9133	0		22.7388	38.7387	0		18.7795	119.019	0		17.0016	48.9339	12		37.5855	27.3999	21		29.3463	64.59	11		13.6452	65.0432	7
20.1036	68.9057	1		46.7749	90.8738	0		40.1227	46.3203	37		20.0795	101.287	26		21.4106	208.757	0		18.1535	197.905	0		23.4136	59.4121	0
18.31	15.8901	1		29.0278	70.173	0		52.5844	18.2385	24		32.7911	186.215	0		23.718	110.629	48.5		34.0926	38.7073	56		66.9949	158.866	50
9.932	64.4781	0		91.7611	55.7636	0		19.8553	72.042	0		15.4284	152.208	2		34.2957	104.237	63		29.0459	263.682	27.5		57.0855	88.1996	27
12.7257	84.1592	0		26.4226	231.124	19		16.0211	90.2253	0		29.4864	120.767	26		20.6379	77.5893	16		30.9529	128.675	51		95.6108	23.7684	0
18.1617	105.642	6		20.4103	70.9971	1		32.8189	48.2343	2		25.2182	88.1895	19.5		35.9216	357.195	69		22.316	64.0457	25		35.4053	46.9676	3
26.43	38.291	0		36.174	24.2256	0.5		20.4053	122.45	1		19.4696	187.684	1		46.0125	77.5048	39		28.1727	82.4002	43		71.7705	51.3943	46
21.1613	67.0564	0		37.017	91.9331	0		29.7195	75.2471	7		35.5252	242.026	13		51.3629	13.5418	41		22.656	73.9009	6		27.1905	90.302	0
15.968	42.4313	1		56.438	220.321	0		26.9378	140.396	4		37.6727	340.116	1		25.0544	100.688	10.5		43.64	21.1586	83		31.0593	183.731	24
32.9154	104.393	0		47.2222	84.7519	0		28.0914	13.5418	0		19.6805	348.721	10		15.7248	76.6422	0		42.935	12.7145	88		20.879	154.047	0.5
19.5554	144.306	7		65.8311	284.727	0		13.7642	160.835	0		15.9538	112.013	7		15.78	132.718	11		13.5251	99.5323	0		85.5772	344.274	101
14.3089	29.3821	0		98.5767	18.9204	0		26.7095	97.7499	0		33.9117	234.685	10		10.7833	141.099	0		23.9288	143.363	0		34.963	175.271	24
15.3252	72.1266	4		34.0132	105.916	0		52.3467	22.9376	4		19.911	56.6941	13		13.6286	56.9183	0		18.2793	152.834	0		67.1068	120.345	93
12.1165	47.3263	0		25.2247	163.269	0		26.38	87.4279	0		21.2659	50.7398	0		9.53571	32.3815	0		55.1822	77.114	19		66.1841	178.415	28
30.3466	119.881	0		26.76	7.25077	11		19.1743	81.9017	0		10.5726	104.801	0		16.6605	77.8292	34		23.0102	139.13	7		28.2173	172.541	0
14.5117	100.392	0		52.952	12.4531	0		22.3319	283.526	0		16.0893	139.78	23		30.5087	154.302	33		61.124	30.1256	32.5		83.9882	24.8806	68
17.2556	70.533	5		44.5607	52.5439	0		24.7598	188.439	0		8.54667	31.8058	4		20.4604	117.796	57.5		48.3854	126.612	37		48.8668	112.668	117
18.3015	61.6903	0		29.4275	36.7874	2		22.1978	67.6302	0		19.8817	103.136	23.5		14.3057	93.5109	21		25.1935	106.013	0		46.0686	153.407	55
16.1196	114.214	7		25.6781	135.491	8		15.299	114.693	1		12.2138	166.683	11		21.1047	142.681	0		22.2949	130.154	0		26.6733	76.0489	3
18.9462	52.2549	0		41.3971	43.1211	0		17.98	7.87236	6		22.2045	187.706	10		15.031	101.871	25		36.1067	11.6258	24.5		22.2433	46.5817	1.5
18.1728	120.056	12		28.792	78.1005	0.5		19.34	44.1488	10.5		13.2376	72.7043	0		29.5824	190.551	26		18.0409	408.29	0		27.7158	89.4217	7
26.9236	119.968	0		34.282	125.999	0		12.9435	71.6352	5		23.506	26.6827	0		19.2382	78.5661	32		38.9243	128.04	0		57.9345	72.6964	13
27.7424	122.868	11.5		23.6123	162.053	0		15.8806	69.5736	1		18.4733	56.2874	0		34.0192	52.8267	31.5		14.4156	84.094	0		29.0733	266.574	11
17.2172	103.539	0		31.0038	49.1048	7.5		19.8058	82.3963	9		14.024	28.915	2		18.4836	136.866	0		50.4835	101.704	0		49.856	21.699	8
17.8818	154.468	18		23.5438	63.9928	0.5		25.5459	44.9211	0		22.7516	82.1192	17		36.5173	31.6407	30		69.3129	113.027	11.5		26.2684	87.2717	8
21.762	104.123	0		13.7174	62.6113	0		21.6166	258.758	0		13.6035	59.9919	0		15.9968	57.6944	12		36.388	246.454	81		31.9352	134.125	4
30.6259	125.12	0		27.6502	109.083	0		19.0521	175.904	2		11.287	213.263	0		20.5167	155.911	22		11.3678	148.641	0		24.2244	174.685	8
37.6021	152.205	0		21.3558	437.801	0		83.3399	303.658	0		14.9105	42.8342	0		12.2247	98.5811	3		62.6653	30.0096	14		30.4471	147.151	0
77.605	52.1704	0		18.0747	126.172	0		20.9888	50.0461	0		15.6026	54.3458	0		34.1263	180.584	8		75.9025	107.631	11		22.962	73.1228	6
25.3692	45.3654	12		30.535	95.7966	0		32.5522	105.245	0.5		22.8605	109.006	21		24.4173	67.8836	27.5		46.1111	150.616	22		34.3309	349.74	12
21.9077	80.2682	3.5		52.0882	138.342	0		19.1869	318.019	2		16.3557	108.629	9		43.4073	132.825	9		40.9715	266.495	0		72.1107	113.561	0
18.6426	68.3967	7		100.203	27.0835	0		20.4289	269.618	2		22.5709	30.6915	2		39.5333	46.4971	3		33.3184	270.668	9		42.3512	183.135	11
32.0017	101.104	0		18.4382	37.9423	0		20.6321	258.462	0		30.9229	47.128	0		31.2688	210.197	15.5		37.1777	113.365	45		32.7552	105.257	17.5
17.9152	95.3314	0		26.8644	76.7328	0		25.2902	164.142	0		28.4386	167.441	10		22.8712	338.858	6		23.0302	132.658	2		17.9908	85.7194	4
75.8191	295.564	0		20.22	232.94	5		17.1624	142.394	0		16.1975	40.1144	0		21.9908	45.6402	5.5		69.2533	50.1935	44.5		33.4812	114.18	56
28.9269	127.087	0		34.9075	27.1109	11		42.415	5.66941	0		38.5546	115.766	19		13.5774	102.869	1		59.4122	126.201	30		24.1958	218.057	0
42.6739	116.743	0		25.294	82.0248	0		23.7928	64.0537	0		11.299	46.2947	0		16.9249	81.5787	13		27.7267	11.8812	24		21.3058	307.52	0
17.4667	51.1427	15		23.19	61.0096	0		20.1469	115.33	0		18.4017	49.3368	3		31.545	372.785	53		20.4526	80.4195	6		26.1667	15.0569	25
18.9983	108.535	3.5		31.9468	88.9721	0		21.9522	44.811	0		17.3377	90.7147	8		19.6289	60.8386	21		25.0281	179.97	19		13.1912	90.8523	4
18.9354	91.1293	0		15.7287	38.0215	0		21.079	117.537	0		18.5097	70.5014	6		19.3633	65.223	27		17.8651	98.5615	0		18.7457	131.68	6
43.1222	48.814	0		32.1342	62.91	0		19.8149	167.097	0		18.1386	42.0933	21.5		20.8059	79.0071	3		17.4743	47.8324	0		68.2941	205.583	70
26.576	42.2482	0		29.3607	62.908	0		31.3985	127.04	0		21.5044	111.751	5		24.2328	458.591	0		34.9325	194.755	15		17.3515	176.91	1
52.4574	123.715	0		22.3004	295.389	0		23.8847	63.4269	0		14.6556	150.702	2		44.7669	101.939	3		22.8451	230.713	10		77.18	29.1764	120
35.087	53.3947	0		17.6985	180.08	22		60.5496	199.108	0		17.3064	292.328	6		22.0722	178.497	32		21.8071	89.1309	1		35.8817	236.412	43
34.4133	18.2385	0		26.0005	128.52	0		20.7233	82.6577	0		13.6055	32.8945	1		32.89	48.3778	86		34.5269	77.9963	7		33.3147	115.407	34
26.9748	86.9436	4		14.0353	132.116	0		25.9994	64.0281	0		16.904	144.196	7		34.2465	85.4913	14.5		41.2649	533.363	61		46.1316	138.092	7
21.2891	32.2067	0		21.695	102.58	0		11.5235	92.1494	0		14.5101	243.53	2		23.1677	64.4172	56		30.6805	283.88	32		39.3	26.2562	21
25.1124	108.428	0		25.5205	88.5923	0		19.6211	176.695	0		25.0143	73.4156	0		14.9751	197.283	7.5		43.4	223.566	42		23.3567	48.649	15
24.0304	56.9478	9		49.6983	62.6484	0		22.1059	121.615	0		18.4122	83.9507	0		30.3864	53.5973	0		37.6892	192.636	9		13.8821	83.0704	3
40.6852	41.7514	1		27.6131	110.716	0		24.7992	129.372	0		57.8277	198.202	0		20.9548	97.8462	43.5		50.6267	46.0577	0		26.6	147.008	19.5
36.8885	179.822	0		18.8903	67.7677	8		18.7812	178.782	0		36.8722	111.382	0		20.8409	158.899	0		24.861	175.56	0		23.892	49.3662	11
42.288	40.496	0		16.611	70.232	0		15.3129	80.4527	0		36.7465	136.467	1		35.6768	117.246	0		37.7915	95.2365	37		45.7369	99.1548	64
18.9048	114.642	8		34.6886	31.0924	0		23.8743	17.4053	26		22.9529	90.9408	4.5		10.9237	141.156	0		36.7667	179.93	36		30.887	132.739	3
24.8183	32.1091	0		30.6786	214.168	0		20.4423	205.51	0		36.2808	94.6921	10		18.3239	122.227	27		21.0834	83.2334	25		24.696	126.354	0
30.5085	130.336	0		23.402	127.15	0		18.59	326.36	1		25.3148	40.6586	0		24.5963	58.3508	60		25.4022	44.5681	19		47.5022	47.9397	0
22.8484	113.76	0		33.8333	48.9006	0		27.4336	55.2022	32		26.8359	119.003	0		27.0245	102.175	8		33.112	5.66941	19		37.3942	219.929	0
44.8233	15.4892	0		23.2405	90.5812	0		27.3803	208.154	0		18.4887	155.653	3		42.5	101.36	2		18.5726	143.086	40		41.3733	11.8812	13.5
35.0152	49.4998	0		45.8586	146.246	0		32.7437	95.4705	0		14.9719	91.0231	0		29.1412	158.989	0		37.6948	107.568	59		26.239	133.881	5
44.7497	309.908	0		35.6543	286.739	0		64.7059	26.9331	0		14.201	78.3443	12		13.3682	144.394	0		15.4579	103.547	0		29.5948	56.6923	12
30.8295	80.3153	0		87.672	6.35722	0		27.3623	104.721	0		35.2812	33.5862	30		17.9387	81.0245	17		47.7243	113.675	22		19.8457	328.85	18
32.798	23.7625	0		34.2558	174.949	0		32.0394	167.822	4		29.7916	69.3753	22		31.7944	180.556	65		37.5375	65.9656	20.5		37.7541	76.8887	28
33.8471	20.5868	0		22.9406	583.889	0		25.8745	192.138	0		38.6447	164.736	31		29.4789	71.3266	21		43.1755	48.417	43		57.8575	265.432	60
35.7067	9.39339	2.5		10.7324	90.5889	0		32.0768	109.663	0		15.4592	100.935	21		12.0825	70.3754	31.5		74.19	89.1936	33		28.0336	176.715	12
19.6994	91.8112	0		18.576	100.513	0		13.716	112.06	1.5		32.9136	97.1546	14		17.7592	125.411	0		58.3857	166.575	21		72.2788	89.0444	58.5
46.3298	114.589	0		17.3428	182.261	0		25.7628	125.238	0		16.5383	48.2696	5		31.345	68.8602	6		23.0064	99.2963	0		41.1218	82.6283	15
48.84	132.965	0		68.5829	12.5985	0		20.4678	105.204	0		16.1981	69.9421	0		26.4406	346.107	0		14.17	67.4357	0		28.5743	108	27.5
27.6705	82.2293	0		39.2505	203.464	0		27.4131	128.282	0		24.0165	185.434	13.5		20.6629	112.864	1.5		22.4024	82.0565	25		20.8228	124.757	23
18.8029	70.6664	6		71.816	40.5093	0		27.0779	76.0135	0		29.979	87.1008	29		26.3369	511.376	29		17.2044	263.72	0		19.6704	291.068	0
22.3456	45.2119	0		25.0158	145.864	0		25.7167	72.3525	0		13.8837	199.874	0		18.2264	182.689	16		40.59	10.5056	81		93.5471	57.6689	0
19.0563	145.996	5		18.6876	294.531	0		16.9952	242.047	0		39.2458	123.324	37.5		16.1509	168.409	0		26.39	88.3525	19.5		44.6239	188.946	53
81.7894	173.327	0		19.0994	95.4271	0		27.9652	58.7752	1		26.6142	80.0774	9		14.2478	62.1003	18		23.3212	342.487	14		79.6737	52.8229	0
31.4873	179.896	6		54.732	68.0526	0		32.9757	93.5671	0		28.5335	69.0333	38		17.0576	169.701	34		13.8168	137.171	6		21.0414	63.7274	0
28.0472	140.464	2		41.06	9.53289	18		20.9353	84.5032	0		21.851	168.917	3		26.7618	95.6923	0		18.2936	197.333	0		49.9707	64.1834	99
15.9075	55.2852	0		41.4333	15.0628	0		18.2147	130.275	6		25.7282	76.1649	0.5		15.4785	114.241	8		19.2506	89.3143	9.5		30.9627	175.516	7
20.202	31.0983	3		12.5659	82.6742	0		14.3426	216.727	0		62.7191	44.809	2.5		22.4626	125.069	25		46.7764	149.309	48		65.36	71.4387	36
37.1283	61.3151	0		17.033	135.661	0		14.5391	150.82	0		26.7836	68.1706	0		19.755	68.3219	3		42.823	374.262	24		15.4777	57.2091	4
35.7053	37.1706	6		21.0095	155.319	3		25.6113	75.243	0		18.1189	279.899	2.5		18.8351	59.2114	0		22.1239	346.218	6		22.0329	124.778	16.5
23.3048	54.8608	1		15.7041	75.359	30		29.5373	293.002	0		14.0981	86.983	0		17.0231	89.1347	0		17.0424	84.8704	0		31.7029	12.5985	14
16.6991	52.5654	0		12.6296	53.1322	0		39.6175	15.6346	0		21.0143	186.275	0		17.895	50.449	0		36.915	39.9434	39		28.7733	48.649	11.5
24.1086	105.056	0		22.3042	93.0089	0		20.1089	46.0354	0		32.2986	74.3471	0		19.5511	104.96	0		33.1838	118.362	43		19.0625	120.962	0
39.8218	23.7919	0		33.5708	106.044	0		20.9113	187.758	0		52.0726	54.2044	0		14.8649	221.707	0		43.6238	245.1	39		43.5105	90.4003	115
37.5896	134.647	0		21.052	64.7335	0		19.6543	25.524	0		44.3698	105.172	0		12.18	48.1446	4.5		15.4738	73.958	5		46.2755	70.3559	99
21.24	10.2207	13		17.9317	42.4162	0		12.3233	135.365	0		20.653	473.137	0		16.1143	64.2542	1.5		16.6933	72.6138	4		60.92	139.939	30
18.6552	47.4334	12		36.0381	48.3876	0		15.6053	128.327	9		37.0196	198.106	0		11.0783	97.7519	4		34.8075	11.3388	8		25.4184	111.713	0
16.5546	176.825	5		23.5307	266.683	0		11.7969	41.3681	9		19.8539	69.3753	20		31.5626	101.763	49		14.8085	117.735	0		92.919	51.0229	72
17.4667	40.2244	0		29.8675	23.2201	0		29.8098	100.149	8		15.5935	104.701	0		21.3842	60.1841	16		16.6529	45.9251	2.5		34.9257	9.67829	1
15.6206	75.0467	3		14.6825	79.2609	0		31.5552	158.467	11		18.1895	270.454	0		27.73	57.378	0		24.8556	147.37	8		18.1476	135.93	3
15.3536	58.0424	0		35.3748	86.5153	0		27.7167	11.1934	22		33.0718	34.8732	0		15.8881	128.616	12		28.1872	144.302	20		18.3118	220.968	0
24.7413	64.6215	1		42.4486	13.5418	0		20.8165	66.7714	0		21.6694	303.689	0		23.7518	147.639	12		28.8733	86.7695	26.5		16.9935	85.3516	0
55.344	123.576	0		16.6445	176.99	0		24.6008	57.781	29		17.4385	56.9458	3.5		15.6511	32.9004	0		38.197	218.643	4		19.5366	156.521	17
23.5073	92.687	1		19.4616	264.211	0		26.5452	73.895	0		19.7063	130.642	0		12.5711	163.46	0		14.98	34.3922	0		32.9825	25.1969	18
17.9034	269.637	3		24.4587	37.1647	0.5		21.8165	36.9346	6		25.7935	197.705	0		16.4465	59.7538	1		16.4536	59.3176	6.5		32.2385	217.801	12
25.24	72.7258	0		27.4843	70.7706	0		22.3409	47.8158	0		10.9449	167.217	0		10.785	109.851	0		21.1066	152.894	39		22.751	68.2866	2
19.8925	60.9546	8		18.4075	46.1808	0		24.3656	75.9329	0		26.6212	91.4005	0		26.0958	56.3759	27		13.7997	144.377	7		20.8996	125.443	3
17.5748	76.0739	0		22.6336	178.67	0		19.9661	153.012	0		24.3169	397.913	16		17.97	304.042	11		42.6479	101.193	24		57.998	580.193	53
31.7771	11.0539	24		21.3691	105.056	0		22.3658	169.385	0		33.3909	74.9131	4		38.5647	61.4104	33		26.0024	65.8811	22		63.5808	253.217	98
40.2858	109.374	2		56.01	10.651	0		16.2875	47.0375	0		15.6091	124.368	0		23.8779	325.941	8		27.1472	226.319	18		93.007	51.5397	93
80.2512	25.2835	0		25.1293	130.321	0		17.929	315.575	0		18.5003	119.17	0		21.022	124.947	0		19.7229	47.5669	20.5		25.4974	153.385	5
20.0342	74.5297	0		21.9414	283.393	0		17.8767	29.7482	0		28.7494	64.0261	0		26.0835	47.409	60		36.2504	410.608	26.5		19.5557	273.832	21
26.856	144.537	0		25.06	209.873	4		16.75	56.262	0		31.2561	80.0263	0		22.4226	63.2204	43		26.8429	131.621	29		23.11	46.5817	0
23.5837	216.618	0		27.855	213.762	0		24.3064	54.3439	19		45.2889	97.9266	0		18.4492	79.9693	0		29.9211	113.756	0		20.2044	16.6073	0
14.3882	44.2627	0		34.4787	76.4617	0		20.7628	227.875	0		24.9563	85.0644	1.5		52.1486	11.0539	22		22.9468	249.05	3		22.0609	221.644	3
15.0285	67.7383	0		27.7636	17.696	0		15.7531	132.026	0		22.0651	257.016	3		51.948	13.9721	36		33.0901	195.985	69		38.885	209.145	10.5
18.486	169.504	1		24.1381	65.1344	0		20.8653	200.625	0		65.7264	54.3125	0		29.6462	53.4851	34		20.3462	62.7861	0		21.4203	170.953	1
21.1496	64.1781	0		68.3356	25.2965	0		13.4266	198.785	0		26.1081	330.273	0		28.38	314.199	2.5		55.65	7.87236	17		17.69	94.2482	0
38.3357	107.446	0		61.3242	37.6244	0		19.6442	107.864	14		91.8182	44.7816	0		29.1762	60.3848	16		21.9725	226.388	0		19.8333	82.4927	0
16.4215	75.4262	0		46.6262	185.493	0		16.6301	148.114	0		43.5625	136.229	0		20.4228	477.391	4		13.8046	86.8688	3		27.6867	69.3538	0
60.3026	162.429	0		26.2172	123.485	0		20.9406	61.4419	2		36.5267	15.0569	13.5		21.4267	50.1031	0		75.3194	129.226	1		22.0124	67.5122	0
39.7125	15.8901	0		32.9464	123.919	32		19.1538	315.976	0		33.42	175.664	16		16.4596	202.407	14		35.3219	588.612	11		23.2212	44.2333	52
14.5808	62.3134	0		27.5929	107.283	0		16.5426	93.7096	16.5		36.4062	50.4805	0		16.2482	108.599	14		46.0623	96.1148	0		15.8497	55.7214	0
33.4867	11.0539	4		44.1713	80.813	0		39.5239	64.1911	8		16.1921	55.2911	0		15.2322	278.562	0		28.3007	77.9531	35		43.5412	174.229	43
26.1498	98.3491	6		19.5004	129.467	0		21.7217	203.148	0		18.66	44.2372	0		37.254	47.4149	46.5		20.1981	226.702	0		39.4325	145.756	10
37.1704	66.2102	0		18.7361	70.4009	0		36.08	66.5576	7		24.2838	91.2492	0		19.9032	46.1552	22		18.72	38.272	0		32.027	310.468	38.5
31.8395	64.4505	0		59.8662	243.103	0		17.4408	75.5662	0		19.4117	253.259	13		18.626	482.31	0		48.3286	14.2296	42		23.0935	77.0196	20
28.1369	26.0007	22		63.7308	196.879	0		21.2862	97.0473	0		33.7025	110.612	0		16.0692	66.7676	0		21.335	149.515	2		47.4324	155.763	19
20.0395	165.475	5		72.2072	278.443	0		16.8751	163.319	2		24.6061	72.4789	0		31.1286	68.0017	0		31.7265	234.172	14		20.0205	85.8393	0
24.4885	134.206	8		31.62	72.205	0		13.7528	55.9809	2		39.7364	221.77	0		30.7659	72.7748	21		43.7275	39.6526	13		25.6578	189.426	23.5
36.4722	51.9662	0		50.2675	17.6902	0		22.346	257.935	6		22.8259	87.5272	0		49.4578	17.5506	25		41.1791	105.876	18		19.8131	117.515	0
23.6997	155.722	0		58.5425	139.122	0		44.0775	40.5173	0		15.0859	106.2	15		23.9546	82.2586	0		28.6346	272.775	11		23.6419	159.947	0
27.9208	107.117	1		20.93	72.4664	0		14.745	85.4874	0		19.4287	70.232	0		29.2191	60.7116	37		15.4941	64.5665	33		32.8265	56.4092	15
22.7141	128.617	1.5		20.155	82.913	0		19.0021	99.134	0		20.34	78.7766	9		33.9186	156.352	23		12.6273	182.19	0		83.7156	20.4534	79
22.685	69.3812	0		30.4261	178.029	0		60.8487	169.163	0		21.4889	296.488	7		35.78	19.2112	34		53.5435	32.8984	27		12.8112	232.414	2
28.4913	64.2836	0		22.9176	189.775	0		28.56	90.3572	0		20.5129	104.076	7		14.4171	53.2238	0		43.8062	145.363	15		71.3187	175.37	36.5
23.4426	106.815	19		11.348	74.7047	0		57.015	18.378	0		22.8111	82.6949	0		12.1503	103.669	0		29.3874	309.306	21		102.191	43.1191	166.5
18.2676	97.1939	6		10.7944	54.7428	0		17.172	176.856	0		25.2726	84.7819	0		17.7736	226.653	10		17.956	101.456	9.5		142.234	23.3655	22
19.6407	82.2803	9.5		11.1738	94.6882	0		18.8	103.351	0		40.5108	158.974	0		28.0973	68.0605	30		11.419	98.5008	0		17.3763	120.964	25
32.6909	108.756	0		46.4064	307.501	0		22.2904	142.128	0		10.9639	138.11	0		28.56	59.1722	26		19.6887	475.305	18		37.4541	92.358	12
70.2579	56.2894	0		21.1744	95.3354	0		25.4791	168.857	1		34.9712	219.099	0		12.8251	205.51	0		43.6174	75.3861	4		18.2231	61.4143	0
53.4874	35.2487	0		24.3924	212.468	0		24.4156	294.422	0		16.3625	349.797	4		25.387	245.656	0		31.1826	211.723	32		21.2938	279.977	12
37.2088	141.731	0		23.1849	171.27	0		21.1526	417.248	1		21.1208	55.3146	18.5		19.8127	145.308	35.5		18.7547	76.4165	2		46.1517	38.4185	42
42.4275	112.384	0		15.7444	77.9884	0		18.1943	81.0501	0		39.1857	79.2451	0		18.5407	112.667	0		16.0886	78.3854	0		54.3458	174.609	78.5
33.1003	242.637	0		14.6531	75.6267	0		20.7029	148.16	0		25.9286	99.5206	0		23.268	8.70557	0		30.6169	213.103	13		41.3921	83.6783	1
69.82	10.0703	0		15.0289	108.73	0		21.7917	79.3661	0		26.0736	53.3418	1		16.6	35.1033	0		80.7306	35.5316	0		59.2605	91.1557	44
40.0887	184.131	0		19.9119	246.553	13		32.8135	115.752	0		18.7353	40.2129	0		13.9396	130.851	12		54.0273	173.978	33		44.052	33.1853	0
47.994	36.2818	0		56.0918	166.555	0		64.7333	13.4023	45.5		20.4911	268.372	2		22.339	83.1212	1		76.3017	107.049	8.5		39.2093	95.6491	17
24.1841	101.265	1		72.5015	282.514	0		40.4415	55.5882	0		31.2122	197.807	0		12.8089	391.827	0		35.3727	92.2678	11		27.8544	147.566	64
29.1034	55.0297	5		65.4253	211.005	0		26.13	61.2415	0		33.7625	358.117	3		16.7578	178.805	0		35.7332	118.891	30.5		35.2963	105.872	5.5
21.6353	44.6656	3		24.6276	234.398	0		40.7244	18.2385	0		43.8022	144.799	0		18.2344	51.4296	0		21.06	34.439	16		45.8863	343.972	52
35.0789	77.3653	8		49.3613	68.432	0		16.7585	55.0591	4.5		28.5032	88.3839	30.5		27.2345	202.244	25.5		16.7137	55.1948	8		15.5154	77.2952	12
18.3409	56.3759	0		56.3862	155.039	0		17.8775	51.6851	9		26.4083	89.789	33		33.661	192.948	52		13.4754	74.4433	3		12.602	195.665	6
14.0242	51.7028	1		40.98	35.1327	0		18.8484	110.819	0		41.7302	276.133	25		31.68	108.408	57.5		19.6877	101.069	20		60.3625	355.205	66
14.8812	106.691	0		23.1417	114.74	0		25.4448	93.4815	0		20.6633	82.1388	2		19.1617	74.7099	28.5		35.3253	92.5954	16		14.425	59.6143	0
17.802	73.0362	10		28.1055	32.8945	0		67.2163	67.3139	0		13.9591	179.726	0		22.5055	195.824	36.5		43.2405	102.199	23		61.897	195.96	93
21.15	68.9803	0		30.4457	18.0931	0		21.0874	42.0598	2		23.5059	227.357	0		35.0086	146.114	30		45.0241	170.672	28		81.8459	204.292	86
24.8672	110.093	25		38.3289	165.482	0		12.5686	60.0113	0		10.0765	46.1573	0		18.8027	203.643	17		40.2471	192.992	24		70.1055	21.5595	79
14.5786	56.4092	4		28.3808	79.5534	0		15.2487	84.2462	0		18.0341	448.208	8.5		27.5189	82.8384	26		31.0027	246.611	14		24.456	15	6
18.8152	59.5889	0		96.9827	49.6511	0		26.101	149.35	0		13.7818	28.1338	62		32.7781	162.965	24.5		27.4592	236.271	15.5		24.0648	77.2858	6
24.2328	61.9264	11		74.6648	49.6217	0		25.904	13.1409	0		31.7386	17.4112	0		29.1216	82.2586	28		18.5275	51.1368	6		24.2512	35.1013	0
19.9873	178.862	0		42.35	149.443	0		35.3733	17.1094	0		27.4885	195.62	12		46.9784	50.4784	2		12.7788	110.35	3		22.98	53.0983	12
12.725	49.3368	12		20.7686	77.2934	0		15.7014	48.3918	7		22.9568	123.159	46		25.3076	78.5093	30		18.425	20.9032	0		39.1638	35.1013	49.5
23.8111	183.76	0		16.8137	70.9492	0		27.2273	39.6781	0		16.3111	55.4385	8		28.4699	360.837	19		23.5919	255.246	13		29.0976	61.8152	43.5
11.3528	73.5807	0		20.411	219.943	0		20.8625	12.7145	5.5		15.2103	127.289	0		23.0055	277.579	15		17.1222	139.405	2		24.2887	122.894	0
18.4305	44.0997	0		70.8432	152.954	0		18.9433	10.9379	5		33.4789	211.058	43		21.8	45.4117	15.5		19.8784	111.17	18		17.6342	64.7907	0
44.4954	95.4559	0		48.9483	148.219	0		23.4336	109.083	10		19.8754	13.6872	0		24.7719	85.2338	27		15.666	112.631	20		54.062	108.949	49
57.7903	41.6039	0		19.6077	87.8612	9		33.3892	26.2562	0		20.4029	161.226	0		37.27	22.4183	0		14.512	33.4663	36		51.7802	150.559	27
28.8961	218.05	14		16.6	22.9901	2		43.1178	60.1234	0		21.714	18.099	0		24.3928	92.4578	49		20.3107	292.481	37		47.02	26.2818	25
21.8037	55.0062	1		29.5108	32.0966	0		23.0945	116.098	0		14.3847	66.7715	1		23.605	75.0958	0		25.4744	32.3559	9		18.2229	19.8931	0
23.3623	91.0172	16		27.1812	65.1403	0		18.6623	209.014	7.5		14.111	102.294	0		33.9991	41.1736	22		19.4192	50.0461	27		10.4067	129.565	1
28.1248	62.0689	12		29.76	82.9112	0		17.6563	98.8642	0		13.6491	209.509	0		24.3983	139.377	0		18.0156	296.287	5		45.5412	454.143	38.5
20.0913	68.1392	0		30.5357	41.7703	0		22.7948	97.0386	0		12.9868	142.158	0		20.6649	124.835	7		31.9311	246.866	49.5		34.9359	79.7688	26.5
37.874	26.8985	8.5		31.7476	94.9282	0		44.5727	332.899	0		14.1836	68.7463	0		24.9224	62.0688	0		22.3305	41.0556	9		27.4457	56.8003	17
46.12	6.35723	50		12.3331	68.6244	0		25.2667	18.6708	2		12.4182	88.2043	0		17.6113	76.0509	4		12.9043	82.3826	1		22.3883	92.2513	0
36.5217	110.608	24.5		16.5218	144.662	0		21.0909	33.5823	4		17.312	56.9243	0		27.7009	257.264	14		14.0557	81.9523	0		19.2588	82.9485	34.5
21.5982	137.404	3		33.0367	153.536	0		19.9309	88.8931	0		15.5393	120.294	0		25.5193	126.698	0		17.1867	111.834	6		34.8359	97.797	3
21.6721	65.2504	0		41.94	68.0691	0		24.1252	447.928	0		17.2662	374.927	0		37.974	18.5234	21.5		29.28	13.9741	4		43.9978	24.0788	28
24.6451	95.6883	0		60.4444	147.397	0		29.9058	98.1614	4		13.0391	104.683	0		44.2169	128.276	23.5		24.7218	26.1108	31		42.885	145.971	41.5
29.523	43.5514	29.5		35.1048	80.6551	0		33.7892	28.2331	0		17.6692	36.2156	0		25.9561	191.885	12.5		25.25	7.87236	37.5		43.6945	19.4961	36
25.3277	58.2093	1		26.2533	11.6257	0		21.94	108.077	0		20.7063	477.47	0		50.6825	15.2023	42		19.8273	251.459	10		27.9929	125.603	3
26.8188	37.882	25		30.1808	121.904	0		26.4879	75.4732	0		27.2552	170.462	0		24.8067	69.2652	29		18.5037	205.76	0		27.9577	273.272	0
26.6082	73.8106	0		34.0638	43.7183	0		25.3697	78.906	4		22.3411	71.5842	0		45.16	7.04504	7		20.2762	279.488	19		19.634	153.023	0
29.5836	67.7462	0		28.7386	101.071	0		13.139	89.512	0		42.3333	10.9379	0		28.8792	135.353	21		44.3225	16.5779	9.5		24.4182	253.845	52
22.2115	175.467	0		34.4592	184.953	0		33.6504	50.727	0		19.0874	104.347	0		20.6415	217.317	0		17.143	206.595	0		42.36	87.0734	1
49.3087	106.986	81		20.2647	83.9192	0		27.7529	86.7895	0		18.596	51.8541	0		29.1035	76.6347	8.5		42.5327	381.305	73		31.2259	40.1103	0
28.5309	174.103	0		44.5579	158.067	0		15.704	60.9566	0		11.3807	77.9853	0		28.7576	95.7343	22		23.6338	54.6383	29		18.479	44.0918	13
25.5089	79.3993	0		51.1529	47.5858	0		21.294	72.435	0		17.607	100.639	5		22.902	310.462	30		13.3748	47.1574	40		69.403	33.3013	37
10.1608	66.9051	16		17.8376	60.9045	0		25.4333	38.3084	0		28.9738	74.9563	4		21.5327	206.715	0		39.2467	17.5801	0		26.9133	142.3	2
22.3775	180.119	19.5		30.8444	127.68	0		24.5564	31.0079	0		25.5827	129.842	16		28.1867	24.3343	44		15.807	95.7789	29		53.6723	141.459	35
33.555	27.0835	19.5		29.2301	171.985	0		19.4093	101.628	0		14.6644	80.3153	0		18.1588	143.473	23		18.2224	84.4851	0		13.1609	169.275	2
29.9061	506.461	15		30.252	115.469	1		47.5843	33.5803	0		20.2	41.319	0		19.1115	170.26	9		27.3489	229.821	5		15.4059	90.9879	1
18.1074	92.0857	0		59.6075	28.0622	0		19.7945	142.532	0		20.7083	77.9414	0		35.1011	39.1857	49		26.5412	219.201	42		23.2901	260.084	15
17.2338	117.387	18		19.4688	50.8401	0		27.3633	42.9737	0		20.8632	86.6979	0		28.2795	416.599	1		24.2906	80.2112	3		18.3771	20.0699	7
11.5898	121.97	0		34.0928	59.3176	0		21.809	87.4073	0		14.9617	43.8128	0		18.1163	230.64	8.5		32.6586	305.303	28.5		26.3443	130.682	3
22.8755	340.726	0		17.7768	44.3826	0		25.3503	67.5752	0		14.4819	272.291	0		37.7615	79.1103	22		42.7886	38.9962	45		49.2074	120.257	150
16.3816	67.1959	8.5		30.2363	135.089	0		41.2642	119.284	0		14.8197	182.854	0		14.4955	65.1697	11		26.0476	426.13	16		23.5722	105.861	0
16.9157	64.5095	9		31.1114	157.769	0		15.3216	65.8537	0		22.1639	122.754	0		50.8013	33.4408	33		13.2239	171.366	0		30.3429	129.683	0
17.1752	67.3433	13		33.826	34.1367	0		15.85	40.2369	0		16.2966	114.703	22		42.5445	59.1604	47		11.5788	108.719	23		27.78	51.7401	9
13.8583	77.9943	0		24.2767	217.699	0		22.7571	105.2	0		20.9091	203.809	0		18.5329	98.6735	26		12.5946	90.6451	0		35.9604	128.905	5.5
23.2459	88.8154	0		34.0545	30.8075	0		50.7611	80.7397	0		29.3509	38.8547	0		25.2308	134.653	16		22.4333	248.575	27		62.5764	42.0304	2
25.3911	96.5675	0		24.5987	84.6581	0		21.8639	120.281	2		16.43	209.804	4.5		12.501	121.622	0		35.699	97.8639	17		55.8159	302.767	65
20.2879	139.745	0		27.0137	56.657	0		15.1315	164.65	0		19.5469	255.397	16		13.5508	28.7441	0		24.2528	98.1214	5		119.801	113.049	17
19.8133	45.8918	0		27.4851	156.326	0		25.332	88.0981	0		14.3743	43.6674	0		13.6028	141.696	0		57.0657	10.3661	29		117.757	100.2	19
25.6374	106.801	9		85.8769	43.2919	0		23.0186	151.201	0		22.8115	109.463	6.5		15.9742	66.8008	0		22.8656	89.8835	14		31.2984	181.687	15
21.5684	131.055	0		14.6484	114.811	0		20.542	39.759	0		32.9274	293.35	51		16.37	106.624	0		15.6129	103.362	0		31.2231	71.987	40
35.8244	106.662	0		21.5178	92.7663	0		22.7333	22.7957	0		47.4413	32.3286	53		14.2933	91.257	0		24.0662	240.73	8		37.4062	95.6845	0
25.0221	57.9578	16		19.07	21.3166	0		18.8256	76.2808	0		14.0842	83.2649	17		8.54615	58.1818	0		19.868	177.169	1		62.7157	53.3917	0
21.6481	58.3508	7		22.278	182.5	0		23.7378	89.2191	2		9.428	65.8537	0		7.98	28.0747	5		24.5367	186.101	18		29.0415	181.623	12.5
20.0176	64.7374	0		17.28	70.4836	0		17.7333	45.8093	0		36.479	37.9094	45		11.3866	155.503	0		12.1244	40.1085	19		25.731	66.3685	6
24.7156	102.987	17		27.6436	63.0181	0		13.6788	63.6467	0		14.1313	94.9831	26		29.3506	151.539	16		29.295	115	71.5		38.64	9.53289	41
25.0956	78.3384	10.5		33.786	25.7219	6.5		28.4537	124.11	0		22.9758	132.169	17		21.0224	180.73	0.5		14.5505	47.1535	29		26.2029	130.734	9
29.7713	110.883	33		31.9395	94.7343	1		19.003	118.685	0		27.8568	217.04	24		29.3655	162.12	12.5		44.81	27.3743	64.5		25.4045	241.934	9
26.5694	85.1422	0		25.7209	151.168	0		20.1037	124.317	0		18.89	93.458	14		13.6748	252.07	0		48.556	98.5576	90		31.8542	215.523	17
23.6552	119.74	12		17.0859	53.941	0		17.9909	207.253	3		36.4026	168.931	17		28.2924	181.642	25		47.1013	192.532	71		34.9901	173.265	3
23.6565	82.8384	0		19.925	77.5826	0		23.1162	66.9385	22		33.8442	58.7846	15		20.3509	150.128	7		24.908	12.6169	0		36.3922	131.273	8
19.8057	113.766	0		23.3865	90.5859	4		35.8554	34.8714	7		17.5389	336.125	9		11.9367	54.4814	0		28.005	152.5	34		51.9445	38.0253	29
16.4149	93.4482	0		17.4755	58.2529	0		25.0031	186.067	0		30.9562	72.4979	3.5		29.6757	73.0086	0		41.3185	242.097	62		18.0667	68.1412	5
62.0465	175.133	0		11.186	99.9567	2		26.4822	140.946	0		16.4569	57.382	0		28.19	125.67	22		21.1931	59.0425	5.5		39.266	315.059	43
61.3143	209.597	0		17.6579	72.5745	0		56.6878	168.015	0		19.6223	253.116	15		42.6038	279.44	2		27.5186	32.4975	0		49.7921	142.14	0
53.5689	130.799	0		23.0852	146.137	0		20.881	77.4559	3		52.4023	126.074	7.5		17.1273	287.55	0		33.0816	147.857	2		59.6764	20.8717	0
21.5353	178.975	10.5		52.1786	24.9287	4.5		21.6667	56.5294	0		14.6367	115.701	0		14.3046	80.5865	0		17.7124	70.4363	0		28.1553	178.604	0
23.6079	309.914	0		18.0078	212.243	3.5		27.1524	320.817	0		27.8689	56.1264	1		18.5875	41.3081	0		25.055	51.8443	23.5		19.555	125.726	0
16.2713	86.9475	0		24.3395	198.591	0		17.1546	152.283	0		21.4241	90.8746	0		16.4563	111.895	0		18.2252	62.3045	0		44.817	290.259	44
18.0383	82.1427	0		39.1147	274.998	0		13.5117	35.1563	1		43.5371	121.347	0		16.3141	60.1754	0		40.7143	9.67829	63		18.6441	80.6511	21
11.8998	204.057	13.5		25.6278	107.788	0		16.5215	38.8802	0		47.4297	116.305	4		15.9593	54.7428	5		24.66	615.392	9		23.5455	156.356	16
12.6128	111.63	0		25.2682	306.711	0		24.2567	136.096	0		38.1096	289.732	2		13.6166	122.086	0		48.0218	19.7595	107		28.8426	184.12	18
15.9608	180.657	1		29.4038	102.749	0		23.7584	138.208	9		36.1445	305.194	9.5		23.2337	77.8489	5.5		52.1473	16.3204	48		11.4422	105.691	0
16.4358	86.9789	4.5		13.1165	49.6452	0		22.95	185.67	1		45.6842	101.923	0		24.0849	213.599	22		29.5962	96.2407	34.5		17.1807	67.2058	3
22.4263	169.562	36		50.7386	111.458	0		13.0841	106.171	4		50.3631	26.0007	0		17.525	86.1554	4		29.5434	61.7663	75		35.9195	103.357	60
12.3458	92.2474	0		25.3789	82.1388	0		26.9432	31.3773	16		19.6033	98.8622	2		20.0354	85.1768	0		20.5498	131.134	55		25.8648	84.727	42
10.6494	26.9714	2		28.9756	101.611	8		19.7545	47.2695	0		25.6258	348.661	14		18.1914	73.2329	8.5		32.6956	70.1418	63		20.9831	46.8627	1
26.4252	98.2766	0		20.7832	128.982	0		13.7421	129.244	0		25.9439	336.046	0		31.9477	158.732	2		21.387	47.4149	0		18.5179	65.0894	22
16.2405	170.393	0		20.5631	80.9126	2.5		16.507	110.909	2		17.9626	152.951	10		22.9455	173.009	19		21.6767	62.0727	3		59.6248	415.026	21
22.3324	149.123	0		19.605	16.5779	0		17.4982	130.226	0		39.5862	222.827	0		16.0744	284.042	2		12.5764	95.0406	0		44.6604	216.59	77.5
14.8572	117.826	0		28.1544	124.914	4		19.4473	29.031	0		15.2309	91.8486	6		25.0678	163.949	12		16.733	93.1966	0		55.6814	25.4289	0
23.3585	61.8213	1		19.8623	62.8726	12		20.4333	88.3122	0		22.323	32.071	0		39.0572	347.696	53		17.5416	133.285	7		20.5071	126.193	0
13.6344	135.248	0		33.561	144.416	0		27.5554	37.8467	15		48.7081	146.595	0		25.2029	164.943	0		17.5787	56.2638	26		14.1947	106.116	0
25.2611	153.613	0		34.4465	110.364	0		18.0673	198.677	4		19.1437	220.713	17		27.0325	15.7506	2		26.998	38.8527	65		48.8263	144.501	90.5
27.3171	12.5985	0		20.7882	211.59	3.5		28.8362	96.9755	0		15.9422	312.359	0		19.9742	100.234	0		16.7223	138.286	17		39.3828	309.588	46
25.7715	158.412	0		65.52	9.39339	3		50.0844	356.392	0		35.5489	190.469	28		17.6287	124.458	1		26.539	189.791	4		53.7013	30.8025	31.5
25.1528	58.1701	0		23.469	155.112	0		34.6229	9.67829	0		17.9844	152.703	7		11.7046	76.0982	4		11.688	29.6028	0.5		62.7594	69.3832	30
28.74	26.5411	0		29.0927	63.3323	4.5		27.8864	134.756	0		20.4378	295.321	0		16.3438	170.067	5		19.1698	90.5652	9		32.4328	98.9899	3
18.6823	54.2024	0		21.5726	252.72	0		37.4428	221.428	0		13.9356	51.5671	0		22.0825	122.974	17.5		27.0321	103.936	35		69.6618	179.926	98
17.0958	100.662	3		30.8359	92.7682	0		36.7969	132.859	0		11.6146	90.5869	0		24.3759	280.03	5		9.86674	154.037	0		32.3762	105.495	3
13.476	60.1823	0		20.5743	90.9014	0		55.8137	60.0113	0		29.5052	120.797	0		24.1347	183.349	5		11.1588	56.0004	0		34.3048	77.796	0
23.375	75.0408	0		17.583	110.175	0		26.5109	151.622	0		35.56	7.04504	0		37.9678	104.669	21		16.259	41.8023	0		30.3595	65.1109	0
14.4756	36.0611	0		35.0945	81.1773	0		16.8219	163.037	0		16.0805	71.4935	0		19.4417	86.7471	38		24.5424	56.26	56		20.113	119.005	20
22.4418	21.5595	0		32.1169	295.047	0		23.8213	115.265	10		42.3723	82.1999	0		18.1438	115.758	0		17.0243	34.7004	25.5		28.396	222.458	24
34.2418	53.7721	0		17.1469	85.8628	0		22.6385	97.6613	0		21.201	134.954	0		32.8316	74.8166	8.5		13.1792	46.7544	3		25.9494	116.822	19
27.2618	107.118	0		17.8446	40.3345	0		16.5309	126.587	0		30.37	72.7572	0		23.9878	46.0451	0		13.2933	50.6179	6		36.5178	262.413	29
23.3751	90.6734	20		29.4337	94.1963	0		24.5475	53.4742	37		14.9321	218.552	0		24.8583	257.34	23		13.6278	102.871	10		31.4281	216.482	0
18.8	38.8359	0		39.1566	71.1281	0		27.3778	59.5575	31		17.6478	187.714	5		19.5194	138.693	12		16.3995	165.95	15.5		26.4391	149.889	13
21.9006	94.9141	8		23.878	245.497	0		27.92	212.921	0		15.3174	44.925	0		23.7004	128.848	0		24.1069	500.797	42		46.8409	93.2832	119
19.7621	152.147	1		75.212	41.0556	0		37.1075	239.601	0		17.1262	61.1041	0		16.7246	137.082	2		20.1043	81.7379	0		49.8388	109.659	28
23.7584	80.3388	12.5		34.3771	377.242	0		19.84	74.5543	0		13.3711	21.1587	0		47.6844	105.887	3		14.9552	92.9176	0		38.7164	47.2969	0
26.5123	68.9685	21.5		20.9151	220.427	0		20.475	235.486	0		12.2365	89.2041	0		22.7705	225.309	24		16.9013	258.095	8		42.6922	170.35	51
19.7465	116.086	10		13.9781	76.1804	0		23.4484	225.623	0		22.551	420.637	0		16.977	102.273	18		15.4289	41.3316	0		30.5704	104.085	0
20.9838	146.434	0		17.5475	96.4254	0		16.5049	235.898	1		28.7249	150.292	20		37.136	19.2112	38.5		12.8559	160.162	1		23.4946	47.1553	0
22.5783	122.515	0		61.6689	17.5507	0		32.4409	41.8909	11		42.4531	59.0151	0		26.1953	90.7067	46		25.8369	113.215	5		31.766	105.343	6.5
18.7117	164.576	0		31.495	110.045	0		24.3038	52.9389	0		38.3125	135.593	53		25.8047	156.874	7		46.4044	153.179	7		24.8333	81.5913	28
20.0674	109.403	0		24.4847	135.966	0		33.6555	511.398	0		25.1631	149.213	3		44.52	61.9588	52		17.5615	337.326	17		26.5634	167.371	33
38.788	154.075	4		33.8015	90.0223	0		30.779	221.94	0		20.8205	94.1399	31		34.3345	121.147	0		29.8756	167.878	22		18.0863	149.412	21
31.84	67.4534	12		40.825	24.8145	0		65.8971	20.3254	0		38.4867	18.9263	30		16.9514	97.9642	0		20.9757	97.7733	5		59.3267	18.6688	20
19.2875	231.156	9		23.9164	135.769	0		70.9189	113.881	0		16.1544	223.303	0		21.568	171.853	5		27.13	85.7428	0.5		32.6114	96.0971	31
23.4233	79.5026	0		23.3223	164.947	0		25.7962	160.827	0		13.7979	44.5556	0		22.2218	48.7019	0		29.0745	90.644	47.5		17.8373	42.8401	8.5
20.7211	391.646	0		30.2648	211.429	0		64.2653	146.039	0		25.5281	55.4385	25		26.7093	162.47	25		56.0409	97.0601	41		23.4844	44.2646	10
25.3899	152.803	3		30.7255	118.103	0		23.1458	170.853	0		18.6178	84.074	28.5		12.6574	225.739	3		21.4907	73.5198	45		14.0033	100.098	14
21.4491	63.4885	2.5		25.9717	95.0498	0		18.4432	215.326	0		11.3143	32.637	17		34.0106	73.1307	14		47.7647	308.346	0		21.0706	232.558	5
17.6278	92.2259	0		21.6385	43.687	0		17.1431	209.962	2		33.4938	165.121	0		25.6175	156.409	12		27.5117	105.658	0		17.7909	76.6187	3
15.3328	183.125	14		20.7567	146.409	0		42.6844	100.784	0		27.94	72.4683	0		19.8251	112.042	14		27.0528	113.205	11		41.8572	291.257	45
45.6159	124.719	67		14.0047	89.7871	0		80.468	6.35723	0		13.3025	192.471	6		22.2372	142.506	9		25.5711	113.169	21		22.7812	65.1089	7
21.0065	182.302	0		44.9763	66.2661	0		45.0309	207.31	0		16.2522	184.12	0		16.5097	152.528	15		38.8898	139.171	11		27.6656	120.71	1
34.8259	129.141	0		44.3193	54.4698	0		21.3533	49.0579	0		12.1353	83.2138	0		11.652	173.329	0		38.3343	102.545	14		40.0905	126.198	39
38.2467	21.4141	5		25.9091	85.5847	0		16.2808	72.2916	0		11.7564	60.9626	0		11.8807	67.0348	3		22.4524	194.409	10		20.5791	59.349	11
19.9923	163.403	0		15.9746	151.031	0		45.4451	116.869	0		38.867	122.695	0		15.2222	32.9278	13		19.0313	164.265	4		22.7535	594.621	0
16.8571	54.2279	0		30.4431	47.8157	3		51.9704	159.595	0		26.9449	118.506	0		17.944	266.166	13		16.2776	125.924	5.5		21.12	14.3691	3
19.8834	155.961	0		26.2943	179.291	0		55.1931	260.451	0		21.7839	145.688	0		14.8908	140.224	0		14.0388	33.5862	0		19.3261	77.2477	0
19.0147	52.5669	0		19.2765	43.9778	0		74.0386	20.6142	0		15.693	165.569	0		18.1254	365.977	0		26.4377	158.426	10.5		36.0694	75.359	41.5
18.1727	98.0308	13		11.5196	103.991	6		24.4937	99.1432	0		18.4082	61.6841	0		11.7483	204.205	0		24.111	74.7833	12		52.3456	108.405	39
17.3369	41.2286	0		32.5533	5.98713	8		26.2431	52.6578	2		20.275	54.8882	0		22.8293	160.992	0		20.3948	45.6128	1		59.5843	27.9168	32
17.0561	149.747	2		32.4943	19.0952	2		22.6868	107.436	0		23.8952	77.959	0		52.7533	31.3852	79		25.7536	256.352	7		62.295	37.4555	45
19.1533	81.4216	11		24.1328	98.6381	0		41.6275	12.7145	0		25.0795	80.0557	0		42.7988	121.263	77		30.0031	317.025	9		21.6657	88.9028	0
44.3614	117.087	1		37.4949	86.7195	0		41.2437	59.1909	0		18.7331	296.646	11		20.34	139.411	11		16.5371	36.245	4		28.8854	144.282	12
34.4325	117.824	17		30.6102	103.706	16		20.0896	70.3147	0		24.5353	122.32	0		13.2308	187.964	0		21.801	32.7589	13		35.5775	17.2658	33.5
21.6553	183.432	2		24.0711	186.091	0		24.6979	203.166	0		17.9649	109.778	11		21.72	83.7502	0		23.7786	485.955	0		23.2724	114.756	10
24.9613	63.579	4		23.448	183.532	0		36.8727	19.9284	3		27.4146	239.348	6		23.0492	133.655	17		21.5444	95.2933	23		30.88	40.3463	26
17.8165	191.859	0		34.0974	196.592	0		22.5225	90.133	0		19.3677	97.6034	17.5		24.4984	167.408	27		15.9168	68.9705	0		16.5793	166.084	5
19.8881	156.792	0		23.3341	47.8726	0		48.9484	107.963	0		23.2843	67.0584	18		46.0096	125.944	81		29.307	204.441	21.5		32.4616	449.371	35
21.3719	105.638	0		35.1674	217.062	1		68.6991	129.714	0		17.5434	64.592	19		45.0309	220.457	24		13.0046	30.8075	1		22.2709	185.355	9
36.05	17.981	0		17.7878	150.581	0		35.0937	30.9803	0		34.9458	43.5514	45.5		34.4146	84.8625	27		13.5877	28.0563	0		50.74	55.2321	25
26.6348	98.6932	0		17.8665	123.191	0		58.2722	79.7493	0		25.163	82.408	10.5		15.5676	335.974	1		27.32	12.4531	6		33.0151	220.015	17
22.5191	145.023	6		14.3523	72.6333	0		31.3472	104.506	0		33.1696	126.624	0		12.6028	157.284	0		15.4521	335.351	4		27.0146	288.137	10
22.5484	171.497	1		17.5424	133.43	0		29.243	86.415	0		22.1615	79.6528	0		25.3016	118.427	0		12.8022	62.8234	5		29.51	60.5617	10.5
18.9337	88.1767	0		13.1712	80.1954	0		24.9529	89.0405	0		38.3967	263.179	0		19.9627	46.8724	0		20.6697	129.157	7.5		15.7088	95.0132	7.5
23.271	82.1997	0		25.657	101.088	0		18.9914	165.583	0		22.9185	60.1588	0		24.3234	260.874	9		30.1511	21.1586	10		49.3262	269.768	5
30.84	9.96522	0		23.379	228.144	0		30.8545	26.1108	0		36.3595	182.449	0		27.2282	78.1338	34.5		18.9319	195.781	0		17.4469	107.192	2
18.1574	52.5654	0		15.6727	102.622	0		49.1282	153.005	0		32.8678	153.636	0		27.0071	340.894	12		20.7259	104.192	17		30.3356	81.172	15
18.753	62.6113	6		20.1113	41.4859	10		42.397	53.5973	0		42.7679	130.904	0		39.4744	40.2303	16.5		20.5402	211.443	8		63.58	43.1819	67
13.4214	95.0555	0		22.5961	91.9233	0		21.5109	120.145	0		19.3932	114.182	23		30.8523	137.294	20		18.7345	52.1331	0		39.1966	142.693	69
18.2068	94.2835	0		29.3695	93.5995	4		37.665	15.8901	8		23.3414	226.773	22		22.0865	110.753	0		15.0219	146.851	0		47.643	100.77	67.5
35.28	49.1189	1		30.3233	118.273	0		23.8408	52.5419	0		39.3995	406.723	51.5		26.084	103.278	32		50.0078	230.043	15		24.904	85.4402	5
22.3036	47.5875	1		25.9679	70.4836	0		29.2108	89.0334	0		34.1391	215.077	48		24.9031	27.2289	0		15.5275	141.319	0		43.3624	99.3364	39.5
16.4236	107.466	0		54.2255	19.0717	0		24.1133	119.274	0		24.4452	166.439	12.5		15.3703	62.2731	0		19.6211	87.9301	22		27.168	450.732	11
26.7982	182.915	13		21.7492	67.6885	0		27.9267	58.3508	0		22.5795	83.9271	0		21.009	139.493	0		13.3825	92.6229	2		25.2858	139.451	9
20.8912	115.798	0		26.5539	88.3619	0		15.7506	62.6074	0		17.0967	49.9066	0		20.026	261.996	38		23.9511	125.979	0		14.5053	32.3286	18
17.2903	79.1266	0		21.5954	156.869	0		34.9923	24.4797	0		24.7347	270.151	0		11.2006	219.72	0		36.9238	134.917	4		25.0472	152.895	0
26.0958	77.1162	1		22.1482	255.693	1		23.2614	102.429	2		19.1854	240.606	0		17.6251	155.005	11		17.4905	63.8048	0		30.8962	74.6732	0
17.0355	97.8844	0		24.6855	143.277	0		21.8179	97.1487	0		25.1416	300.193	2		15.0227	212.628	12		20.5663	127.61	0		29.06	115.111	24.5
16.6308	87.3105	0		19.3775	77.1943	0		14.4296	90.2084	6		17.5047	352.406	0		11.431	106.38	0		33.1548	43.4099	0		31.4763	34.4214	17
19.0036	68.7463	0		20.8631	111.505	1		20.2111	67.1979	2		57.096	10.2207	46		11.8644	134.533	0		29.552	86.415	7		15.4816	48.2461	0
19.0084	247.694	0		63.3526	169.831	0		21.0635	43.9778	0		25.9949	124.01	0		14.896	33.3542	18		22.2396	341.698	2		29.6218	169.59	12
23.2152	196.987	0		25.6613	247.923	0		26.6365	100.981	0		43.3762	33.9891	18.5		25.9288	285.788	2		13.468	64.4251	6		57.1287	27.7987	3
13.2873	74.2429	0		81.8933	48.2677	0		19.8613	133.366	0		40.5157	14.6599	0		23.0678	113.745	13		19.3113	72.3229	0		78.4058	69.2867	0
24.6933	37.0547	3		30.3093	135.765	0		26.4686	119.769	0		36.7956	45.3698	0		13.9	41.3924	0		24.4626	422.315	10		23.8141	368.539	28
38.53	10.5056	0		37.8042	113.094	0		23.1986	188.39	0		12.2868	82.3826	0		17.275	91.2805	0		23.9014	28.4651	25.5		21.7368	150.508	0
19.7356	151.457	0		22.7362	119.323	0		41.1042	159.685	0		16.7933	54.057	0		13.1195	86.5094	0		25.4165	74.6477	3		20.2853	113.933	1
11.374	115.678	0		24.9068	99.4084	0		64.3712	56.6902	0		35.0784	120.146	3		18.141	104.795	0		31.8262	175.484	38		59.7606	87.3026	57
44.3356	18.6708	7		24.2281	180.905	0		45.9219	71.1808	0		30.1473	132.344	3		19.8737	47.13	0		16.5589	85.6742	0		27.6557	83.9801	16
23.0362	135.98	0		54.8	60.1508	0		34.3641	81.0284	0		26.2993	136.288	0		17.4328	71.3718	0		12.1187	138.913	0		17.0243	60.2137	0
28.0336	119.402	0		41.6406	99.552	0		22.7989	104.671	0		20.4997	133.02	0		23.0429	51.852	19		26.95	12.0266	59		46.9296	59.2351	2
25.4819	99.3555	0		71.3289	18.9263	0		27.9453	51.4179	0		16.5777	220.099	0		30.7415	195.999	58		26.6591	131.32	19.5		62.6071	60.5487	53.5
28.0324	86.5545	0		83.8554	296.811	0		35.86	20.7263	0		29.8412	124.067	0		28.4421	61.7663	61		26.7768	296.064	25		59.7446	26.5411	9
29.6469	53.3986	0		39.6742	144.646	0		17.9671	56.1565	8		30.7486	225.971	0		14.519	123.694	23		30.1728	81.3154	9		28.5107	152.074	2
21.574	80.1359	23		47.8205	183.687	0		24	47.4069	2.5		47.1411	153.671	32		20.4341	72.7827	11		13.9614	275.253	0		36.8503	151.626	0
16.0091	135.084	0		62.8147	43.1446	0		18.2292	36.471	2		14.0722	151.263	0		39.3033	36.1034	0		20.1145	80.0186	0		34.4204	191.843	2
26.6284	40.3463	15		35.7563	69.3181	0		18.5638	219.066	0		13.9677	116.344	0		16.034	79.8147	0		16.5194	83.6069	25		19.9014	86.1418	8
17.5679	78.3068	0		37.5043	232.557	0		21.839	65.0384	0		22.9751	169.028	4		23.0835	62.2323	19		34.3804	212.457	62		35.7813	151.219	23
28.6429	34.4449	6		31.4987	190.548	0		28.7638	51.7066	0		29.2045	339.89	0		16.9612	357.173	0		31.0434	97.1858	0		16.9964	174.768	17.5
27.13	171.222	14.5		27.0175	21.2981	26.5		28.2048	128.651	0		18.4585	98.5597	12		25.0642	74.2488	12		19.0993	58.0953	1		37.0376	55.0297	15
22.3389	76.1884	5.5		25.5409	64.349	0		26.5425	114.57	0		19.2	88.3625	0		33.8233	14.8014	0		15.2277	129.249	16		34.1696	277.916	14
18.3729	75.4691	0		20.5804	242.095	3		32.7462	135.276	0		30.9367	133.928	0		30.0271	83.483	48		29.9018	164.779	28		34.6723	161.395	9
26.0472	90.3079	2		39.7181	46.4657	4		29.7567	85.7429	0		37.8364	63.4425	0		13.2928	64.0457	8		22.2296	84.4655	2		52.3922	133.679	54
31.6143	39.682	0		13.62	94.5847	0		26.2485	82.7047	0		18.8249	265.252	0		35.7912	144.251	52		29.8385	81.3154	0		41.8721	109.728	18
24.76	21.4436	4		20.9528	85.7762	0		19.5103	80.1678	4		16.52	110.466	0		32.554	30.5461	3		23.5315	123.947	0		31.607	64.5786	1
29.4768	228.058	29		19.331	149.732	0		27.9	50.5905	0		17.6313	57.6356	0		20.8359	525	28		25.6218	142.671	45		36.34	120.732	0
17.9388	73.838	2		24.8607	84.0025	0		19.9916	66.0777	1		37.86	46.7585	6.5		15.7826	115.682	21		18.0629	68.0017	0		13.1448	63.4719	0
10.9042	49.1506	0		19.9135	76.4694	0		64.0845	39.401	0		23.22	73.2447	13		20.9436	413.016	0		25.2551	174.825	12.5		15.3784	235.775	0
14.6412	44.7076	23		45.8933	9.39339	0		29.2877	70.3204	2.5		31.3184	92.1651	18		21.8842	95.2286	0		26.7083	28.2331	0		16.4231	190.679	0
11.8432	62.3323	0		18.2513	184.204	9.5		22.6767	96.9167	0		21.1449	233.48	0		15.0545	205.534	0		26.6	41.3131	0		22.5235	57.6609	28.5
17.9162	187.168	0		38.7909	98.3138	0		17.4709	96.2563	0		10.5851	82.5006	0		37.993	85.3262	22.5		14.4094	162.992	14		19.7735	135.335	2
21.7778	37.7346	0		97.8186	127.63	0		19.8494	57.3683	8		17.0143	66.63	0		15.2144	53.0607	0		23.6682	185.159	19		24.4696	208.309	4.5
15.424	52.4573	0		18.0955	53.9057	0		24.2315	132.499	0		17.5116	82.3826	12.5		19.6598	208.615	0		16.3158	167.037	10		33.0756	75.0782	53.5
16.2891	128.481	0		33.83	106.31	0		28.3712	83.0035	0		21.06	25.594	3.5		29.81	45.603	0		17.4088	348.49	8		32.6112	38.4538	2.5
16.57	83.9251	0		25.7197	141.376	3		24.5406	74.5787	0		21.6438	43.2919	0		31.6081	158.822	15		27.9761	117.063	0		25.6488	184.519	1
21.1369	81.4768	5		15.0323	45.5242	0		27.4168	215.212	0		21.6481	170.556	0		25.7379	85.4402	29.5		23.7688	90.5457	43		23.4333	28.4651	0
28.1514	50.1582	0		35.9988	63.0475	0		20.372	79.5644	2.5		18.9975	114.477	3		36.7806	277.187	11		10.9492	175.836	0		40.5814	163.006	3
19.216	95.5411	0		21.7896	86.1424	0		19.469	90.5613	3.5		15.4578	71.6115	0		22.4818	148.249	11		38.0653	35.1013	0		43.966	20.5868	31
13.6018	89.1622	3		45.984	58.8401	0		25.0933	18.2385	0		41.7086	200.171	0		21.3243	93.6919	0		28.701	202.995	27		30.9029	190.125	4
18.7831	55.2007	0		40.7143	180.918	0		42.6779	33.0437	0		35.5499	260.43	17		21.5556	271.484	0		19.7648	64.9617	19		31.8171	73.0107	16
15.0726	74.8166	0		18.6255	62.1042	0		82.0955	281.533	0		21.3609	55.5722	0		59.5257	33.1559	50		43.0796	97.7832	68		18.9259	129.224	0
17.6129	60.8312	0		46.4021	90.7225	0		83.0969	49.4822	0		16.0549	211.089	0		15.9077	149.814	9		37.2289	93.0551	8.5		39.2369	54.7213	24.5
26.4367	23.9079	0		58.148	7.04504	0		27.1116	210.309	0		38.9307	31.3853	13		17.8331	66.7361	1		14.3832	88.2111	20		26.1233	165.944	9
16.328	37.888	0		42.664	224.297	0		16.2746	165.349	0		36.7326	296.225	6		28.3993	61.2474	15		9.91818	27.1444	9		46.6064	107.691	57
21.2256	452.233	8		27.1248	54.352	0		19.3521	84.3771	1		34.5178	26.4972	9		42.6005	61.102	35		11.8711	91.0822	0		45.6863	30.8134	36
19.7009	54.1671	0		33.2463	289.312	0		13.8834	104.418	0		54.447	146.916	0		18.7733	183.672	7		16.6212	111.698	0		22.7244	297.695	0
19.4171	107.735	20		19.8772	74.3217	0		31.9267	8.70557	36		28.2958	132.716	0		28.5209	46.6976	8		15.6097	186.693	2		19.6561	139.313	1.5
14.6578	31.118	0		47.1749	243.556	0		24.5789	97.0562	0		40.6273	47.1359	10		14.8389	233.276	1		12.1102	88.052	2		27.6821	126.219	0
9.54	59.5239	0		108.465	81.9667	0		33.6642	85.2948	0		14.9236	211.964	0		23.3412	66.5159	13		15.128	261.373	7		24.819	179.757	15
27.0775	22.6738	2.5		19.1381	103.212	0		57.4667	41.598	0		19.3549	201.885	0		53.7782	52.5086	40		18.8309	62.8786	0		32.0502	111.582	4
18.7472	152.803	3		40.2273	82.3963	0		82.3842	58.176	0		26.1632	56.9478	0		39.813	142.437	70.5		15.2377	71.0417	0		23.4168	152.842	0
23.7558	186.909	0		22.736	94.1545	0		25.7611	170.043	0		14.3101	159.593	0		13.1617	82.3922	0		11.4562	47.1359	8		41.9425	26.5373	7.5
15.5379	121.584	8		35.7619	78.5198	0		31.5778	78.9946	0		25.834	95.0044	0		25.7565	60.1528	16		20.2262	214.298	18		68.58	68.159	8
19.1039	258.394	8		23.6532	130.186	0		41.9503	284.46	0		22.0941	104.657	0		22.3445	102.733	37		23.1176	78.2557	37.5		33.4336	233.443	8
30.5315	143.247	6		25.0406	175.235	0		25.5	16.6073	0		19.3591	82.2861	0		45.1203	135.518	3		39.1395	93.261	0		21.6958	353.421	5
15.632	243.606	0		86.8045	237.219	0		33.0472	85.7016	0		8.192	51.5339	0		13.9141	208.416	0		53.8607	273.806	79		52.5589	152.709	82
20.1218	66.0903	14		23.9417	189.671	0		30.7579	114.758	0		18.0409	58.3234	0		23.7084	43.0031	0		82.7606	63.3362	59		144.531	97.3294	114
18.0307	221.864	0		45.5171	66.3279	0		22.5763	192.442	0		18.8178	81.8343	0		21.5945	67.6261	0		47.7233	144.541	23		117.826	169.475	107
21.9043	200.02	14		16.8453	198.416	2.5		22.9205	96.1034	13		8.89417	44.5515	0		17.5433	335.879	1		19.291	213.475	9		67.1854	207.906	83
23.5897	126.374	0.5		28.8726	118.775	0		31.6067	12.5691	0		15.356	66.227	0		17.1403	133.456	0		23.4539	46.9884	28		33.0864	52.3729	52
21.48	18.3839	23		39.6247	44.0197	0		48.936	216.813	0		19.9134	170.917	0		22.3971	56.8356	0		43.4968	204.553	24		30.769	79.0791	28
25.4151	78.741	9		26.0073	30.3201	0		53.5541	176.651	0		51.4607	109.637	0		12.222	184.357	0		31.5986	144.076	0		53.9853	47.6959	71
15.9149	270.582	0		15.5769	136.127	0		45.3919	355.49	0		59.376	7.04504	0		23.4596	148.306	6.5		38.085	94.0318	3.5		24.5761	219.459	0
31.948	29.6323	5		44.2755	129.329	0		87.502	17.4111	6.5		32.83	183.952	0		38.2968	369.387	12		44.1354	231.476	13		26.0133	61.4368	0
15.6609	138.234	0		31.5085	193.97	0		14.5809	134.995	10		30.6498	93.3988	0		39.3585	88.9087	2		78.3367	193.814	15		17.456	274.037	0
14.1226	116.773	0		82.7313	83.5221	0		18.6231	243.566	0		20.9839	328.99	0		74.3446	22.3927	0		33.3747	75.2489	89		12.6386	166.218	0
18.2768	84.1911	0		35.012	9.53289	5		18.91	57.2641	0		23.1496	66.8278	0		23.9814	64.9949	0		39.1398	235.602	26		16.9234	136.592	0
16.81	39.8294	0		25.0167	162.433	4		26.0758	135.131	0		16.1606	167.22	0		33.427	104.71	0		24.0224	58.4579	28		45.5247	53.9097	44
14.775	31.5851	0		110.158	25.3129	0		25.15	56.1204	36		17.0079	114.762	1.5		32.3236	101.354	0		43.1784	196.784	0		42.028	34.8164	0
13.7051	152.856	0		28.3403	149.907	0		14.5889	93.1868	0		12.3236	67.7344	0		12.2645	68.6954	0		50.1226	665.651	68		30.5042	427.836	0
17.0238	96.2054	0		51.7673	26.1108	0		16.0272	120.862	4		11.0994	211.042	0		17.4748	224.621	1		24.0594	140.069	1		59.3997	181.821	23.5
20.8743	113.95	5		43.6127	149.515	0		23.469	133.969	0		13.36	128.38	0		20.511	198.697	13		27.2597	161.166	13		26.3874	269.519	6
29.0076	92.2259	0		20.4665	105.935	0		43.8586	37.1883	0		16.1533	82.2509	0		21.1985	61.3686	4		17.478	86.9848	3		14.5623	88.6238	0
15.4187	80.8792	4		17.1815	105.349	0		26.1918	101.06	0		14.3747	51.3039	0		19.1908	629.078	0		11.6394	71.2992	5.5		51.6274	204.205	77
29.255	47.5485	0		31.9253	147.686	0		12.1325	27.7216	1		37.0492	219.063	0		25.6155	62.4776	13		20.807	67.8896	0		21.9354	48.7348	3
27.9171	77.68	0		21.0475	105.648	0		19.303	97.5179	3.5		12.6282	72.7552	7.5		12.9552	116.277	0		23.4246	124.694	0		35.7488	96.4647	53
38.58	26.9735	0		71.1089	45.7817	0		27.62	204.419	0		20.306	205.182	1		21.5133	385.397	15		37.4277	393.717	0		24.3978	84.3221	0
18.0729	234.62	0		22.1487	109.505	0		37.776	153.344	0		7.28545	30.4066	0		38.1222	79.7629	30		34.4404	338.091	0		43.0475	159.278	10
16.2322	82.7105	0		52.0628	144.699	0		29.3515	120.494	0		36.7063	179.9	4		36.4829	80.1039	37.5		66.8734	240.356	6		31.471	78.1671	19.5
17.0868	121.062	0		83.0431	63.8807	0		22.6154	292.45	0		27.7409	58.5231	16		24.1734	249.624	18		39.435	152.71	0		23.1481	291.546	21
9.52774	47.4208	0		14.0847	28.0563	0		20.473	103.962	0		11.7587	263.386	0		23.5024	147.755	32.5		73.396	12.4531	0		34.2439	168.623	39
28.7323	147.92	12		45.04	15.8901	0		42.4045	142.759	0		14.071	86.9398	0		22.0589	75.0021	14		96.7552	83.0865	15		32.0008	110.007	51
17.9873	75.7855	2		49.588	151.988	0		38.7651	299.117	0		24.6446	52.9428	0		25.9014	446.761	25		64.0385	174.907	0		42.7838	104.528	9
9.88783	47.4208	0		16.1221	42.8342	0		35.58	28.3726	1		18.0852	146.281	5		40.3197	129.22	16		39.4969	278.665	16		31.49	136.031	27
31.4613	213.921	27		30.96	12.3136	10.5		25.5819	180.131	0		22.2393	70.4955	0		13.4495	90.7973	7		63.4971	148.304	0		19.6676	88.8014	18
20.2847	87.8968	0		16.2818	38.9903	0		48.636	49.6119	1		21.32	45.5263	0		26.5389	251.685	18.5		68.6651	322.358	20		21.9883	62.6486	15
24.1552	51.3078	0		33.6263	94.3476	0		14.82	70.0021	0		23.178	72.1599	0		48.21	40.7727	65		23.8848	167.734	3		22.8492	40.5114	2
26.85	142.327	13		49.264	9.94776	0		17.8116	161.916	0		11.984	121.318	9.5		30.453	86.9632	50		44.5287	44.5006	29		39.2425	15.6346	10
27.5432	54.5974	0		14.6459	69.4302	0		23.602	113.816	0		22.5959	155.338	0		23.471	177.381	4		17.2726	75.3572	0		28.8107	102.555	36
29.3	22.0961	0		32.788	13.3964	0		20.9224	60.6971	3		31.0984	144.767	0		19.2042	73.0068	0		40.9462	84.4969	52		47.3741	154.637	27
20.4037	103.512	0		32.2888	212.03	0		27.3694	406.631	0		34.0414	401.267	36		31.3331	110.319	15		30.9177	106.479	14		61.3156	207.082	50
26.3791	150.541	0		14.38	70.2949	3		68.4309	69.8076	0		13.5998	636.985	1		19.645	187.23	61		34.8875	158.023	0		32.8597	398.436	10
31.4123	152.391	7		21.5838	58.178	0		73.5071	360.749	0		16.688	198.059	8		9.92842	47.3854	0		13.11	54.6033	6		20.697	163.429	5
35.56	170.515	0		38.3587	38.8488	0		51.4935	263.861	0		22.8733	106.858	0		12.0964	71.1773	0		11.8977	112.807	5.5		19.2945	153.699	37
46.514	14.6599	0		32.9904	257.462	0		26.9153	72.266	0		19.293	42.0342	0		28.8697	62.9059	25		29.8004	110.118	25		13.4787	47.3796	1
29.5414	70.9219	1.5		21.5006	70.4088	0		20.7258	53.5879	0		15.309	153.304	0		30.2063	52.6152	16		26.1655	123.586	6.5		37.3229	12.4186	29
19.7324	238.637	0		64.5733	66.3001	0		27.8507	101.93	0		13.5328	122.491	0		22.7331	72.4055	1		17.2378	126.91	0		15.8653	164.303	3.5
13.2014	40.9161	0		37.585	346.049	0		46.4309	122.306	0		38.4118	97.5829	48		30.9044	116.02	18		38.3268	103.877	23		77.062	19.899	18
12.4114	12.854	0		52.3323	149.532	0		99.5304	52.9977	0		30.3933	588.313	19		11.8558	96.3566	9		24.636	9.25994	42		76.1843	35.5651	24
17.171	228.508	4		18.7153	72.6118	0		30.29	83.9628	1		14.8207	184.976	0		29.2698	331.976	30		23.7536	36.3559	21.5		40.3004	146.163	14
21.6615	284.191	11		15.8518	94.4524	1.5		24.4778	82.3098	0		18.9447	70.356	32		25.6033	205.009	21		59.2652	292.104	26		17.08	199.095	0
17.3683	192.939	0		41.2071	36.5084	0		27.8376	45.0547	31		17.865	149.834	1		32.0521	168.497	36		27.6261	56.3759	22		24.8765	71.354	8
19.8579	121.255	7		49.6367	11.8812	1		42.0737	122.873	0		18.9335	86.1496	0		22.3818	98.4502	22		50.51	15.0569	0		26.6775	12.0266	3.5
22.6252	106.316	0		46.6	13.3964	0		39.3415	117.317	0		20.7165	45.6128	0		38.9118	211.604	43		56.8322	48.2775	38		50.6556	120.544	31
17.4125	179.659	0		22.6652	314.135	0		93.9376	51.5671	0		22.1192	56.0025	2		30.1285	62.6591	66		80.195	8.84508	14.5		30.7425	155.621	36
11.5324	89.0584	0		23.7222	75.5026	0		19.9304	148.845	4.5		21.8413	146.971	11		11.1511	198.43	0		20.9441	85.5421	10		23.6206	82.5132	0
23.5255	61.8134	0		18.765	39.2791	0		24.815	14.259	11.5		51.6636	143.227	16		12.1515	45.4968	5		19.6653	144.709	9		50.603	300.434	31.5
22.154	40.8001	0		16.4067	69.2797	0		14.4664	63.026	3		32.2874	74.914	29		11.3506	41.7454	4		49.2238	170.762	49		38.0449	214.761	36
28.3371	51.0503	0		23.0533	41.7396	0		19.1835	123.787	0		35.4495	120.933	0		19.5345	151.188	17		38.8105	66.5429	28		14.1997	231.544	0
16.9376	124.37	0		27.2894	359.103	0		30.4474	41.1677	0		16.9857	264.688	5		11.0125	134.403	0		29.9148	176.171	0		27.8497	191.085	4
14.9444	88.9153	0		35.0187	121.786	0		18.237	152.526	0		15.6819	99.2769	0		17.217	85.9826	0		17.7515	59.7303	0		44.5533	193.295	44
19.6614	148.91	0		42.5626	345.025	0		17.9321	91.2728	0		10.6026	54.9746	0		12.8618	137.259	2		19.4623	64.1617	18.5		52.5059	81.7873	54
18.9486	31.0924	7		25.8513	123.899	0		18.2085	193.723	0		13.7928	81.6404	0		27.1187	129.827	16		57.1713	541.385	27		94.8329	23.3655	65
18.516	41.4526	4.5		19.1743	17.4053	0		18.3592	86.7451	1		28.2812	60.3001	0		19.4062	168.214	12		53.6795	59.9878	18.5		22.404	73.2741	29
17.9695	95.5058	8.5		28.17	149.523	0		25.5922	53.5842	10		12.4168	202.156	0		33.4893	109.517	14		39.0145	82.52	0		17.2112	109.142	0
27.0509	64.1362	9		49.7084	204.408	0		25.292	163.27	0		14.658	227.472	0		17.816	122.894	16		29.9124	97.5218	9		35.0753	153.351	6
35.3614	86.8982	1		26.3777	71.6332	0		15.0874	91.1372	0		22.1891	204.642	20.5		27.2964	355.203	38		16.9578	86.3856	2		22.964	81.9875	14
24.3485	123.163	0		22.4842	84.5441	0		30.6514	12.5985	0		25.4895	96.785	0		22.0145	90.9839	40		14.3362	294.932	0		27.3589	72.8359	20
18.5454	51.4511	1		29.9186	33.1559	0		26.3123	181.607	0		20.4416	169.358	9		33.6653	75.7325	24		11.4244	165.553	0		25.2292	102.588	13
23.1419	84.9446	18		26.1506	58.6083	0		12.073	90.5472	0		27.9327	200.983	2.5		43.2902	101.935	34		27.0888	82.7769	0		39.744	80.0657	17
14.42	40.5152	2		24.5725	27.7216	0		14.9234	64.5685	3		29.5972	71.3266	0		25.1331	150.021	21		51.7847	129.986	87		37.8125	99.6972	9
21.8312	49.9321	1		26.0833	53.3692	0		25.845	23.1061	6		46.0459	58.6122	0		24.8405	175.837	23		106.372	26.2562	37		43.516	100.917	56.5
16.4397	158.72	0		35.3129	31.9277	9		19.7722	66.0424	0		21.053	97.2134	13		15.6815	84.6129	0		69.9542	150.404	42		48.7987	55.0356	61
19.1521	123.08	10		20.4949	234.412	0		12.1494	42.0559	2		18.9951	115.341	0		26.8614	63.6193	0		83.548	168.075	68		30.4773	30.9529	27
18.4353	121.986	0		32.7188	167.449	1		84.5513	246.196	0		18.0686	401.315	0		39.3131	107.864	0		38.8185	27.6319	43		27.4496	55.576	31
15.2703	95.826	7		43.3868	217.717	0		67.1418	316.43	0		22.5079	170.59	11		42.129	147.028	35.5		18.2324	232.741	17		98.8011	153.585	90
24.59	11.2557	3		30.9139	65.618	0		47.7267	11.1934	0		39.3586	87.0714	1.5		19.5508	51.1368	0		25.6397	125.578	37		57.9188	55.4983	61.5
16.9646	379.056	0		24.2643	92.7937	0		35.3101	173.555	0		21.0938	105.628	0		13.5184	161.581	0		46.8162	89.2824	31		77.9167	401.687	82
28.018	111.72	0		80.5412	139.346	0		36.514	19.2112	0		9.3786	143.74	0		26.7338	282.374	2		19.2167	62.416	16.5		27.9095	108.798	18.5
20.8108	52.1116	7.5		52.9909	174.451	0		39.8575	35.7891	0		25.5311	222.986	4		25.5769	73.9854	17		32.1039	86.0096	14		13.7371	82.1741	0
33.6036	107.678	0		23.38	80.3426	0		21.3384	168.679	0		21.7031	116.7	7		25.4649	192.086	13		26.8615	63.9003	11		38.4993	297.477	34
23.4379	133.95	6		31.6978	22.9587	1		24.2796	111.594	0		21.1859	96.2249	0		43.2634	143.275	30.5		42.7782	136.532	35		23.7648	91.0705	10
14.7154	84.6011	4		19.1376	148.083	0		29.2519	82.2842	0		24.0567	99.8035	0		28.1753	270.126	31.5		31.9007	84.0333	22		57.975	15.6346	93.5
12.8995	90.2864	0		59.6273	158.816	0		40.716	309.353	0		11.7915	255.981	4		15.7737	64.5606	0		37.3358	203.373	81.5		22.34	71.2933	21
28.5327	17.696	0		32.744	129.467	0		31.4937	117.049	9		16.5329	150.243	8		24.1142	541.21	22.5		35.7551	343.767	0		19.2236	42.8401	19
21.3315	55.1074	0		20.315	58.6357	0		60.064	6.35723	2		14.509	150.278	0		23.8513	87	25		58.06	18.0138	27		38.5691	18.3839	0
57.1367	77.9789	0		47.883	365.062	0		34.9343	109.085	4		24.9377	76.159	2		34.194	81.1444	38.5		64.2651	191.326	3		22.2088	213.66	1
58.9573	23.6504	0		91.696	41.8207	0		18.8444	55.7745	0		18.7769	242.546	0		20.9629	73.1796	14		25.5613	87.2991	18		21.2895	137.556	7
12.29	25.7394	0.5		36.3258	55.7066	2.5		12.4852	51.1977	0		12.072	32.7785	0		39.1011	74.1308	25		34.5892	39.9873	0		26.3389	214.537	7
16.7804	176.06	0		24.7991	86.4786	0		18.5382	68.4908	0		21.723	104.771	11		24.237	128.935	15		79.3978	55.8629	0		51.1078	100.218	60
22.0576	46.2102	0		26.884	65.9932	0		14.0476	140.642	0		27.4236	115.426	20		35.3442	356.094	34		19.1775	55.1771	0		42.1218	52.1036	12
23.353	44.2313	1		16.0836	86.0311	0		17.2875	59.9053	0		22.3716	206.841	24		47.2479	440.44	39		55.0085	42.5766	0		58.9073	29.031	20
14.2146	193.955	0		44.0828	172.205	0		21.1922	217.024	0		21.24	52.5419	8		37.3221	297.742	40		42.9699	164.484	0		35.4965	120.767	23
15.2133	36.5981	5		70.3964	22.0226	0		28.2406	96.7595	0		13.1229	38.4244	2		22.6494	128.068	11		31.6321	72.2403	54		41.144	94.3822	15
25.3605	369.944	8		47.26	13.2863	10		67.6069	60.868	0		27.6514	9.6783	0		33.7614	93.0226	21		34.9192	104.684	0		16.0444	15.0628	0
51.106	83.6323	0		20.9552	173.479	0		91.5391	256.649	0		19.9648	90.8922	0		41.6906	128.793	54.5		56.2415	43.9797	0		40.6596	138.004	56
26.6279	70.7824	15		32.4175	170.696	0		59.15	11.8812	13		30.0467	94.5976	7		18.5187	332.7	0		25.2148	52.4405	0		33.3031	93.1082	39.5
22.7325	89.736	3.5		43.4545	163.94	0		60.2733	37.9094	0		19.1454	188.997	6		10.4536	53.0607	0		42.9102	233.745	0		83.0976	30.9844	47
25.7618	20.6162	1		28.5624	90.8502	0		69.1657	26.5411	0		19.576	226.114	0		23.2771	296.137	0		67.316	17.4111	0		118.411	21.5595	39
30.03	54.0884	24		43.1047	113.711	0		37.9595	86.3431	0		35.6202	254.18	0		31.4491	275.245	4		32.796	147.453	0		31.2	78.6429	14
14.7265	137.283	0		31.3586	195.117	0		24.0109	176.632	0		13.9884	374.129	0		52.6323	30.1197	14		28.0133	76.6148	5		51.7364	18.8083	37
18.143	46.0451	0		36.4446	31.4088	0		23.9171	80.7581	13		12.0307	108.148	0		58.2022	112.795	49.5		19.5964	47.9147	7		26.179	132.885	4
27.9026	176.689	0		65.5567	34.8105	0		16.8451	103.085	4		10.2496	146.92	0		23.5435	98.3195	12		30.0624	64.9694	15		73.7309	26.5432	129
24.2207	54.4893	0		24.4528	63.7903	0		38.5467	8.70557	9		17.6725	187.083	0		38.555	255.081	1		14.7061	172.654	0		29.5536	187.981	17
19.0776	108.791	0		24.7522	102.472	0		31.0782	26.9676	0		14.5547	75.3905	0		44.6125	49.0734	7.5		27.8822	80.9086	17.5		60.16	6.35723	70
31.2	18.2385	0		22.7224	203.194	0		21.4951	83.8898	0		14.3117	56.5449	6.5		36.8112	174.021	32.5		64.851	126.993	32		60.0732	254.168	29
22.3069	181.374	10		30.0376	86.817	1.5		31.2127	67.5724	2		16.5014	149.268	0		58.7353	64.5664	47.5		25.4699	232.226	8		35.8693	139.358	4
29.3972	418.388	0		20.1588	211.278	1		15.1604	133.693	5		13.6679	133.211	6		21.66	204.088	10.5		39.2673	45.7523	18.5		60.5236	22.7957	18
17.5541	82.2419	6.5		30.2883	94.8504	11		50.782	55.1457	0		10.331	78.3737	4		19.6147	67.3374	2		25.7213	190.251	40		23.6556	133.486	7
30.2007	51.9915	27		31.9782	29.2865	0		56.7309	396.095	0		12.2475	110.189	0		18.9864	117.775	5		28.3011	357.952	0		30.8228	180.039	64
[truncated: 2,749 more rows]

## Sheet: Mouse 3
A treshold value of 2 was used to determine if vessels were perfused or not.
[truncated: 5,890 more rows]

## Sheet: Mouse 4
A treshold value of 2 was used to determine if vessels were perfused or not.
[truncated: 11,360 more rows]

[truncated: 2 more sheets: Mouse 5, Mouse 6]
