# Supplementary material for: Abnormal morphology biases hematocrit distribution in tumor vasculature and contributes to heterogeneity in tissue oxygenation
Source: Proc Natl Acad Sci U S A. 2020 Oct 27;117(45):27811–9. doi: 10.1073/pnas.2007770117 (PMC7668105; doi:10.1073/pnas.2007770117)
Supplement: Supplementary File [file pnas.2007770117.sd02.xlsx]

## Sheet: Mouse 1
Day 0			Day 1			Day 2			Day 3
Diameter	Length		Diameter	Length		Diameter	Length		Diameter	Length
22.6417	89.9562		34.6917	190.335		15.7127	83.9468		50.5609	318.197
48.1484	132.051		18.4713	77.8083		36.3973	135.249		47.668	100.534
30.023	58.4923		55.1631	23.0805		64.4567	138.823		66.0112	156.641
41.2137	101.879		73.208	151.783		55.4615	209.004		14.4683	76.7532
44.3022	20.2154		76.3425	13.4023		55.8491	173.26		19.1636	81.5943
62.9773	25.026		19.5033	420.144		89.692	40.8946		29.3712	80.0536
48.8862	57.1226		35.6171	45.2119		37.797	296.445		45.457	471.409
21.517	197.323		30.8053	147.269		65.8652	208.664		27.1442	279.136
69.7864	208.837		45.2927	19.2406		40.0012	135.217		65.0062	80.0577
47.4129	39.2497		26.5648	124.81		30.1246	101.761		62.0625	447.576
37.9932	108.533		26.0811	78.8526		42.6036	107.998		23.4459	132.45
51.0578	29.307		14.0949	130.077		23.1305	105.599		56.1811	175.437
19.2839	75.4386		19.0656	199.107		25.4621	80.2576		17.5408	109.147
53.2493	132.763		29.81	19.7536		25.75	68.9724		32.3014	57.489
28.279	145.428		21.4369	264.944		41.1309	157.356		20.283	58.8271
35.6575	28.75		33.2567	237.863		23.2389	87.8111		22.9204	103.94
18.4	52.257		49.0317	273.35		36.1214	60.6991		29.0779	183.026
32.6947	393.76		73.624	16.3166		41.1763	28.9189		46.564	16.0355
56.0118	274.179		12.2069	218.119		18.4818	449.063		38.3822	63.5937
19.3148	142.366		58.3126	50.219		45.6886	16.8943		30.2255	75.2174
23.3545	102.105		31.2109	389.72		42.7767	50.0862		14.9111	174.378
18.5442	60.2609		35.9053	205.313		30.9796	111.753		19.8469	57.1185
28.2673	211.655		32.7033	88.0775		46.5698	377.945		31.7782	20.3694
25.6116	239.25		33.01	330.409		35.8135	160.608		27.4452	51.0209
40.1013	111.396		23.4708	55.3146		45.5428	209.467		21.6012	50.2152
41.2731	99.6569		23.0222	62.6113		72.41	39.798		48.2751	313.528
39.56	25.5684		29.5332	125.382		31.7173	130.927		52.7733	107.45
38.8043	85.3223		32.7723	125.98		40.5719	291.125		21.3788	201.47
58.805	36.7874		43.5854	96.0953		65.8508	381.606		15.87	96.0154
23.6695	157.856		76.8122	144.161		25.5149	111.477		18.8825	49.9301
39.1177	210.159		45.8873	170.452		18.5347	56.5487		22.1386	107.582
29.0452	370.098		47.7382	144.478		19.8925	203.001		22.3054	63.9062
36.6354	99.1769		36.4357	146.882		13.888	88.4725		17.716	218.26
55.463	40.1123		28.0546	268.169		56.1309	204.387		107.584	37.0379
31.4351	119.71		69.5841	200.755		33.2322	123.641		61.2702	232.462
19.8672	163.324		85.804	96.2853		34.0744	291.848		79.6068	214.247
15.2338	47.3853		88.0055	106.915		89.2455	17.0082		106.028	21.7049
22.2188	195.592		78.7745	64.2167		20.4218	106.593		15.6566	159.482
27.1718	100.517		33.033	151.249		32.9255	69.2869		25.96	18.1539
19.8481	76.2433		32.0966	158.417		29.3209	235.91		27.4518	488.471
19.3236	74.2409		21.399	113.785		20.9341	111.102		29.5792	106.502
22.912	88.7496		19.4269	300.993		22.0349	112.141		17.9844	251.889
37.6994	79.7789		40.8847	89.8285		25.3914	93.3106		69.4547	140.877
39.605	21.986		35.3665	67.919		18.762	90.7785		46.67	12.0266
44.2339	138.108		31.2115	166.325		54.1862	150.744		26.2297	171.504
46.3395	466.157		15.195	32.3227		32.0772	258.038		33.0568	89.9011
31.1026	225.404		28.4812	135.742		38.3587	269.527		87.0943	93.8395
69.5943	19.6376		19.3545	99.2689		26.6488	65.6769		72.0419	319.154
41.8398	195.419		16.5091	109.597		42.856	13.3964		26.4017	112.695
24.2917	87.6667		71.0233	154.075		36.2413	119.148		13.9914	73.7424
25.1497	95.1601		37.8064	126.18		61.98	34.2995		23.8424	133.923
16.332	98.2077		39.7098	129.507		31.1733	92.0943		40.7785	66.4806
39.425	105.149		29.4862	133.651		27.7377	284.462		27.1619	143.329
36.603	122.443		41.6832	214.7		22.2407	134.264		46.0457	11.0539
27.4707	153.412		45.6868	147.933		18.6843	47.5897		37.9682	32.8984
37.4634	209.27		63.1747	135.324		35.1512	227.856		30.1018	45.7602
18.0091	157.978		25.5463	68.3475		39.039	51.3078		25.1115	229.007
35.0108	29.3453		25.4769	94.0105		39.5619	317.977		58.4267	62.3617
33.1591	206.666		23.5642	57.7516		18.1709	56.4074		29.2535	101.672
49.065	12.1285		23.4857	11.0539		23.9326	99.4634		27.3136	106.798
32.3273	78.5615		26.2341	54.0608		26.3324	106.717		24.5243	119.6
40.3257	140.547		41.5267	152.638		21.0062	151.202		13.89	107.363
21.2124	72.1662		91.04	4.98159		24.6715	124.012		42.0723	56.0024
15.0929	89.3582		97.3011	38.3841		33.3345	229.096		32.6	11.1934
21.7263	103.84		47.1102	116.391		17.6442	340.683		19.9908	108.505
23.6425	241.915		30.6876	71.9733		42.464	59.9268		30.653	308.122
16.1085	93.0316		45.5351	166.339		28.1307	236.944		40.0641	457.666
9.32839	75.1017		27.173	139.682		22.2753	82.3943		25.8075	172.478
26.9277	64.0496		27.3967	11.8812		52.2594	120.603		21.6855	35.8147
16.0933	188.105		28.2161	176.804		35.1107	99.309		28.4483	123.78
31.9233	18.6649		27.7021	79.9543		65.3062	25.5684		41.3886	84.1414
25.3811	71.6292		41.7358	211.944		14.8057	20.5809		18.0158	53.3947
54.6886	198.171		44.9091	212.992		27.4356	37.6331		59.9033	8.01776
29.5814	181.255		31.0806	57.5214		22.7133	17.4715		43.6588	235.483
36.55	57.4476		58.7216	307.564		18.4809	217.75		51.6686	107.263
30.6552	79.3264		45.9267	30.0037		17.7933	35.6437		21.5631	162.646
25.98	14.9849		64.567	268.215		22.312	30.8016		23.53	151.102
25.5487	46.6918		58.8094	123.873		29.3833	334.849		31.06	34.8931
24.572	253.572		20.7467	154.446		19.0664	116.303		52.4721	114.497
20.0233	163.029		28.7212	67.3707		22.8127	117.942		48.2653	94.8732
23.7836	197.019		16.6052	75.3355		17.5324	118.763		83.2242	50.1582
45.3267	20.7322		16.8436	80.0165		46.8628	133.549		26.7411	45.5854
45.9846	23.9373		20.32	32.8924		59.3985	312.971		19.0151	160.251
88.9415	82.4442		27.9745	111.762		25.0855	108.962		19.8885	345.801
38.3314	13.5418		32.3859	173.46		30.1414	394.605		53.8441	138.088
24.9064	73.639		82.5164	17.6961		70.1465	101.444		39.8181	356.388
36.4341	262.476		53.9976	63.9908		38.2283	157.439		13.5337	96.1167
45.136	6.35723		75.7075	135.854		55.428	27.9717		43.945	7.87236
33.5151	194.185		34.2726	205.86		65.04	4.9816		16.8453	158.437
51.335	40.2625		64.7914	350.113		22.7956	214.462		20.5771	9.67829
33.5759	197.866		72.0762	86.1046		39.1545	162.204		13.97	45.3161
16.1562	38.4283		55.3	13.3244		20.5307	75.2553		34.726	232.877
56.9836	32.8945		33.429	126.689		37.9488	284.723		27.6059	133.339
33.5065	155.597		60.9522	96.0731		42.5098	137.4		23.4914	36.245
55.0042	121.141		26.2433	13.8581		43.2922	163.415		15.775	45.6619
14.2757	62.3719		52.5737	54.8366		58.7941	162.533		15.6079	133.574
15.6904	56.1146		19.1683	24.7646		29.0261	120.526		46.9316	231.734
25.0858	42.893		52.6476	71.5841		17.1651	89.0817		52.2321	127.467
24.4026	123.922		67.9	13.6872		19.9419	113.225		42.26	118.521
33.536	231.987		55.468	45.0704		23.0226	142.095		33.104	86.0496
36.6693	32.8945		53.2311	24.7411		20.6836	102.438		33.1442	81.2014
32.3381	104.738		42.2922	168.157		33.456	7.04504		41.48	11.1934
19.7608	75.0644		27.9716	82.1447		55.4021	48.2461		23.9531	187.106
30.1477	195.696		27.4183	221.24		42.0058	55.5995		27.0896	56.1184
54.858	19.899		17.1556	89.894		73.4969	30.8075		35.4075	53.2787
25.1538	135.663		20.417	100.906		23.1721	124.206		29.6962	285.751
34.6533	36.9512		34.5579	76.2994		23.627	225.731		42.6884	78.1184
23.6875	73.8695		23.4538	50.9542		28.4073	58.8952		30.8977	123.713
37.0662	80.7855		21.2455	59.0975		21.8137	48.2363		34.3509	27.3999
18.0607	183.206		62.4805	73.9325		33.6411	110.897		37.8209	42.5766
42.4279	145.377		28.028	152.025		32.81	11.8812		15.8721	175.648
63.6283	52.7759		46.94	289.363		21.298	150.123		60.1159	145.886
76.1874	91.9635		79.0974	156.933		19.1241	226.575		71.6033	7.32994
29.668	13.3964		67.1386	134.887		30.7198	272.26		35.96	87.8082
29.0543	12.854		34.9803	131.189		52.93	39.9434		54.7446	171.617
19.951	168.68		33.9897	215.534		28.6965	192.25		28.9357	27.2289
19.2752	69.0253		21.3175	113.618		72.9259	38.7387		25.3955	147.88
15.88	124.057		40.8948	42.4371		79.8535	109.093		27.5879	107.509
32.2278	53.3398		17.8083	80.9165		36.47	140.923		24.0228	118.389
13.5042	261.784		19.2032	103.936		80.16	32.2126		30.1122	123.867
135.273	47.9612		68.1733	23.1355		53.0446	192.383		37.02	155.708
66.1229	86.5466		46.1513	235.963		30.474	289.825		27.6305	310.968
49.1297	145.074		35.5295	149.988		23.0135	106.622		42.1907	313.186
28.154	129.124		16.7956	180.038		34.9748	281.266		24.4258	54.057
30.716	16.3166		24.202	99.7482		24.309	71.1163		17.0669	107.711
31.127	68.115		22.488	67.0906		25.445	113.801		42.9	28.634
26.6038	208.256		44.9678	205.594		29.5206	263.358		23.5477	98.9996
27.2755	57.3977		24.2011	269.023		29.5191	70.5151		35.3368	199.76
27.4664	104.799		46.5112	41.6295		36.1045	156.274		57.9674	51.7125
60.8738	142.548		29.0296	60.4565		44.9338	92.9682		30.6741	150.04
22.4672	66.6808		23.5477	26.944		49.0429	37.4497		60.8593	140.835
19.6178	93.8277		48.1511	414.99		32.5271	302.259		15.9788	72.9813
19.2352	76.438		20.8022	98.982		41.6572	152.777		24.7922	147.384
57.52	68.1177		21.4665	76.9518		23.1624	106.589		49.9885	152.888
41.6111	128.356		25.8214	81.6535		27.7082	156.421		30.9804	120.298
33.1418	239.945		23.2044	164.059		37.6338	77.3065		39.98	7.87236
28.72	10.7925		57.3638	36.5064		53.7185	301.238		26.2169	186.182
17.4709	116.089		26.9887	114.735		76.9625	11.3388		37.1139	329.812
27.092	60.1904		29.8667	32.9239		55.98	119.044		24.3719	92.9313
30.3414	118.921		21.726	177.084		69.91	8.70558		43.0185	104.929
48.55	18.2326		25.4359	78.075		20.9244	47.4208		30.9941	96.8239
33.6308	187.427		47.556	6.35723		20.3896	253.214		27.3669	57.6415
14.2688	151.131		40.1068	263.159		36.74	82.8246		33.818	93.3048
23.6883	71.2127		34.9804	288.482		29.4855	200.371		19.2308	79.5605
28.5544	170.183		29.0483	131.071		61.9038	53.7701		47.47	30.436
27.7539	41.1034		55.0785	24.1928		75.468	15.3477		29.7034	91.453
35.7781	235.465		23.8891	116.138		38.4892	119.969		27.1252	166.414
49.1166	133.682		16.2019	48.8199		26.0492	62.9944		20.3271	81.2074
69.8822	19.783		71.3283	184.707		49.8832	62.2181		62.9878	188.463
51.817	72.0165		29.0306	89.2631		19.1146	286.553		52.882	198.078
46.6595	99.0942		62.2141	185.225		32.5745	116.024		57.78	26.1167
21.0984	187.254		17.053	52.133		34.5463	120.112		26.0646	177.562
28.8393	236.79		26.8573	144.321		28.0011	379.95		67.3669	65.2484
26.3748	74.2665		44.8842	85.0119		29.0755	54.5994		55.1763	70.5557
40.7333	17.4661		45.744	8.84507		19.8681	136.337		37.0657	151.775
36.8364	84.9042		17.968	95.8063		50.1713	23.9353		32.1222	157.968
50.1017	66.0739		51.5046	52.2843		41.0859	102.425		31.7571	153.072
23.7	218.128		44.525	20.7322		38.1963	63.5789		65.1428	86.81
36.64	32.3646		49.5398	163.478		16.7665	104.066		30.4521	154.845
37.6756	39.9669		58.7867	8.70557		82.8037	245.727		40.5771	81.852
19.0098	149.125		54.8036	82.2783		25.4127	47.6461		27.1952	65.6769
28.9115	72.1521		18.1925	85.7154		15.0338	151.792		30.7677	178.772
45.5478	172.408		15.5317	59.8718		27.5253	453.625		27.5354	67.3374
29.0615	154.452		39.008	23.0747		35.2351	295.601		15.5284	124.922
48.5231	68.432		30.2215	51.878		38.5542	49.7612		31.8711	93.735
65.4747	22.2474		22.0612	243.704		42.3588	37.1942		31.8701	192.857
56.2394	104.454		16.6746	134.61		29.0548	192.923		36.7042	125.24
40.8892	273.609		73.1096	234.029		38.4381	176.302		25.2409	178.853
58.2469	197.809		17.7328	117.19		38.8418	120.16		27.1462	111.981
18.5938	68.55		33.8965	109.327		33.9758	87.7553		23.5912	68.1236
24.1907	30.9529		42.725	82.7159		27.2508	31.1049		52.3327	230.766
22.1292	235.148		46.9629	592.072		19.9321	174.752		41.1493	212.222
22.0969	146.094		28.2865	111.261		32.2941	245.019		67.08	32.2379
29.4295	127.037		32.2689	35.0431		18.6177	391.143		35.4145	202.711
57.336	9.5329		40.1936	134.223		18.559	68.0802		68.2067	15.0569
30.6162	146.794		49.3194	70.745		29.6253	80.8871		31.9855	165.817
20.5488	47.3028		21.8276	130.847		39.725	26.5373		46.7053	121.683
51.5858	148.244		37.6408	427.642		56.4364	50.7418		24.8917	233.723
26.8486	68.035		27.0969	51.3007		40.5496	112.457		42.836	42.9796
38.5513	76.8762		30.7317	72.2128		46.95	25.4524		33.6044	95.9341
33.2516	423.791		22.3171	74.4021		25.8715	78.5525		57.2052	111.412
18.3892	50.7634		19.5036	91.578		15.588	99.4892		18.5028	173.009
24.9046	25.3129		18.8353	52.7463		24.1622	216.299		25.6542	180.813
19.852	53.4242		40.6543	253.596		20.4422	58.8882		18.112	78.193
41.1984	80.0735		40.1484	146.672		54.6627	136.443		31.736	10.6421
39.4018	55.0238		25.04	19.4961		30.9968	107.573		50.0429	134.28
15.9392	61.5206		24.6551	191.797		94.8681	71.356		19.2088	141.688
35.4616	221.493		39.8537	166.422		54.9387	288.856		24.5596	153.678
23.166	55.6055		48.2782	120.248		54.6242	134.572		31.6733	102.512
51.6756	71.2383		37.1132	104.247		20.8659	92.8134		27.3258	219.298
31.4124	210.327		27.3589	161.224		31.6638	132.758		22.8109	26.5432
53.6361	146.552		20.3274	43.5948		35.7838	92.4999		18.0462	40.6642
21.4698	106.181		88.2822	23.2142		34.2302	139.605		22.8902	106.728
28.0703	67.803		53.8647	199.114		61.5267	54.055		23.4808	192.234
18.049	45.3515		34.41	109.785		29.2095	264.674		30.1935	262.095
26.3925	14.0901		23.1	54.8018		51.2171	45.8997		21.4167	25.028
15.4121	91.5596		25.8014	253.135		28.18	6.35723		21.7641	209.562
24.674	248.427		82.0695	361.532		24.3949	83.9212		34.1942	73.9706
26.3969	269.198		35.747	75.1329		15.78	71.6047		34.0941	39.0021
43.8909	14.9174		84.74	21.8444		19.7175	116.649		28.2746	102.495
29.2526	293.957		27.6562	190.429		36.6822	44.6598		30.0158	100.841
51.6785	571.495		36.5523	78.1377		33.7741	217.79		57.87	12.0266
82.575	43.5514		102.031	76.6757		35.0415	58.0385		62.2756	29.8583
66.364	92.7112		44.1462	227.387		22.0653	310.422		32.18	169.201
17.8882	132.237		20.6214	155.938		53.453	125.173		34.2778	138.613
31.6631	139.223		91.8867	9.39339		19.3392	75.9768		32.3102	123.747
35.3025	79.7964		84.5416	91.1155		40.9654	403.176		49.8235	252.261
34.3756	116.686		72.7435	43.2939		19.7287	107.709		33.6067	87.816
56.9883	42.4372		24.6563	110.515		29.4698	108.859		71.8043	51.2842
23.6536	132.328		26.3382	90.2078		16.2188	55.1359		52.5036	187.075
18.129	109.37		27.4269	212.345		29.5015	146.032		34.9366	86.7234
80.9017	130.819		62.0096	422.379		26.9631	89.6201		41.2418	58.6397
84.3629	17.4053		87.6394	79.6548		28.0969	199.773		24.8887	232.827
22.5248	63.3306		49.7187	59.7959		25.4763	107.846		37.6393	80.8753
37.3022	64.8152		69.4342	168.327		24.5262	107.629		51.2756	80.9872
18.1431	32.7844		73.3519	125.551		26.4169	106.316		63.6482	31.2319
26.0606	151.257		58.9145	247.989		33.4994	147.329		43.0626	274.789
51.8547	459.113		22.4984	57.0931		18.8307	46.4971		13.037	92.8373
36.1502	207.102		33.3661	96.1521		25.7956	86.5251		19.7067	169.728
25.8027	185.868		19.2457	63.8748		29.3991	111.718		19.6128	68.9941
18.33	111.714		40.3668	121.335		51.8863	129.131		21.4496	160.675
95.4975	23.3616		14.4162	142.526		112.474	44.811		14.7969	80.7946
105.14	14.0901		11.0133	53.6326		60.9743	127.868		10.7237	56.7197
64.3223	142.584		18.5734	142.472		50.0786	150.099		56.2084	176.035
37.9757	77.5273		43.2544	293.176		25.8932	174.408		27.9142	55.8649
25.3194	106.807		24.0892	72.1756		19.7748	236.077		11.5415	109.397
28.7679	129.019		23.5376	57.722		28.3852	60.8466		17.7637	94.1543
40.384	9.5329		28.0757	35.2886		30.0143	96.2034		18.9221	230.109
27.8076	114.488		39.0009	172.679		20.697	67.6223		57.8443	331.292
34.7333	259.918		34.3818	79.121		15.5412	71.869		64.1855	19.0717
31.4477	140.075		34.9871	131.008		19.9151	87.6393		45.5642	96.4056
62.2379	284.561		26.78	62.4816		33.5648	47.4364		34.7296	136.437
53.0217	456.592		35.29	11.1934		17.8939	161.615		42.7829	13.9741
32.934	361.36		36.7371	39.285		14.9368	65.0862		51.4808	56.4347
24.16	10.2501		30.6492	36.3924		14.6533	152.917		43.9867	19.6032
26.4951	113.776		77.8714	24.0533		20.2958	53.9704		79.14	47.5857
30.2657	63.628		46.829	75.8188		74.3212	59.4689		51.6767	168.011
33.7611	71.5134		38.9633	155.044		36.1543	618.667		104.474	10.3661
15.2288	103.506		35.1341	272.026		28.3919	317.323		25.351	114.495
20.3164	205.453		22.795	22.2415		47.9041	147.414		39.462	44.6636
14.4947	97.7325		43.3954	107.933		30.0633	23.2201		26.1524	227.512
29.9524	169.753		22.0022	53.2787		27.1472	68.9154		39.675	8.3508
18.4938	174.239		33.3682	79.8594		21.581	425.06		38.9755	90.69
40.6184	187.343		38.8635	67.7421		22.5446	80.6492		26.2576	176.062
46.878	57.3742		23.9785	60.2983		55.1635	35.5277		36.808	98.0387
23.3904	189.233		19.336	39.0257		29.315	41.0832		20.8135	282.426
30.6633	111.587		53.3096	174.2		26.5723	70.3113		28.3289	148.142
21.8491	176.273		68.92	51.9366		38.9518	24.4562		48.44	15.4892
22.7595	174.984		38.2454	211.088		39.9051	168.255		78.2403	321.88
23.4475	71.8797		43.3769	29.8642		27.1541	101.837		28.0435	71.1885
29.5794	85.5818		40.7714	11.0539		48.4144	192.847		42.2906	42.4333
49.918	98.2707		24.4471	383.255		23.2427	302.03		55.6333	25.028
42.3533	8.70558		30.5309	126.208		36.4558	56.979		27.18	73.1267
17.4613	146.176		28.7637	66.5055		17.8591	80.2189		44.1544	29.7168
14.1876	180.571		41.1561	140.777		22.0262	69.4008		61.588	4.9816
24.1532	113.788		78.4647	276.796		27.7861	257.693		24.7988	107.445
18.9844	52.5702		82.4458	125.236		22.0726	66.6018		21.4458	248.764
22.1076	69.6897		61.3029	33.8437		24.182	131.696		29.8976	61.6641
64.428	145.456		19.499	292.063		18.3584	97.7577		19.2024	52.261
92	30.1256		17.9383	365.964		37.9928	95.308		74.1367	8.70558
40.482	190.611		28.0092	48.047		48.9156	23.902		26.9946	175.301
26.2845	145.543		42.2541	101.059		52.1671	24.2222		81.8467	8.70558
16.8111	69.3307		32.9117	77.0471		17.7215	105.644		88.5164	127.789
31.4876	63.0671		53.2106	32.2105		28.1545	841.264		45.6063	99.1999
25.7493	103.596		76.3581	127.009		27.5458	81.0927		112.856	60.8446
36.8125	13.4023		60.4311	37.9016		17.3694	90.1566		36.5146	203.652
24.0116	171.216		59.9333	31.8058		20.8301	178.164		16.8923	74.5278
36.8207	118.718		21.5658	102.21		32.621	81.0031		19.4338	60.8591
42.3611	125.293		47.2694	100.927		22.721	189.392		34.3404	93.4894
34.7913	206.125		22.3669	75.7393		35.8924	97.7479		28.8977	364.191
18.5859	71.6681		28.4337	104.301		96.5062	91.5714		36.5483	52.1704
54.1659	84.546		21.2092	115.116		20.6868	144.157		59.1034	64.3051
24.4788	147.864		21.9146	162.025		17.9396	301.207		54.2457	14.9468
24.678	323.054		41.0408	108.894		83.6605	91.0244		30.5962	359.542
32.3408	146.332		21.2664	67.3047		57.541	495.76		27.2709	175.484
19.8849	237.718		21.9677	82.0409		36.198	206.069		45.1454	81.2453
73.5986	316.308		49.1857	139.939		24.4933	55.857		57.4954	536.984
13.5627	35.6731		60.4002	224.316		23.8596	123.312		100.384	7.04504
39.6542	70.635		20.4655	71.6312		32.3967	121.847		16.8498	143.604
19.2681	121.734		21.5575	165.808		39.66	14.2296		19.8954	125.126
25.063	59.2464		25.8514	115.959		38.4093	167.094		26.3867	215.317
22.8433	174.994		24.7854	106.454		22.1323	66.0483		38.9628	59.0151
18.1033	82.3638		34.5122	35.3882		48.0741	42.1699		23.2139	245.292
35.4531	150.05		44.5369	141.251		28.0675	69.5109		28.875	67.3977
34.0259	179.78		30.7591	145.856		17.9322	339.872		38.6915	69.5697
48.9421	154.729		19.66	53.0725		16.2366	72.3229		35.3687	95.7061
24.8473	218.773		25.2394	167.585		41.4472	64.3325		17.8267	129.431
16.9086	392.014		40.8367	28.6046		30.0926	70.8977		30.9832	117.511
22.4562	258.188		31.3814	56.8357		44.74	4.9816		13.165	29.1889
55.424	14.6599		48.1114	11.7417		33.5809	166.509		49.4538	124.069
47.741	228.303		44.52	5.98714		73.1116	406.822		36.0276	127.484
37.0873	19.0717		45.62	8.30266		69.3458	565.36		36.8271	315.839
35.4529	74.5279		29.289	133.862		83.4862	118.109		36.1761	126.266
16.2142	210.203		51.9233	64.0478		58.1164	142.87		81.4737	144.817
23.9365	113.773		57.0333	19.3566		83.4095	53.0804		37.6396	136.529
41.1218	20.1839		39.7722	334.864		18.6616	52.534		63.8209	155.434
82.9751	99.9412		47.0087	74.4374		29.7	11.1934		32.814	24.1948
56.3195	80.992		30.4344	73.5806		31.8877	112.921		33.0125	12.0266
48.8761	142.233		38.805	11.3388		48.9033	75.7678		19.8479	126.333
60.9053	546.09		30.3031	190.119		36.2536	113.564		27.4645	117.499
21.1102	128.471		42.9886	108.794		12.5589	32.9278		40.181	42.1757
23.3358	63.2624		82.4448	56.9713		20.4136	169.881		28.3779	150.911
78.0976	50.4785		45.1612	150.881		30.9321	76.9311		22.5931	126.325
23.6769	114.61		19.0697	201.016		38.3502	256.435		18.3346	97.4571
29.5215	69.5777		31.6303	63.6173		19.2723	128.992		25.693	37.6225
69.697	36.477		22.5332	233.224		21.0929	248.101		41.0077	154.318
34.4451	163.739		23.2018	28.5673		20.9216	200.736		36.618	156.823
82.3842	77.8234		22.9667	96.3664		45.9437	68.6934		72.3978	15.0628
19.5979	251.465		48.697	138.665		37.3744	113.742		23.5757	56.5822
30.5677	90.6774		25.8672	120.602		27.51	92.7545		42.3822	90.9604
27.3103	106.583		49.1419	240.025		38.47	67.4789		34.4125	29.6067
15.7873	67.2904		71.69	53.5146		26.4807	318.325		14.4011	82.7561
23.591	176.552		28.3033	195.528		27.0526	36.9072		31.7086	391.465
31.7711	26.8943		34.7841	93.6134		23.9123	69.0332		31.6926	52.4238
19.6435	52.8288		73.6925	32.6331		32.8989	44.6342		26.1655	200.288
32.5262	67.1075		28.4585	144.776		60.221	159.255		59.7745	17.0082
24.7225	66.2211		25.8291	51.8481		63.2057	266.449		35.79	7.87236
52.8518	224.107		12.5381	77.1795		28.9018	105.473		28.1445	207.049
64.0989	287.649		40.2984	95.0066		22.4867	46.8704		28.0302	235.494
42.8776	99.8618		101.943	24.0533		27.3622	58.5276		34.3151	129.084
54.56	50.846		87.1588	34.274		24.6429	23.2456		28.3697	134.926
43.6543	122.799		66.3797	150.484		57.586	131.167		23.56	12.4531
47.9782	36.0702		72.894	23.7625		26.7879	65.6572		15.2238	115.781
19.0883	152.075		48.4011	182.817		32.0873	124.067		18.2794	107.411
25.6462	98.6133		38.9121	316.445		72.5355	46.3262		27.2717	66.0542
30.9204	121.106		28.0352	154.714		40.022	237.998		22.83	90.5735
39.9175	33.9891		73.48	177.873		29.236	209.122		37.3457	77.0157
40.0804	100.263		53.9175	34.6769		23.6052	145.249		42.4477	181.741
24.575	75.8094		46.76	24.1928		30.1888	116.273		25.0296	189.948
31.6125	22.2415		32.6875	260.785		30.96	24.0655		30.2827	185.784
59.0419	160.699		29.4343	102.187		24.7056	60.5576		24.1585	246.86
64.5274	176.375		25.4088	98.0014		15.8369	143.421		36.6618	27.6554
99.63	24.9061		17.0532	146.369		26.8928	57.3497		23.0419	304.27
31.9183	317.698		45.6599	446.841		22.9895	49.3309		40.749	60.4416
40.164	147.553		29.3061	139.405		20.9039	84.7506		29.4329	64.987
22.2086	55.4247		28.6514	254.683		58.0445	298.357		31.5961	200.553
22.335	47.9808		86.192	183.779		51.1177	543.277		34.2293	84.3142
23.1776	126.263		95.2777	88.9232		37.4252	279.73		16.4167	67.5339
25.19	40.524		23.8033	36.2634		19.2465	169.859		21.304	10.2207
16.4962	101.938		15.7956	112.966		32.2974	97.2252		30.8	116.375
14.9488	151.744		30.5313	192.879		29.432	9.53289		48.8625	139.24
31.9519	248.877		58.4784	191.843		27.0511	70.2466		21.54	12.4531
30.3011	74.6733		33.7229	136.84		30.7532	180.571		35.3185	321.459
9.5024	64.9891		50.758	165.081		20.3068	134.708		20.5706	51.2725
48.6576	102.276		30.1807	169.994		42.5482	31.3832		20.9249	82.3411
33.6667	14.375		61.6267	53.9837		54.2686	198.051		27.2647	79.3405
21.7112	126.424		64.0425	14.375		16.7047	72.0929		44.06	29.9802
16.6885	56.9458		10.4178	59.418		22.1891	88.386		21.678	40.8056
35.7158	33.9005		17.28	40.8021		40.2484	100.182		27.5579	440.778
32.36	18.7868		22.1632	114.532		57.8518	188.449		26.406	207.281
27.6023	69.0333		21.9875	69.1139		16.5194	173.763		15.9941	142.793
32.3357	74.0314		34.7655	100.49		18.3159	106.972		24.1746	172.388
47.9973	34.8223		32.609	214.706		26.4743	10.3661		32.92	30.1299
40.48	41.6001		43.8458	145.394		15.1308	89.3057		22.2773	124.831
28.1418	89.2003		19.8055	99.6934		15.0634	134.647		22.612	245.862
60.6186	383.886		17.6845	154.073		23.4278	82.8981		43.1003	194.382
18.615	87.5139		22.6416	79.8947		28.3177	116.834		67.04	31.2378
17.1948	38.3103		32.9685	101.765		31.16	8.70557		25.3992	160.345
21.0254	215.284		39.75	7.32995		62.8851	72.8614		55.9675	196.985
34.3414	145.426		28.0137	70.5228		22.6494	146.763		21.9067	32.7258
27.1526	179.551		26.9009	105.196		19.0766	90.6477		21.7317	64.5823
45.123	139.256		47.8429	105.53		22.9447	318.197		41.2124	86.4425
15.1607	75.5341		23.8706	82.3552		22.3429	47.012		34.8912	186.958
13.134	162.748		29.547	44.4081		33.8457	19.8931		65.7926	243.43
28.65	20.5371		34.5033	38.1669		16.6405	121.683		36.7816	102.728
27.6144	66.9739		34.0138	130.756		21.2046	110.473		24.6136	55.973
36.4611	318.627		59.8778	159.472		27.0779	536.886		18.2033	24.8145
14.9524	83.7246		57.5359	348.183		23.6568	79.1512		41.1001	335.543
20.8295	144.785		93.3767	8.70557		27.1407	68.884		52.0908	131.139
44.1026	107.884		67.959	226.371		34.331	291.323		33.32	30.4302
34.5982	147.114		34.1283	202.93		52.02	15.7506		26.9411	213.431
47.5918	39.8544		43.7067	9.39339		60.985	10.2207		25.1076	101.708
81.9774	44.4061		33.9769	108.909		49.0486	9.67829		22.9534	152.44
82.3013	31.6408		34.2899	161.607		18.6281	242.999		17.5394	65.7858
62.9222	130.049		22.0786	51.4276		26.0067	8.70557		23.3336	177.267
24.9545	99.0076		25.6843	74.6015		25.481	47.3283		57.0477	20.3293
21.8555	77.7035		38.1032	146.149		32.9791	187.805		20.6143	172.883
33.8111	56.2521		65.4696	111.86		55.687	64.1636		22.5895	105.747
29.1173	27.2584		37.8829	88.2496		44.8137	131.149		45.0933	175.141
17.2004	78.2811		48.0577	65.1549		47.155	53.2003		34.9803	114.479
29.0326	153.493		37.034	79.0809		23.7738	81.3429		32.7129	68.1744
35.764	152.827		38.22	7.87236		35.812	232.95		15.474	56.1703
15.6717	98.0603		39.5172	58.9285		22.2262	56.1727		18.5339	108.967
29.896	62.0768		34.1679	108.713		20.8133	13.8581		20.745	118.407
36.7858	91.9456		58.8677	86.8079		25.4491	107.13		41.2711	354.974
32.3422	118.742		51.5906	57.0912		20.2129	189.976		26.7985	77.1924
21.0888	411.832		88.58	30.8075		30.786	86.5583		26.4967	11.6258
62.8486	15.5012		57.3533	32.9298		27.408	129.186		14.6555	194.667
40.7022	27.2545		58.5845	38.7131		34.43	11.8812		34.8062	215.317
18.5729	40.2723		16.2071	233.079		40.6794	89.5318		32.6511	91.3837
14.8083	271.702		30.4593	179.955		45.3109	45.452		21.4275	168.261
18.3378	37.3776		16.146	241.259		28.0511	135.832		12.207	60.5499
20.6421	96.4293		23.5316	132.389		34.6194	349.315		14.3167	20.524
39.4257	13.9741		34.9733	25.699		41.9941	157.789		19.2355	132.488
35.116	207.683		18.5143	306.821		14.3561	130.084		25.144	54.9431
35.4006	147.905		30.8286	14.9174		22.3781	58.9431		38.8711	164.102
26.4607	165.799		15.4956	66.1072		23.6352	75.1252		39.978	18.5234
23.4546	299.878		36.22	98.0309		27.1267	15.0569		43.2813	414.837
21.6728	195.694		50.465	332.394		21.7734	137.685		49.3542	410.867
28.2498	83.0919		28.047	64.6544		24.3673	288.172		12.8574	71.3776
37.7312	124.662		46.8316	63.5546		20.16	44.726		21.5535	220.686
23.9653	189.148		23.8834	57.1206		36.0039	64.5626		14.057	69.6896
37.8174	184.871		19.2057	14.9174		25.4033	140.456		21.0266	188.569
34.3485	141.673		23.7776	48.9338		35.8938	148.831		66.3151	443.485
30.8594	62.4542		13.6285	84.8664		51.3578	38.1669		61.8943	410.845
39.1914	72.8692		22.38	52.3906		35.6664	296.318		52.7082	43.5455
15.7667	50.3292		23.8487	87.4193		38.4429	79.767		45.7746	165.384
33.8741	126.763		16.4305	320.976		47.8008	79.4983		37.4057	63.5878
24.0375	69.397		12.6246	86.2526		37.8852	46.0451		27.9322	428.401
50.2755	106.222		19.777	188.389		32.6193	117.288		77.5583	22.1078
32.3849	308.03		36.7291	149.96		18.0278	91.8246		54.2616	102.774
36.0297	98.9494		46.3683	147.612		67.1793	109.376		94.9733	38.1648
21.5783	121.732		66.74	8.99047		49.1622	143.945		17.3366	82.9662
43.72	231.482		56.4642	43.4099		25.21	109.482		25.93	12.7144
52.5919	95.2287		27.4105	52.42		26.74	67.7991		31.0694	127.259
46.8769	55.9789		19.2925	202.412		22.0746	119.616		18.7689	56.03
32.3519	197.731		40.6074	201.478		40.1316	142.677		34.3933	28.6046
24.8904	63.0122		19.2861	60.9802		24.9907	75.6421		29.6178	479.475
36.1329	83.9801		15.4891	108.483		45.73	7.32995		36.7033	39.287
39.733	339.609		27.7525	236.087		18.4421	97.0419		28.1586	153.077
27.2944	218.158		34.8631	117.004		24.5046	153.248		40.7056	101.815
22.8544	129.235		39.3829	48.3876		33.7804	202.827		39.3831	179.335
26.9705	379.224		31.99	97.0001		35.0331	79.5674		37.4739	51.2763
37.6295	60.2571		25.3429	76.1295		20.722	74.962		67.3301	153.888
51.2367	21.8406		14.2406	92.4939		16.2	91.3907		37.413	78.1397
56.4514	20.0699		20.614	46.6405		57.382	69.0038		32.2649	131.336
51.421	141.891		67.8021	70.2594		32.07	322.139		41.5858	261.486
15.2144	64.4781		31.3307	53.7787		60.42	16.7233		17.4904	133.704
27.6995	98.9231		17.4862	157.386		23.0947	75.6323		22.5984	81.9954
37.6763	211.146		35.6422	123.399		26.2567	196.572		33.08	69.0754
17.7974	93.0847		34.04	39.9708		41.4945	324.02		26.1527	204.688
25.5464	53.2238		25.1793	200.509		41.5268	102.902		35.279	198.621
26.0638	53.8036		45.6403	148.746		29.039	130.819		31.4306	83.7464
47.3496	359.147		24.8129	120.276		40.3996	107.707		26.4079	88.7771
31.4022	15.7506		61.6841	144.65		19.5417	48.2775		28.4179	80.8658
19.0119	52.4239		17.1141	120.653		27.1441	221.194		66.8533	11.8812
16.9503	126.146		21.5571	85.4364		28.8217	29.3159		12.9095	235.025
23.3343	256.851		22.0592	61.4125		32.824	9.53289		34.495	53.5345
50.8772	231.272		28.52	175.688		43.7537	40.2539		54.3746	59.186
19.2247	117.145		40.88	30.5769		17.3468	132.885		20.7493	337.502
25.431	166.376		24.1447	67.5012		34.7325	12.7145		26.8133	7.32994
35.9354	26.8575		26.7302	115.76		39.6569	116.93		26.4418	288.507
22.9381	153.833		52.266	213.117		31.191	133.243		52.6303	176.367
48.17	68.2572		16.9183	108.739		31.2469	82.9023		57.4852	91.7954
71.188	7.04505		37.9919	84.5746		34.4767	141.324		45.1229	265.828
38.1913	209.142		31.32	11.3388		36.3035	85.1768		59.5169	300.171
76.471	183.423		26.4174	98.4613		19.9779	64.4742		33.0187	27.3744
35.7512	214.618		45.9238	199.141		19.2229	69.8097		35.3512	134.292
74.2524	63.5292		90.3964	83.5496		11.9806	92.5872		19.7216	65.6769
24.2	89.1643		101.39	62.0727		26.54	9.53289		23.1915	133.478
23.556	111.532		44.6916	48.7165		20.3257	25.8056		36.6449	154.661
28.4545	59.4669		41.9193	62.2491		54.3077	273.318		44.5834	149.815
26.935	120.215		38.3061	89.0509		35.2465	299.474		20.193	50.5731
18.9911	267.542		49.4054	146.248		43.1629	148.081		31.4859	151.545
35.5424	115.642		65.2889	17.2952		48.9365	158.145		13.6373	187.604
33.5521	160.153		55.8543	13.5418		30.511	46.9826		34.0268	291.288
35.8009	264.33		50.2905	242.186		25.7133	62.8117		32.3997	291.265
32.665	252.996		42.2358	92.3759		33.2921	58.2113		20.713	142.683
36.228	90.2116		44.1688	33.7336		16.7527	40.2303		19.7587	82.2254
19.88	121.807		37.7902	106.505		18.6109	30.4066		40.3563	171.097
17.937	91.5813		41.0643	143.053		29.1881	114.035		20.2671	72.9812
40.7834	117.423		23.4486	54.4893		28.7	69.3753		65.7867	339.976
41.4311	15.7506		35.5863	82.9833		30.3614	150.71		67.1016	93.0315
36.0559	80.7836		9.64889	53.5361		31.311	93.1622		58.489	232.906
22.5508	95.5575		53.0238	127.413		29.9962	224.072		55.899	45.096
62.9578	23.1355		20.9662	63.4719		23.8738	67.2567		30.0414	149.722
63.4167	116.816		25.0229	42.2007		37.063	156.762		53.65	47.7057
28.8952	180.873		27.2766	94.8615		17.5461	177.503		18.5267	62.2142
22.5272	177.074		48.2767	151.328		21.7142	107.544		18.6126	128.174
36.1975	16.5779		44.7249	197.168		27.0442	64.9694		69.407	52.6599
21.0903	77.5581		28.3304	137.483		33.2047	129.1		37.3175	422.939
24.8213	72.4644		65.764	23.7625		43.65	33.7257		93.004	5.66942
21.9386	34.8694		46.3375	132.233		38.0566	414.1		35.6021	260.552
30.3507	493.694		26.9174	74.0602		29.177	73.6358		25.4762	55.3146
25.3786	139.483		30.6634	228.416		32.3035	167.09		22.9258	150.602
42.5952	63.189		27.9848	142.897		19.0265	80.8851		38.7263	92.2435
17.2824	87.4291		39.7313	81.1779		30.4571	32.8925		19.1909	212.43
25.0473	109.091		72.132	9.96522		15.4996	292.383		31.2982	145.465
57.3375	20.4414		67.7484	168.92		31.6345	456.097		38.4196	108.234
24.5295	213.603		60.837	430.734		23.1955	52.2746		47.2067	22.1019
20.8417	347.748		52.1051	140.462		23.0486	240.885		60.48	16.3224
26.5936	92.9579		36.3475	187.552		19.4035	460.585		27.3083	479.378
24.2291	310.295		19.25	88.9134		25.5652	293.138		26.3149	267.553
55.999	94.1858		11.0043	57.6794		38.1745	209.005		36.8558	67.4475
28.4316	59.3217		34.6125	150.168		43.3861	294.107		25.3819	42.9687
33.2925	194.938		25.03	50.3036		15.65	49.3838		25.0505	79.1172
53.6459	80.4587		37.5846	26.0007		19.376	83.8237		56.1854	51.0188
15.2562	87.0309		42.3516	102.27		33.164	8.84508		52.2325	102.474
17.7685	148.957		44.7048	303.343		21.8682	59.241		47.9774	45.3573
30.5679	68.041		12.3189	74.6418		24.2523	37.5046		33.8047	79.6313
14.1075	30.8056		21.3985	110.095		26.0262	151.885		13.5088	65.4233
24.2776	87.9516		16.4148	163.678		36.1126	33.0438		57.766	160.607
31.6086	68.5991		74.7767	58.3528		17.7323	237.665		19.435	44.5497
29.22	12.8854		31.4796	122.868		18.442	188.518		22.7073	242.546
28.9351	175.213		65.1675	9.96318		27.9128	178.054		33.2104	133.317
21.1947	47.5177		45.6711	30.5461		14.2416	135.31		33.4996	140.194
41.3682	80.1973		28.9354	84.6011		24.6603	148.965		25.9156	37.9016
47.8254	358.861		23.6645	384.046		29.578	74.3295		16.1016	103.64
25.1115	118.735		25.8404	98.5576		27.3136	210.225		26.0747	106.575
26.1458	70.3736		33.8716	98.8699		18.0226	118.093		22.7415	133.167
23.0161	166.831		28.9575	37.1648		44.9832	56.8259		30.6637	129.969
19.2629	103.985		21.3919	67.4534		49.5394	59.7244		25.5682	146.704
16.6776	69.1473		44.8768	236.434		45.3664	99.3908		15.02	71.8907
26.2993	94.0456		41.6826	62.5718		80.1125	44.1173		30.4567	66.516
70.4317	95.9778		24.2344	61.2691		32.913	93.2991		34.9467	211.944
35.2133	84.8718		28.993	145.682		17.1451	176.025		19.8094	248.528
42.2446	33.6411		25.5867	21.5851		28.5611	50.6509		29.9002	206.152
86.8629	12.5985		50.6446	72.4968		16.4059	60.5832		26.56	12.5985
44.1777	135.256		17.3286	89.7302		30.2168	96.5888		33.9277	89.9525
37.3354	142.646		44.2212	113.703		23.224	73.5296		17.9292	44.2883
17.056	99.2455		43.5132	272.945		20.0711	104.973		27.8247	120.74
16.1893	109.89		43.5183	42.4371		25.5639	146.625		18.2472	67.4703
27.2326	152.455		73.0943	69.2887		20.4052	74.2959		30.6967	120.368
55.4422	129.853		82.8	50.8578		18.418	66.6457		27.3923	251.751
41.0604	121.149		101.94	18.099		25.8664	65.6828		24.1507	182.266
49.119	99.0188		31.5396	136.848		31.1437	93.3146		41.9821	48.1689
40.6044	40.4858		30.615	112.705		21.7146	89.7843		35.9938	53.6541
18.6676	145.541		51.7914	35.6437		52.5525	105.628		41.9148	100.961
38.8197	151.717		47.2785	226.138		39.4988	208.751		18.4447	50.0737
48.8713	101.93		34.5647	110.859		56.3953	88.7633		31.657	68.3356
46.732	205.904		37.0229	114.469		13.6053	40.9123		18.0236	94.4961
30.4667	275.99		55.3281	84.3162		22.6864	113.842		27.0467	241.514
37.5622	117.911		24.04	91.4402		36.214	46.7271		15.3877	46.6072
28.4926	186.274		32.8189	131.981		45.6973	47.0081		21.2894	131.527
60.0793	279.063		22.4496	74.3389		33.434	37.4556		53.9481	126.511
31.8287	99.083		32.8851	130.422		26.5611	122.978		34.4166	152.966
31.9	24.5957		70.644	79.6137		24.9604	285.493		27.0712	123.835
57.1412	150.191		96.1691	16.9973		55.978	20.5868		14.4873	123.696
61.8282	47.76		104.88	16.7124		42.7008	43.2959		17.6271	85.5857
35.153	60.9449		38.6979	87.262		32.2054	227.113		32.5587	227.467
30.7045	110.352		34.751	128.87		69.8691	22.9352		35.9656	181.941
15.5891	172.339		83.3463	38.2829		97.66	39.8039		37.9782	27.9109
15.5379	231.871		107.129	54.7702		43.9152	81.8948		35.0654	152.032
27.5226	57.9072		32.44	88.3663		30.7071	124.851		21.9169	246.621
23.4942	54.8784		17.0763	35.7025		33.8943	104.054		37.0765	40.3698
51.1881	391.478		35.78	136.797		30.5497	146.285		37.12	13.4023
23.0194	75.1652		48.8989	126.221		26.52	23.1041		20.9852	175.053
23.8029	134.22		22.6616	68.6048		24.8376	210.119		10.0114	79.3087
25.4848	101.311		14.3963	323.254		16.0577	129.275		15.1824	125.943
24.379	71.7784		37.2207	217.193		17.9478	57.8911		15.7929	38.4773
34.9525	105.291		9.48833	57.665		22.9475	183.09		35.0532	138.703
52.9857	16.7174		69.925	7.32995		25.1994	310.032		24.1292	321.955
37.995	100.236		48.6756	133.617		24.0086	152.468		20.3845	414.716
60.7722	148.94		46.9364	68.6763		28.4278	98.2076		31.1969	62.0807
42.6114	92.8625		41.0075	186.271		44.527	46.0392		31.9678	110.085
24.8161	151.516		18.0668	167.709		60.1056	115.651		22.746	40.8056
33.6955	50.8378		26.0769	26.944		130.025	24.6251		19.4037	61.7819
18.1864	113.646		26.6929	61.6503		84.3503	62.1968		20.0922	54.7154
49.955	25.7079		14.9792	112.966		27.3383	26.1402		24.38	77.9649
44.5676	99.037		56.4348	45.6128		33.1088	330.216		10.5852	69.6858
31.2023	138.601		20.2562	206.457		22.4068	304.174		46.4927	198.162
21.8318	85.4913		19.5923	98.2681		16.5476	104.475		38.5775	41.6295
35.2217	285.955		27.4867	142.732		21.6776	112.712		59.0077	276.005
78.5811	93.0552		39.3379	161.047		28.3219	193.456		28.7241	72.7257
109.858	13.4023		69.1203	161.735		50.0545	190.829		37.7127	17.0082
43.4468	107.842		82.308	13.1409		43.3323	72.9223		31.7438	191.923
19.4515	192.206		51.3846	80.8732		41.8728	205.662		30.9573	164.837
15.5829	86.8218		25.3852	88.4204		26.9882	138.795		34.54	7.87236
29.8289	47.1778		17.8919	158.636		16.1779	283.125		23.8664	114.797
41.2152	87.3211		14.2672	85.246		31.92	12.0266		28.1657	16.462
42.3262	109.94		30.3282	96.8862		25.0312	74.8146		24.3236	123.012
19.4556	65.5686		37.1726	150.954		59.815	23.8933		49.3263	39.8274
24.1686	57.9146		69.3291	20.3293		66.6363	202.996		26.9824	62.2181
23.6153	182.581		47.5702	122.678		30.7146	186.922		29.0381	68.6088
21.1796	102.193		68.0091	191.931		65.75	293.92		31.2441	103.895
32.4752	155.593		26.3436	58.5179		32.0324	196.472		29.2048	54.173
31.3864	47.8158		31.5377	83.1115		44.792	9.53289		24.6415	121.929
24.1604	193.676		20.8107	69.1218		42.081	129.524		28.7758	138.053
22.4239	70.6644		41.542	215.022		48.0492	433.679		52.22	95.6669
52.3089	125.093		44.4289	38.5992		50.9541	65.6087		28.2171	91.6482
25.6251	251.614		32.7474	287.374		51.2492	247.525		25.8375	267.463
60.4767	40.6586		17.4044	59.3833		93.7961	196.404		39.4707	92.154
55.1925	205.817		29.78	47.1574		34.7981	134.619		17.0261	88.3369
23.8624	163.8		25.37	77.7842		23.7496	51.7361		54.8936	176.989
33.2685	85.9592		39.2938	99.3235		47.0556	346.141		13.2024	35.3862
25.9172	122.97		79.7797	129.312		46.3333	97.7081		33.5994	171.718
17.18	81.6626		47.264	13.3964		22.1982	141.722		84.5085	339.767
18.006	20.5759		100.297	138.54		14.3083	153.151		39.7856	82.8759
48.722	167.66		29.9854	91.7856		28.5062	151.058		41.3021	95.1146
44.7603	277.696		79.6695	43.5455		40.0838	258.06		50.0502	295.984
39.4371	110.428		72.8099	212.449		37.3829	106.428		41.5475	85.6643
89.7024	199.461		36.1059	261.353		41.2	39.1043		44.7163	157.175
31.3465	247.568		21.36	113.593		33.5459	139.523		21.6368	392.88
33.7174	229.074		59.0133	31.1198		21.9897	89.6241		11.1233	75.1418
26.759	95.663		42.56	8.01776		24.552	76.0556		25.1272	126.005
28.2133	8.63902		20.6105	191.615		32.5061	159.64		27.9149	193.537
32.664	22.2768		69.6128	46.501		35.6157	72.0341		32.27	7.87236
20.7592	123.232		38.4059	150.265		27.8642	59.5516		24.2981	262.922
23.8591	93.9769		32.8317	276.015		66.551	171.109		23.7941	144.227
30.4364	68.7841		23.4698	133.728		39.4667	92.5451		28.1774	158.217
78.9277	59.7265		23.4567	11.8812		22.9154	305.638		20.7061	272.604
68.9057	80.3318		36.0139	317.372		27.85	198.531		30.4794	73.5795
33.4539	264.698		25.9949	201.958		65.8667	14.8014		29.1123	38.6247
15.9415	77.5661		41.1628	254.22		87.2867	51.1368		30.2225	124.826
13.2725	219.054		21.7678	80.0616		39.7786	221.821		32.0846	33.4722
21.1698	193.119		53.884	95.4565		54.7781	81.9993		14.5236	108.798
36.3787	110.578		50.28	255.346		22.56	92.3302		16.9879	59.418
26.2162	81.5709		39.6074	211.927		29.0467	92.7957		32.2686	157.586
41.7923	79.884		23.5494	103.47		81.5355	100.735		31.3263	74.3863
44.8707	26.5706		79.1912	301.947		30.66	145.734		30.7315	105.365
51.0585	33.3115		21.4917	65.0368		35.1097	192.035		33.8008	77.1278
23.225	63.6273		65.0322	264.924		18.8256	176.359		38.8862	22.3928
16.765	33.8672		30.6563	80.1012		30.2818	144.721		24.968	515.222
30.2711	16.4384		32.6033	9.39339		19.5773	69.6643		62.4514	17.4053
23.5794	146.962		20.4026	171.012		22.7072	61.5226		42.9829	26.8536
17.5948	205.957		33.3884	134.027		30.02	74.5828		26.4386	129.518
22.8798	230.204		29.3027	68.6265		19.554	251.663		19.5525	127.732
32.9361	190.734		36.135	69.9706		25.0846	70.2576		58.4038	53.9116
40.96	28.3491		34.6808	128.066		30.5498	124.82		37.2	272.425
34.9125	105.084		29.6142	208.407		23.9638	141.488		74.5583	130.511
31.007	80.2721		23.5576	156.016		32.2931	106.876		29.5252	266.803
24.44	12.7086		17.9175	91.3309		25.3038	201.063		33.6341	158.667
25.17	56.8004		21.4059	206.486		24.4879	131.47		22.0275	62.621
19.82	262.056		41.3321	118.239		42.3818	134.048		41.13	91.6735
25.1156	73.2623		41.8157	33.1978		20.2435	119.712		14.8832	82.9331
35.6574	88.2091		85.0843	65.7502		30.9311	245.383		30.4102	117.807
64.252	22.2748		19.9238	78.6507		27.9137	168.226		36.6702	87.529
45.755	75.9055		32.0841	109.093		28.2704	33.7316		30.8182	138.064
63.2108	24.4562		30.732	67.3392		28.9329	187.999		32.9323	29.4319
19.4833	12.5691		24.6309	278.794		24.6032	77.0912		33.5418	21.5595
21.3811	110.468		28.5567	37.7346		99.375	12.0266		26.0431	121.234
13.699	91.1038		25.6736	156.958		40.2196	104.799		48.3153	109.574
11.7216	147.312		23.2927	24.0474		47.8895	98.0133		41.4275	88.6983
72.2457	38.3064		14.361	187.654		102.668	45.0959		78.62	11.8812
14.3533	22.59		40.1071	817.225		29.2859	145.67		25.7704	52.373
58.665	28.4592		62.7953	282.229		31.0964	194.087		30.78	32.358
27.8938	275.206		23.54	101.698		34.8847	141.895		22.8642	167.473
35.2443	53.2179		46.4123	471.217		50.0311	24.7827		35.7387	182.732
34.5362	248.036		60.88	7.87236		33.3027	194.141		28.4275	139.297
20.5706	101.606		63.5514	35.3862		25.8242	184.908		24.7643	82.855
22.4524	164.938		16.3711	37.6461		17.6732	81.9894		23.0715	79.4151
20.9778	84.2374		24.0579	59.1546		13.2	114.008		25.1148	134.203
28.18	146.996		23.7662	173.151		20.9792	200.082		23.2029	52.5361
16.6636	104.807		18.1494	128.713		27.8485	67.5142		21.687	60.9881
36.68	15.9564		25.7134	217.716		61.4683	121.485		71.4198	183.25
48.3852	60.8681		19.2728	159.876		19.495	78.9476		29.3187	69.2593
21.7425	14.5145		24.0221	320.607		37.0967	88.9811		40.5462	14.375
22.3396	87.3642		16.1027	319.583		32.5817	113.638		30.7986	185.219
21.0767	44.6782		29.2743	213.584		20.655	62.6486		34.9045	103.569
24.6564	131.759		47.9549	392.206		28.8031	103.636		33.0815	175.17
43.8971	121.278		34.6121	157.595		12.4444	34.5491		29.6197	156.238
18.0042	42.0598		71.3443	199.689		28.3719	244.642		25.9756	124.331
21.3811	112.658		27.4725	339.798		28.8486	209.212		22.5508	139.945
18.3261	55.3167		53.4758	30.8489		16.4487	313.623		45.1257	14.2296
30.742	100.694		81.4567	8.01776		44.3057	209.352		59.4693	25.8553
46.0992	95.6038		46.0352	149.356		38.6194	133.171		28.0479	89.9875
48.4344	570.267		29.7123	87.5649		34.1511	93.9118		47.1129	281.889
66.693	37.3337		26.656	140.926		54.1981	49.2502		27.1212	78.2812
43.782	24.1948		29.166	28.7352		24.5339	280.47		38.9373	27.0894
33.3489	140.503		26.669	63.8807		49.0625	51.1553		38.1624	62.2157
40.6785	213.613		23.7625	15.2023		31.392	16.3166		24.06	123.758
33.5081	148.322		20.2907	103.25		42.6535	131.38		28.3848	75.7873
20.5126	48.6666		25.2175	113.915		38.275	37.9075		29.8418	126.664
25.9715	141.011		103.87	78.3068		28.2014	156.397		37.0576	169.758
24.4267	45.719		67.7817	145.26		24.4569	85.6329		69.31	42.1719
20.2434	160.471		33.5079	163.836		42.26	52.9213		28.9557	114.123
16.4985	104.864		39.7768	106.694		44.306	50.62		29.8774	69.3832
32.5548	133.421		13.7882	60.7208		30.8436	68.945		40.3596	240.93
22.1391	96.8361		53.175	178.582		54.6778	32.7589		35.05	19.4806
50.627	321.234		29.9261	75.705		40.0067	20.7322		24.9933	15.4718
17.856	111.986		13.5214	81.4773		25.3057	72.5863		36.3697	97.0327
34.0434	98.3177		38.6743	14.2296		30.1587	56.1184		48.7225	23.9079
31.3775	203.26		20.014	98.6697		29.8836	63.4983		32.0222	105.31
36.9402	259.526		23.9	22.9293		21.7911	90.6625		42.8833	102.02
32.3183	107.031		20.023	41.0282		27.8955	62.674		35.5205	90.5125
39.3368	99.5579		23.8168	107.672		23.9072	46.0687		38.5343	62.2437
15.4213	34.6945		28.7319	90.5054		18.3852	152.137		42.8883	302.328
19.5267	183.915		34.1558	40.0432		30.6071	213.004		44.7665	171.773
18.8107	44.3434		33.95	167.234		10.9755	90.1507		22.6928	56.4054
18.6494	65.9421		31.6222	155.453		22.2825	29.7129		44.5548	155.02
22.8209	136.311		37.7567	221.322		18.17	20.175		54.146	17.4111
36.8419	32.9257		58.4756	24.3343		14.6943	56.9772		33.8977	182.266
18.8092	62.7861		41.9872	256.488		28.7092	248.319		39.8252	138.674
15.2328	70.1957		23.7427	77.4519		58.5733	12.5691		31.9085	199.196
40.5701	221.517		22.8873	79.8207		42.9607	58.0639		23.6841	148.637
20.0733	97.2252		27.0056	105.296		18.2968	324.867		51.0911	17.5507
48.8227	198.199		32.6475	68.6724		28.6001	407.508		30.4967	104.169
39.309	204.81		39.1375	37.0429		21.49	28.5011		14.96	50.2997
16.0127	175.98		37.26	27.5159		38.1648	323.786		24.6413	141.582
23.7481	57.663		24.9074	80.2739		35.832	51.5449		69.5253	155.351
20.0026	56.4289		30.4635	38.8253		26.3806	68.4187		27.4128	287.491
43.1023	89.789		29.25	27.6613		23.1754	79.9359		53.7017	169.868
15.3719	65.4547		19.8068	98.2727		13.1767	143.064		58.7359	128.044
38.9317	122.786		19.14	59.0406		25.6943	230.375		144.127	10.651
55.9424	91.5712		19.4788	96.7954		31.248	7.04504		119.796	61.3908
40.2607	136.499		28.0661	127.152		30.245	61.5559		24.7776	96.7496
37.4469	244.866		33.3657	96.3084		45.412	16.0355		19.2407	162.384
23.147	139.409		18.5919	61.7899		44.2405	434.564		48.2969	125.509
36.075	7.87236		25.8194	98.7246		28.6279	146.782		19.8798	179.156
35.5494	36.9387		43.7515	114.683		34.7881	376.96		40.2905	82.3687
38.478	201.21		19.4617	56.3759		48.6933	69.0845		62.444	283.451
32.932	12.7086		27.0663	119.699		46.74	98.6559		27.1858	66.5121
32.1166	221.141		80.9133	58.8455		27.5459	89.9012		28.6746	91.4515
17.5351	123.715		46.5782	265.571		25.3016	233.108		46.7294	112.163
25.3	96.7517		32.8476	141.114		62.1646	35.5277		91.3899	189.921
28.8743	131.933		30.2783	115.197		37.0191	93.4835		67.272	9.5329
28.7865	142.205		20.9757	173.489		20.8542	121.139		69.0836	20.8717
16.0627	90.0585		26.568	34.5053		19.2213	267.225		42.3139	209.533
21.3284	167.801		36.2647	52.3428		53.0173	253.349		29.5763	103.311
15.1867	89.3675		71.7976	29.8642		60.3888	387.311		32.9828	78.0324
26.1889	32.9278		38.8224	384.288		32.39	103.24		30.6475	149.814
28.8042	76.081		63.9297	77.9352		23.1228	155.466		24.9293	126.443
55.5362	101.381		32.55	71.9514		34.6379	135.071		38.8514	101.622
49.5728	76.4912		37.2444	66.5559		43.2964	377.821		18.1842	145.346
22.3305	105.249		37.4262	129.819		18.6153	200.255		33.8267	196.862
30.046	80.0888		27.6294	183.181		27.9296	117.02		22.8619	334.299
36.3961	189.166		32.7594	314.666		22.1771	16.462		39.8984	699.341
23.0837	69.6071		41.4878	152.564		34.3715	127.355		53.3438	108.743
33.7514	11.9107		32.4847	88.2295		22.7567	82.1466		47.2911	98.57
42.206	50.0796		21.2946	221.811		37.5138	24.4562		41.0612	97.7264
29.355	19.7536		63.4477	109.741		28.6852	359.732		39.0217	24.5957
17.9193	180.821		37.7959	76.8527		25.6624	60.1508		24.0162	140.803
51.1965	42.8342		29.76	16.0611		34.4943	10.3661		86.7018	37.0547
46.2254	116.324		27.7067	11.1934		63.8787	29.8622		58.7225	46.33
16.6412	159.345		31.18	75.3748		57.9252	41.4859		63.036	34.7043
18.2807	81.0811		8.54688	63.1714		51.53	56.023		49.9465	103.156
24.4173	59.2057		18.2963	175.315		26.0662	157.958		56.4178	13.6872
68.2	49.6473		19.4025	33.7257		26.3965	124.025		37.1891	28.5987
26.5535	285.358		28.36	138.244		89.6168	47.8099		16.7219	130.145
52.4361	153.653		32.8133	27.6554		46.6241	233.906		21.5079	215.079
47.4133	8.01776		51.954	26.4272		46.5094	164.263		23.6087	53.373
46.4924	192.052		27.9897	150.395		46.5977	146.22		20.5861	47.8452
63.4886	14.9174		49.7428	187.001		36.2269	96.5195		19.7313	47.5897
24.3147	273.002		38.4614	90.129		17.7343	118.89		33	12.7086
31.15	15.4892		33.2909	132.605		51.4635	86.462		18.1202	189.378
24.6079	156.999		51.2057	139.757		18.0617	60.1424		63.9137	119.197
37.3929	80.0195		70.3791	166.453		46.2369	31.6643		24.2142	70.9452
40.6453	94.2113		35.2606	129.505		25.1856	72.2953		16.5991	115.733
22.6535	100.995		26.5306	101.441		38.5823	86.1554		24.0982	44.9815
23.0939	119.44		29.872	116.624		21.5493	82.7913		46.9546	371.051
29.9343	10.3661		49.9988	55.4817		24.4	21.4435		25.5367	109.702
82.495	47.9612		41.5718	261.248		38.5017	76.3831		74.7763	175.951
73.746	66.6026		42.08	36.7874		43.4488	329.462		22.9084	138.842
31.4818	97.3373		49.9225	116.307		44.9496	119.653		41.8613	196.64
36.1608	63.1576		25.3887	480.583		63.7859	76.6128		34.495	190.736
30.4806	76.8525		60.276	230.288		30.9636	163.721		33.6839	351.463
27.4161	75.6774		98.9843	82.2665		24.37	71.0555		45.4867	438.334
84.9072	55.7214		23.5376	163.969		43.3165	49.5497		35.6219	97.0473
38.3538	144.719		51.9435	223.225		25.9003	116.424		73.9675	13.4023
42.556	94.0751		45.3161	339.425		40.3733	112.86		32.2363	80.4232
30.478	66.4294		76.5915	114.588		24.3703	125.985		41.5741	84.3712
93.7995	169.377		30.2043	176.379		27.1035	60.7247		37.4749	121.664
56.7878	59.2852		29.5343	137.658		27.2223	141.552		18.0323	235.723
31.9548	131.216		45.3242	205.738		37.6055	23.3675		36.4659	174.88
22.9481	148.244		34.2887	116.244		22.6028	205.815		34.5686	75.7581
34.4542	158.881		54.2985	28.7441		21.9259	148.574		25.7919	188.234
21.6842	70.8903		44.2853	92.8213		17.4539	104.824		37.3218	277.244
27.6509	24.4797		31.7771	20.3254		42.8942	99.2983		19.147	46.733
29.0067	44.3493		28.28	42.0245		19.5889	102.04		18.4247	227.188
53.7145	66.9418		29.4581	76.4773		24.8155	64.9832		15.7696	126.838
41.7482	151.544		48.6591	119.958		36.3273	48.7944		15.6105	48.0366
22.6433	17.3333		43.6614	87.6323		19.8592	141.523		26.546	113.77
41.758	112.094		56.0139	43.4354		37.1144	39.0236		33.7464	104.851
19.5052	67.7442		42.2701	161.381		27.3427	121.092		27.4707	79.8296
21.9907	181.578		39.9076	200.956		18.4779	60.3136		48.7012	428.486
18.637	58.4453		32.9729	119.942		36.8936	108.101		28.7686	18.0931
29.88	16.0355		28.4296	246.537		16.335	99.3496		65.2206	392.707
26.2586	69.4068		16.7919	141.296		28.86	33.7696		61.257	192.145
37.9577	89.6484		40.5956	16.4275		20.6902	110.961		20.7625	103.434
90.9156	33.4467		29.446	176.802		25.6952	180.437		21.4009	157.277
46.22	90.6881		40.3476	127.888		25.5267	158.501		36.5107	30.2651
22.5455	116.999		37.0278	209.471		21.1664	116.22		31.5167	274.399
30.9694	297.4		43.7031	97.3991		29.332	13.4125		31.0307	69.6837
24.5074	45.9233		27.9421	155.484		29.7748	235.329		33.0996	117.527
30.0564	66.7932		31.6168	158.009		54.938	22.8192		52.8919	134.233
53.1674	127.295		52.5097	188.122		47.368	29.1705		58.2953	39.5131
43.8997	192.819		78.5429	56.0564		31.7789	87.1263		65.9613	92.1768
42.9644	18.2385		92.1492	276.141		40.8318	132.882		23.9627	107.055
43.6457	36.9153		18.7552	149.411		30.1459	104.673		18.5523	121.994
31.7057	143.956		20.6738	57.9793		26.0862	70.7824		35.9756	80.4092
20.0011	51.6989		15.5031	86.6998		31.86	74.4875		26.4094	297.861
22.3493	192.679		32.3153	81.8283		18.5833	148.057		20.9751	307.236
16.0321	174.586		52.5985	162.995		34.8502	150.824		43.4405	78.1376
20.6043	180.859		119.894	80.2011		21.9674	83.7772		43.9422	16.6074
22.0477	293.987		87.5525	147.928		66.6733	244.442		27.2105	78.2053
44.1014	153.864		71.9977	231.916		27.787	135.728		29.0521	186.507
78.877	29.4378		121.621	57.215		38.2017	191.017		20.3686	139.466
64.9677	89.8678		38.3926	170.603		41.3743	276.481		18.7364	29.8877
82.7182	20.6162		68.6887	82.2842		43.5337	150.918		9.71371	80.0578
95.0091	22.6797		88.4615	82.6851		22.628	144.158		32.3118	248.755
52.0495	210.422		24.7282	269.655		27.7668	252.168		9.18667	68.5735
19.4862	59.0328		24.3575	166.331		26.1627	34.1286		24.0356	155.843
40.9364	25.1675		17.0715	89.7281		29.7011	65.1168		27.0873	106.873
22.1568	56.5743		47.7609	56.4676		30.02	51.3019		21.6402	224.688
28.6	56.3111		69.1941	284.716		50.3758	136.915		26.5862	85.5797
49.45	90.1181		42.8527	29.2865		69.2749	186.485		22.9422	372.179
27.2488	33.9891		25.0379	92.0257		25.9648	106.483		32.3767	69.4244
20.2067	86.6056		42.8147	46.7874		33.9421	93.973		22.7719	124.373
57.44	30.2945		19.2874	218.543		17.8219	201.471		50.96	156.444
72.2231	58.2113		16.888	39.0382		17.0704	59.9898		38.2557	229.1
81.4325	185.454		13.0298	141.887		97.9725	13.3914		29.4835	95.5999
43.5065	90.5062		22.0773	276.316		55.2874	121.611		35.2588	39.2576
50.598	161.564		20.4657	193.128		49.1972	164.262		59.8939	387.165
80.2822	72.5799		39.2691	94.6669		24.6603	193.246		58.2225	29.7129
70.9841	165.227		33.1472	66.4571		19.1406	102.446		38.409	174.798
25.4355	150.382		25.2535	137.668		13.4467	238.878		23.845	107.768
28.4467	106.452		25.7493	143.546		32.8371	12.1661		19.1981	63.9967
44.652	9.96522		47.0824	97.8697		29.8281	127.046		36.1233	78.1103
29.1457	64.5353		56.7806	197.618		25.1667	77.332		17.8097	67.5752
50.4578	35.734		61.2747	35.4176		21.2968	54.7389		65.9914	331.926
84.4735	98.1308		15.9521	67.0328		40.317	140.663		23.3833	166.913
40.253	107.742		39.0133	21.4141		17.334	162.004		39.9864	58.4609
40.1102	158.762		18.9692	180.268		25.7186	78.3068		38.4343	21.302
46.0609	323.222		39.7371	61.9549		32.1231	245.11		20.7477	79.0694
17.52	28.2017		26.716	178.674		64.4191	83.2353		27.6748	134.769
26.8982	74.9288		43.6013	77.6662		45.6609	125.278		53.2111	80.0792
31.1564	162.34		24.2949	208.45		38.0906	103.085		17.826	54.7487
39.9137	40.7707		16.7189	82.9347		18.7736	258.742		16.489	101.813
21.1038	83.2825		11.9218	144.142		27.2455	160.563		35.5297	133.767
57.2429	15.6346		28.4159	89.1309		46.122	201.819		39.9421	182.559
21.985	134.962		20.7608	53.8881		39.9995	96.5079		47.9119	183.734
29.5235	178.068		15.1247	215.061		21.774	117.372		23.0987	90.3038
25.2865	89.2587		12.9958	93.2298		41.6846	179.097		18.1081	51.0482
30.3341	99.035		76.461	287.931		43.5995	102.772		24.0781	96.0783
68.7916	281.54		67.7366	262.868		57.3878	119.744		15.5842	87.5016
67.0212	102.532		34.5158	121.687		52.2655	160.529		50.0048	439.639
38.3898	113.555		39.5176	50.0461		31.9623	253.509		36.248	54.8805
38.5767	66.5042		29.6137	144.744		53.9844	181.18		53.6274	334.341
58.5045	55.9692		29.8577	198.839		33.1929	115.504		30.738	51.3096
28.8448	201.12		68.4667	11.3388		40.0088	111.53		31.9941	43.29
39.9929	74.2665		49.6304	313.899		36.6716	91.7285		28.22	7.87236
23.31	55.4562		19.4187	80.8792		15.5585	76.8723		26.6306	162.8
22.33	12.5691		32.9973	91.9477		17.6854	146.709		38.2156	156.264
24.6344	96.0049		25.6633	145.7		43.6343	96.2328		25.3428	103.573
48.7263	131.122		30.0357	130.619		18.786	122.54		52.8913	478.793
31.2571	253.68		61.791	186.776		39.4053	360.967		23.693	105.109
22.8437	122.461		105.037	46.3321		39.175	246.227		17.7864	287.801
31.5777	234.145		102.123	9.39339		20.0078	50.1641		40.3114	27.9168
15.568	95.1441		32.8067	14.8014		30.8457	104.601		36.9198	193.133
51.934	59.182		106.766	134.09		47.432	111.94		16.7292	108.711
38.5437	197.092		28.2859	360.293		48.4914	23.2456		19.5415	122.324
65.7729	76.159		18.0042	50.1582		32.2485	81.9235		24.8847	60.3848
25.1135	59.7538		46.34	101.757		49.998	23.0747		44.8583	235.996
33.6021	66.2028		28.2083	85.7586		38.8829	75.7346		14.07	109.471
35.9607	75.6068		38.7893	81.8047		25.5405	121.092		51.6467	60.8407
48.592	5.66941		32.3519	160.278		31.1079	237.677		28.3467	147.983
32.9227	80.4803		43.709	102.046		49.6564	204.284		16.0461	42.722
51.64	142.133		46.436	9.53289		53.4112	254.324		27.3695	131.67
63.0889	40.7707		31.2812	74.8053		73.8797	131.245		35.983	36.5043
36.0621	70.3677		28.6686	13.5418		108.109	53.9489		46.6004	391.198
47.1342	89.1352		20.8104	68.0546		102.084	16.8628		46.0468	98.8254
53.7244	32.4955		32.647	105.141		67.5329	66.6299		23.4553	262.686
70.3147	56.5214		24.808	39.7135		60.4126	159.8		55.6056	299.932
42.4354	106.979		44.9794	170.506		32.6517	267.751		58.4734	179.946
19.1282	57.1775		15.3904	74.1533		31.1533	28.1978		28.2531	164.376
27.3369	106.25		30.5878	114.228		26.35	33.3562		31.3767	160.243
14.2842	90.7974		53.5491	29.8877		70.32	11.8812		34.4227	29.1529
19.016	10.2207		20.8157	119.616		42.4355	97.518		62.284	320.313
19.7533	111.761		32.8357	30.8369		25.0093	233.185		37.7592	67.4504
16.4663	156.867		15.3015	88.3741		26.9683	34.0902		41.9484	134.496
17.8822	34.215		27.7859	112.699		30.2252	132.792		33.681	112.015
30.1252	166.464		73.5273	18.3839		57.081	270.784		22.3944	53.255
34.718	26.4272		35.4931	78.2459		67.1847	23.0806		27.5655	117.224
11.4589	25.1655		48.5557	42.8615		28.1387	194.246		24.3946	125.069
21.2567	72.7807		41.7341	25.144		103.874	32.6408		40.8857	98.3236
22.9174	144.011		73.5131	117.645		83.1333	32.0651		24.7603	126.068
30.5007	117.824		28.3137	124.876		50.156	81.3593		29.2938	500.596
30.7828	168.585		33.7673	241.098		30.4495	83.6323		8.76714	79.6903
25.5467	15.7447		36.6879	117.896		22.5623	129.666		29.9178	126.523
19.0456	84.7396		16.0911	80.7749		25.0973	115.184		52.24	9.53289
40.7388	272.684		34.1833	9.39339		30.9539	138.637		17.7609	131.356
30.4117	139.264		37.8763	159.081		25.5447	208.755		25.1189	107.972
63.8085	135.145		24.5759	172.39		34.0312	178.668		39.668	77.959
25.4484	56.146		20.3636	84.049		31.8403	288.405		31.1322	43.522
60.4057	142.113		34.2928	79.2706		51.6757	141.156		21.3494	40.6253
99.316	17.4112		25.4032	124.1		114.99	67.1761		36.8136	337.874
87.973	36.2488		30.8385	190.278		42.3438	146.051		39.5797	126.246
61.426	229.092		20.8083	51.5692		18.5729	38.5698		58.5396	115.644
27.38	41.4585		18.7143	51.8855		23.6733	56.0104		27.1482	196.093
39.0569	84.6178		86.2026	105.567		15.1827	171		21.1286	52.9808
97.04	12.5985		125.052	33.3013		59.1688	131.181		31.7034	166.052
59.844	38.6123		113.088	55.1654		38.9627	169.392		22.3352	161.494
52.3286	60.1529		30.2932	110.514		44.6753	138.434		17.4179	79.527
27.5424	92.1827		33.6715	210.654		18.32	185.189		66.9838	301.484
20.4878	142.696		35.3971	17.4213		40.003	53.5973		62.4588	246.4
33.6593	149.702		30.5295	44.5241		34.0433	491.976		39.1062	80.7435
71.6571	11.0539		24.8314	155.957		16.9058	185.495		24.978	167.713
25.7682	89.4946		33.2496	66.9792		21.7108	37.5912		18.208	48.2716
24.2177	212.857		28.7114	136.029		20.5146	129.859		28.8056	61.0903
27.2229	109.254		62.0056	38.1375		33.7834	133.406		13.8576	158.675
24.1175	242.797		66.1246	346.652		49.6024	51.1662		26.2175	32.0945
25.9899	237.386		45.7439	153.69		36.9522	195.504		9.06759	182.587
42.1848	92.5327		20.51	91.9331		43.7883	99.379		20.04	32.6429
36.5144	195.875		59.2295	219.389		20.8494	95.7581		22.9867	23.8103
14.7437	66.3962		41.6934	185.414		26.7633	25.6609		23.6571	310.251
10.0689	57.663		32.5871	88.4743		44.4644	19.6032		26.97	164.637
53.6844	21.8465		31.4133	7.05806		20.3144	77.9472		24.9967	73.0601
40.072	196.615		32.7933	11.1214		47.841	124.656		21.2027	254.21
47.5462	224.511		31.7394	98.8694		38.9168	71.9496		26.1474	72.6059
19.494	100.717		36.6893	140.511		28.4429	26.5851		16.7814	39.5714
24.0108	234.08		23.0911	57.83		25.7092	131.992		26.3709	368.762
21.099	54.4835		26.1637	246.265		34.8981	92.5599		44.6338	128.903
13.716	76.9332		25.2073	65.8182		20.1867	13.8581		35.8931	99.7704
28.8529	110.116		27.7771	62.4992		23.6957	101.93		29.2	162.519
28.4498	423.949		49.8551	96.942		21.6453	427.738		13.9183	146.204
56.0563	114.721		25.2628	83.9153		53.1743	317.747		19.8619	64.7375
66.9318	46.5523		25.1467	15.2337		23.221	163.678		14.0558	292.804
25.8127	40.4302		15.6171	40.3698		22.2693	222.673		20.4758	45.7464
33.3595	86.47		43.1629	172.08		11.8074	60.6776		12.0341	49.0793
30.851	181.248		43.4028	117.421		18.3533	63.5899		46.0032	136.737
29.4257	69.3766		20.4138	23.9373		32.4541	122.021		50.1712	312.663
20.9912	107.87		35.8493	323.704		32.04	13.4023		30.2166	215.744
37.4512	51.3078		28.7706	117.136		59.7197	133.282		13.9937	64.1834
49.124	55.8865		38.0668	107.025		55.7842	45.0959		29.3572	157.404
18.7604	104.559		53.2328	144.049		14.2446	248.472		40.2161	398.165
27.8079	80.6122		71.9631	22.5503		34.5725	232.883		19.0386	286.376
31.924	20.5868		43.6074	151.264		34.1283	161.886		30.9135	187.25
41.6196	141.578		40.5396	110.973		32.9272	168.444		18.7496	195.054
57.7437	65.0706		32.6377	90.1583		26.76	7.04504		16.446	98.1641
50.6173	153.699		28.9922	91.3475		55.9787	120.708		21.5317	29.147
42.1898	178.373		45.2068	190.145		80.6629	28.3471		19.7272	66.4255
28.2533	63.5829		54.0309	21.9919		58.9945	137.298		33.5052	309.331
35.3898	120.856		66.754	43.8069		36.5172	134.508		60.6677	239.497
30.767	45.1884		32.271	87.7827		23.0405	135.741		20.4368	47.13
32.6116	108.577		28.12	53.5585		33.4741	91.5655		17.89	43.9484
19.0945	81.2898		47.1646	127.068		109.317	85.5884		35.9922	96.2486
28.2512	64.4193		20.4644	88.7038		72.8862	163.378		56.5725	15.2023
24.3693	184.925		46.9922	67.3159		144.083	11.1934		20.56	232.522
31.1	94.5762		59.76	20.0385		39.96	28.1978		26.7577	118.74
43.4573	162.309		49.5927	30.831		49.1766	56.5469		19.5061	167.013
37.85	8.70558		97.9419	39.682		22.4708	58.1832		23.0417	54.7154
19.1311	53.6981		107.116	45.0645		41.395	15.8901		16.4605	168.461
32.0876	127.176		27.4748	139.375		32.3637	104.905		19.64	7.25077
24.5837	294.513		15.7676	111.47		22.4531	72.1736		25.3533	21.4141
36.6615	46.0962		31.1855	47.0413		29.5807	69.7651		18.2371	49.5568
84.2408	170.132		21.9508	151.038		17.0485	136.278		16.1873	83.7758
52.9269	139.314		32.2933	69.2484		27.8655	198.282		11.04	20.2685
103.346	23.7684		29.1826	47.4128		40.3896	45.6128		7.94274	187.153
13.861	44.2607		22.6504	51.2763		16.1664	131.184		37.5292	129.094
22.6962	110.527		35.8498	118.413		19.8451	238.109		40.1959	314.451
56.5205	162.625		31.267	211.643		19.67	20.5868		33.8511	78.4266
48.3469	64.4231		69.772	37.3042		15.8651	103.231		31.627	92.0609
29.8374	97.345		74.52	5.66941		70.6371	320.79		24.1177	98.3196
55.1123	77.4736		46.5774	59.1801		53.84	24.4981		27.9335	135.25
39.4334	142.54		20.845	60.2747		57.0211	52.9241		46.18	12.0266
79.0627	45.9253		21.8647	88.669		24.9321	174.534		36.9243	62.3776
12.7029	171.843		15.8722	41.7493		54.196	36.361		19.4493	357.481
13.22	41.1796		52.3281	65.9383		29.7465	112.759		35.8758	59.5279
40.0108	28.4886		22.3722	117.272		22.6805	95.0881		30.8389	85.7801
17.8157	68.5951		30.2245	111.905		36.5447	93.5975		28.7641	117.161
72.3278	103.16		31.8553	178.774		24.1232	144.734		20.4251	70.004
31.6196	242.647		25.4566	170.183		23.8057	57.6422		67.81	11.3388
44.0662	142.995		64.6396	200.341		54.2715	110.728		73.5486	13.2863
45.2144	213.358		35.5085	132.676		28.8874	159.256		41.7608	87.4202
25.072	9.5329		57.4271	26.9735		28.6075	91.3017		36.7005	97.7323
34.0315	100.556		61.0448	157.033		56.7729	38.8194		23.8804	109.38
20.225	83.7679		103.467	37.3221		37.5727	66.3667		21.1087	101.203
39.6717	40.3954		58.4192	182.542		14.2653	144.882		27.474	68.7682
35.7815	145.943		52.0675	28.9497		17.0748	62.5996		13.1556	60.5832
52.0616	60.1748		34.7353	99.1274		41.5981	205.42		27.9552	349.1
52.7834	131.083		60.716	99.2669		30.6854	94.7219		94.4235	190.415
29.5013	76.0849		29.3206	82.4237		56.9092	27.3684		66.798	84.3712
38.4154	90.8738		70.7023	266.23		24.8913	71.981		27.088	70.2282
25.3392	133.058		42.4704	48.7885		33.9487	74.1724		28.7152	65.5079
56.5183	51.2784		42.2091	111.569		26.8791	212.82		14.4763	91.1273
66.4995	293.563		51.3172	222.113		17.1164	124.13		15.0673	81.7457
12.2403	163.883		19.0133	52.1535		18.75	67.6596		17.0987	43.2606
20.7629	56.4603		45.9149	301.756		32.4961	367.814		32.009	174.306
23.2549	312.873		26.4274	69.4636		46.8343	185.345		19.4871	90.0914
36.6884	124.382		96.6095	225.291		38.6306	87.7867		57.9316	117.537
26.1259	96.9715		85.51	60.6991		27.1914	72.319		52.5819	186.639
33.3971	85.3792		49.5852	102.316		32.2102	376.279		56.4014	190.835
16.7075	67.8798		84.84	8.70557		29.1268	77.1082		38.5086	47.5309
21.855	43.5161		57.855	94.5428		29.16	74.5337		56.0078	128.248
18.1475	62.7823		39.6291	166.152		33.7833	205.031		53.8867	41.8673
22.7767	489.785		30.7319	95.1461		40.1333	74.2488		46.2632	269.27
25.8501	190.687		46.578	18.5234		29.4445	89.8822		33.3088	72.8026
16.2638	88.0735		61.1938	37.3337		60.9967	197.642		34.4682	91.5088
20.204	156.392		41.3022	197.57		13.744	61.1256		41.9979	133.24
41.644	101.006		29.1135	145.366		42.88	97.44		19.7953	51.3627
49.8481	88.5255		26.3822	146.722		70.2189	67.5337		50.099	166.582
34.4129	212.537		19.9768	77.3429		51.1309	81.1184		48.796	162.739
37.3466	233.075		29.6888	121.736		61.7862	197.06		93.1475	16.7909
63.3538	19.6415		17.2	77.0471		28.4929	339.083		41.7803	126.093
30.4581	157.779		42.1636	263.488		29.849	167.051		56.9292	122.347
28.4368	200.518		24.6864	137.182		43.9632	134.022		76.3625	167.485
22.9222	92.1021		29.5987	239.103		32.4929	100.619		48.8842	496.079
79.6991	54.46		30.0611	136.658		28.22	71.2068		56.2667	120.424
35.1928	167.034		61.2555	74.2194		21.8613	63.1223		76.9583	84.3183
13.1862	69.5677		25.7647	138.577		36.8233	51.5797		51.8007	186.267
23.4733	48.6372		42.5882	88.6414		21.9684	65.0008		49.7557	169.876
22.784	65.4969		16.9907	54.3204		37.1638	138.652		16.9758	191.198
10.5273	34.8714		33.1614	126.481		20.4	130.54		20.768	47.4295
25.8933	57.1482		22.9383	67.9092		36.3482	135.145		22.0114	292.961
19.944	66.4905		25.24	93.3839		43.2314	23.2456		84.4384	40.2283
21.3718	80.3861		53.8378	181.522		30.1441	74.3824		55.8538	137.697
36.2614	285.082		29.9709	145.769		26.8794	360.706		53.6779	138.611
26.6127	149.028		68.4097	327.765		26.8373	123.681		75.2667	16.6073
60.0703	125.748		46.6267	34.7004		25.4857	46.1552		31.4142	115.025
40.9046	29.8642		33.168	70.5228		69.5657	10.3661		33.2836	221.53
60.6407	50.7634		43.9133	125.698		48.8396	124.571		24	73.2996
34.3882	76.2137		112.261	140.898		18.0459	139.061		23.698	120.775
62.435	38.3143		30.7949	70.6643		20.1315	87.3818		23.8443	157.37
28.4549	281.151		42.9391	153.603		23.0051	202.712		25.3314	151.279
29.1248	244.429		21.4644	34.726		26.7724	65.1657		26.1714	137.403
40.3297	176.676		25.0641	70.7568		65.0077	25.5684		25.2236	68.3908
22.32	10.7925		19.215	69.5383		47.45	16.5779		25.5411	86.299
25.876	98.9486		22.9288	126.164		40.8319	193.719		20.3573	127.007
19.48	18.1887		38.2762	47.5494		20.5593	69.4477		30.9679	347.086
50.1752	118.073		20.2328	42.3191		18.2752	68.4555		23.0722	58.5048
36.9306	100.144		19.0051	67.9997		20.375	65.1089		26.56	8.70557
65.1685	171.02		13.9344	69.2358		25.8302	144.205		51.9292	36.9366
19.7563	62.6211		19.6764	127.933		26.1618	290.08		17.44	58.1138
35.0422	57.9166		32.5448	157.119		32.4647	260.421		39.7629	153.111
16.4757	112.045		17.5142	154.318		15.8565	101.24		24.0712	99.5998
28.2275	58.628		24.2787	164.163		30.2703	207.306		30.7067	13.8581
28.068	96.8192		22.8094	116.448		14.6782	102.765		13.6556	102.987
36.272	33.1413		37.7327	233.75		37.8162	157.498		33.7325	39.8294
29.7	5.98714		66.9964	589.575		53.5662	367.174		41.605	18.378
48.0219	256.701		54.2415	143.921		41.7675	37.2984		57.97	59.697
22.4908	197.164		21.2428	156.069		18.6774	86.7203		42.5347	379.942
11.067	51.7526		26.7286	159.504		28.8503	100.287		19.4975	147.338
23.9347	241.034		32.2193	58.8991		31.59	18.2326		40.9533	29.8348
38.9489	20.7263		80.3118	28.7441		23.94	11.4964		26.8	103.158
37.1267	36.6165		30.4345	121.26		38.6229	152.915		34.795	11.5265
16.7938	82.1192		33.9417	306.87		38.6904	275.114		29.5458	297.905
60.5941	35.5631		31.2347	76.4753		58.024	17.4111		26.2268	174.023
17.6792	65.3003		72.5861	47.4149		36.7944	216.108		21.9985	78.1908
24.1036	98.5463		54.6995	162.568		56.9828	320.196		23.2867	94.4269
69.7962	107.492		36.5117	323.091		127.928	34.9892		35.068	212.963
76.5627	78.7981		46.0582	293.114		150.182	55.5368		11.2306	105.642
29.0727	66.9404		53.5332	126.871		107.923	65.6386		30.5503	233.775
34.6188	180.94		13.1059	109.827		15.5022	32.9771		24.9303	136.298
49.3237	35.2782		106.004	35.5336		22.6975	39.6526		15.8341	81.1464
57.3795	175.477		66.3985	24.4562		28.3126	63.5179		36.6694	111.621
43.9477	193.966		91.715	313.749		31.7713	41.9183		32.2641	118.178
100.064	7.04505		50.4013	136.119		32.9168	53.0608		69.2002	159.31
25.6758	208.432		34.451	90.6949		28.4218	62.9916		25.3162	99.6256
24.3735	394.109		23.3816	79.9398		20.3283	103.646		38.828	34.1286
40.2585	73.003		40.2463	107.02		20.3951	172.961		33.3263	74.3842
41.8728	77.1021		55.235	10.7925		46.9663	42.8342		39.6675	14.259
70.52	13.1409		57.4729	88.3192		26.4221	107.929		25.8433	60.4162
56.611	128.118		45.1032	77.1925		26.6313	63.034		45.3589	164.362
36.8838	149.512		67.69	24.0533		13.7	52.4239		25.2948	333.152
18.3	75.9564		27.1311	53.7995		17.655	7.87236		22.5547	158.72
24.4168	96.6298		19.9309	75.1842		23.4111	23.6465		25.1016	142.665
47.8524	187.178		36.9114	384.829		27.4728	81.8677		36.925	65.8148
25.3277	24.8806		29.9613	220.274		37.3667	101.647		28.6194	156.085
26.0413	67.9846		46.1997	128.628		30.5175	37.1808		33.3496	54.8843
19.2109	72.6333		30.7539	125.833		23.0314	249.257		17.85	219.416
29.9315	101.896		34.5106	98.1153		34.5992	264.067		31.0122	236.42
9.88941	49.3728		36.1768	485.84		34.2367	12.5691		42.6204	294.075
29.8754	69.0956		31.9121	219.121		31.8511	290.478		34.0859	93.3461
18.3976	48.2461		42.7138	53.778		27.6486	74.2843		61.5029	75.872
22.2085	255.625		39.9851	131.415		32.0211	236.048		57.8316	460.708
28.3375	25.3254		28.212	9.53289		63.6273	20.8717		22.4411	250.52
29.216	15.8056		44.42	105.037		25.5374	56.8612		17.4541	81.1825
41.3669	126.532		35.3519	189.973		29.8858	265.727		14.8013	47.4404
28.1719	85.4678		17.5307	103.967		23.4389	327.293		40.4663	255.413
18.1907	60.1568		32.1281	71.3992		64.99	41.4644		39.9217	180.791
28.7	40.6568		16.0831	80.3407		38.963	70.5683		21.7287	150.211
42.63	7.32995		37.3313	108.787		52.9275	14.9468		42.3571	122.776
34.8467	108.912		19.4546	250.562		40.5917	57.9205		27.067	87.6138
26.1908	79.5017		68.143	56.2781		49.6356	51.7087		15.6837	57.5508
24.1508	60.4084		70.2456	38.1316		19.8615	78.2586		19.8459	44.5961
16.6012	84.9746		46.563	137.306		43.16	10.7925		33.8326	110.945
22.7939	173.483		90.1043	432.315		32.6074	188.113		25.0025	125.92
22.0009	252.844		49.6034	140.381		42.9126	51.1427		44.7902	198.271
15.3192	144.357		23.2476	89.2594		33.996	6.35723		59.3439	232.737
50.3488	226.077		12.1655	84.4226		38.5049	363.66		35.6821	78.0533
50.6878	117.166		38.8129	228.964		41.9044	132.417		29.1548	68.5735
21.9522	179.04		26.9103	151.658		27.8275	92.8032		22.0634	74.5552
33.9238	142.044		43.8774	77.562		33.5778	29.1705		25.086	66.516
46.3486	144.623		55.0156	46.328		27.875	65.7103		25.6667	24.5957
11.5437	172.236		27.3251	79.8023		26.6366	75.4158		13.0134	139.564
16.6684	166.465		47.715	10.1487		21.2882	110		21.8616	77.5111
46.3677	130.678		18.06	53.1553		57.1419	513.119		17.4675	105.28
51.6886	130.145		50.844	6.35723		14.4103	109.736		27.0704	234.212
47.702	77.0062		24.5257	270.766		16.9483	134.563		34.0951	144.544
43.2521	63.8513		31.512	231.22		44.9354	153.628		44.4	24.5957
50.8641	73.327		46.7576	212.002		56.8286	134.808		20.6507	105.086
34.9648	172.408		22.8928	219.377		29.5813	126.582		26.6341	367.476
55.5647	59.0465		50.0558	147.074		78.5238	37.5971		37.3854	103.539
37.3712	84.5797		28.444	120.065		42.8615	80.6276		34.6609	92.2218
23.8992	189.266		26.6225	94.5702		37.0067	310.069		21.8303	57.6709
32.4284	88.0712		22.0136	217.393		13.1949	242.693		49.9452	102.848
44.3847	308.893		48.9586	114.206		14.2738	192.627		28.8928	234.848
72.8837	179.299		28.076	213.69		24.2135	124.639		33.3307	136.539
33.0196	159.08		19.408	120.821		28.8388	245.922		28.9967	95.3083
27.5903	84.7964		22.804	48.1485		17.9821	79.4085		20.9685	192.424
31.6837	79.1159		18.8548	105.721		22.3489	276.427		19.4419	51.7322
18.4231	100.063		50.605	184.958		14.9367	49.5057		17.77	78.2283
33.3559	177.897		68.086	49.3603		24.7588	64.8769		42.4252	283.069
64.7655	16.3204		33.3375	63.073		19.9457	62.4432		28.7605	75.8168
64.0694	137.533		48.7655	146.397		16.9311	77.399		74.4789	62.2181
91.6009	43.4334		45.3933	8.70557		21.6456	121.565		14.5927	76.7865
20.7092	228.329		28.7296	56.1553		29.886	50.7595		19.2061	83.3356
16.5382	30.831		32.6905	92.3877		24.7329	155.562		21.8345	250.154
82.6967	9.3934		28.24	199.793		26.276	28.2272		23.4125	171.885
59.0585	142.211		40.06	6.35722		23.5718	157.25		25.1963	65.3979
57.4832	205.284		16.9939	92.6521		65.7533	11.8812		53.5258	116.174
13.3752	133.213		42.6383	184.737		32.8891	118.24		92.5705	32.4975
28.3167	27.9482		91.6754	131.021		74.4141	66.5354		12.1322	86.4952
26.7821	54.6033		27.2209	61.8983		32.2996	242.7		15.2928	81.5076
28.6129	66.2181		125.624	5.66941		26.485	267.918		30.8385	125.314
29.19	27.7714		72.8942	88.3435		43.7396	94.1673		31.9696	75.7895
19.5557	117.162		136.535	88.8695		32.3784	86.5545		33.6055	95.7495
22.7087	178.9		15.4418	54.8628		11.1591	41.3426		26.2585	108.599
40.1304	347.125		24.6631	29.6008		11.8498	77.0745		26.3919	73.7871
36.24	16.0436		35.5325	86.3797		12.356	28.75		31.7522	101.747
39.6691	144.204		31.3223	91.9978		39.742	18.9557		54.1693	160.293
19.7982	289.311		24.7818	17.6961		23.2509	231.799		37.9883	194.215
24.7692	150.986		25.3612	32.4739		40.7025	15.8901		39.8532	88.726
35.6354	170.855		21.8111	70.637		112.243	33.2954		42.4282	92.5403
48.4225	181.978		37.0144	321.344		53.5798	293.038		69.5661	167.513
65.275	30.2592		54.5653	374.025		131.862	100.273		27.9906	301.232
40.9175	38.5678		64.5632	125.857		55.8109	145.127		31.148	823.655
30.2629	187.046		23.6981	403.299		28.4102	156.106		19.0948	390.993
27.5543	436.839		26.7244	137.805		27.8455	65.5864		103.1	4.98159
23.3744	99.7483		63.1685	301.091		60.2331	394.798		28.2805	97.0877
37.9967	8.70558		26.1887	153.032		25.4025	15.2023		26.0564	20.4473
30.2927	25.8554		27.1306	117.101		22.853	150.524		25.4263	490.428
27.7355	86.7214		30.1071	82.1653		35.5019	72.7353		38.1729	26.8045
25.1808	127.49		33.6412	188.971		28.7223	131.836		30.5497	221.342
40.1585	198.579		35.3912	82.4314		29.4564	128.88		20.2629	140.203
24.2515	197.312		31.3736	95.6747		63.0166	117.391		33.0315	116.248
38.8306	243.355		33.1535	92.6139		53.1347	108.544		24.42	53.9175
45.3201	344.858		61.2271	64.4819		44.4192	54.4764		51.0593	165.339
24.4574	140.013		39.5086	214.677		18.0262	113.95		21.6196	131.388
23.1087	136.345		33.6851	98.8366		36.5483	22.1078		18.8652	264.936
21.6976	56.539		40.9119	181.838		33.5258	66.1309		32.5311	40.6626
29.288	35.8147		33.3651	187.692		51.8035	41.7493		27.4519	91.21
37.4352	41.3426		40.4539	284.333		27.2052	344.727		40.4689	78.1338
24.9471	121.05		17.5006	83.8014		37.9169	395.467		24.3133	10.9379
49.8826	200.02		18.6184	88.5477		21.3407	196.672		23.5778	119.202
27.919	76.4204		26.4755	523.397		24.5911	69.9315		34.54	73.3291
52.063	225.354		26.057	43.9484		18.0991	176.006		36.825	68.265
72.3941	59.7029		25.0765	52.8473		14.1248	161.098		26.7372	133.156
26.2282	428.237		21.7119	106.045		36.6236	85.9449		27.1724	318.497
69.7791	54.8844		29.9839	108.658		17.1046	126.643		23.8441	97.5238
36.23	129.732		35.2664	402.972		63.8564	129.693		20.4962	114.402
31.728	149.372		29.632	392.18		21.5245	49.5018		22.4192	310.553
37.145	113.588		66.5582	93.1986		22.3662	108.145		22.1056	179.435
22.1188	85.4619		27.1187	109.971		17.3529	53.2277		16.1163	96.2348
32.2033	75.6205		13.2187	198.851		32.416	21.3201		40.4358	167.557
22.1844	132.367		23.1789	44.693		32.533	48.1577		29.11	21.9624
26.4778	30.4302		32.275	175.623		27.9354	164.589		27.4	59.7499
17.9717	125.855		78.1156	16.8628		25.2448	42.0363		23.7055	128.974
33.261	202.438		36.5451	303.975		17.8516	205.866		23.3891	187.085
40.0222	87.4591		44.0707	190.349		33.7284	323.067		17.9263	143.241
25.3687	244.641		101.56	19.0717		30.8966	345.037		39.6387	187.342
27.2346	80.3721		95.6346	173.333		27.5038	40.7727		52.2774	94.9457
29.48	6.35723		31.4697	69.1433		22.627	172.16		25.3192	68.2146
29.8355	139.752		33.5597	158.74		48.0476	78.7077		23.3894	66.8466
36.1146	116.497		26.7917	135.335		38.8197	133.169		19.6271	88.4981
38.1133	170.014		23.9925	52.7862		27.2424	188.83		20.5481	201.733
18.8755	59.2502		20.7535	95.8445		22.58	64.1636		40.85	11.8812
25.41	5.3736		28.9456	155.989		80.7188	163.129		25.078	276.215
30.9652	75.4301		19.64	45.2119		123.862	47.5369		20.624	16.3166
33.6683	129.349		12.2991	34.8164		68.7678	44.2098		24.3758	124.56
76.78	32.3521		13.906	40.0849		38.0776	175.839		27.6092	158.972
69.6013	67.9967		24.7138	82.3805		47.8592	168.685		26.5773	97.5141
32.3335	103.843		16.682	278.14		16.7294	121.881		18.7872	246.558
16.96	28.3695		31.231	254.157		32.7738	192.411		18.6933	23.0747
16.6301	147.056		34.8829	17.4053		28.3791	275.728		52.4213	148.941
67.4374	173.963		38.2208	113.043		22.5837	73.2937		17.8167	167.823
48.1532	135.298		42.0762	63.9428		40.1503	66.5101		30.2631	113.143
57.14	30.723		40.9983	205.723		25.4456	153.393		49.938	50.9975
52.7821	359.385		30.3405	96.9226		24.5217	209.299		59.0505	33.6135
30.4172	116.712		17.6994	81.9973		57.0804	191.375		23.2134	141.062
25.7258	96.5433		28.1638	61.0982		47.0519	143.52		22.2849	93.5019
27.6667	12.9994		21.2595	193.209		27.9147	40.1379		44.374	285.609
22.6367	76.7308		22.149	369.731		29.1553	140.659		26.87	223.275
32.9191	103.295		19.0859	217.332		18.0771	220.606		27.9249	106.992
59.5155	397		17.6978	85.9502		24.032	49.8162		49.6671	64.824
18.2011	93.7411		46.7861	180.296		28.9152	116.922		50.2091	83.7758
21.0589	85.8373		50.2171	65.5629		33.9757	30.5815		28.3877	77.448
34.6485	93.7744		96.78	7.04504		23.6276	147.676		20.5467	20.7925
32.4655	89.7851		40.285	40.8001		29.0516	92.6546		17.6328	124.713
27.4576	160.387		36.1087	46.4695		38.3754	20.7263		24.2498	108.139
46.5055	55.0318		37.9447	109.087		32.868	19.2112		53.827	46.3027
22.708	16.7519		101.835	20.1839		28.0528	91.9664		66.4667	22.9954
19.4762	182.509		26.2882	263.063		26.3706	109.292		61.2407	64.6691
38.34	24.4797		13.704	106.725		31.0009	46.725		16.8174	69.9175
35.3667	106.677		20.5162	68.8396		24.8847	232.655		24.7394	58.06
29.8067	9.3934		12.7457	36.076		27.7488	414.932		20.6408	150.82
24.0035	124.614		35.21	7.87236		46.5229	11.0539		19.6749	110.375
22.6014	223.944		30.116	10.2207		27.1232	88.6159		30.5107	29.142
20.4333	51.3058		44.956	263.217		33.3883	114.48		19.2154	143.668
25.5955	65.1698		23.0193	103.154		22.5844	183.787		17.1196	110.134
52.404	9.5329		34.9779	216.941		62.1132	137.945		45.279	101.181
43.9689	172.949		29.6073	109.831		68.924	5.66941		38.7344	218.354
41.0681	221.483		14.4119	55.7764		42.9484	111.23		25.1383	656.98
26.9774	113.2		39.7152	35.6496		69.1188	32.1891		40.5675	304.266
16.0441	292.66		25.0667	49.0734		19.0341	115.823		50.0875	32.6331
19.8003	175.027		35.2696	63.0436		10.4867	53.3731		52.5298	129.516
31.9427	34.2975		18.759	88.6158		15.1652	76.7051		19.2643	42.1221
38.8686	13.5418		54.3181	108.713		14.1053	26.5705		25.1714	11.0539
22.5165	283.084		56.785	70.3206		23.8048	54.1915		37.9945	130.606
89.2721	197.278		76.503	43.8039		25.4782	79.2186		33.4568	187.315
45.8	94.1714		44.4711	354.685		34.18	26.2503		17.216	150.799
14.312	110.773		34.7271	92.0248		68.8662	21.0171		26.0837	257.175
17.1918	118.263		25.5457	178.348		34.7794	282.189		42.4335	112.827
22.7392	97.1996		103.403	36.7677		34.3916	118.347		50.037	260.958
38.2195	161.067		43.1646	388.739		20.2374	153.059		45.8874	488.423
52.6063	180.895		40.9415	30.1197		29.901	280.973		26.1586	52.5462
37.2681	128.057		59.0326	132.463		22.877	99.9273		24.035	79.4859
13.89	31.1239		86.2968	306.877		43.697	113.64		42.8127	313.212
98.18	33.5803		29.3453	187.448		45.4864	228.529		52.6	45.0606
36.986	295.662		53.0039	168.929		30.1447	191.634		27.243	61.7472
23.0585	84.1611		40.4948	80.0891		78.9613	58.0987		57.9774	100.1
32.5171	16.462		45.0722	30.6954		26.9324	82.0032		51.1877	288.389
20.142	57.3317		17.7409	117.024		24.823	52.1351		19.9026	119.061
13.4086	105.241		27.266	66.4645		17.5515	224.047		21.407	104.414
17.3556	184.833		39.4968	84.4951		28.898	39.215		24.386	39.6879
11.8892	113.549		46.9943	13.9741		26.7547	32.753		26.8424	208.582
14.3354	102.104		37.8	15.5371		68.3148	135.497		20.8208	142.086
72.7767	47.179		46.768	5.66941		39.2719	121.52		29.95	30.6954
80.9975	171.86		28.756	237.225		74.905	71.0202		35.6123	248.812
28.5796	136.08		13.1139	134.142		20.195	79.6677		71.1331	255.713
22.9659	32.8984		42.1088	100.09		19.7781	112.897		61.4508	24.4562
28.0633	8.01776		46.5492	71.0926		27.1412	94.5846		40.0462	94.4818
19.0344	135.547		21.8633	53.1297		19.5908	105.274		32.226	99.5283
28.626	129.573		30.2781	215.956		32.7514	86.2539		25.4796	133.089
49.1733	199.548		29.0792	230.914		16.7224	103.187		22.1133	16.4486
49.7322	172.667		48.655	19.3566		15.432	15.524		13.3256	87.5154
53.7233	119.788		24.16	102.065		16.6873	148.592		50.4609	54.8923
29.684	28.2272		52.6524	116.132		27.0085	168.184		36.7236	47.0414
24.1961	246.493		28.498	357.354		21.9949	87.3414		31.554	15.3477
32.7542	144.504		62.5828	71.7569		29.0067	85.4783		37.064	16.572
54.8282	31.0983		52.3222	45.1274		44.6659	109.784		29.6414	255.583
45.2775	70.9493		37.9028	229.416		34.4062	90.8628		30.5689	71.0632
19.6815	105.607		68.1342	65.4252		40.4822	218.823		42.4979	97.5159
41.9544	112.264		47.7011	178.27		34.0742	106.121		33.441	126.68
59.3395	337.429		40.374	106.285		30.0786	35.9764		15.8333	59.8935
33.1325	28.9334		50.1823	262.751		18.32	60.8092		20.9289	111.21
35.5305	154.201		58.2223	360.621		25.268	95.6865		55.5593	123.554
26.5861	226.487		57.3101	326.092		30.3348	46.8666		59.0363	67.1341
43.4882	283.981		37.8634	133.528		28.2554	134.618		50.604	6.35722
33.3177	225.594		26.5704	57.2307		35.746	25.307		25.7033	117.424
67.8284	241.94		33.0105	222.088		25.4285	168.469		21.0031	23.5211
19.3043	87.2581		29.0758	109.154		18.5309	141.983		21.4056	131.061
24.4682	64.5874		23.812	209.187		26.5657	16.7174		20.6708	31.6643
33.075	7.87236		67.2521	224.103		23.0778	55.3292		19.1562	143.614
68.6748	67.1626		39.7826	116.02		35.9097	98.4592		21.315	17.6902
39.452	6.35723		26.8486	275.742		19.9727	153.94		17.196	67.6047
28.5842	93.4775		22.2005	99.9162		18.4582	110.547		11.1524	96.9151
41.3397	164.239		30.0319	69.9236		19.91	55.9789		24.83	97.3687
9.80377	117.509		26.1912	78.3972		26.0248	194.673		27.1682	61.6641
27.3394	152.656		23.6846	64.2483		14.8669	85.7184		18.768	100.27
41.4825	53.3853		22.5344	86.9809		24.9352	57.8084		14.5934	154.256
38.2172	228.469		17.9783	384.776		24.2943	264.734		31.3858	64.2718
38.2691	41.8889		43.3951	130.554		19.6876	104.564		38.5925	23.3924
17.0976	113		20.9537	124.298		38.82	95.885		35.7959	124.135
96.46	14.6599		17.5504	56.3187		34.9167	37.0467		46.76	12.0266
112.573	55.4306		43.8524	197.477		25.3821	82.4041		47.8107	420.889
52.0841	460.246		32.7419	26.2562		24.686	83.259		26.0368	298.747
35.5194	178.355		31.5659	64.9655		34.3071	31.2672		36.8423	225.446
22.3985	388.933		29.1504	64.6697		59.1115	188.625		11.6829	82.7796
25.584	43.007		18.6687	69.2358		17.6441	100.929		40.4309	234.892
47.19	7.87236		14.7191	231.49		21.3474	85.5582		34.0597	127.585
30.0796	113.894		38.1566	118.893		45.9822	23.0747		48.6043	62.0691
28.1304	75.9892		16.8318	91.4455		21.9248	341.746		79.864	5.66941
24.0766	104.971		49.5213	124.322		34.9138	30.55		61.2269	191.55
32.2889	87.0543		31.5922	236.958		39.0012	42.3337		19.0732	122.489
15.4563	125.958		60.155	7.87236		15.6241	132.787		26.3255	25.423
14.9261	66.9384		77.46	29.3198		23.7786	242.062		25.6273	265.832
31.8561	75.0468		65.5187	116.798		30.9733	106.619		29.7147	129.061
33.927	137.238		30.7683	81.172		21.9075	125.981		40.7097	392.366
18.7573	232.176		34.5388	351.957		30.653	162.537		22.9585	98.4884
19.6809	160.053		29.019	56.6864		25.8062	155.524		27.808	52.3855
23.4421	85.929		22.581	76.0528		18.8895	47.6998		22.3503	126.791
23.0784	136.354		25.4307	228.547		22.5393	77.0525		29.6365	89.2273
18.3341	80.0977		35.0959	84.8606		28.4377	274.462		55.8394	71.753
86.4256	64.3937		32.3026	168.902		47.9469	65.5353		25.5787	76.7367
70	31.2673		34.6171	72.5876		24.7722	193.458		57.8533	113.296
80.0178	18.0138		83.5667	31.1218		59.6203	178.303		28.864	10.2207
22.8493	166.727		53.8896	140.059		20.961	54.6524		17.0887	56.0045
17.553	88.2463		32.2639	235.094		54.0038	48.5535		19.1778	69.2652
26.4547	98.8681		30.465	32.3776		24.2631	87.9812		24.9763	254.128
14.4913	101.573		34.2129	49.4724		43.1394	71.1715		26.8444	145.546
24.4661	55.3167		25.9488	30.4186		58.04	90.1586		17.25	11.048
26.1104	177.792		31.5085	174.119		42.5387	277.43		17.6974	107.684
25.285	25.0699		114.753	535.476		62.6771	10.3552		26.8938	348.238
12.8525	59.976		159.374	30.6741		51.362	223.425		22.6781	133.877
23.49	25.594		86.9675	324.504		25.4984	282.854		29.482	23.507
22.5223	71.4164		44.8275	257.5		28.5975	20.4414		22.9	50.054
46.3986	75.035		31.9582	118.561		16.859	182.077		42.973	115.405
35.8778	106.055		43.082	16.0355		16.9844	277.615		35.1798	720.675
39.8501	152.717		38.1219	49.9964		30.3948	108.47		61.2426	357.732
28.725	19.4981		23.4925	86.9612		20.5771	62.2437		34.6086	29.7168
21.4435	164.073		46.9819	161.358		19.8334	173.214		16.9807	140.322
18.76	231.745		28.2592	161.597		27.8727	240.418		23.7829	54.3478
41.0982	68.9744		127.963	8.01776		31.1974	70.6644		28.592	114.189
28.7049	179.557		47.0685	250.96		85.7045	134.814		18.6056	38.8547
42.801	108.863		93.9056	31.0983		62.8027	46.7526		34.56	9.5329
46.5228	199.44		74.4903	74.9113		51.7558	97.3764		32.5791	62.5326
83.6033	34.555		30.66	127.266		23.2211	168.03		27.0646	111.239
39.4721	241.368		62.6043	132.599		36.0595	209.431		46.255	117.02
45.9966	269.169		49.892	25.026		19.0898	127.133		49.5289	421.631
11.5641	71.0947		49.4796	218.717		24.2526	58.6807		34.4537	73.9599
24.4869	168.24		93.5571	15.3477		29.8541	180.341		77.56	34.274
30.5437	100.662		44.0933	119.024		21.8675	57.6944		67.1073	55.7196
25.25	11.048		35.9698	96.058		62.0192	283.426		87.1787	31.3773
68.7925	17.2658		35.3411	259.859		13.9308	75.8373		27.2609	93.7723
71.6069	216.144		35.8343	112.682		45.0547	172.973		22.7761	108.234
42.3404	97.5493		49.4929	34.0126		22.9848	38.1649		21.5569	124.427
8.204	7.04505		24.8685	118.437		25.1004	128.644		34.5418	18.3839
25.2405	79.136		45.7578	102.865		34	19.2112		14.8737	149.777
80.8429	12.854		28.8436	117.279		19.0314	93.4797		16.9966	158.746
63.3917	37.4752		23.2114	10.3661		25.6826	62.2496		12.9708	49.606
21.9544	139.48		56.0203	190.645		23.7351	130.941		35.5283	73.8224
25.8561	189.306		28.4834	94.2932		25.507	49.1069		29.82	120.155
46.8516	405.671		33.3625	15.2023		101.252	56.4054		17.3997	186.87
25.9269	69.5757		33.016	33.0379		40.4074	157.492		11.4335	70.287
38.1628	287.223		16.6005	233.563		43.1586	222.487		26.46	5.25106
47.9494	31.7862		44.2729	80.1107		23.3916	59.8326		35.92	109.954
27.396	123.175		33.1809	79.4264		35.0973	241.731		26.5323	170.741
33.2096	84.816		30.356	165.52		36.99	90.813		19.8356	34.4705
29.8928	172.899		30.8436	101.207		35.0043	153.297		20.94	27.3705
25.724	100.432		54.9197	164.855		43.53	98.1586		40.6975	725.418
42.3652	99.389		73.7501	236.805		43.976	144.866		26.2556	48.7743
19.135	186.979		53.3509	42.0578		19.1337	110.288		17.652	63.7568
26.1832	183.501		27.5032	91.2572		23.0267	11.6258		54.257	101.069
13.0331	63.0181		26.8257	44.7796		19.477	77.4166		31.0763	119.362
16.2224	58.2054		22.3677	111.838		26.2191	86.8302		18.4816	105.639
21.6197	216.658		20.8879	64.3937		40.0089	46.3481		12.2022	36.8536
18.5371	84.2356		42.3898	120.908		27.3106	116.458		19.56	236.926
13.105	34.2995		65.9556	16.175		23.3191	110.044		15.065	32.3646
13.6571	33.1559		53.2507	30.2651		26.0667	192.891		17.9521	84.1826
42.8522	396.643		17.8048	84.2286		30.8072	114.778		20.7053	95.4838
26.9749	184.658		25.3236	17.696		30.9904	82.9482		47.9992	147.656
37.012	12.8854		15.9828	129.243		21.0219	132.79		36.4877	90.131
20.7058	114.57		33.3334	115.295		22.1988	68.8878		57.5623	122.9
14.8131	113.443		31.5488	90.2823		35.84	9.27741		29.1335	226.439
76.986	428.132		42.0225	29.8622		31.8927	29.031		27.3553	171.854
32.1523	155.834		38.2634	213.938		21.641	107.365		28.184	125.464
28.82	39.7129		23.988	68.8349		76.2757	43.9719		21.5702	215.255
23.7653	68.4211		27.3325	119.907		49.1678	282.545		48.5833	198.506
42.6384	172.734		91.5308	221.387		55.6185	293.874		44.0342	98.141
65.7367	9.3934		65.4	104.836		41.544	17.4112		36.8872	159.63
29.02	226.119		23.9557	202.385		24.5446	257.617		67.7829	185.814
33.1032	154.716		18.6177	177.269		15.8551	497.064		51.5056	130.222
15.7233	50.0796		25.0872	115.986		62.7161	67.9407		75.3777	52.1331
36.62	12.7086		18.0442	186.517		58.9194	58.9285		40.9213	329.609
25.2609	285.26		22.5433	52.1704		62.6341	48.8159		77.6661	100.077
27.1514	86.111		21.7328	181.621		22.1311	126.517		38.8355	271.056
21.06	27.0895		28.6277	66.9718		29.1903	88.4711		60.8276	95.7984
20.0699	177.623		20.355	45.6148		20.4167	96.3978		70.453	74.8107
28.2169	23.0806		61.6262	37.5159		26.6904	128.351		18.991	62.3597
41.3117	29.7482		55.0086	272.1		27.5497	55.8394		64.5384	149.541
60.3403	151.998		78.8675	12.0266		27.0103	82.1133		51.5152	44.9564
41.8484	235.855		52.1502	239.039		26.527	35.561		47.632	30.0096
21.0291	86.0948		22.3174	53.5087		27.4324	182.279		22.4176	102.187
26.2389	104.357		23.583	65.0205		23.0585	136.192		17.58	29.029
25.8119	55.1516		29.3769	40.079		19.6459	180.038		15.6923	58.9171
57.1319	61.4331		23.7453	63.4543		35.8632	124.896		20.7122	52.7598
28.3762	104.769		47.3165	114.216		18.5256	61.3024		21.1556	69.8339
44.4309	14.9448		70.1062	25.5684		28.195	11.7519		31.3781	344.639
45.5238	42.1737		43.2696	61.8318		22.3372	156.946		34.0467	219.775
27.8462	42.0559		46.9387	110.663		24.4464	171.519		35.0314	140.662
30.0073	120.942		20.2185	47.8432		47.318	170.169		38.3252	305.493
22.435	11.048		56.3346	228.805		22.1357	227.821		27.02	61.3949
20.7626	57.4477		51.4915	94.8356		34.0271	130.409		17.7358	110.3
67.4558	137.396		18.8146	128.408		32.049	47.5917		22.8152	117.488
32.2327	128.384		26.5225	99.3887		22.9198	175.09		32.6533	12.5691
56.8741	198.434		42.7189	166.919		17.2294	172.779		55.948	48.8455
24.1484	137.945		57.612	32.7785		15.9068	179.425		66.8205	80.2032
21.6461	149.246		36.4786	33.0563		31.3712	251.011		31.6983	77.0158
31.3544	185.203		48.7382	34.439		38.19	12.854		70.6528	51.3078
40.3389	260.424		30.6758	83.4353		18.3984	125.006		57.1347	49.4265
33.4667	63.8787		38.8851	154.691		39.387	83.3768		79.7033	8.70557
17.6607	207.537		19.6083	158.213		73.2195	148.222		17.4406	300.903
20.4475	116.411		38.245	26.5373		34.4583	268.249		61.8562	54.7469
22.6127	131.354		43.5986	59.7866		16.8263	49.6178		45.3279	141.172
35.764	309.058		41.6926	120.428		47.4142	100.753		25.1918	300.253
42.4457	205.555		38.2481	157.779		31.8016	272.195		79.3335	114.87
29.0389	108.678		22.7587	77.3085		19.886	80.0912		96.2225	11.3388
22.1726	190.139		35.2514	34.2681		27.2649	91.7662		59.76	6.35722
22.0887	94.0495		31.8941	117.606		27.7448	134.297		43.0869	234.002
34.8928	84.3844		42.7057	16.2065		42.4542	49.2149		27.7214	65.4193
28.2957	66.8285		57.1931	163.024		31.2547	166.746		46.0339	126.734
18.1909	101.356		34.2858	108.564		73.8836	20.4473		36.006	239.334
37.2712	115.868		44.1789	108.832		42.5868	211.985		41.7326	152.833
17.8569	48.8265		140.018	40.6431		43.8867	37.3651		35.0768	115.752
25.4504	48.6431		72.9592	255.112		25.3386	32.9004		19.3975	157.661
25.6142	62.5051		32.2291	94.3013		19.8262	102.724		14.4196	117.128
36.9341	171.543		28.5611	132.79		40.6	46.4422		24.6325	29.8622
37.0416	172.039		36.492	106.314		32.9928	89.1818		30.1578	161.1
19.9452	41.486		41.667	115.679		33.9035	255.196		49.407	107.132
39.2376	90.2174		59.182	137.621		64.7262	23.0806		43.9897	188.837
18.8638	120.814		57.623	43.4295		33.2286	72.2109		18.9781	238.124
16.9657	20.7447		52.2348	131.117		34.2049	181.431		23.8655	63.3383
36.9071	87.2469		63.4449	98.64		33.4724	125.386		65.5484	69.1178
21.8512	112.317		84.7187	139.497		22.2833	215.622		21.6062	123.56
41.6396	121.554		25.2798	218.789		27.5273	22.1608		26.4748	127.926
37.3639	125.008		21.5431	56.2579		21.2631	171.464		24.4895	219.39
22.9931	220.917		34.7245	64.7021		56.4113	134.167		30.9687	180.091
40.6003	168.443		63.8196	114.723		39.3865	121.427		28.2346	150.415
28.7954	207.962		75.0064	93.0786		14.0658	124.625		21.0178	189.201
18.0864	51.5927		52.2014	225.547		16.8019	255.942		31.9543	38.9097
25.8	17.2952		19.6256	78.7902		23.5	49.9301		27.532	176.792
17.3142	65.8223		29.6649	97.5103		28.36	8.84508		36.9696	287.962
17.2345	46.1847		43.8501	152.461		26.5848	79.6569		17.9524	50.3644
19.137	87.2231		23.1707	191.433		24.6916	119.452		40.1195	98.8512
64.95	7.32995		22.62	113.871		33.1867	180.525		58	15.6346
51.2925	242.462		64.3395	62.7684		25.2037	236.684		22.0084	108.303
23.5547	85.1861		36.0094	189.249		41	81.4628		45.9105	192.615
26.0965	158.265		31.5778	152.271		39.8839	142.012		18.9997	136.426
10.9533	21.0611		27.355	97.915		45.4043	129.783		24.4111	257.91
20.5371	91.2826		57.827	249.387		36.4053	437.522		19.191	154.52
44.54	89.6083		32.7136	170.189		35.114	205.486		16.2	97.74
20.7916	207.899		25.3131	109.173		26.2859	57.8006		29.2541	212.221
16.8694	38.0509		23.5333	39.5405		22.8005	142.952		56.2542	138.984
53.7855	69.3715		18.7808	57.4882		11.65	55.9515		20.1994	239.849
22.5067	65.1424		39.1561	101.722		22.0301	216.387		25.7257	204.665
34.1771	50.1582		31.8727	59.184		18.8414	132.079		16.3735	93.9945
18.832	49.101		20.28	45.5224		21.7731	200.676		18.7181	87.1518
13.4959	67.7148		28.9143	53.6247		32.5533	49.4674		35.8156	23.6465
41.0798	170.788		45.447	340.093		33.2738	112.382		31.9164	155.537
32.6666	113.699		18.9909	91.2892		17.4313	188.429		31.2454	275.444
21.3238	89.8423		32.0578	283.231		21.5309	62.906		29.0274	64.5384
65.479	56.7158		20.7579	99.8495		26.7216	227.847		25.7358	119.37
17.8588	78.3599		21.8311	25.0221		66.3275	87.8005		36.3708	163.543
42.2986	96.3135		32.4026	130.137		72.8975	254.547		33.7236	130.629
37.6903	112.741		47.088	27.0894		26.2266	111.148		27.8442	67.8896
39.2868	137.516		18.645	81.5414		27.0515	100.525		28.4533	92.2553
60.4224	113.25		13.4037	148.754		20.9919	191.371		44.3462	203.107
43.7175	148.191		57.1068	173.865		31.4035	62.6113		44.0182	226.53
31.5896	112.516		12.8633	14.8014		28.3841	86.6389		36.572	84.6471
24.6523	90.8371		106.504	20.6142		55.8867	655.897		21.0964	61.9172
24.1703	85.0414		94.6925	10.651		128.625	11.048		32.4116	80.0557
34.6	86.7826		38.1945	112.966		67.6404	212.559		37.4548	101.216
36.7338	37.5892		62.12	18.1225		26.5116	131.992		46.9778	114.656
40.9115	93.2163		32.889	185.45		32.355	7.87236		39.6677	59.355
41.8677	142.846		31.3941	253.098		23.3879	163.481		22.6259	81.7857
20.2139	147.389		66.4875	19.7536		24.6935	92.844		25.0807	71.8029
31.6378	105.333		25.7422	30.1747		35.0992	114.63		19.237	258.082
36.0053	51.1624		34.3857	104.41		25.3543	158.494		31.9281	67.7991
43.5254	173.049		29.1624	129.416		18.4444	30.8625		55.3728	54.8983
23.0327	20.4473		40.0967	327.377		22.3761	232.573		47.7594	228.701
13.6517	63.7244		19.0382	47.6497		24.4343	13.2863		91.4033	8.70557
17.9145	151.942		19.9544	65.9285		26.8925	15.8901		23.001	155.83
23.8756	47.0559		22.0092	49.9358		28.8449	146.088		22.7589	91.0133
18.9642	119.069		22.39	208.89		22.1772	414.481		33.7902	116.95
36.9954	29.4319		25.0127	127.475		41.57	8.33548		32.7276	77.506
21.5026	69.9766		28.06	111.329		25.474	95.8415		22.7574	144.345
27.5218	19.7595		24.4508	194.268		56.6667	185.459		25.0348	113.106
22.2237	104.561		57.402	318.942		29.1081	384.561		25.2449	158.337
38.1105	153.88		24.6794	86.975		28.566	105.371		15.7958	92.1223
27.1904	129.951		58.9064	61.6057		21.0571	126.791		54.2838	253.048
19.8644	135.029		43.9877	175.005		28.2218	128.478		38.48	53.6797
35.345	66.2526		47.9037	81.7083		33.3689	204.236		15.8361	451.418
15.8752	227.546		33.8907	75.7875		48.7641	165.463		37.1495	55.4267
17.2295	54.5149		31.063	107.513		21.8907	53.1761		11.586	99.3869
36.5776	323.351		78.8064	42.0303		28.1306	126.075		22.3126	131.092
27.5275	24.9061		59.0411	104.209		22.0445	370.407		22.4032	96.9518
19.7511	214.702		41.5189	298.06		37.2272	90.652		28.1897	218.879
54.385	11.3388		37.785	40.1269		52.8174	457.172		45.3578	14.375
70.1613	144.54		29.336	62.5877		54.3329	59.186		35.5133	221.741
27.069	316.466		41.2329	149.71		39.7955	47.8158		75.6733	30.8684
19.1982	255.889		37.8457	16.2065		23.5	163.717		25.0682	94.6005
41.5836	21.9919		26.8737	80.4647		47.5767	8.01776		37.5622	99.7073
92.1833	198.9		69.0467	50.5055		24.8836	90.4506		38.0575	293.616
25.7204	122.863		112.517	17.4053		49.077	315.527		13.7711	82.6381
20.3239	122.242		44.7175	226.854		65.2007	152.012		15.7884	162.947
43.1045	79.252		40.402	150.451		32.7146	156.022		19.7525	161.474
29.7496	64.2394		35.7445	236.073		31.3669	69.6602		18.4002	226.851
26.3068	195.665		34.0125	112.089		79.7235	579.884		25.3446	109.354
46.2885	196.236		25.7586	102.189		78.4591	142.296		17.9581	225.215
23.2938	69.6622		45.6523	111.061		77.4925	441.48		37.6816	159.111
40.981	121.446		43.3763	129.019		19.5129	38.5619		17.4724	191.195
31.746	396.827		13.8216	136.889		33.1791	97.2881		39.15	61.0175
32.5219	76.9291		11.3509	116.801		45.5882	184.138		29.435	10.7925
17.3383	136.774		20.321	131.528		24.4155	70.24		25.0892	83.3926
31.0924	147.957		21.1724	138.707		20.9077	108.967		20.3586	100.768
33.7582	225.002		78.6152	237.495		24.7671	77.9649		28.6381	138.947
51.8817	25.8848		62.7198	188.359		29.8088	111.459		54.336	35.8185
61.1908	272.9		77.6902	313.758		37.4287	95.6441		29.1172	249.178
28.8783	121.327		18.7108	87.6686		25.9671	130.584		28.8547	171.792
22.3052	134.164		66.4933	44.3552		22.2044	63.3247		30.316	76.4753
15.4222	77.1573		46.5697	187.853		19.8671	63.8827		50.8808	146.384
18.7941	53.1117		66.0743	10.3661		23.762	263.138		38.5083	108.963
49.6477	253.329		33.372	8.99048		23.8143	60.1058		15.3098	89.9935
42.4703	134.497		41.9313	90.0813		17.0106	87.6687		35.54	11.048
27.2374	100.933		27.9176	60.2609		38.2276	212.661		28.5371	241.004
15.9178	61.525		12.8972	95.3643		69.0277	213.646		21.12	101.246
44.3352	294.825		20.7981	169.173		59.2429	131.053		15.242	37.0743
31.9957	70.4528		37.2415	49.1355		26.494	185.559		29.2308	63.7373
28.3531	227.115		31.9514	13.9566		32.06	42.8597		27.4416	86.7026
60.4433	17.981		56.6209	119.535		32.72	29.1764		32.4714	99.9713
34.1826	316.466		27.112	72.1403		34.8192	118.322		26.6063	188.109
42.5097	77.4127		31.0711	233.865		62.9956	14.375		30.7867	22.1078
49.4747	18.3839		42.6908	309.183		56.0921	47.7057		37.5347	72.274
46.7894	108.407		33.1887	70.5151		48.9836	295.742		18.1518	58.8952
54.6888	82.8805		22.6152	158.405		34.6532	123.434		22.18	24.1928
24.1587	206.701		24.2623	131.558		41.4454	194.727		35.385	140.181
68.7526	123.601		30.1637	223.958		28.7033	130.658		24.4138	224.405
29.4175	153.533		20.1627	30.831		27.5064	111.03		28.0179	85.7424
33.375	78.1653		19.3986	173.473		16.6175	52.2217		35.0667	202.368
24.9297	107.816		19.64	109.205		33.9723	125.282		47.78	83.0566
17.4111	87.8141		41.1788	263.674		19.0282	153.368		50.75	52.654
21.7744	148.062		28.8415	71.4623		31.0057	37.875		49.5194	83.1115
24.4155	150.519		52.2764	85.1842		18.3237	204.941		10.7081	105.054
37.604	16.048		30.6883	158.661		18.048	42.8636		20.3655	191.766
14.0425	91.4457		49.7769	78.5073		32.0774	206.526		17.5426	142.24
17.505	10.7925		34.144	32.9553		17.6	251.341		25.8468	126.362
14.152	12.7086		39.722	150.519		24.5149	361.09		23.66	9.39339
45.7364	40.4248		54.2088	200.547		26.9633	263.353		89.9027	38.0254
28.39	17.9771		22.2677	112.955		29.5929	102.73		38.4676	89.331
32.3444	70.0939		30.3246	69.0352		43.6921	157.319		52.3184	194.68
105.11	46.4607		34.6485	332.54		38.3793	63.6173		46.2348	100.764
49.2713	114.691		31.7196	89.1603		29.025	20.0444		28.9689	129.774
58.2032	276.587		29.9077	290.101		48.1906	297.052		43.8498	144.137
16.3357	141.716		32.858	19.6435		24.211	63.298		18.4914	67.2018
30.0914	250.796		20.8126	137.005		52.0019	174.372		21.9714	21.302
40.5195	162.861		54.9683	31.3793		42.95	33.7218		20.782	174.073
35.3902	206.789		27.8406	70.7568		36.8396	132.106		49.2259	75.1017
12.8622	79.0424		76.8706	342.35		27.6806	69.1447		45.7651	136.418
19.864	12.4531		83.8514	31.5247		33.0131	77.725		54.0121	171.246
87.7226	45.1884		47.2342	197.425		27.0832	67.6537		23.5302	100.236
41.0921	174.714		19.0025	216.055		25.036	6.35723		76.8738	35.958
41.3667	45.3975		31.5305	408.907		13.1639	128.158		33.2339	167.267
40.0914	124.244		55.5686	11.0539		44.1986	87.1028		24.1628	61.9606
30.0541	106.983		29.6896	127.777		23.3127	127.823		44.9755	63.7118
39.0556	16.7233		33.463	69.9492		39.2836	61.492		27.7853	67.7862
23.4039	68.1766		25.2517	74.6653		36.3139	94.1596		56.06	7.32995
48.4642	233.862		24.05	158.406		43.9554	70.0816		23.798	413.027
19.4311	51.3037		26.7088	121.461		30.8409	77.784		43.5627	76.3905
21.9562	104.044		25.9044	140.753		51.3578	67.5102		29.3806	72.04
22.7086	389.164		42.648	95.2761		85.4514	71.7531		31.9725	172.219
27.0694	104.353		45.8712	179.828		48.3551	211.619		67.2238	120.039
53.7176	63.2164		14.618	63.8983		28.1822	100.582		91.128	9.6783
36.1867	76.7308		25.3776	96.4548		24.9244	56.5508		90.1224	113.02
34.417	70.162		71.0926	51.8776		50.89	11.048		107.431	100.641
50.5092	56.5214		45.3591	96.5176		21.85	85.2739		22.4509	39.6637
18.0215	55.3226		38.7384	110.168		30.1495	110.593		26.8687	49.2208
27.6552	41.604		65.0867	15.9523		28.8903	179.733		34.9293	144.414
61.7903	61.385		18.5345	105.64		41.4289	14.375		35.5861	39.6859
32.57	70.1917		29.4642	92.6373		37.2333	14.8014		27.1257	64.3937
20.8829	49.2111		27.1652	105.343		22.2326	112.815		20.4994	271.718
35.9824	136.475		31.5889	76.1236		16.7413	96.3664		50.1025	238.615
28.5475	13.4023		17.4486	36.245		20.9648	118.181		44.021	89.4629
59.6613	83.7346		18.3476	77.3747		41.626	144.006		34.2174	93.0788
125.378	35.677		47.495	15.2023		37.4167	29.0604		24.4057	138.2
50.781	169.09		32.7961	175.909		24.8355	58.5236		34.66	9.67829
125.63	57.4075		40.3276	135.408		26.9947	212.73		28.5008	123.963
79.9804	110.944		30.186	124.433		25.4092	64.3171		20.617	105.581
32.9588	216.361		24.5855	68.5753		17.9087	108.338		24.1496	102.461
24.8409	70.0698		39.3945	34.1835		70.7972	74.4808		25.1886	60.2747
26.3704	75.4908		33.2932	77.275		58.9757	168.094		24.6461	90.5575
43.7086	63.7609		24.5618	284.121		39.7683	257.376		39.6545	96.1798
71.9378	38.8547		32.1536	48.6725		26.0681	105.006		31.1497	61.6445
40.7888	138.164		21.874	99.7334		35.7367	115.963		55.4373	183.901
19.678	206.55		25.6765	96.0854		33.1889	12.9994		36.2898	114.059
41.4175	258.178		35.8902	101.992		46.0219	446.421		32.4612	72.0694
30.6645	64.663		32.991	74.2468		35.7975	143.925		21.5334	344.731
55.62	8.70558		35.2575	137.021		23.7786	179.059		22.2337	249.772
29.987	279.449		14.9522	54.8968		18.8514	154.914		29.0958	103.382
37.6298	92.0206		17.3106	249.405		25.872	39.9689		27.4355	134.804
55.9947	35.9286		12.6034	128.555		20.8458	63.073		39.6352	106.274
66.3533	10.9205		54.0726	64.1311		19.8541	163.447		31.1221	41.8908
61.715	7.64767		42.4872	147.586		36.8792	37.9094		18.7558	92.941
34.3944	182.817		80.1814	25.8533		53.1752	121.115		18.1636	161.711
23.67	77.4774		36.1219	154.46		33.0966	313.853		31.3287	39.3971
18.0508	83.6344		17.3149	128.844		64.3109	168.916		25.3452	130.117
9.39697	80.4469		16.9724	444.968		35.8236	28.9393		20.6514	236.551
22.4216	234.863		31.2457	61.6719		23.8263	127.281		43.5421	199.772
34.4486	11.0539		20.814	228.216		33.4176	89.2127		26.6844	21.4141
20.875	103.653		41.2185	188.074		50.3135	180.262		31.32	9.27741
47.8	56.204		22.858	162.991		51.0621	175.815		29.1163	111.96
58.9988	36.3904		21.2093	275.492		51.1955	268.743		15.7029	68.8623
30.7545	266.735		26.3771	11.0539		21.2878	237.121		26.2588	169.544
29.8989	133.871		41.4271	186.079		49.9642	165.585		29.0842	153.106
24.5889	82.459		80.3633	102.564		81.7354	118.604		43.8675	38.004
24.3458	51.9662		78.9842	29.6047		23.9512	139.006		30.6707	105.977
28.2144	36.0761		31.0977	218.9		20.6671	253.436		36.0029	203.23
27.7742	174.578		52.7788	45.3279		56.221	119.62		31.8667	49.325
45.088	9.27741		25.8057	145.699		27.5	72.04		48.2466	204.983
33.9855	17.6961		16.7252	72.9243		51.9353	76.2711		53.1433	8.70558
22.0605	103.036		46.1932	99.9705		27.9585	153.377		32.2506	243.6
18.2485	152.786		49.8383	24.3402		55.2568	133.335		36.64	6.35722
24.135	28.6281		46.4919	140.874		26.0808	140.299		28.9509	42.8538
19.4959	104.117		19.1849	92.3949		26.2558	49.2627		28.9868	155.517
53.568	19.899		69.6262	63.9525		27.6842	70.6803		11.3154	186.825
75.0212	64.714		43.8568	97.5731		24.799	164.516		41.831	155.606
29.6538	67.4848		68.6133	8.70557		34.3896	227.641		18.1411	40.7707
31.3588	63.4425		96.8827	30.6974		35.7356	207.724		17.3704	182.019
60.6708	210.808		54.2207	124.08		26.7568	53.6502		16.6143	36.9328
35.7329	79.3347		82.608	94.4621		61.3358	205.773		49.2086	133.478
32.2521	247.417		39.2797	140.033		27.9714	124.359		26.5949	226.685
31.2753	41.2266		36.6567	116.616		38.2618	406.903		16.4065	135.815
33.6371	28.6046		32.1007	254.81		64.2543	16.0296		29.725	32.7824
22.0045	157.39		43.355	246.495		34.4187	270.198		32.5566	82.1171
49.56	31.2634		51.3551	84.6824		19.1573	76.6442		33.2467	14.0961
27.9751	201.186		50.7171	219.306		30.2704	53.9175		23.4655	193.008
23.19	159.137		48.2231	214.774		25.641	87.8709		31.0159	146.515
57.7819	117.191		20.9991	241.07		23.2771	67.1075		27.3124	70.9257
44.804	27.0895		55.9961	122.582		26.4773	110.869		27.0497	141.698
26.5586	412.645		27.4935	103.052		41.5839	160.245		14.1589	96.168
70.8171	14.0049		20.7094	57.8064		58.2607	183.877		11.8621	87.981
45.9133	18.6688		58.3961	284.724		17.6123	160.874		38.0567	30.436
21.4571	26.8536		16.94	95.2875		17.52	17.7216		52.1211	246.173
25.4679	108.134		74.0411	282.721		23.6877	64.3306		64.3764	21.5595
63.4125	286.419		32.1302	156.765		20.475	48.4131		20.5319	168.8
39.62	78.1758		34.0995	99.757		19.7434	119.447		25.257	137.071
62.4846	13.6872		63.7065	128.253		26.46	297.507		35.2062	119.693
22.7497	74.6459		26.714	109.096		28.4187	87.0379		34.3622	16.8628
14.3011	56.7178		34.8633	182.716		27.5883	236.357		30.6074	39.7134
44.8672	102.238		56.5877	20.3293		26.46	58.1761		18.1253	144.313
48.9618	131.045		17.8188	106.24		19.711	117.655		22.437	80.0774
24.3119	136.166		18.4831	47.5877		31.6838	158.787		40.7108	123.097
18.189	155.036		37.2442	193.793		33.2485	57.897		19.7554	282.587
25.6896	140.606		27.9153	106.3		23.5743	44.5241		34.8383	103.095
16.5758	86.2716		16.967	138.191		31.6224	89.6663		84.7452	54.9197
31.1333	15.4872		60.5	102.993		41.9784	186.235		75.5842	75.9327
38.1867	97.52		32.7103	133.523		70.732	50.5194		33.5243	389.543
40.31	20.2563		23.3892	103.303		19.7246	66.4904		30.4336	43.2644
22.8191	59.4356		63.6981	143.171		20.3546	273.321		71.1376	115.918
36.0282	196.874		56.3306	25.3129		37.2907	153.405		28.7462	101.832
23.569	112.921		30.4021	205.292		22.632	31.6702		62.3754	28.4886
34.74	69.7503		48.0017	31.9806		25.762	197.851		36.878	91.2269
36.3957	75.6439		42.6534	216.21		20.5054	330.322		26.1	18.1091
19.6457	81.4588		34.0733	43.7479		42.2926	119.987		24.6117	58.4394
33.2077	85.4658		32.9517	70.8		62.5913	21.4091		20.379	53.0784
33.9052	341.609		35.8065	103.45		32.6585	249.548		32.4419	148.987
24.7756	137.334		37.5322	186.533		56.4847	81.7418		38.898	29.4378
44.0731	88.3671		64.5681	78.2439		26.6498	173.8		26.215	74.1249
32.8461	54.0276		28.0646	215.676		30.3317	232.248		36.0798	161.53
34.468	224.53		33.514	25.0515		32.32	20.2685		22.9819	440.633
35.5657	14.6619		34.1354	83.4889		36.9925	17.0103		26.5418	70.6329
16.0686	90.5595		22.9616	132.592		47.1032	118.685		25.938	65.009
27.422	21.6991		39.1667	41.3387		51.1171	18.0931		15.1049	139.307
17.6163	150.503		78.8738	65.0875		65.8676	238.635		21.7849	232.58
45.7137	153.898		80.9114	89.9621		83.3293	489.474		49.5862	37.3337
83.68	30.947		91.1988	40.1451		27.0106	177.291		22.9258	311.362
64.7073	72.0439		55.1114	127.947		25.3421	175.306		36.2095	95.5449
26.6049	139.049		31.1048	59.581		17.3698	225.551		28.7357	137.343
20.8233	116.153		28.7354	117.248		26.7609	312.18		30.3	21.572
29.5669	168.769		48.5573	153.313		29.8754	301.044		31.0926	103.329
25.7505	114.227		31.9221	82.2901		32.5471	46.6129		33.3523	135.957
28.5424	124.932		29.3767	100.674		26.304	7.32994		29.4561	91.7465
46.4973	524.264		37.1383	177.55		24.25	62.8962		98.718	37.88
16.1538	71.3757		63.5622	13.6872		23.6506	180.559		69.4785	52.6312
82.588	12.4531		10.3305	77.6623		27.86	22.3869		18.442	117.315
79.6013	19.0717		92.519	31.2378		20.7352	63.7		28.2024	74.9228
92.1412	241.258		57.7389	187.94		19.4821	120.438		14.1347	60.3256
54.0384	225.314		23.1023	69.5646		19.3419	75.764		36.5815	99.7917
111.125	26.6865		21.7075	29.8622		51.516	202.067		59.6544	70.3357
52.6959	119.021		19.24	117.225		33.4438	345.757		61.5644	45.3573
29.4498	139.647		35.2074	97.783		56.0782	72.8204		61.1527	24.8806
38.9844	215.373		25.96	8.70557		36.1305	131.586		14.3759	116.281
15.6587	39.2975		34.4509	44.1212		66.4966	70.858		25.9211	90.5889
25.3781	338.411		27.589	86.8453		49.7481	92.5461		34.6178	15.7506
15.5068	306.914		27.7033	46.9826		39.4512	268.044		19.7556	193.665
45.4746	120.118		27.676	88.9879		23.4678	74.5102		27.6236	305.485
57.2969	148.282		64.3877	218.667		59.9145	231.586		51.645	28.9014
10.9069	50.331		66.1954	86.5779		51.0702	226.364		38.1061	146.57
33.3394	64.7374		36.4857	115.011		31.216	170.356		22.6097	179.405
25.252	137.174		95.3256	23.3654		26.2354	95.6344		47.7134	202.454
24.9389	53.8271		31.9425	189.749		24.5315	127.926		70.7561	104.217
20.104	24.6192		50.8305	177.057		46.4867	12.5691		17.0224	196.614
21.6948	59.3859		31.8237	150.643		36.4311	284.297		18.5783	112.036
58.2757	88.3201		14.8441	302.283		22.7025	145.999		27.2114	154.79
36.8776	86.7543		28.5044	47.525		38.3977	232.313		10.2212	68.7169
33.8175	174.029		35.2992	86.3207		19.4335	269.283		36.8282	118.8
27.2882	51.3114		54.62	8.01776		21.9583	31.6348		43.4051	127.345
35.9404	233.725		46.0744	48.5201		20.4536	74.1181		29.2986	100.839
14.878	131.448		19.9674	205.802		20.0972	66.4786		14.631	66.1996
24.2315	57.5489		23.2123	110.252		53.9715	66.2252		14.0284	170.877
27.1568	110.989		48.7207	244.168		15.914	128.323		55.5308	228.162
24.914	77.3689		29.2668	137.915		17.6988	108.987		36.6726	126.278
21.3	115.257		73.7133	22.9646		13.3977	64.5685		83.3633	9.39339
22.1656	103.274		9.41786	54.7722		25.486	56.9066		96.1467	15.0628
71.3467	17.2931		60.1182	24.7352		26.6076	74.0916		33.2604	144.713
50.0224	129.003		75.9586	247.602		20.9623	157.78		19.71	86.9339
26.6005	86.8394		38.9443	43.8069		60.0409	50.206		26.2663	43.8147
16.6591	151.874		57.9538	54.7508		58.5547	129.265		57.4	26.6827
36.52	9.67829		33.9603	113.127		41.6822	183.628		24.5548	75.8314
42.507	46.5582		33.5712	156.889		30.673	51.0229		52.1169	27.6319
28.7784	362.098		67.7034	252.689		18.7954	155.449		19.3387	86.4168
76.755	17.981		40.4136	113.009		38.9863	102.592		23.9006	68.4849
49.0248	129.776		43.065	90.5575		31.5708	81.567		27.1117	123.718
52.9	212.904		25.0123	68.1942		29.4913	72.3249		18.768	12.7086
26.8817	105.909		28.6933	54.057		40.974	169.304		24.3785	85.5347
19.5114	244.605		40.9282	224.388		19.72	44.4947		19.4582	45.761
24.1568	157.514		36.1212	161.648		14.4442	84.5665		31.2303	94.051
22.16	136.972		20.2092	57.1461		42.8686	19.6376		43.45	32.358
14.2679	129.792		25.6933	79.5607		45.267	141.303		49.3092	83.0684
52.5358	183.77		95.2144	38.4224		76.7679	93.0531		22.6697	106.626
84.012	11.1934		38.3193	148.547		29.808	76.1662		47.1257	294.159
26.6949	99.9764		60.4587	37.7366		34.7287	72.0948		52.2017	96.5394
34.0844	194.738		73.8788	73.8328		21.9631	166.076		31.86	210.859
23.112	30.5462		29.0304	164.484		12.8229	66.4571		32.906	117.704
19.5056	59.0701		14.4414	91.3945		14.6305	85.8592		18.2055	112.137
37.25	18.6649		67.7049	159.959		21.5703	94.2243		26.9957	134.349
33.3936	87.9125		57.8906	222.991		19.4097	84.3183		36.6565	251.781
64.3455	325.223		14.0209	49.6452		30.04	94.9545		42.7985	129.071
43.4953	195.49		16.4744	65.5079		42.0186	262.558		25.3675	18.1225
42.8806	133.423		18.86	96.3501		25.9191	64.5882		21.4504	63.0894
62.61	83.3326		24.2193	60.9546		18.7669	99.8861		20.9378	81.2859
54.716	288.692		48.8392	56.5743		36.1695	89.2359		25.31	234.201
32.3123	145.418		23.0817	56.2894		27.7494	26.9714		14.04	107.794
56.9733	160.989		37.4477	96.4331		57.0615	30.1197		13.865	23.6171
44.636	35.3385		28.3667	84.5993		44.8992	111.869		50.734	173.881
12.6168	133.312		45.3927	145.418		31.4358	105.595		42.4124	127.561
25.2958	46.604		48.7559	220.66		51.6908	160.605		59.7709	29.4633
32.625	23.2201		54.8476	52.5066		18.4694	86.8578		12.684	69.7172
15.6836	112.866		27.6718	156.979		45.6379	729.365		15.4691	117.49
19.0618	153.334		32.0733	120.264		29.0047	76.8801		31.54	24.4797
27.5386	92.216		32.2993	182.528		74.7745	39.1376		13.2555	72.5509
14.2933	58.1188		46.24	6.35722		48.9207	154.927		18.9964	89.0188
71.0773	30.2651		22.317	163.196		14.927	178.651		37.8211	103.542
83.62	119.652		34.3092	128.471		19.4456	43.007		35.1	12.7145
21.4714	384.16		31.0912	40.9416		30.6019	144.644		67.6286	434.52
32.4313	231.564		30.73	19.0658		24.1765	203.693		75.0947	24.3382
49.2829	11.0539		47.8611	513.875		22.7927	119.743		51.1698	109.999
20.3853	45.2355		31.2512	91.9215		17.9955	227.085		93.9486	67.7442
68.605	19.4981		91.9833	43.1813		26.0694	48.698		35.0447	77.7367
24.8879	76.7014		47.5333	37.7405		24.944	28.8233		42.6754	244.099
32.143	191.41		12.0776	52.5339		31.9783	95.6827		35.1908	176.212
22.6941	135.847		13.535	53.2108		55.8514	11.7417		15.9447	362.391
34.0623	190.184		38.9557	26.2856		21.2813	121.953		27.1409	60.2629
28.8891	288.425		53.7031	26.1167		24.615	18.5548		60.5819	143.032
31.272	36.8975		39.8558	56.9772		80.56	29.2058		71.398	46.9905
16.8836	111.056		25.7686	309.773		42.6102	128.626		33.6766	218.71
45.7727	25.8554		23.9754	106.591		42.7145	190.305		27.9277	125.692
51.7846	36.2156		33.7484	396.085		26.3831	47.5799		33.6945	134.076
31.33	321.901		34.4392	215.542		22.7308	85.3163		60.2946	239.598
34.2769	190.575		42.1772	208.147		24.4067	17.7216		27.0389	80.3073
29.8114	77.1846		23.6616	193.395		27.2063	89.2682		32.7676	94.4465
22.8143	20.07		27.9285	147.501		17.6178	97.4492		31.3416	96.7142
49.4268	81.045		35.4984	102.873		18.4277	161.487		21.5564	299.744
38.7747	160.167		26.7383	61.2709		52.522	28.6465		17.7633	33.3562
29.8222	346.223		23.0113	75.2451		49.465	35.1013		19.2308	212.771
25.0838	129.094		22.3712	70.0035		18.376	209.437		51.4859	236.905
31.7986	134.822		20.1964	105.267		25.8629	133.531		40.4778	103.129
76.7964	17.0082		27.9933	60.9331		31.4848	104.36		54.2675	12.0266
55.6827	146.155		27.3375	140.331		62.2521	452.296		20.9794	169.153
21.8616	245.094		28.3286	9.6783		33.9463	119.429		44.483	114.79
17.784	173.456		26.6024	137.583		22.0229	111.17		74.17	231.867
24.5594	105.212		32.86	6.35722		44.9741	214.55		17.9341	92.2973
32.6361	81.4549		35.6652	48.4977		62.27	33.7218		25.9087	250.497
33.1783	96.7811		48.757	119.925		41.8794	169.896		20.8662	104.924
20.4035	77.5444		40.5168	102.387		17.8117	119.644		28.7094	106.937
73.7	8.84508		116.006	11.7417		17.7281	112.15		55.3451	103.62
25.6393	65.5315		14.9659	66.5408		25.9114	87.6746		20.8566	86.1257
51.3981	151.975		43.3689	76.2985		15.1475	117.39		27.1292	220.154
26.2524	178.737		46.3088	198.532		32.1689	132.873		43.1138	88.7869
25.1169	253.203		20.5169	111.036		51.7836	96.9895		23.0676	175.991
41.1678	27.6613		16.7632	104.706		68.07	46.9826		23.3837	139.043
34.2484	129.434		42.4087	168.305		39.2413	120.166		37.3359	76.8703
14.0783	49.9247		35.9133	100.93		39.7963	92.2024		57.172	26.9381
19.2335	73.5825		62.93	12.0266		15.9306	82.5816		45.4671	169.648
69.0554	91.2599		88.8147	33.7865		20.1669	157.376		19.1608	187.401
47.1635	98.0349		34.1022	119.334		43.9607	67.5913		23.6645	130.792
29.4024	138.772		23.6742	50.1935		41.1961	89.852		16.9989	84.609
41.1233	146.938		58.6587	42.2519		101.061	302.515		34.6209	115.21
24.7147	105.164		41.6105	146.518		103.334	16.0296		18.6914	58.4372
12.3578	56.4493		17.9113	91.7492		27.3325	124.667		28.5192	107.116
25.1597	141.001		40.5431	458.56		37.2583	86.1203		15.105	186.344
18.3113	128.416		28.1789	176.104		14.78	81.0069		33.6372	163.702
37.7567	14.3691		40.5346	100.668		19.6296	47.0394		12.0787	70.8983
40.5433	11.1934		27.1487	66.3941		82.7907	30.1256		17.6837	72.8359
56.6507	123.339		25.2541	117.247		17.5411	87.6158		24.6424	45.3829
17.0865	292.833		16.6357	71.5841		26.5228	92.5106		32.162	144.758
30.4196	111.128		14.2655	34.3034		30.7772	89.335		19.1475	223.044
30.0911	113.024		24.0857	14.2296		25.6517	120.023		14.0619	157.573
36.3057	11.0539		25.5933	76.0371		51.3109	268.493		26.16	70.9492
18.1222	221.011		20.8191	153.662		44.4164	60.2629		12.9304	43.2939
49.9022	121.919		20.9364	134.156		30.3467	45.079		18.4587	51.0648
32.9728	114.58		36.6167	11.6257		33.1518	136.055		27.2025	20.5868
36.7766	137.263		53.1969	73.165		25.0644	216.686		25.6909	63.8709
41.2214	60.4731		26.8526	220.589		23.0282	37.7954		25.1313	190.442
26.44	106.652		30.2812	60.6756		37.0285	82.8855		20.1543	41.7674
47.0884	47.5544		35.6344	99.0143		25.3852	127.353		37.6128	102.86
40.5291	21.5595		37.1165	111.777		24.299	106.3		22.8051	81.1061
45.48	7.87236		31.357	126.858		27.37	156.952		22.9504	76.0764
23.8667	35.5371		40.4236	184.939		32.8517	131.049		19.8375	107.025
33.8594	159.626		19.188	64.8974		26.5962	392.035		45.3967	6.64214
30.0144	77.9885		16.8032	119.435		31.1193	68.2572		15.145	275.349
34.1712	203.197		43.6338	347.635		44.775	15.8901		15.7674	67.2058
33.98	100.321		32.7381	85.8411		20.2835	63.641		19.3555	80.6786
20.3062	106.905		29.9282	168.402		14.3636	19.2406		25.545	12.0266
20.0231	120.335		28.6094	198.625		19.825	28.3726		21.4019	63.9187
24.1689	61.624		28.674	39.4574		29.3688	231.696		16.1327	63.7647
14.3297	107.152		49.9389	284.912		36.3212	59.5568		20.4629	57.3428
18.7873	136.66		50.351	74.1525		15.2228	97.007		29.9462	136.259
47.7555	60.762		16.7752	57.27		28.0823	190.272		22.6435	40.6253
45.183	55.5663		31.3646	195.894		50.1205	100.924		20.5087	74.6674
62.6465	66.6191		50.4814	39.2517		41.7857	132.718		18.0962	101.254
35.222	264.398		80.7747	319.475		44.7979	92.1335		20.7407	93.62
27.1472	88.7829		34.9787	49.7886		42.5511	23.7919		38.9538	195.73
55.7043	63.0475		21.904	6.35722		27.7518	63.6941		19.1288	77.7842
30.9928	377.199		22.1193	132.484		12.7812	40.1143		41.2397	115.306
32.8571	61.9529		22.4025	106.825		24.5504	126.373		16.9149	167.309
27.384	59.697		23.0429	103.011		21.69	60.0152		19.3652	165.415
23.3507	141.059		56.8927	30.1402		18.2335	173.162		28.1843	298.266
35.0793	125.118		27.945	73.4077		38.7367	9.39339		23.8554	142.557
35.3504	75.4962		17.9419	69.5521		25.9913	239.709		36.1554	24.8806
38.4723	81.6536		24.3314	139.8		18.5898	144.754		20.5773	80.6808
16.0624	31.7862		28.8962	312.566		21.913	61.159		21.8667	49.0754
21.5578	88.3706		28.7527	135.543		41.7882	300.747		24.0793	119.6
26.7834	123.869		23.0133	50.1876		30.2437	42.6147		18.7927	97.0581
44.3624	56.9558		15.7613	49.3872		50.6703	185.906		24.9458	138.124
63.8086	20.3254		27.1193	256.623		48.7819	68.487		65.2098	75.53
49.0908	82.5221		33.7036	75.9709		30.6419	102.253		40.2815	326.631
39.5029	195.029		49.2238	66.8302		52.0209	65.3054		24.7808	135.311
44.3333	189.489		29.8274	75.3355		54.6213	98.4416		52.9267	222.47
33.0259	136.856		34.993	179.901		22.509	80.539		55.083	174.308
44.8394	183.447		16.809	173.027		24.6317	139.918		34.7621	99.263
33.4526	195.37		12.3176	159.748		25.8351	162.079		57.3022	18.2385
30.0437	143.878		22.1325	43.4663		34.3289	483.17		42.0515	99.3829
33.7857	105.662		24.7627	192.984		23.2782	176.122		38.5582	43.1505
23.462	33.2108		46.412	135.75		14.8147	49.1855		88.144	430.597
44.4443	300.772		54.349	276.762		22.0745	82.8561		25.7488	142.72
44.8268	266.029		13.2115	59.6184		31.3314	154.876		60.7068	145.697
22.1229	458.043		30.772	80.0106		26.8677	60.8092		38.3972	77.3813
37.0833	76.554		52.8193	86.7727		32.2921	69.6407		50.3745	31.6724
29.4107	79.6803		49.6461	132.302		19.7489	155.31		19.2767	185.937
29.5052	66.6974		14.998	254.391		17.9287	190.881		36.9943	14.2296
28.8835	119.031		68.0344	166.026		31.139	103.612		15.0137	181.777
18.0705	108.055		26.4188	78.3028		18.5381	110.437		17.256	254.238
29.2514	59.4395		37.1504	225.383		26.1756	129.648		51.3727	59.0366
28.8267	6.85995		63.0533	25.1795		27.1911	184.707		55.7239	92.7075
13.8073	95.1441		80.345	11.3388		75.012	22.2473		42.8615	146.007
30.952	248.727		61.7185	211.297		17.8077	198.078		46.4184	136.515
30.9271	73.2386		49.9091	91.3789		16.647	136.275		70.048	51.2822
27.6162	66.3941		68.4667	53.6556		54.2419	340.51		91.882	16.7233
14.5327	121.605		32.3662	104.732		24.2695	111.549		32.6495	125.979
29.9206	96.3082		13.6489	27.51		38.5547	82.2756		35.9505	46.3241
26.022	163.824		14.5704	63.2164		15.9757	286.065		22.169	208.328
31.4135	127.136		25.9644	246.415		26.5625	160.231		30.0373	37.0488
33.8057	33.7571		49.5591	142.033		18.0335	143.032		49.3343	9.67829
27.8205	97.634		36.9617	176.157		41.3865	304.013		38.308	43.5769
33.12	13.3964		26.488	86.4975		24.2407	135.968		35.0463	89.0649
30.8221	87.2332		50.5893	107.192		31.2174	99.9783		19.4776	44.9673
22.9908	74.4279		53.6034	108.943		13.094	99.5244		9.47778	113.79
18.709	78.0426		32.5226	135.129		26.7512	97.2388		20.7821	133.804
39.0923	26.7194		20.268	16.048		23.7139	146.375		46.2631	59.6412
25.0464	96.3547		36.7964	145.697		62.1628	144.952		24.49	135.316
24.8439	122.304		16.481	83.4968		34.6523	140.867		41.0796	107.566
60.9037	281.829		15.0356	116.772		25.1149	382.244		27.6017	114.925
51.3913	173.508		24.316	136.326		15.3304	58.3234		15.9647	69.8056
120.673	13.6872		21.4465	78.8216		59.7855	188.682		16.3631	139.737
46.331	227.011		52.7994	120.832		33.75	83.7346		63.0511	158.033
39.3443	295.594		22.202	180.752		16.0688	89.2317		54.8909	74.1211
24.3697	162.407		26.9313	86.0404		16.5294	73.9834		93.5853	22.2473
42.096	298.061		28.0438	66.9995		115.405	81.7379		31.0536	156.38
25.7294	83.1254		16.12	46.9019		40.855	50.901		37.0289	27.4183
20.4965	117.39		16.72	86.7635		56.3029	19.1266		33.3197	292.591
43.9556	71.0614		97.683	198.221		28.9607	87.3872		49.105	21.986
59.0889	13.6872		18.4093	104.496		34.8504	88.9664		31.1492	236.334
97.6456	32.0711		87.3337	59.1436		54.9579	143.058		42.5194	242.057
19.6118	148.237		51.2007	160.719		69.4923	461.19		95.0075	11.3388
30.167	307.882		38.752	268.243		52.3482	190.973		89.2916	46.4422
28.8587	70.1534		21.4311	203.115		134.051	37.3396		54.7957	129.024
42.5715	124.386		37.5622	58.2113		43.9773	246.695		32.4868	147.394
26.6553	61.0449		32.569	73.6578		66.7738	60.1882		28.0902	146.692
23.24	14.1136		28.5914	180.858		43.1833	64.3386		56.4832	234.038
23.7112	31.6623		38.1326	119.099		27.4045	70.0519		49.0096	133.747
22.6495	53.1078		22.5664	89.6673		36.3829	167.461		69.8276	67.3727
30.6422	98.8914		36.8123	30.552		32.6696	774.564		13.2683	72.5824
22.5088	88.3486		29.4915	49.82		24.8586	216.901		20.8589	215.487
19.3439	133.897		21.9998	208.396		34.8932	224.516		30.48	29.4613
21.6217	104.38		23.0152	72.0413		20.5158	155.336		21.6795	100.295
28.2811	97.5896		35.2246	85.3121		55.3267	12.0266		35.1562	99.3989
34.204	455.885		71.7	18.9263		70.594	163.022		22.3177	82.1445
42.165	4.9816		39.4037	245.552		21.8357	119.537		21.203	42.4312
33.9588	236.865		62.6487	63.9062		45.27	26.8045		24.2667	80.8721
23.2966	66.1092		22.7558	114.583		47.8191	207.963		28.2156	106.188
31.0632	50.0187		29.6578	69.9303		15.8741	149.987		36.674	25.4839
26.9786	110.624		57.41	8.70557		28.5387	94.4009		57.8457	25.9948
20.7396	218.737		30.1123	69.8899		28.8291	321.153		13.9077	83.3553
26.9055	75.1569		44.7765	34.8752		24.6292	650.162		35.7612	29.4378
25.2047	100.287		23.2055	74.005		23.6908	456.173		23.4762	463.496
20.9196	102.73		15.8935	92.1353		31.7475	123.732		26.0178	159.391
24.4067	167.272		25.1147	253.88		44.5227	230.245		18.5154	201.191
46.5381	136.596		23.9646	50.622		15.1259	158.895		14.8934	279.567
19.3112	62.2143		52.566	104.905		39.428	12.4531		44.9633	98.7186
50.2427	141.468		60.2454	153.754		33.2733	231.97		17.1724	97.3509
54.2477	35.4361		10.4026	131.289		26.6261	139.466		21.9375	245.302
32.8933	43.6674		39.8411	114.294		25.5843	419.205		41.2096	72.5471
79.5044	16.4384		62.2272	98.1214		21.6473	44.7872		22.9693	104.072
38.9102	129.212		44.1143	302.536		21.1677	115.919		15.0746	380.091
56.6517	45.4948		21.2209	48.4464		20.1585	172.335		10.0475	62.6486
23.7807	59.0151		38.9379	159.137		41.5229	112.528		11.525	49.7888
35.7979	74.524		21.3069	86.4824		58.1707	165.176		38.4398	225.997
49.0489	267.574		24.2903	157.549		35.6941	37.6265		68.67	341.694
25.199	280.159		24.2291	107.533		28.0933	161.745		81.7517	62.9041
25.6867	74.4625		26.7389	96.8168		16.7439	172.183		26.1995	86.9789
20.0973	90.4893		32.5229	25.8056		41.6797	138.409		38.8864	424.447
16.4525	148.704		31.0439	95.0094		29.715	25.7079		21.5333	61.5344
34.8371	13.5418		54.984	6.35722		50.232	9.53289		24.5542	52.5124
38.8554	25.2955		101.011	176.217		51.732	10.2368		43.32	67.3908
25.9298	104.463		99.6817	41.9203		38.8263	41.1972		19.7528	300.345
29.1924	76.2985		21.7037	148.686		32.6926	91.7916		28.69	88.8063
53.5	172.704		31.5719	125.643		34.9203	287.799		16.7359	100.299
26.6119	201.216		32.1744	31.5247		23.9593	156.35		37.2543	29.2058
39.6691	420.544		52.1476	203.895		14.2711	157.356		29.2167	136.446
21.6558	107.139		65.8943	26.5411		31.8694	76.6207		34.4682	37.0252
21.0924	62.7665		38.0467	11.6083		44.1024	467.848		16.5774	163.34
16.58	72.8084		31.352	12.4531		63.5324	80.2919		17.3073	111.014
25.7021	175.041		31.4053	384.375		48.5471	128.845		31.392	128.758
24.6486	87.8208		24.3738	68.9929		26.2256	111.425		19.1848	202.801
29.6744	132.307		43.188	7.04504		24.2723	101.636		23.7776	183.442
23.0496	117.899		47.768	11.5854		34.8137	37.5971		22.0124	70.405
42.4333	14.375		29.2782	84.8388		24.7277	95.1047		25.8523	59.3581
37.22	77.1356		31.1048	270.345		74.7	21.0741		39.7204	101
13.8013	149.083		49.71	125.804		26.1166	216.945		55.9775	100.462
16.0711	156.548		27.2091	288.354		17.311	240.209		61.2718	143.983
34.5282	123.769		32.9235	236.366		28.3489	161.9		35.7264	105.911
63.0961	145.025		23.24	6.85995		25.8067	99.1294		20.048	75.8956
43.7026	274.98		22.9405	122.938		35.2942	388.121		18.5032	52.7974
69.5072	137.354		13.5144	55.8943		20.805	50.787		25.7145	61.1022
9.16077	59.4415		12.7	27.2545		34.5189	67.8857		13.1626	85.8687
44.8772	145.068		38.5913	54.0864		34.5914	89.221		36.976	200.275
82.9995	96.3948		41.8357	105.341		34.994	219.196		60.9233	11.8812
59.349	64.9153		27.1097	74.1308		29.4252	153.072		64.6311	127.459
28.2459	143.347		31.6886	90.2911		29.56	101.236		53.7015	45.7318
78.7465	101.509		16.7363	221.847		39.7991	190.208		41.1773	406.079
26.1414	263.179		27.6388	70.7529		53.0824	284.409		19.8162	34.3014
23.8517	53.4257		49.2844	24.7827		69.1404	121.968		25.0478	150.034
49.0115	117.486		27.3136	61.381		37.7388	24.1928		20.2904	48.6784
26.7816	119.799		25.7091	68.5535		28.0822	37.998		29.0544	99.5244
59.3148	227.314		53.8904	219.569		22.0779	149.211		28.058	73.233
13.2329	77.34		24.8624	94.9966		12.3055	129.56		28.5698	241.401
43.1157	28.7735		28.2458	128.872		14.0472	103.158		55	12.7748
44.9586	55.8591		16.1613	45.1085		34.0852	71.6077		31.0395	97.911
47.2291	163.806		48.1011	271.772		20.0765	120.735		27.7928	203.648
44.4235	54.2572		64.0175	12.0266		31.2023	412.358		27.1039	250.157
33.5219	70.0926		82.2567	8.70557		79.9112	102.985		40.2555	119.119
12.9462	94.9103		18.8578	103.614		54.0717	236.209		32.766	59.9586
26.428	186.257		26.3319	70.8353		36.7871	125.293		27.4681	166.34
15.0667	33.8672		48.9213	161.969		41.9404	187.484		27.7675	73.7313
46.5498	156.285		34.7294	141.99		14.3933	36.3166		24.8872	119.385
34.0207	210.757		63.36	17.5506		29.9426	182.15		23.1272	224.868
69.209	79.1124		86.9577	302.847		27.46	66.7676		29.6274	52.9428
29.1007	75.8956		19.2934	178.379		34.9548	178.577		11.1188	319.23
38.6329	24.7411		33.2152	486.723		32.992	18.0093		19.1486	143.46
44.3308	137.393		65.0273	29.7188		16.1192	207.703		35.3463	95.6512
25.1236	113.257		75.6764	108.68		47.7404	110.04		12.4481	89.2865
71.9533	7.32995		29.8953	177.128		17.7859	255.722		28.5978	19.3507
29.8328	221.765		37.1661	76.8726		24.56	15.7925		32.4804	130.662
37.849	66.1052		13.3632	60.0683		48.9119	187.618		34.3981	198.637
33.5875	98.8581		47.2807	99.596		65.0951	128.183		61.3286	13.5418
55.2623	212.073		21.9081	155.937		36.581	53.7956		49.165	34.4135
64.4079	149.624		20.6119	295.393		19.5438	111.862		32.5346	61.2415
43.225	30.4964		64.2026	97.3038		52.1929	27.6613		27.9976	148.56
36.8778	103.191		41.1368	76.2887		22.5064	267.835		14.999	43.0215
30.6471	53.2827		36.6424	150.311		29.7532	174.557		63.1604	106.293
16.7228	69.8861		29.47	62.3025		17.2593	97.0274		20.1957	135.038
33.4424	195.689		60.02	19.3566		34.5643	116.991		22.77	37.0547
13.3933	18.1409		22.0089	105.789		23.111	187.27		37.5938	152.565
32.7427	173.127		15.0877	138.648		30.6787	27.2584		24.0423	388.651
33.1138	500.816		42.2171	38.0484		48.7119	221.505		23.8363	235.918
21.7186	54.1081		18.3506	76.0194		21.8373	102.823		26.5677	126.067
18.7309	236.347		27.2925	254.312		46.1557	78.4246		25.6945	128.439
36.066	145.3		32.3727	146.844		20.0765	188.917		27.3811	230.131
31.9675	22.4344		25.222	92.9411		29.9122	103.156		14.8938	146.726
19.4186	71.1202		31.1911	135.51		21.7463	165.95		23.8843	102.373
63.9412	113.235		54.3642	35.1072		25.5394	219.83		16.6178	52.422
47.9849	115.533		23.058	28.902		26.4653	78.9632		24.5677	25.7268
77.1924	71.3119		31.4454	97.5234		26.3578	93.3911		31.4363	203.197
48.5852	177.725		53.7808	65.4469		59.6147	105.935		35.99	93.7684
54.8705	55.9494		32.512	93.8727		24.0541	158.7		17.1113	48.533
26.91	89.3497		35.2496	79.9005		21.3571	66.795		53.4044	13.6872
25.1847	193.179		33.9024	81.2801		44.1923	223.307		22.2292	75.6056
30.6953	389.363		42.0192	58.7537		23.033	220.861		33.024	16.048
37.7775	15.2023		33.9529	79.9471		33.8708	113.528		60.696	67.0838
42.4669	150.703		44.9461	181.838		36.9496	382.885		15.8096	207.844
27.622	30.837		75.86	5.66941		56.6048	39.1161		32.2579	206.74
39.7862	152.456		55.4309	34.6159		35.6	172.779		26.6972	160.373
19.9294	108.867		70.9679	103.439		26.6458	122.52		32.616	8.84508
43.0496	52.7974		53.0778	282.396		22.5582	279.521		30.0117	146.173
24.3771	91.3966		17.9787	164.134		13.28	36.2097		34.1656	77.6643
26.7352	63.3449		55.0849	281.761		25.7321	263.12		26.6503	53.5125
26.9633	137.628		40.3203	159.738		14.4314	89.7028		21.259	83.1233
31.1157	271.9		59.9513	60.9861		21.3309	95.7668		34.68	17.4053
20.3883	120.825		41.2095	94.0239		91.1333	20.7322		25.2977	127.435
70.1242	158.667		34.5458	72.4291		60.9514	148.283		26.9247	115.497
74.9639	84.0474		25.8859	58.8697		57.6458	59.8483		29.1109	128.113
44.7971	114.722		76.3844	18.9263		38.5931	124.457		23.455	29.3159
73.44	9.3934		66.5233	145.675		37.2957	89.0756		30.4224	204.273
49.5175	106.608		23.5567	110.901		34.9233	176.422		25.2629	19.8145
31.0422	187.474		53.7036	45.0645		43.1171	17.4053		33.772	7.04504
38.1667	129.861		35.8819	76.6756		51.9986	29.7168		50.595	18.8103
42.1452	127.501		24.7032	270.409		22.1824	73.211		60.3756	23.391
37.4785	231.476		29.4074	41.4585		21.0521	91.1241		63.4554	187.441
31.6667	9.3934		30.8272	116.953		29.7948	123.978		15.6539	472.429
29.0893	163.466		55.5154	120.692		35.3814	462.056		36.2724	118.148
39.2665	69.3753		55.668	22.9626		28.9865	208.05		64.8743	10.3661
41.34	207.01		64.2125	183.925		30.3507	470.535		70.2506	39.2576
42.6696	158.103		43.6272	127.695		43.5176	44.0139		60.9811	33.1833
32.9833	85.2949		54.044	27.4865		16.9859	80.1973		19.9965	122.404
33.9422	115.815		73.37	19.7536		43.4291	107.169		33.9897	259.137
32.1894	245.044		63.0855	182.066		38.2021	196.444		25.1386	216.393
63.8523	62.6722		46.676	58.9482		39.9338	162.255		39.1867	7.32994
17.8067	37.6147		29.6696	74.7597		22.8303	84.6599		21.797	270.649
39.9155	96.0009		34.7581	143.854		25.5043	65.8517		37.6658	237.472
46.3828	219.656		13.8729	44.2333		25.2894	78.6762		28.8822	91.1076
71.1386	38.1434		38.5733	11.1934		29.9293	61.6424		41.8687	127.682
23.158	75.5044		30.9071	61.8173		48.7686	22.6777		38.5535	95.8949
22.2964	344.515		32.7794	75.0467		38.837	169.847		25.87	33.6117
15.1615	338.51		50.5088	106.563		47.8071	76.7413		18.7022	100.687
21.5369	197.699		27.4155	80.5557		18.9918	49.6362		21.6898	98.6286
28.479	79.2205		13.0967	106.575		30.4917	187.533		28.6617	63.4188
51.6345	235.025		80.4779	43.3178		35.6751	204.777		30.4316	154.112
[truncated: 2,116 more rows]

## Sheet: Mouse 2
Day 0			Day 1			Day 2			Day 3
Diameter	Length		Diameter	Length		Diameter	Length		Diameter	Length
38.5432	80.2246		35.7222	76.3043		55.0745	55.7254		21.2233	165.2
29.5661	102.753		18.3562	166.674		38.5694	106.477		19.6621	142.105
47.492	54.9597		38.1343	9.6783		97.5467	51.2822		24.0886	74.1052
87.0286	178.755		14.9474	33.0437		32.3783	83.5183		26.3374	110.906
47.5667	189.686		49.0627	177.366		49.8344	30.6954		46.5792	111.243
22.3437	93.4462		56.864	13.3964		54.45	32.7589		21.2423	60.9604
59.0736	155.747		65.4041	127.671		20.2584	45.6442		60.1028	133.533
40.3174	316.672		39.9642	92.7982		23.4567	128.105		36.5757	44.1797
24.9948	108.291		31.3164	85.1326		55.1274	168.089		50.0745	67.4673
26.5675	495.216		47.2869	134.691		36.281	319.457		53.2669	234.284
20.8916	175.837		61.9667	12.5691		53.0287	52.5654		39.2452	526.906
24.631	133.688		35.2154	159.231		69.4787	34.5609		30.5227	62.8923
16.9213	110.887		46.8612	51.017		29.194	69.6916		52.3875	51.9935
23.2459	254.499		39.4851	167.496		69.956	26.9381		22.3291	123.471
19.2858	92.6483		22.409	182.351		30.4812	142.882		37.7356	87.0432
25.9035	219.345		23.3765	75.2136		45.848	13.3964		56.8136	584.985
25.2393	58.7811		19.3071	166.217		46.4524	88.4483		47.0463	137.351
22.5372	109.309		38.864	100.694		33.6403	126.386		131.184	30.9529
19.9931	128.563		38.414	44.927		45.66	6.35723		68.9133	279.343
22.5031	160.041		47.5785	70.9237		37.5585	47.0158		23.7653	66.0777
33.9397	153.42		28.1817	92.1925		24.7143	136.249		28.7392	104.396
28.8729	110.887		43.1539	337.046		15.4213	102.969		31.3753	83.8492
32.6719	272.761		29.8835	68.0193		41.7647	270.662		32.7869	138.898
35.8531	156.661		60.2835	111.419		66.6094	67.7462		39.3676	83.8897
51.1275	15.6346		29.5915	151.174		86.6125	36.204		32.0625	158.871
34.1184	265.965		30.0451	186.868		19.429	63.9987		31.345	290.655
35.1965	182.173		26.2074	71.6077		13.8896	57.4075		47.0678	144.256
53.0376	203.795		24.6931	82.707		33.9562	341.138		20.421	298.611
49.5326	53.6502		24.4172	70.3265		39.2267	185.1		14.14	69.6166
58.4211	295.357		27.578	128.848		40.5731	225.979		36.497	167.881
30.4667	165.213		24.5994	64.9929		26.9992	176.367		45.8445	133.967
60.9955	104.868		38.3987	38.5933		13.2025	83.6322		30.9056	107.31
61.0616	46.4292		29.738	98.3887		18.3916	90.933		35.8232	233.837
34.1176	75.3551		25.7293	272.158		20.9556	39.519		28.2406	194.377
37.5985	94.6546		30.3426	75.3629		16.9738	65.5353		24.4749	134.63
38.4077	94.3049		41.1021	227.883		61.1776	237.99		17.6455	80.5892
47.6175	13.8267		41.3623	221.688		35.0753	177.614		33.1417	56.9477
41.1672	543.944		33.9353	104.764		18.9167	8.70557		18.3789	106.311
35.8356	18.9263		57.1789	76.1539		44.5576	168.397		19.44	65.3919
28.3926	182.965		32.1333	40.7648		71.6579	165.802		30.2914	87.9124
39.5985	82.0032		25.0818	76.3887		53.8857	50.7065		51.8996	98.1526
32.4833	18.6688		26.8392	243.088		33.6304	124.861		50.3693	429.38
28.9909	40.9181		21.5649	100.959		14.5319	65.183		28.2466	121.97
21.6943	66.1404		27.7803	103.731		25.4075	94.6843		41.2594	69.1236
48.2885	258.281		33.8667	102.969		28.056	13.1409		20.4604	121.717
30.5383	283.402		24.401	164.254		19.9572	93.2091		41.5932	85.4166
52.9869	93.6506		16.1097	172.579		33.5811	296.313		21.1443	215.7
41.7922	58.7851		36.604	94.0127		18.7717	130.12		17.9781	231.544
24.66	47.2695		38.2109	186.761		44.2263	31.6681		14.9635	42.4586
27.6094	36.6479		19.7872	48.6784		45.3176	80.3171		36.5728	79.9161
35.8855	245.682		36.0171	467.613		27.0035	93.6819		26.4891	31.5188
23.5985	74.3236		50.6486	39.2517		44.6337	121.544		36.3433	312.289
52.6887	169.23		44.413	120.935		17.2997	191.465		25.9845	191.773
36.9871	281.975		29.0674	112.235		37.0397	113.894		25.3869	106.171
32.6675	158.918		65.237	37.3337		49.484	7.04504		37.5041	79.6252
34.0607	74.6584		16.8745	101.442		39.359	287.342		29.4742	126.96
52.0275	146.228		36.0321	83.8069		40.6579	258.386		52.7526	128.846
51.9188	320.817		42.5417	114.927		29.203	140.953		43.7071	77.3318
66.5055	104.791		48.095	15.2023		50.7567	30.0076		58.4222	18.2385
22.8338	47.4187		71.6834	157.991		20.5223	98.1782		26.1145	58.0717
34.0336	81.569		24.9795	81.9758		39.1777	218.014		23.2288	62.3487
27.8218	21.5595		49.9913	309.497		34.7521	67.803		30.4364	107.841
59.7208	121.99		28.7687	76.9863		41.9245	402.961		28.1935	188.718
59.1733	8.01776		35.1516	84.5205		19.271	193.121		57.0491	20.1839
61.8859	179.499		36.5175	52.1993		31.6882	100.371		43.0883	173.134
37.3082	90.1389		48.0358	91.3679		19.5591	99.3062		33.1618	284.658
62.1	8.70557		35.5421	115.018		38.4696	52.9663		43.2452	83.8052
58.1391	39.401		35.8221	176.18		34.6065	99.0279		66.6314	29.6028
55.4954	96.455		31.2087	147.121		39.7712	180.7		36.6297	76.7321
25.4212	126.147		16.7102	128.042		17.327	85.3976		52.8	81.6926
14.3513	142.099		74.1235	561.306		66.05	40.2068		34.5711	140.383
23.8398	255.178		27.9096	112.206		38.0182	141.704		46.3412	118.386
45.4651	101.521		59.3528	81.0031		58.6667	96.5236		32.868	50.335
90.308	16.7233		39.8725	122.32		9.06718	94.2212		63.1061	52.6519
96.316	30.2945		38.8127	78.9691		34.132	39.8177		50.2735	84.1825
41.1311	125.624		48.88	68.9134		27.4189	545.523		33.0016	194.366
33.921	150.178		36.1511	73.5033		50.6675	14.5145		20.4632	98.4003
48.3938	23.0806		39.1108	268.466		20.5912	88.156		25.3674	118.714
37.7004	89.3017		24.2695	95.2306		36.368	5.66941		21.7052	130.656
56.2815	275.019		45.5065	94.0024		23.4688	87.8246		21.9985	189.262
39.3269	219.944		27.807	187.936		21.7542	56.2255		30.3988	61.0785
15.2457	28.3491		31.839	38.4812		19.8904	97.5954		19.2121	163.116
19.1277	26.2562		31.16	86.9848		15.5758	53.6502		27.9145	86.1259
17.5919	70.8296		34.4685	107.066		21.8302	356.511		27.6126	82.4316
23.2062	56.9457		26.0642	261.813		40.7075	238.324		34.2291	164.548
45.0535	163.202		18.9731	54.8823		78.506	16.7233		61.7823	48.5309
27.5317	248.947		46.5299	248.6		31.9133	14.1136		44.8687	134.374
41.1337	174.783		25.1039	157.329		36.9731	79.6195		56.0273	69.4341
28.5576	95.0281		41.7176	90.9071		17.8063	141.404		48.7433	192.298
31.095	21.0427		24.2096	102.584		33.6088	137.672		24.5052	123.749
22.52	27.1091		40.2244	166.583		11.6705	160.047		39.197	164.126
20.8094	122.116		49.766	19.899		34.3532	185.627		57.377	161.581
52.079	46.782		31.2576	135.229		11.5079	129.943		64	98.9584
74.723	42.7182		23.7906	93.5642		32.6392	258.013		20.4322	72.4388
42.7385	48.8396		20.3924	89.632		23.2775	152.761		50.6185	63.0142
30.345	266.531		29.2812	76.6837		36.2179	126.694		34.433	75.1685
46.2854	209.879		56.6021	70.3531		51.58	26.7121		23.3583	178.76
32.8804	112.984		82.2292	86.9002		27.6603	124.034		41.14	34.9618
33.8452	120.144		62.8287	213.559		20.9055	128.636		17.3179	138.167
34.3098	102.584		21.3326	215.238		60.8231	169.108		14.7186	34.8693
27.8891	150.777		35.0939	398.334		61.3343	67.1635		39.7736	172.301
55.535	270.361		14.8893	97.1036		50.0233	105.247		39.2133	155.046
67.2207	132.997		44.1	26.4252		35.0123	117.283		66.7177	393.653
39.787	92.7466		41.6709	263.337		57.6481	98.6106		38.7875	281.651
46.5283	97.0071		43.4411	36.2194		67.148	9.53289		57.8317	185.658
29.6854	221.917		17.0725	85.0079		23.4545	98.8033		89.2049	56.2638
46.6022	51.1624		20.3227	62.2201		33.5672	145.198		42.5007	125.663
49.8019	141.524		47.4439	133.404		34.504	294.937		40.1716	183.742
42.399	47.4443		60.5429	146.12		60.1581	49.5943		82.7918	31.4953
25.4024	93.1023		59.5971	56.4911		53.0786	311.538		32.8131	95.1458
57.5085	65.5923		68.44	21.7049		22.2108	315.377		26.6194	83.4186
37.24	21.3296		74.4271	56.6667		58.4989	40.9181		45.9245	40.2303
51.913	138.324		66.64	14.6599		30.1627	72.4429		60.89	107.626
41.848	38.4244		26.7178	30.4302		46.1152	135.655		35.2815	192.701
27.5257	347.752		33.4895	124.517		38.3267	234.086		32.2133	12.569
18.5712	103.981		28.6477	86.6744		26.9094	158.17		18.0519	256.004
38.1517	120.286		28.1389	71.2321		26.5542	182.995		25.8185	61.5343
17.3215	52.9427		35.3185	23.505		24.0576	58.9011		33.7436	90.9995
21.0621	60.5361		37.4963	71.4071		51.4477	97.1191		16.8324	74.7026
11.452	44.3826		50.0477	22.3927		63.3312	132.423		28.5534	164.944
42.505	26.8281		33.1043	200.462		27.8847	98.4377		16.3242	67.2017
16.0045	102.608		28.2005	178.949		38.9705	107.095		24.4787	61.0134
31.9003	144.07		28.5037	146.143		32.24	103.273		57.9	21.591
13.3497	58.2407		53.12	8.84508		36.0578	230.389		58.3935	410.319
25.6545	139.531		22.1159	79.9065		40.2631	153.173		27.1306	211.614
18.5707	91.253		24.3136	169.218		34.1938	253.153		26.6452	79.4897
25.5436	92.7377		44.9183	94.4268		26.3366	92.3478		13.8109	107.149
51.8476	340.497		35.6005	255.624		20.2932	152.78		24.454	288.252
39.3078	115.135		35.8915	205.373		34.945	23.2201		26.5669	240.35
73.938	16.7233		18.6192	43.5788		31.8863	281.784		40.2579	95.3701
30.7447	32.8983		27.6459	65.6866		49.78	7.64766		35.2039	593.29
36.1011	36.7912		40.2086	116.157		66.9923	145.695		69.9588	29.0348
33.6366	179.877		32.9167	34.0126		46.6576	150.584		34.5487	142.537
33.2733	8.01776		26.5617	56.8083		39.2214	86.8353		41.5649	103.592
59.991	169.665		26.9218	191.594		43.039	50.5905		68.8743	14.2296
19.2829	73.4869		25.2068	199.071		29.4624	126.869		32.5689	159.993
21.3958	95.4348		21.2838	81.17		21.1228	155.562		42.3942	150.545
15.3235	92.102		31.9022	32.7216		25.6452	84.7427		13.6376	177.7
30.251	333.521		36.0756	118.594		27.6896	196.979		19.0724	50.8833
47.6512	336.321		16.9298	130.474		32.0352	281.504		36.5216	249.979
44.4506	108.12		42.2386	46.7544		33.22	98.5517		45.4991	92.4872
12.7893	61.6424		23.8984	163.396		16.0909	125.324		46.6146	211.46
20.9782	65.8846		24.4423	484.884		29.1684	407.231		24.169	156.887
83.8622	45.6383		25.1608	64.6806		67.7886	31.5248		49.2104	110.154
64.6055	25.4391		36.468	12.8854		48.59	18.2326		57.5431	24.4452
62.1428	43.8637		70.3924	271.749		67.1659	33.4996		22.9259	79.4307
45.586	104.064		102.685	35.3921		21.7581	233.442		48.2872	274.5
53.1745	103.679		37.6744	125.382		36.6969	39.7295		22.1929	63.1908
82.1765	30.552		61.4673	76.7308		19.452	96.543		38.9194	369.274
16.0622	66.4827		44.1311	122.32		35.4286	277.667		26.9883	246.935
39.6575	126.243		39.467	118.421		75.1704	71.8964		62.1364	102.252
65.8162	75.08		41.0068	182.96		57.9953	181.813		61.0295	34.274
89.4731	111.578		27.7398	276.972		74.551	163.333		42.4182	144.291
43.7861	119.713		19.9262	134.568		60.4829	27.2289		45.3306	150.424
43.5433	114.489		47.5927	43.009		92.3755	45.2413		53.4392	209.285
28.2494	86.9866		32.5533	66.911		81.2433	116.037		83.36	19.6415
34.0515	48.5808		19.0594	72.4723		77.4805	91.9351		80.0444	52.9721
36.1132	144.888		34.7771	269.475		33.5918	135.231		22.6459	82.0897
37.28	8.70557		23.6395	67.8875		26.54	158.278		25.2043	53.0842
21.2176	86.3973		34.1183	90.536		69.4522	168.489		40.3578	39.1102
18.0004	109.835		29.7726	99.7059		45.1397	228.139		21.4306	90.8758
29.4044	87.3414		27.7864	459.302		44.0715	238.863		27.3276	57.0485
55.4768	143.61		51.8743	125.607		27.7015	75.6312		26.94	9.67828
28.9474	275.426		45.7116	235.034		34.5736	147.177		56.0008	107.711
30.744	8.84508		34.75	182.375		26.4621	148.883		52.8787	492.931
29.528	10.2207		37.6905	52.1645		39.2357	126.954		53.1225	380.85
23.5738	35.9601		29.6396	216.935		36.6484	227.895		53.0886	108
20.4121	189.529		27.6175	217.502		27.0886	50.3645		26.6484	159.803
20.3611	61.268		29.8417	70.289		25.3769	100.495		59.1416	50.4784
21.4492	179.042		18.8786	59.2961		27.9589	123.607		15.6464	84.375
23.2942	100.1		23.7193	111.323		48.8925	51.8246		29.8429	67.7421
28.6108	103.677		30.4077	131.178		23.5455	243.08		41.3505	133.148
35.4488	150.282		17.6792	226.7		35.2196	149.762		28.4411	167.858
21.7	47.4208		31.6098	122.796		39.9826	138.8		16.3213	156.026
18.6191	62.5326		60.3555	72.5421		35.7931	80.3131		60.6983	33.0437
36.7963	103.592		42.86	115.699		49.7056	287.288		43.3683	137.472
21.973	91.1923		43.6103	163.146		33.2149	79.4839		50.1827	27.9461
22.1333	11.2949		30.4535	110.309		19.5465	94.8865		32.1123	69.7466
36.4356	88.9844		43.5404	129.389		39.2139	126.189		23.1487	159.223
17.8122	41.7493		44.1325	12.0266		27.6643	165.476		45.7203	315.003
36.626	86.7193		79.924	16.7233		34.1233	162.643		49.0457	13.2863
25.6258	106.868		48.426	151.632		32.8707	78.1793		29.6971	170.047
20.52	27.5343		78.784	6.35723		29.2328	47.4078		28.1186	84.0351
35.1146	253.073		30.0955	265.962		31.3942	70.3436		28.3615	249.433
41.8922	94.5741		61.9695	113.779		21.2667	69.9491		15.4844	131.793
28.1392	67.7403		47.7171	95.2542		16.2803	355.796		27.7211	110.898
19.449	98.5972		32.2827	561.073		26.5162	494.417		27.3139	301.909
25.6033	15.0569		36.5498	123.177		32.5041	116.479		19.345	205.907
16.5781	185.041		28.8	41.2325		18.4933	232.309		39.4175	252.292
17.7852	194.468		54.4094	200.358		27.9733	182.838		44.8133	46.4421
30.7004	126.492		23.7363	106.186		17.48	55.0611		60.2333	144.506
20.1295	62.6484		27.4359	81.5473		51.0712	40.3404		30.5882	83.2078
36.3472	225.248		15.0615	49.5037		29.9531	138.407		59.0454	85.1317
52.7057	31.9492		28.2367	124.719		20.6323	76.8723		58.2279	183.267
24.4674	56.2246		35.2494	137.881		40.4894	143.766		29.7794	302.782
28.8087	42.8283		28.9271	77.2771		31.4676	197.15		23.2026	362.536
23.5605	80.3311		57.0109	148.118		16.7004	101.309		19.8239	203.158
53.8122	109.939		36.7619	191.922		23.7525	119.53		30.5447	163.912
41.844	201.111		46.6838	360.624		14.9389	73.0401		41.8607	128.246
51.6655	169.256		45.306	175.398		13.92	53.0881		42.5835	58.2024
27.5537	91.707		68.66	10.5056		24.5597	145.245		32.997	108.538
27.5724	125.599		35.2027	127.868		18.1304	275.855		33.1731	40.7766
51.9579	138.332		51.1448	125.93		35.6179	90.7578		37.18	14.2296
21.8641	166.129		25.3667	125.152		20.7983	85.8157		42.0148	123.864
40.2032	64.5685		56.2975	40.4307		27.6424	135.171		50.3067	66.5966
20.7446	275.61		55.8333	22.2473		56.792	48.9229		40.86	15.3477
61.1579	791.742		39.94	82.7666		38.3181	53.9724		32.1818	81.8322
35.264	244.131		22.16	56.2679		24.9969	21.7049		30.7116	364.087
28.711	81.0207		39.2184	97.3529		31.9664	49.3662		22.0093	64.4525
16.6524	203.722		24.625	194.486		33.6045	162.629		32.6126	81.8851
37.4143	166.062		22.6884	120.263		14.3284	81.8304		24.0783	66.9442
22.7433	59.7244		34.9763	31.6701		14.0896	129.331		34.1068	290.651
26.0364	57.2217		28.3571	114.471		30.9709	106.833		32.9665	167.758
27.5463	119.873		63.37	15.4892		46.2427	270.344		26.7941	70.8038
26.7757	149.677		60.8849	119.168		57.6494	34.9618		26.6482	181.673
78.3623	89.5671		36.7421	78.5707		62.28	14.9174		41.3253	96.0972
42.5007	69.1453		43.2722	355.969		59.2254	106.133		63.8034	88.2249
30.6236	112.697		63.804	20.5868		35.56	74.0608		62.14	26.944
38.8343	153.611		46.0641	96.4823		39.2771	20.3254		14.4386	58.0717
64.8113	65.5138		67.9215	23.0806		25.3252	102.398		46.6325	32.6134
39.84	18.8103		67.268	10.2207		39.2359	87.6537		30.039	206.502
24.7606	64.3365		54.4139	140.757		38.6236	82.0012		53.7215	20.3293
19.7214	87.82		31.2488	70.5169		55.0521	251.072		29.6368	90.4083
36.7283	78.3913		41.386	223.304		37.4554	115.291		39.0981	233.195
37.5663	135.581		68.0374	68.9509		66.6106	52.9369		48.157	142.628
41.3029	11.0539		33.1445	76.7602		50.915	308.937		42.6115	199.394
15.625	120.797		36.2658	135.811		22.1833	99.55		52.2484	146.316
25.48	17.983		25.6881	288.931		28.4126	144.76		29.8697	66.231
28.5476	151.447		35.0078	235.316		23.8444	147.049		34.8021	143.39
17.2429	129.927		32.4306	64.5705		26.0015	163.672		41.638	128.011
38.6358	112.196		42.4771	47.2645		23.4325	247.46		15.0005	87.0898
25.1187	97.9207		41.2177	168.141		27.4105	81.5688		17.9327	77.9628
27.5891	116.961		27.7086	124.135		13.1009	54.4599		14.9542	183.272
26.3216	125.25		24.3905	76.7385		23.2912	99.8683		55.9608	55.0297
37.2443	106.616		24.1062	55.1642		36.7409	111.777		30.224	10.2207
55.1949	137.332		28.9271	74.4866		16.4064	267.092		24.2644	180.513
24.7853	88.044		40.9867	107.205		24.3538	33.8049		21.2795	194.493
25.9489	121.109		35.7811	191.742		34.6394	512.732		18.6847	87.201
59.5337	118.009		36.9837	293.66		14.5183	55.0532		70.1963	63.8532
29.8342	248.219		23.0675	185.839		21.6953	169.488		72.9028	179.672
61.4714	23.0747		40.1693	26.826		22.5374	190.052		67.5052	49.3623
77.4857	11.0539		34.1871	117.598		12.4172	80.767		25.8548	66.2494
28.1446	54.3075		29.5898	238.469		17.4618	121.801		23.3535	197.502
14.1925	45.6422		30.07	101.896		15.946	50.7065		24.1417	63.3362
19.5265	148.683		41.1333	233.904		27.379	149.005		24.4959	72.9891
22.398	125.72		30.0729	151.516		25.3096	54.8843		31.8118	154.397
30.7189	95.547		48.6769	23.7684		36.9194	65.9421		41.2148	56.8062
37.2286	68.0508		32.7434	159.954		19.3586	63.1832		23.9518	132.104
40.4289	113.251		73.0967	8.70558		21.1467	10.9379		73.428	56.6549
24.084	126.548		73.5086	8.99047		18.6691	241.225		73.148	26.1717
21.968	378.774		55.4011	38.0165		25.2774	206.539		37.4779	101.172
18.2736	53.4852		44.2084	39.3139		28.132	108.535		36.8285	286.362
22.4874	49.2482		44.9475	266.111		19.0735	201.867		39.5092	48.6865
18.0015	35.2369		31.4661	85.0957		17.8832	107.071		79.6133	296.372
29.0059	66.2525		23.0815	147.483		21.9255	158.616		51.913	161.628
28.2143	13.5418		21.2167	216.965		16.8123	69.1453		27.0746	63.6211
40.211	323.386		17.8976	76.0704		41.3372	76.9035		46.5817	181.31
16.0628	74.2389		27.4926	177.952		48.7514	64.9714		43.8977	107.001
24.0869	593.553		14.7626	44.5006		17.1903	85.0608		47.1657	16.2065
50.9969	30.2886		40.2294	128.789		20.4389	458.269		43.0026	180.911
29.7122	62.7881		17.0665	81.9914		40.9157	66.1151		28.6968	92.0823
46.5189	39.9375		64.87	38.3759		48.8346	95.2786		14.7997	118.712
31.2527	192.359		63.6521	58.0638		20.0527	204.763		23.0032	166.875
27.1197	141.559		29.4073	102.51		23.0945	122.697		49.6611	34.1344
57.9538	81.0264		49.6221	39.6585		41.6331	67.0584		50.2722	148.536
27.341	283.802		32.9024	118.514		30.2006	237.1		27.7415	292.001
56.068	16.7233		32.9751	101.488		22.4229	19.3821		40.2483	517.552
35.1368	81.0685		95.6152	76.9746		35.7864	495.159		58.7776	44.4888
23.6907	89.2094		57.9876	159.115		35.9035	75.2175		36.0444	110.716
21.5078	40.4858		58.2554	190.737		17.7791	168.332		46.7754	23.2495
27.8322	139.641		34.8484	151.546		30.6	18.5234		22.441	154.122
22.1124	168.16		37.3149	101.096		25.7805	106.601		31.9193	254.703
25.211	151.097		33.7653	275.593		14.9279	99.8134		33.06	8.70556
29.8072	334.674		34.2978	50.5093		42.1133	31.6348		43.2829	135.087
63.78	6.35722		64.4875	28.0622		24.7119	163.386		30.5755	180.732
26.1239	125.046		32.4183	99.6213		21.6147	55.8609		76.1563	60.4142
57.1588	105.884		41.0317	209.206		40.8488	30.55		87.8065	92.6012
22.7944	298.71		67.976	5.66941		51.5714	11.7417		40.1352	141.555
58.92	6.35722		46.1313	39.9984		35.2094	59.2535		30.7289	422.581
29.9525	217.48		76.6893	197.137		26.4658	83.2884		33.4119	72.0286
34.4095	86.52		42.4018	117.808		37.3867	17.5507		26.2872	103.443
27.45	27.5159		42.3788	151.569		23.3463	196.919		22.9533	68.5794
33.4188	31.0924		29.0114	46.6366		34.5108	47.4422		23.3319	209.403
16.1443	88.7968		31.1622	230.081		14.0956	143.154		31.038	93.9156
19.3338	90.8797		29.0473	137.953		17.5429	115.727		36.7043	313.788
13.89	58.2624		12.0329	48.4331		40.5624	397.463		23.7935	69.1236
20.8935	69.8056		39.4097	179.39		28.0112	117.643		22.3502	241.242
30.7657	169.131		94.4457	24.0533		54.8436	20.4473		17.4106	110.449
48.4237	110.871		42.4571	156.32		23.0664	56.7196		28.8702	88.2208
24.1804	97.7517		31.8629	98.308		36.82	12.854		56.8572	204.565
39.076	259.557		40.4939	107.135		19.9464	95.4269		30.0212	65.2583
34.1083	245.67		31.8329	248.934		36.7471	51.6072		21.4235	163.906
15.2833	129.045		33.7316	182.335		24.2051	202.104		30.1177	167.242
27.3904	131.106		24.1086	88.7359		24.7686	152.925		40.26	16.175
19.6146	101.342		18.0495	92.9117		49.6831	24.8806		31.3439	76.2177
33.3373	86.8432		32.7379	79.6607		52.6907	30.2651		77.0004	106.284
63.4571	11.0539		31.8614	71.7433		71.3925	13.4023		88.2207	56.1263
42.0461	145.879		67.6671	29.2924		42.4894	214.62		103.569	16.175
20.5491	49.1914		63.6517	29.0604		30.7047	72.4662		21.5507	150.441
36.0832	77.2752		37.2069	110.827		81.5646	190.97		22.0633	191.306
22.1826	83.2314		42.9882	133.96		28.7183	96.3311		33.2568	51.9485
21.5617	65.3133		24.691	120.212		12.1538	98.0727		29.8078	175.174
38.2885	98.5282		15.4977	134.81		17.0932	204.54		33.0322	173.32
41.6093	91.1515		30.8178	237.702		44.1912	376.977		35.4733	17.2951
49.0254	89.8239		15.7491	116.273		30.1863	127.637		32.8031	277.027
27.6377	132.415		36.1553	83.5065		24.5881	94.2763		92.4667	21.1566
28.192	13.3964		74.3075	12.0266		65.8114	38.1375		47.3485	246.188
25.2286	15.7741		41.1576	287.505		23.327	217.582		34.4972	77.4135
35.8537	99.2924		84.8086	30.668		26.0305	194.531		39.6278	68.1726
30.212	19.2112		39.572	20.3313		18.1695	335.773		22.2295	125.7
22.8964	113.498		45.1233	10.5056		30.7069	63.8807		67.2089	55.8629
34.18	6.35723		24.3612	150.298		17.7071	114.072		19.3248	225.795
50.4277	257.948		29.9765	147.146		67.2667	80.3112		26.2959	203.551
43.177	315.996		70.6222	20.7263		66.6467	57.4961		55.9228	133.435
44.464	85.0009		53.2157	31.7802		44.559	89.5592		42.243	292.857
27.4	14.9776		32.4183	196.89		28.7018	29.7188		21.8372	109.259
26.0257	78.724		38.1183	225.295		30.8898	141.828		46.9387	160.147
50.605	339.685		26.7845	249.605		18.499	51.7322		35.8633	88.765
11.7918	65.6787		12.6248	65.6848		32.5827	264.685		18.0077	113.612
27.7058	228.084		17.06	11.8812		29.85	10.2501		27.5692	49.0733
18.34	15.8901		54.844	59.8485		30.0504	105.782		27.5078	314.045
20.875	7.87236		39.6526	138.212		29.4123	118.995		57.4767	26.4118
12.9556	79.3048		58.432	276.79		23.8629	238.186		51.6285	351.953
27.7997	274.557		85.8645	47.3914		30.5374	77.7114		67.084	9.96521
18.1505	59.4591		82.1848	34.9892		18.3434	124.902		30.8749	155.627
14.0485	47.1553		35.9863	183.316		26.2217	188.152		82.0187	28.465
19.096	89.4471		45.8278	96.4609		37.92	28.4225		65.7738	35.5336
27.4479	116.986		35.508	6.35723		15.6464	45.0645		36.8455	43.2644
30.7784	333.073		44.6645	249.731		26.3872	528.764		42.0321	227.325
17.1416	84.3221		17.168	34.1286		32.8766	89.4746		35.0014	288.032
25.1367	57.4999		17.8299	151.247		23.5771	156.851		43.8574	305.158
44.446	109.059		14.0165	82.821		53.4391	59.1507		42.253	49.7287
42.6806	122.965		30.8619	135.68		40.9605	95.932		27.6123	148.03
30.86	76.4694		25.9404	265.506		36.1514	232.128		37.4425	133.239
28.9154	180.305		44.509	160.064		40.9658	192.562		20.1326	41.4585
32.2235	191.159		38.8411	166.982		52.434	260.793		30.5448	150.464
56.1863	24.3382		37.4754	233.432		43.0948	59.1605		33.66	80.317
39.7059	167.987		90.1433	20.0444		21.6117	112.938		24.6836	119.6
44.5568	577.701		37.8519	149.449		44.8996	178.612		27.879	328.277
23.8462	34.9559		17.0992	62.5173		37.9439	166.518		57.8494	180.075
18.9842	55.7137		18.429	106.385		17.665	164.672		66.651	122.324
38.4274	68.9509		24.9728	65.2445		18.9249	133.754		42.2165	104.337
37.0625	22.9293		42.857	275.021		31.2069	67.5929		58.0237	388.588
28.7643	84.21		28.7027	102.828		30.4225	89.8117		39.8619	133.732
75.0067	24.0474		35.0379	87.2658		23.3993	262.764		47.8896	136.583
44.9411	112.465		60.4284	166.551		25.854	25.0515		32.9578	165.495
57.02	42.5766		49.605	74.6753		29.9182	64.7139		34.7776	123.145
41.4879	430.043		25.0149	272.943		38.6434	321.352		56.7282	42.5669
56.6562	45.3553		32.4688	105.251		25.9508	87.6637		38.3342	198.522
33.269	97.7282		79.0475	16.5779		25.2423	202.395		57.6181	128.71
25.6782	88.0714		41.6896	117.176		41.2571	432.076		27.2724	332.46
18.6243	51.1642		55.2418	98.9605		57.1939	425.997		17.7891	64.5684
26.32	296.724		31.766	105.486		51.253	299.969		42.0323	111.299
57.3576	141.463		20.006	88.0226		41.6919	130.992		46.6234	109.641
44.5139	89.5002		45.1508	56.3965		38.3965	87.926		19.2414	162.23
47.678	186.226		44.0844	110.914		37.9166	180.007		20.2127	161.825
28.4719	93.9554		31.3842	289.678		14.94	137.176		45.1406	306.573
15.8327	56.1243		24.2776	122.756		31.2893	307.872		53.4257	26.1167
24.2607	46.328		27.1584	84.0666		26.4752	189.959		33.9662	78.3716
28.8712	47.6558		39.53	89.6181		43.4315	268.939		70.8042	78.2771
46.0096	57.663		70.3978	193.36		54.3911	20.4708		29.3837	211.533
43.7497	71.5077		25.3453	198.539		50.4248	145.884		13.8896	105.603
38.4406	83.8052		22.4784	77.446		44.1516	293.594		29.7846	58.5788
52.324	14.7611		24.9616	123.297		16.6626	138.006		16.7342	197.693
37.404	44.2333		73.7286	10.3661		21.6338	175.704		37.8736	113.809
59.965	8.33548		41.2072	88.8477		43.668	38.8488		19.1707	75.4366
58.0708	18.9537		74.236	6.35723		21.27	106.487		31.06	47.1279
36.5546	81.8448		26.5931	59.0642		21.9667	9.39339		46.5346	135.72
26.5865	115.922		33.7853	115.157		18.6492	108.546		27.0473	148.489
28.3721	102.217		27.0768	116.926		14.4753	97.4963		26.636	72.8419
27.7821	41.372		38.5176	98.861		60.0067	64.1587		34.1963	134.738
21.4075	62.1021		31.995	49.2624		29.806	324.14		57.1576	145.404
29.4968	75.4555		49.3456	264.233		37.1003	181.541		55.5131	49.9065
36.5	47.012		17.306	63.7161		68.9522	284.648		43.7253	30.434
27.1187	61.3849		12.3707	56.8121		18.3954	66.3024		24.5709	123.554
26.0368	38.9707		22.1882	434.284		56.9925	119.965		34.1524	109.236
31.7124	142.793		26.1549	109.484		27.8736	47.1279		41.2441	230.829
34.2404	99.9214		54.46	12.5691		21.0525	65.155		46.8909	17.696
19.2075	133.452		41.42	169.786		41.9098	81.7094		56.9805	136.779
15.3562	31.2378		62.5627	28.4651		35.7858	143.971		31.934	194.171
46.8903	75.414		86.6963	88.2772		26.883	111.981		42.0357	95.5469
37.368	62.422		37.6215	193.118		50.7375	29.8622		76.4703	59.1801
29.6273	185.07		34.2054	523.561		32.1628	87.9889		64.2	6.35722
19.0637	110.199		29.1158	50.8813		15.5067	64.4505		69.4987	192.302
27.801	183.043		28.9884	113.642		21.3989	83.7503		33.8616	149.319
24.035	13.0689		25.2171	21.1727		48.0692	121.542		44.089	463.817
32.4724	57.6394		17.2486	55.46		77.696	9.53289		16.6079	90.7657
14.0745	66.9109		64.3452	222.092		27.8007	135.119		59.9264	130.22
22.7378	143.223		41.6723	140.265		27.2454	343.646		21.246	61.7848
26.6548	54.5149		52.1208	162.509		50.101	115.015		34.3523	169.529
47.7208	147.136		42.1279	143.605		39.9897	101.352		73.4167	15.4718
48.894	226.005		18.858	35.594		22.2279	219.378		82.392	51.6293
59.5505	49.6099		40.6753	108.567		15.5738	95.5922		63.0621	163.745
35.9772	117.092		37.4318	105.762		20.5957	129.719		86.1018	82.9817
17.6251	172.539		45.0563	121.809		20.1933	46.7506		91.88	34.7063
34.1459	138.318		42.723	126.03		46.1833	222.901		28.4517	131.5
28.1867	25.4524		28.1501	458.125		53.9376	119.197		81.3371	13.5418
63.7427	262.501		14.8931	76.8782		37.2638	168.23		56.6156	222.591
91.9213	32.753		23.551	101.141		17.1822	162.112		42.9478	117.961
34.9038	112.551		38.4552	65.1648		20.458	80.1145		39.7122	122.353
50.8932	121.388		49.6319	160.521		29.7741	144.571		34.263	166.521
59.2017	190.086		45.6135	228.046		39.1869	79.2077		50.9829	71.0593
46.7871	27.6319		36.1226	103.164		48.6744	104.372		43.9842	125.266
32.3417	69.1926		25.7076	56.1146		26.8852	129.23		46.0844	108.704
38.5684	95.4729		48.4247	32.6429		77.1154	167.491		22.9107	92.8861
36.7	33.5862		23.3113	108.507		92.1144	82.402		19.3029	30.4046
44.8036	270.558		22.4245	57.3817		42.2029	107.08		71.8702	105.773
20.5428	100.931		26.9764	123.52		25.8414	449.248		44.1461	325.755
57.6867	18.2385		27.4647	122.945		20.6856	91.0447		39.9418	317.949
39.5644	32.3559		72.726	41.1972		29.95	69.2514		26.2217	40.5722
15.2753	204.626		74.0486	13.5418		54.4441	141.417		41.8646	142.551
25.3705	92.2474		25.3129	97.3176		17.4321	141.962		35.7771	368.396
17.5104	214.471		59.2943	16.0296		30.5699	396.056		21.4774	127.785
22.4457	44.5681		34.6832	140.602		28.4609	145.913		29.6271	166.202
37.0822	15.7506		29.2239	124.973		58.4256	144.968		45.6883	24.5957
45.8195	96.1116		13.3478	89.1721		23.2729	57.6688		25.2752	76.8232
16.716	51.7107		18.0564	40.4562		20.2106	71.7421		32.885	46.2947
55.2175	111.283		38.2643	87.8772		48.7314	52.2843		65.1348	112.441
42.662	60.6756		22.4518	42.7456		25.6943	170.094		87.9902	182.899
36.2368	96.0894		22.9742	209.022		44.98	105.626		28.3536	230.29
21.8198	204.028		48.5142	100.926		41.5956	69.5879		28.1584	160.788
37.6344	200.745		24.3204	254.171		19.7229	103.191		22.3751	145.316
29.0083	199.762		30.2676	271.617		47.3669	114.344		39.6723	122.231
31.6705	157.137		76.8716	63.1908		52.0337	36.9072		22.8206	92.8137
18.2282	313.088		29.8283	318.625		65.1427	28.4651		22.7978	93.8436
64.6689	64.1763		31.8874	402.415		45.1632	86.7254		36.8078	206.353
61.1081	219.357		63.68	14.5459		16.2722	53.6502		23.5312	94.7096
110.387	81.8979		34.344	78.8255		26.9071	56.9366		28.7777	128.76
27.6287	173.372		38.9635	108.083		37.786	32.7785		25.1361	117.073
17.84	87.9321		25.4577	73.4255		23.6527	174.89		29.7541	81.3232
12.6636	49.8792		14.6469	389.704		35.5237	94.0298		42.0762	41.0576
7.37385	61.7868		42.6333	8.01776		69.7604	100.56		38.1702	83.7991
33.4794	56.9478		17.7168	55.4582		49.0452	131.665		31.6936	114.22
14.8432	72.8967		42.7429	137.253		39.6104	118.22		33.4844	20.653
20.2052	127.345		32.5384	94.7156		39.8069	131.449		55.8384	179.374
36.2465	116.22		35.0187	29.1529		35.5625	77.8982		32.051	63.3108
17.9869	129.719		25.2506	158.473		22.9449	146.758		29.8274	74.4807
31.0883	170.593		23.5648	50.7615		20.6615	223.249		20.6343	73.4429
31.9547	131.106		18.882	286.242		23.862	97.0248		25.9769	120.543
113.21	47.3027		27.2031	345.1		40.2836	218.753		31.6502	94.9111
35.7648	180.728		19.7225	167.145		19.0887	69.6916		38.3307	369.573
28.9116	130.715		45.9758	94.0043		23.4807	62.0453		49.6533	14.8014
30.6582	155.484		49.3619	240.079		43.7653	75.2007		22.0012	72.9025
37.8969	94.7194		41.2317	88.2479		60.752	5.66941		42.1344	121.83
35.8576	69.835		28.0468	88.8599		22.0416	208.609		16.1477	72.8399
25.0509	188.423		21.6888	249.855		12.9567	212.12		44.57	32.8924
31.7562	123.933		30.3245	112.945		51.3033	88.7495		52.5916	86.0955
23.8481	51.5671		24.3817	55.7066		66.56	60.5576		21.8247	59.0444
32.3325	115.731		28.5542	63.1929		27.959	455.837		30.1717	45.7248
31.812	69.1359		36.6221	93.0218		22.2982	66.3665		53.4933	10.5056
33.1642	84.0234		29.2961	207.898		54.3781	83.2314		32.3452	90.852
53.1022	14.375		50.43	8.70558		38.6556	133.053		67.2287	102.053
35.7208	222.128		28.123	86.8375		57.4882	469.718		52.0559	286.039
27.055	57.9205		33.8461	159.327		24.3548	101.931		20.1757	55.2801
29.8343	67.9605		86.8746	54.0276		45.123	94.5978		26.2103	85.9713
17.3652	67.8817		39.5977	148.488		28.9034	209.965		31.6952	85.7435
36.1005	72.5842		42.9829	87.6298		25.6051	164.461		60.6884	276.538
32.4522	139.633		35.5289	17.5507		56.8111	33.4467		33.4166	167.842
55.3781	34.6954		39.399	90.2255		51.42	4.9816		28.7008	181.085
50.8373	109.108		74.7154	25.5684		46.2407	135.47		13.3678	62.623
63.1837	54.452		55.8036	51.1937		21.2208	60.147		38.6058	171.764
28.1633	87.5477		46.5629	169.894		24.5651	626.074		31.2247	93.6859
72.6101	206.83		28.7427	134.714		59.9897	92.3733		25.8082	349.274
37.038	105.962		72.5	7.04504		42.8253	151.573		35.05	120.69
64.8868	160.689		21.0849	102.845		18.9307	89.453		37.1976	62.7664
33.6294	68.0431		45.1073	52.6578		26.6843	140.361		28.8551	688.862
27.2867	75.411		29.5419	39.9728		35.1128	154.389		33.965	49.0512
33.7747	98.5419		22.0033	6.64213		12.2889	58.5789		19.1658	94.4836
31.3355	249.559		23.7188	111.308		42.646	127.044		55.1365	169.768
25.9144	53.3986		58.9969	23.9373		40.4476	77.5581		24.5543	199.582
14.1549	155.65		39.3951	114.412		31.3239	179.144		54.6126	185.749
26.3564	21.9919		70.1993	66.7735		51.3183	138.717		27.8454	141.704
26.7069	69.11		20.4139	68.1353		14.5345	149.321		41.1983	20.0444
35.5528	269.52		26.6565	52.3926		25.2424	358.69		49.78	116.07
30.8854	70.5131		22.2921	112.036		43.1417	143.653		26.2091	63.8806
23.8708	23.9373		27.5654	75.7291		27.54	85.5288		37.2491	96.4646
27.3569	71.2126		60.4162	29.8622		55.1052	84.2927		33.3468	145.554
21.6269	111.439		31.5884	217.636		85.152	7.04504		26.5916	73.272
42.0114	177.346		32.4545	65.1383		24.4052	55.741		22.4797	121.582
36.9935	98.9879		22.3421	153.072		22.6025	46.5855		49.5492	176.263
38.9873	117.275		32.9592	63.8395		38.968	24.4503		23.5857	50.7397
38.3546	295.01		63.1262	48.2481		31.3856	401.467		49.3469	130.848
37.8543	16.2065		36.6266	334.444		55.8858	50.1935		19.3616	55.8335
30.8106	132.454		48.2092	96.7752		28.8325	67.0858		28.2024	75.6203
19.1759	92.9242		33.8817	87.3964		24.8815	162.525		52.4854	88.5923
18.8362	68.1941		26.8531	88.4922		25.705	79.2501		44.1145	155.786
11.8713	47.3263		30.4705	92.2239		15.7821	118.809		46.3848	373.281
27.34	25.594		44.2463	54.4853		26.1896	162.81		31.2423	66.0895
22.8055	74.2488		31.118	146.652		22.3552	234.052		24.7168	174.805
38.7439	122.467		39.55	44.6507		30.6082	29.0349		60.2597	126.215
36.036	7.04504		19.3667	47.4463		30.7449	135.928		17.411	102.191
35.1968	175.367		22.2307	107.47		47.7273	196.655		21.0375	69.1688
50.01	41.4526		32.9353	160.595		19.7259	205.691		29.2833	119.187
23.0273	59.8718		24.914	22.8192		15.7665	142.64		52.0533	30.5814
18.4212	64.1597		21.184	64.1323		55.837	58.8697		22.1389	125.554
19.1271	65.4173		46.2416	199.063		51.8022	94.5369		17.1485	165.616
22.1745	41.6333		17.8539	89.7007		45.2816	160.565		20.508	31.8096
17.2422	51.5671		48.3017	55.1579		28.5142	49.6746		14.7369	58.8086
44.0629	167.431		28.7319	80.9035		19.365	158.099		54.7678	55.0243
21.5838	143.211		26.9888	124.348		25.6256	387.533		50.164	19.2112
17.1108	60.0074		33.1266	221.769		17.2395	96.1055		43.5357	80.714
22.5942	238.133		36.7181	93.792		20.0958	45.7473		32.0146	145.945
67.3257	60.4436		25.4879	79.3699		38.7067	15.0628		20.6479	61.1314
43.2785	110.24		40.9631	24.6251		45.2785	54.7213		23.5096	166.897
17.3429	46.1552		41.467	87.4957		27.2703	65.2563		37.6764	83.1468
36.4857	9.67829		31.1352	89.3203		53.1067	196.787		39.0305	104.679
29.6866	176.931		72.9714	14.6619		19.0685	114.636		52.438	60.1567
19.7254	84.0475		34.7022	124.957		34.4581	106.619		63.2926	333.447
105.205	30.1256		33.8858	52.6893		27.4656	227.013		88.0141	60.8841
49.5385	315.126		25.1393	75.7875		34.0867	65.9088		110.55	7.87236
19.3271	111.462		46.5	160.883		22.7285	113.173		22.7165	78.3618
31.8448	130.501		19.0917	85.902		51.064	9.53289		17.2544	137.182
47.2162	48.1321		29.9877	141.398		53.348	69.1397		28.5012	247.572
24.0886	204.936		31.5854	117.02		80.1893	47.8431		48.338	197.989
36.0715	73.4744		34.8878	113.375		19.98	76.8393		22.9639	544.331
29.359	124.452		51.98	6.35723		41.2714	23.3655		27.9805	93.0532
58.328	22.3869		22.9947	71.869		30.2524	121.62		16.5535	104.559
24.7157	58.8991		51.7475	43.5933		30.9478	49.5312		25.0492	96.933
23.6206	71.922		42.5148	281.111		22.7187	114.006		31.7535	127.901
24.8629	53.6326		44.067	100.974		34.5039	103.844		52.3286	80.201
20.9964	41.201		66.15	8.70557		32.0055	163.305		27.976	175.889
24.0791	53.3653		21.1065	174.335		57.6578	35.795		48.0674	99.3554
23.59	201.053		46.9512	58.4455		37.6613	482.96		42.0452	138.005
27.6529	316.128		29.0766	83.4771		36.349	184.411		80.7857	29.9802
24.0709	129.133		50.6661	117.224		20.9796	426.39		23.3792	65.6474
13.7108	35.7046		45.8136	101.185		46.16	16.7233		26.4508	80.1972
26.6039	144.996		24.6532	121.092		47.6035	59.0366		48.7089	245.234
42.3513	197.29		38.691	111.598		59.93	69.8606		41.9941	106.444
31.8924	129.513		24.5355	67.4807		13.0183	50.0775		24.6555	147.639
29.3846	34.4076		23.1614	40.0114		15.8012	156.166		17.6938	106.86
19.9692	89.0423		23.6936	285.519		33.0586	34.0126		30.005	16.5779
51.3832	115.451		18.2424	127.003		23.4803	136.034		24.2867	73.8185
27.7859	281.032		34.4607	86.5673		42.4753	177.744		25.3393	208.853
31.5537	420.643		30.462	65.1953		48.912	246.324		25.7227	93.0747
55.0291	377.673		29.1011	287.532		25.12	126.654		41.2076	289.39
56.4383	141.617		24.0855	67.4299		27.7522	100.98		60.9914	90.3367
30.263	111.608		47.78	15.0628		67.0393	66.7715		20.9276	168.642
35.6487	95.8574		31.7054	273.498		34.36	93.4197		26.2672	202.268
49.7338	128.868		48.94	104.657		28.4457	160.913		26.0931	84.3456
30.649	72.9833		36.4175	176.529		17.2935	102.187		39.6452	51.9641
73.8149	201.218		49.6331	74.8168		70.3691	228.942		34.5106	114.049
39.0585	27.9592		36.6633	303.284		71.7057	16.4619		11.7728	157.062
23.6202	239.447		48.6322	44.2372		20.7608	48.2351		22.8511	171.786
18.3446	65.5283		19.3794	70.2908		14.8457	87.2441		20.8244	52.6775
71.469	72.1489		71.3232	42.5787		12.9293	181.917		18.6514	125.826
67.752	26.2503		26.3522	132.218		22.9753	31.9551		53.5624	176.965
47.9618	121.893		42.051	111.559		65.4843	31.2693		49.4705	140.529
74.4073	25.423		38.9337	149.5		28.531	85.1768		28.7867	100.116
55.9725	177.253		48.2446	75.64		59.0538	30.9764		34.9484	109.664
30.8631	65.2819		47.7333	28.4592		35.2467	114.171		40.8444	128.536
39.38	46.3924		30.8136	135.775		43.4832	61.9549		26.3925	534.833
33.0267	64.5746		26.2931	60.9508		20.2455	61.9843		18.0671	162.55
36.8452	56.5875		42.8771	54.6288		41.2148	47.6762		34.092	41.3296
49.3	39.5719		52.4275	12.7145		25.9526	78.5112		21.1879	131.884
38.7944	79.8022		24.5642	76.9056		16.1543	9.67829		33.1652	130.656
37.7109	64.3032		34.331	110.685		26.7955	130.652		36.8708	159.937
23.5812	90.3077		52.2737	237.414		41.6163	152.882		28.8797	323.239
27.3869	81.271		31.1805	189.262		28.8838	83.7688		21.6258	78.2556
17.3882	131.457		36.5006	137.204		25.9695	110.74		22.3343	63.2202
21.8414	81.2433		42.3783	138.79		31.2291	102.961		26.6429	49.5077
15.7791	134.453		28.7739	139.205		30.64	44.0938		17.4246	245.344
26.8391	101.1		26.3605	397.712		20.5773	91.0693		23.281	146.453
22.5984	162.462		28.9185	86.6725		21.3227	88.0167		38.39	84.5834
30.1003	277.662		39.7265	218.588		47.6669	51.6792		30.8104	107.127
31.16	89.734		30.4	31.6702		19.0183	116.126		34.9664	97.0012
39.8215	34.7666		36.7211	151.496		44.7292	207.523		40.7958	108.497
30.7711	31.7802		35.9597	132.421		13.7448	53.3633		16.6977	145.101
32.5419	69.5736		36.7933	169.451		17.3331	78.3384		26.1775	135.834
37.8228	128.918		35.364	89.4355		44.5302	148.658		45.1859	239.516
42.7728	187.302		49.4208	126.977		40.7055	111.974		47.9567	11.8812
52.2486	14.2187		56.6114	32.6331		29.8931	81.743		10.7846	59.9604
35.11	169.292		35.6465	255.25		50.52	34.8399		21.3076	36.7618
55.6487	166.249		44.2586	156.376		29.607	70.6133		20.4486	25.5371
43.7026	74.3902		45.631	281.364		44.0714	80.4438		30.4572	85.283
28.0003	252.713		16.6408	57.6415		14.3356	63.1655		21.0771	282.432
45.8194	62.5344		66.6885	123.68		18.8514	197.737		42.2972	159.697
42.0268	89.907		29.5283	213.976		36.98	96.6572		25.8851	81.4881
34.6668	80.3112		31.5292	93.0107		81.2717	91.7642		21.7943	362.178
31.3095	146.112		17.6471	63.1849		69.2236	44.6401		80.1654	162.721
24.2694	99.6659		30.9545	119.182		37.3792	223.517		26.7495	78.3971
35.42	79.4911		27.004	26.9381		28.1664	279.114		45.8927	187.95
55.6575	22.6738		22.2868	113.037		13.241	220.125		38.8169	55.3146
32.9523	273.956		11.9867	103.439		29.3935	134.284		27.0413	225.764
19.18	79.8829		30.888	40.3757		50.3333	40.2566		24.7061	287.601
22.25	136.487		36.9625	12.7145		31.4725	198.98		28.3479	234.016
56.5607	93.2852		19.3806	72.8653		37.8433	44.5143		36.5727	78.6703
37.0226	221.099		18.2887	50.2947		68.3084	71.6077		41.16	33.1794
32.1421	87.3877		19.8374	220.947		27.3966	222.192		30.3771	241.869
74.7373	22.9625		38.2015	223.324		37.6133	72.5569		30.8833	50.5944
41.639	200.475		26.4926	146.254		33.8333	161.88		33.4117	199.166
16.4973	60.3256		52.0675	84.7603		25.1876	71.8593		35.085	44.927
18.2736	333.766		28.63	18.6649		20.1396	235.116		39.7644	132.623
55.9622	59.9229		20.9084	109.26		16.3905	198.204		35.3395	249.158
34.1747	195.271		37.71	92.849		20.1831	98.864		17.3983	32.4129
71.4733	102.421		36.5893	100.354		16.6637	50.1915		30.3581	272.388
18.12	91.1331		55.3274	42.2013		39.3664	229.917		24.9042	56.8082
34.8898	96.4667		38.942	18.9557		16.9751	98.8746		28.9169	168.35
45.0169	31.4088		36.3157	475.859		42.9535	178.918		34.715	25.2835
57.19	11.7417		32.6333	142.278		22.415	67.4475		28.8375	114.3
41.2024	175.969		51.5911	13.6872		38.1591	139.59		25.3782	183.789
10.6161	118.073		29.9935	98.5326		15.0471	95.2795		35.1833	117.178
39.8227	40.2303		42.747	121.811		24.8159	160.673		40.2574	41.8908
37.5833	11.1934		29.0824	97.6759		19.24	71.2068		99.2025	11.3388
54.0667	46.8805		68.7613	31.1044		46.6	14.5459		47.8432	124.992
45.332	111.606		42.6211	213.361		45.1248	144.048		41.9994	120.771
55.134	111.431		25.9363	122.86		22.1018	156.407		39.1091	21.304
38.3389	86.9758		23.1064	54.8608		35.1517	271.912		15.8272	332.887
22.6778	56.5507		37.52	28.8895		34.103	72.3464		29.2955	90.5653
60.6323	111.871		42.102	154.582		32.705	82.0091		30.3936	62.9
49.5979	171.266		53.2952	132.697		25.9392	130.324		25.1112	59.581
70.0307	143.06		43.0166	186.131		38.3252	43.8324		46.96	7.04503
110.403	40.3777		18.1552	62.9294		60.6049	91.7297		37.0109	206.671
34.1514	153.915		26.8281	71.0614		36.5056	97.5159		53.9229	59.2902
54.4966	52.1369		25.5514	190.229		52.4136	134.657		82.9775	14.0901
35.6859	83.3514		32.5424	246.477		22.1874	203.627		37.4279	79.2041
67.9722	40.6547		64.7458	92.5067		44.067	138.452		17.9448	51.9955
29.866	197.07		57.5936	120.23		45.7077	354.029		24.0652	306.415
52.0767	8.70557		27.9428	138.807		25.056	222.988		17.8229	52.8032
30.228	208.645		36.1348	53.6541		34.9434	135.376		26.9476	173.254
53.2415	47.1847		47.4588	38.0509		37.1436	81.5435		24.9062	112.011
35.6435	104.309		31.2806	82.0287		75.5774	51.5397		44.334	17.4111
29.9926	264.326		54.4343	75.9959		37.2574	467.292		48.4655	244.874
72.9275	14.9468		48.4147	136.539		23.1996	298.526		32.445	98.9173
68.8028	176.546		37.9013	314.631		30.8894	73.5825		31.0097	59.7302
73.1664	53.3692		59.8255	201.957		27.8536	97.0386		26.5018	83.7119
29.9783	66.4309		30.845	28.2586		32.8344	121.196		25.0426	120.197
121.836	87.5016		77.2626	125.946		25.5561	119.828		34.2328	204.983
62.44	111.087		43.1642	127.408		68.0675	447.769		23.24	122.996
58.7361	144.409		59.0867	57.7516		24.7069	50.5944		14.0059	109.559
55.4929	93.3655		34.469	45.6148		43.9279	410.154		27.0138	27.3743
36.2583	48.2245		28.771	223.347		40.7489	178.254		35.6313	68.4575
39.6869	126.288		25.46	94.026		21.7718	88.7927		17.5729	86.5375
70.7138	28.4886		25.9069	102.732		41.8535	105.765		32.4964	76.5677
44.916	43.4313		29.6078	91.3398		26.5679	53.8289		42.018	23.507
24.2487	93.458		32.9623	222.44		74.14	32.7611		30.9818	38.1978
34.3941	174.596		27.6687	34.4135		46.4426	181.548		31.6444	146.582
20.6767	497.54		51.2522	157.094		31.4295	151.82		13.0376	271.374
30.5176	73.8459		33.585	59.0327		38.7422	20.7263		18.159	75.1959
24.6644	207.582		47.166	19.2112		38.3864	165.319		31.923	105.19
61.3951	274.949		27.3973	85.8025		27.2217	80.5116		28.0639	81.453
22.1961	70.9198		15.2289	34.9815		36.1979	97.7793		26.1192	300.18
18.823	157.368		59.5733	24.5957		27.0091	76.1863		74.8433	192.548
125.583	49.3533		29.1829	289.172		26.4311	171.419		37.6808	336.977
118.442	23.0747		16.5593	152.961		59.3639	162.315		30.2947	352.938
25.5278	96.5235		24.7261	194.219		40.4193	82.1388		17.2081	77.4263
25.992	34.5609		72.8571	9.67829		18.6084	66.5374		36.6173	73.5551
48.213	363.168		28.7765	161.793		25.7267	70.7979		14.9742	330.82
26.1308	388.574		31.7824	161.39		21.5262	188.783		68.8202	257.8
35.5846	179.188		50.8901	260.96		28.5947	226.621		124.197	15.2023
22.0283	61.2651		62.0073	14.5145		16.5903	61.3849		58.356	10.2207
59.187	69.4671		36.7546	102.773		32.6333	5.25107		43.451	54.2003
27.6782	24.2242		30.1962	80.2032		36.7523	128.059		27.2706	155.551
18.0009	43.6889		24.9133	58.8697		42.5275	60.4122		26.4241	267.704
27.4433	52.6814		71.3021	317.912		44.4963	120.999		31.1529	70.6584
21.8968	45.7543		24.5958	96.1798		53.3552	38.1649		27.2257	61.85
18.54	38.1316		19.5745	24.7352		34.9144	111.466		40.3484	178.698
13.8057	73.2994		30.6869	120.024		63.2139	180.253		33.2904	52.3729
16.0697	86.9485		18.2854	116.505		49.1325	333.841		33.7821	173.217
40.2387	62.1928		33.99	151.979		37.6475	128.547		25.24	45.1194
42.5889	25.1655		33.8745	115.059		30.66	46.5444		24.0332	212.859
23.4027	97.8618		26.3303	71.0888		22.6826	387.831		18.8915	79.0109
21.3348	67.7991		88.1024	91.4971		39.8076	132.452		48.6135	314.38
80.0649	85.4696		24.348	114.764		24.385	7.87236		13.0565	105.103
56.055	215.969		34.524	46.8704		64.51	26.5726		37.603	98.1546
67.0039	80.5707		34.5711	233.396		81.9267	7.32995		20.5485	68.5773
39.8458	107.401		72.6657	26.1167		26.6506	73.1502		33.0218	222.743
25.8571	246.16		50.4426	368.404		37.5236	286.948		24.623	61.3654
16.6705	40.2597		33.0683	99.9468		29.5029	213.579		18.675	213.893
23.1015	62.6172		46.5216	119.191		55.9457	13.2863		18.3379	215.491
12.688	73.443		28.5509	74.5867		45.721	218.814		29.4574	89.1132
18.5885	185.949		28.2043	110.224		38.8634	149.496		36.4956	70.1967
13.335	86.3134		33.5722	97.8992		15.1092	53.8881		41.7656	33.1832
18.3021	40.3678		33.5603	133.245		41.1418	91.6794		52.9647	71.4719
12.8422	69.1748		35.4634	61.2475		38.8525	12.7145		29.9212	67.7206
19.6311	183.279		26.433	93.1946		31.8183	151.501		31.0188	87.3915
27.96	16.4384		33.4975	60.8407		56.9334	162.776		36.0932	235.901
36.8123	28.7441		22.9946	431.511		19.5751	110.302		39.9518	40.2009
26.9881	90.8699		29.7975	51.7396		22.6971	125.472		47.446	17.8355
36.3107	31.1218		15.0913	41.0615		23.5187	115.872		28.3986	178.1
68.8428	166.827		16.35	64.987		26.2771	68.9024		29.1503	113.758
62.2722	64.8083		38.5437	69.2719		58.3948	53.3398		35.2807	148.686
59.5969	173.011		32.7572	434.338		35.9507	44.6787		37.4387	136.447
31.8178	65.5412		36.7632	78.7746		22.2862	62.8844		28.5276	95.6961
35.187	157.977		17.4617	43.2939		29.5053	118.109		20.5336	55.2931
34.8694	198.872		50.8984	466.964		42.9502	95.534		30.8344	75.9249
35.9824	160.102		33.7834	189.852		38.9143	17.1498		30.6926	100.429
37.9496	214.576		48.3133	20.4708		26.9271	64.9929		68.2	10.3661
21.1858	161.514		30.6113	117.052		50.7804	92.8231		29.0212	99.9605
12.4437	130.538		14.0064	55.4326		76.6953	33.1618		38.1943	86.6899
34.7756	37.813		41.7796	87.5311		39.2156	218.749		47.6344	108.682
22.4722	74.9798		46.849	144.221		44.1359	435.915		50.957	118.631
43.497	140.333		35.8522	239.733		41.087	159.981		34.9567	15.7447
12.4726	70.8742		43.205	34.9873		35.1006	98.8798		53.2457	190.186
29.3816	95.2797		45.62	32.2105		44.2159	316.21		25.3892	149.865
22.5425	111.84		23.9103	74.8227		53.858	154.697		15.5871	63.3617
17.7706	37.2403		27.6871	93.0277		26.05	66.1033		24.918	510.472
19.2086	94.2243		23.3662	191.996		34.72	11.8812		16.3914	67.9169
51.4183	96.2287		10.9469	149.427		52.6286	188.136		14.9376	114.353
40.3486	17.4053		22.8125	28.7696		36.6286	8.99047		19.2588	188.284
18.2767	100.792		27.3717	65.7988		38.0759	131.481		13.1719	159.158
48.7596	106.89		34.2013	54.9905		72.2975	79.5407		19.153	41.2304
49.8009	37.3375		33.6056	171.596		42.9152	104.628		17.7714	269.404
41.1818	132.088		33.4136	367.556		43.025	231.011		53.135	67.2273
16.54	62.7605		23.9289	215.904		23.0897	81.5788		36.3341	80.883
40.5105	205.978		41.2408	208.403		25.3046	52.6579		50.5162	110.749
23.3775	71.4012		26.6985	23.0806		38.6122	190.521		42.6695	80.1775
38.1906	31.0983		34.6473	26.9676		31.5857	86.975		25.1568	95.8671
20.83	102.82		34.372	47.9338		28.5245	112.239		33.5863	132.979
38.0263	242.568		28.0918	70.627		42.5204	143.752		22.848	50.3095
58.2906	31.0983		21.8976	50.0737		23.715	18.6688		25.9674	240.817
28.1238	32.6134		44.5323	183.728		24.9418	94.3509		33.267	137.406
37.8933	8.70557		27.7949	81.6809		76.1311	13.6872		19.4377	173.566
32.4397	156.809		54.5905	55.9189		22.5886	179.612		18.275	194.587
45.922	44.6912		12.3584	60.0134		60.55	46.6129		36.555	16.5779
51.1643	243.035		52.2175	492.598		20.4026	46.3006		20.3266	109.403
14.5354	86.7548		64.8501	178.259		28.5761	111.095		29.7317	149.264
73.3229	11.0539		27.9023	174.292		33.2	8.84508		18.9538	129.441
44.1352	188.385		21.9065	338.651		22.7756	141.849		25.6288	172.629
21.4383	115.847		18.3291	244.727		19.3316	68.2845		13.6649	86.8099
32.2333	52.42		38.2304	182.984		21.2563	206.188		40.1824	70.0079
66.3374	161.89		43.8684	144.532		98.2865	66.3685		28.635	82.9523
53.6632	168.956		33.947	147.351		55.7988	122.888		45.7719	107.933
87.0264	52.025		60.0094	35.3941		18.2962	544.94		111.856	18.3374
28.7784	152.919		68.365	14.5145		23.6848	153.401		33.388	81.5925
27.828	101.46		35.0244	127.939		18.8143	90.1476		72.2737	122.654
66.0862	21.0171		37.9938	170.165		28.2933	310.844		16.5035	143.364
52.867	77.4498		15.5667	88.9304		20.1626	58.2999		17.1991	274.085
30.5851	119.91		28.545	17.1133		40.9713	75.754		22.3462	107.354
35.3536	168.627		30.7876	523.561		26.0395	78.9141		27.8537	183.284
49.4747	132.454		61.666	17.4112		22.7081	93.4815		26.6625	15.2023
39.3029	254.637		32.7297	233.44		46.1363	176.78		20.6429	122.261
86.49	8.70557		30.4024	300.646		45.2003	147.682		32.2826	73.5295
24.0242	219.429		32.8164	22.9352		20.5739	131.737		47.4371	11.7417
21.164	73.7166		23.2828	129.538		25.3444	68.3474		26.0727	124.936
34.9025	14.5145		41.6161	99.9575		37.9842	141.82		17.4691	91.9939
19.8368	129.677		58.2615	451.04		25.2225	82.8305		69.7873	20.4473
30.9548	68.9979		59.06	16.0611		15.2044	96.0679		35.4636	103.448
35.1524	186.557		40.1574	123.029		24.9918	171.594		31.52	163.111
58.4507	54.3204		27.0853	49.6099		55.4733	7.32995		34.0689	107.972
45.2615	78.9376		47.7912	94.5702		41.6573	90.2823		27.3564	56.6628
34.0582	149.908		83.331	199.81		46.1908	134.144		14.0673	124.637
52.0912	170.385		40.6489	93.0591		56.7457	30.668		34.7411	436.004
45.6594	113.55		28.2858	52.9701		90.056	57.3606		29.2732	85.4422
40.1892	96.7877		16.631	65.7988		26.0939	91.8484		43.031	41.4879
32.885	128.979		29.2295	89.3352		25.6233	8.01776		39.81	37.6244
48.6611	35.9345		27.949	105.241		28.3983	80.7397		52.3015	57.4616
51.6333	17.2952		25.0849	87.2993		86.7648	101.621		18.7522	65.0991
35.9817	145.452		23.9935	128.465		34.7279	228.559		59.1233	10.5056
35.8949	173.873		33.1228	181.402		14.1549	78.9376		37.0448	123.086
44.1882	39.401		34.8129	85.1535		35.6285	57.1226		24.8637	51.0482
69.128	10.2207		43.3086	121.92		33.2833	46.9274		22.7813	168.874
57.4123	33.7168		50.1733	8.70557		39.6459	164.878		20.4841	144.628
27.7527	165.997		56.6925	121.826		32.7	82.0502		47.0992	138.261
57.0435	77.961		14.9267	137.42		38.3416	120.817		39.6233	11.1934
68.3277	23.7684		34.7843	193.453		41.4952	113.771		54.495	24.5957
27.6713	97.4874		35.2867	119.628		43.9647	46.898		21.3526	107.654
75.3914	20.5809		46.665	370.708		42.7376	44.6656		40.9965	286.452
46.8608	175.436		22.5624	82.1741		21.5473	75.0997		46.3216	60.7877
62.8762	23.2201		28.0872	184.46		33.0327	313.115		42.1463	72.5988
22.4717	112.738		37.9041	149.588		23.0746	97.3488		20.4406	82.1426
19.6286	60.0113		21.68	22.1078		30.8789	64.5685		18.2473	59.0424
100.986	81.8233		28.3564	284.257		27.7347	168.314		23.7777	160.42
45.0247	190.392		18.1986	233.326		27.5447	155.775		38.9875	14.0901
43.0415	187.793		19.4165	114.13		24.2467	172.645		23.4604	100.374
28.0547	78.8236		47.6171	72.042		50.9762	153.52		19.5723	224.271
39.0415	218.853		39.7467	240.392		92.9141	74.3922		36.6877	76.3278
21.1295	152.789		22.807	165.397		67.5643	49.2208		32.5442	73.77
31.8076	135.731		25.4068	246.767		27.2363	123.615		49.1025	45.1825
31.4747	43.0866		40.505	83.4556		15.5051	115.104		28.8985	255.76
41.1185	87.1322		43.8033	20.0444		36.4328	84.4342		29.1086	47.2674
34.6882	104.734		23.7277	45.9064		41.0887	101.045		70.7795	164.089
48.6623	44.6292		30.8863	133.743		22.9651	71.4935		44.6838	184.357
32.0888	75.475		50.972	7.04504		15.7774	190.447		50.946	20.5868
29.0159	169.783		21.9337	73.5		25.9014	85.4194		40.4455	29.8877
31.4021	29.6047		44.0768	115.676		43.56	11.7417		35.2661	99.6912
16.9112	63.8786		32.7515	64.4251		28.9467	65.6513		25.9765	30.4105
38.9471	49.3368		30.6479	145.85		54.7767	185.47		26.8293	142.988
23.5513	81.2821		41.274	96.0853		20.779	216.594		27.6396	200.022
60.536	16.0355		26.4455	21.5595		25.2532	181.725		23.5649	69.2925
36.7556	81.9624		17.238	170.78		42.635	121.889		37.5745	207.286
30.9255	258.679		23.4166	176.154		34.6754	224.802		26.6312	71.6388
55.0627	122.32		28.304	154.78		29.3174	141.314		40.0769	153.954
30.9103	224.928		64.545	56.144		23.2458	286.809		30.918	188.759
57.5607	134.901		30.1927	144.634		20.7383	27.7714		22.0455	120.339
44.74	23.8614		54.5074	112.807		20.8858	148.061		17.4357	258.368
60.2058	224.215		37.1149	165.418		49.8964	18.3839		20.745	159.966
25.5498	84.1806		20.48	49.9027		20.2025	124.549		36.2846	58.7536
27.4345	95.5105		57.4759	60.0408		54.0813	24.2242		37.6392	283.542
25.3394	179.398		42.4198	244.809		25.7776	170.505		21.9025	17.0102
23.7355	93.9491		20.3457	76.7132		32.5984	246.165		15.2993	75.8975
52.687	124.034		44.4044	48.3915		19.7527	109.089		28.3219	89.1105
21.4425	53.2003		19.9206	382.935		43.2429	71.635		22.8076	110.473
30.42	90.8884		47.8074	37.1922		70.2818	47.1279		48.0069	54.3439
41.1067	21.591		58.2942	224.621		40.0241	89.9305		55.6831	28.3196
28.5289	202.517		26.24	10.3661		65.6782	22.6797		46.8276	108.257
34.7529	67.8857		40.0359	92.774		19.8807	289.2		32.3596	104.795
30.8459	256.31		30.5839	87.3818		46.8001	300.682		28.1331	66.4865
46.4889	30.0076		54.3993	58.4982		46.8324	115.214		38.1553	152.982
17.9459	53.3671		31.8083	70.35		11.53	131.279		40.2107	22.9625
21.7073	63.1929		47.9588	51.3333		28.7782	118.331		28.2883	211.111
38.7966	207.368		45.5303	236.105		30.8975	94.7117		44.626	39.0001
51.5017	228.99		34.2161	99.6782		75.4242	107.776		42.9667	52.0771
50.9036	19.9284		32.6262	59.4395		35.441	120.378		23.4459	155.431
64.295	10.7925		67.4253	74.1959		21.8959	174.471		39.0041	194.727
31.013	111.395		13.4813	62.6445		26.3832	48.2422		55.355	5.66941
53.5312	239.005		54.7044	17.2952		18.8377	136.163		37.6454	75.3884
56.0424	219.671		36.8302	125.778		38.6402	240.224		28.0393	77.7349
37.4857	14.2296		29.8904	339.013		46.5	13.4023		38.7309	24.7352
20.4046	79.3346		62.2588	216.377		40.9546	47.5603		36.7037	96.6591
37.0046	185.406		25.2635	172.438		14.02	97.3979		44.5267	30.9529
25.4305	187.315		32.6246	56.2579		23.5095	90.4453		26.923	119.201
33.33	174.648		10.4312	68.0055		21.5412	140.484		24.3553	50.5944
54.8917	69.9068		14.7688	53.9175		18.8	30.674		36.4233	79.3824
26.3341	77.9241		16.4375	113.94		32.6779	87.4151		51.9545	34.9912
19.6475	192.683		33.9823	93.2656		64.9712	69.8115		34.2031	68.8409
36.1677	94.1713		51.7794	61.3575		15.2695	177.165		65.6926	153.324
28.8015	95.9499		40.4525	38.8782		94.724	33.0164		35.0236	96.3819
18.59	67.1999		45.0473	17.6961		86.1957	34.4194		37.44	47.9552
20.6454	122.801		48.0772	142.822		11.6292	57.665		68.4541	57.768
24.7583	23.2201		37.7893	85.0343		19.7527	145.394		27.595	51.4472
31.1915	154.988		24.5179	133.386		36.336	76.1413		25.1718	54.5207
40.1405	149.569		26.0255	199.551		44.04	10.2207		34.1748	96.449
48.4501	177.358		30.6391	214.306		18.462	257.562		26.6353	97.231
33.9302	99.2336		40.5803	473.358		56.8771	128.805		15.1927	84.0939
29.7461	176.632		24.479	176.125		26.4793	414.988		32.6791	325.014
37.5422	107.81		43.0233	21.5851		47.0841	143.742		37.3696	97.8285
23.5221	32.0651		28.1068	180.551		23.8511	112.013		49.0462	29.1764
23.892	63.3344		57.1774	72.2831		29.7248	73.2623		12.6127	150.435
20.1564	70.2715		32.22	121.1		43.504	44.7757		12.8825	65.0223
26.5252	57.6517		23.4067	83.1409		20.5316	80.1993		14.7558	179.582
22.8937	166.218		35.2571	99.9648		16.761	33.9025		33.3665	80.4585
24.2125	49.0013		21.7514	156.126		18.4866	181.822		36.1218	22.6797
30.0331	54.7213		15.9862	89.1936		36.0538	110.201		29.9849	145.556
46.9837	152.482		29.381	196.649		12.2594	206.532		19.7889	63.4858
23.0604	236.966		31.7174	86.8041		41.4931	76.1107		21.9561	82.9557
24.8502	98.5849		54.6467	16.8628		33.0325	102.879		31.5897	148.564
77.6	6.35722		34.2861	114.285		16.6282	120.828		25.3981	70.4088
41.138	296.397		24.528	100.12		44.5876	81.3174		15.2572	56.9516
12.8021	72.8482		38.1309	20.1839		14.1678	90.2287		69.8821	63.064
17.3328	54.3419		32.6985	77.7932		29.0689	157.676		34.258	252.732
28.8893	134.905		24.0171	78.8177		24.175	51.7381		20.648	78.8584
51.052	16.572		42.5499	369.192		14.0521	183.956		18.1296	159.995
25.899	126.221		21.3516	89.6121		27.9755	58.897		20.1122	47.2694
14.848	53.3594		31.7771	49.211		56.426	60.0443		22.6181	99.1488
40.521	161.56		25.2545	190.299		35.2484	115.87		55.7565	28.347
28.4088	95.5411		22.2237	118.997		63.2164	21.5756		24.929	210.666
28.3711	83.3047		40.2643	91.6462		63.645	68.1046		25.4969	53.77
20.6054	110.5		54.4154	254.343		30.636	6.35723		21.2427	334.102
37.3413	177.861		30.7977	86.128		15.5395	180.148		35.7213	148.863
23.0698	231.997		78.7211	68.1775		29.9316	265.836		41.4664	45.4968
24.5605	151.984		86.8362	73.6889		19.305	271.745		15.3995	189.605
19.104	13.1409		45.4915	66.3235		34.9665	122.055		48.9992	54.7212
25.7486	78.9043		39.9272	155.043		42.7391	171.84		16.664	10.2207
18.1702	100.947		34.4929	122.547		19.8406	117.395		20.4112	180.686
26.3157	54.3399		50.861	152.695		27.8679	85.0373		74.6005	85.7056
21.6491	28.7755		54.8133	7.04504		21.372	106.748		28.886	218.057
27.5142	63.7961		53.7267	8.57213		17.1382	232.674		28.9851	135.528
34.4896	107.187		28.7642	138.152		31.1719	81.8598		36.9156	68.9723
25.4296	164.669		20.9861	155.46		41.895	33.8672		25.0234	112.04
30.2578	88.5037		28.901	80.2721		35.7348	81.111		26.5842	133.12
13.0083	135.192		33.1719	169.36		18.2605	86.4188		23.0296	202.12
22.9415	138.191		31.1909	110.12		34.4469	139.494		26.3052	86.3007
10.9139	75.7834		42.3893	115.857		50.2912	114.499		18.9869	197.584
46.5168	112.154		52.3051	137.275		24.5924	131.739		18.4011	77.5384
54.5473	68.5715		49.1309	107.033		57.156	8.84508		27.8148	184.442
21.7204	86.6978		91.201	35.3921		20.7343	84.3789		23.3929	145.078
23.56	213.943		46.3675	115.789		19.7922	105.77		21.3786	474.873
58.3162	45.7797		24.5492	66.6593		20.0663	63.9967		25.2261	444.633
28.8892	145.913		20.8631	113.675		44.992	23.6504		24.5486	245.829
47.1077	15.7506		16.3138	151.68		25.4035	135.305		26.0822	75.5043
27.0945	176.512		71.7298	103.014		61.56	14.375		17.1053	47.9001
34.732	85.6073		28.0592	103.913		29.6691	125.063		30.8633	17.9771
24.7405	81.8557		41.3613	87.8986		22.5408	242.349		29.7018	119.249
11.5069	84.0901		18.0387	95.9288		33.2885	80.9309		33.4467	8.70556
71.6397	166.71		29.2052	320.266		18.3781	55.8238		17.3317	73.4312
88.5678	45.322		11.5439	119.964		22.62	59.2961		28.308	24.6192
65.144	22.8192		22.9441	66.6025		40.47	185.918		14.9893	89.0775
63.7116	278.062		12.587	100.761		19.4037	76.76		20.7208	117.703
22.7165	94.9751		14.6713	130.015		64.7686	27.6438		16.6846	147.624
28.4747	104.477		32.42	21.8406		31.6772	201.282		18.3994	82.3892
74.532	94.0789		33.9287	108.928		33.9315	167.708		23.8282	69.6916
23.4739	131.224		48.7292	33.4663		49.1008	99.142		25.56	54.1432
66.4756	57.6629		41.8065	86.9574		29.18	95.199		29.0926	201.098
38.9755	198.449		32.9098	115.477		39.2651	96.2269		23.7693	172.397
34.9733	68.7189		39.9947	199.88		34.8242	227.223		16.2596	222.703
75.3853	130.245		24.4531	71.2127		50.7975	73.2721		16.0746	61.218
22.811	89.9001		30.3855	158.423		63.1833	11.1934		13.9217	52.6813
25.1	77.275		37.087	239.561		37.6442	90.8188		51.2604	90.5397
51.4066	142.966		42.5564	50.1661		24.7856	220.019		30.2532	104.651
49.4516	127.644		37.9591	119.596		22.5729	70.9487		53.1	6.35722
81.7224	29.0349		51.2754	147.568		39.7962	385.879		24.1002	215.058
22.8955	209.288		47.1851	88.4082		44.8881	66.0145		41.3842	90.9662
44.9586	67.5988		38.7014	31.7802		31.7531	205.247		77.1575	11.3388
19.8703	177.149		30.5638	84.1826		13.2974	138.206		93.2867	13.6872
19.797	172.606		78.0825	10.651		34.1143	17.8376		20.5032	65.1843
24.3696	227.665		40.0021	105.712		14.2694	82.1427		84.5996	121.904
38.1796	112.838		61.6886	10.3661		42.4971	88.9557		40.592	53.0607
39.2733	208.124		23.3074	85.4463		55.96	146.613		15.1681	233.78
20.836	48.7386		43.0277	103.132		28.7252	256.187		20.2993	53.5419
52.3587	190.253		49.3258	142.493		47.7652	132.334		29.1877	323.667
32.4169	156.976		120.29	7.87236		35.6869	77.6079		25.4424	53.2296
25.3006	170.179		43.7167	81.9385		59.568	41.0635		53.0586	95.8948
36.2571	10.3661		85.5695	300.405		41.3227	44.7757		46.6957	54.095
34.8726	77.959		30.3086	252.734		31.913	127.511		31.9343	204.058
39.2925	247.057		31.8783	49.2502		37.2035	45.3425		55.558	21.2746
64.5486	28.6046		29.8267	56.9662		41.854	16.0355		23.2776	112.268
33.064	78.0891		38.4552	164.425		44.0515	107.835		11.4009	78.8234
19.5019	251.347		38.3774	150.524		21.7509	158.199		21.1863	263.019
25.9826	70.7509		58.2678	58.7478		33.5971	110.84		35.6091	162.88
23.2343	17.1498		61.0576	39.1357		36.717	129.649		29.3854	147.881
19.5047	64.708		38.5556	92.8705		32.6215	327.972		19.6262	58.6377
18.125	69.9982		29.8711	67.9662		31.7145	84.2335		11.0886	114.966
18.16	150.752		36.972	84.4229		35.8209	54.1671		13.9126	242.576
16.02	167.595		11.3037	107.406		65.4157	30.1491		15.6883	260.566
45.02	4.98159		18.6855	56.4623		24.6675	484.717		30.6991	113.345
25.9731	72.9202		69.764	27.3866		22.8048	71.6665		19.4837	182.475
43.7881	63.3285		46.0067	28.2017		24.181	214.738		23.1407	151.751
27.4405	217.838		49.6044	112.687		37.7602	211.266		69.2908	59.4394
32.132	6.35723		55.5917	233.61		20.9622	101.81		59.2358	127.738
57.4108	107.261		50.0518	44.3846		114.284	24.3382		65.105	12.7144
10.9159	70.1025		43.7693	92.0491		14.5904	56.5743		50.7522	149.146
22.6504	151.655		70.5112	185.54		34.9968	178.259		50.5932	333.413
15.0684	103.809		33.704	13.1409		21.6246	66.9424		28.9189	525.261
35.1915	129.047		38.875	10.1487		29.9132	197.645		27.495	85.3183
24.0339	165.952		28.125	49.726		39.3467	33.6156		15.318	47.1514
18.8277	194.588		29.89	14.1136		23.3613	246.768		24.4025	152.475
18.9484	71.869		36.52	8.84508		25.5697	82.6044		26.5639	238.774
17.2965	186.735		41.4781	44.6547		20.6633	27.0835		43.0194	186.066
38.4724	188.515		66.6027	169.022		18.2249	281.122		23.8062	61.4143
38.1473	110.317		92.4166	47.2754		19.927	118.682		23.9029	80.5942
22.1557	211.826		87.8978	20.2153		20.0197	164.96		62.809	56.6943
27.6857	126.949		73.488	453.663		24.7178	200.76		98.7682	35.5101
51.9566	128.068		83.564	105.768		95.1514	67.3177		63.7487	178.818
34.8615	303.82		56.6874	413.491		23.66	201.985		28.0705	87.7717
24.32	176.177		31.792	58.1523		27.1301	370.926		17.1253	270.265
56.4676	77.3606		44.8647	109.824		21.2594	534.541		25.6041	185.542
33.173	264.107		21.1953	224.028		39.3883	22.2593		18.3585	107.557
15.9498	97.6299		29.8899	309.706		56.5844	100.096		14.1182	72.2719
33.7107	32.4975		62.0548	142.283		40.3458	126.073		20.8989	219.476
25.1824	213.964		49.08	28.9465		16.8406	61.8466		16.5412	65.6571
18.4588	41.9144		56.3571	24.1889		25.06	34.9489		34.5013	172.757
107.683	8.01776		34.2209	83.9502		20.94	70.8845		26.3689	208.526
109.089	18.3839		25.3119	92.0905		56.777	50.5729		26.6805	96.2989
50.5682	84.9174		23.8569	134.585		45.5133	7.32995		25.9965	175.467
49.5937	136.603		61.71	15.3477		68.9853	105.719		40.0933	64.539
32.8517	223.277		94.3715	81.9993		30.5229	483.109		21.5939	56.6922
35.5697	73.4391		52.6324	265.227		12.9626	235.683		25.4074	60.8386
55.23	7.32994		49.1692	46.5855		36.0982	96.4252		33.7148	148.517
34.56	71.808		65.3922	102.156		55.2688	233.961		23.8892	131.098
49.856	5.66941		49.4133	99.1509		30.9627	145		38.62	7.87236
17.3089	79.1486		39.5339	146.365		12.5362	103.773		22.2342	256.012
45.2655	100.853		56.6635	136.448		14.7667	103.274		16.215	61.9608
37.6196	328.576		14.4692	83.8032		44.4049	195.889		39.02	23.2326
49.9831	468.872		40.23	39.8568		41.5255	34.0067		36.3365	51.3313
67.2967	8.70557		22.2366	250.141		20.5261	313.433		17.884	108.422
30.3571	66.284		24.8035	122.797		29.62	56.4053		55.3479	114.907
51.1415	168.652		24.6656	208.301		60.1649	120.421		55.3752	110.975
15.7069	71.9752		34.52	26.7305		46.6486	17.4053		61.9309	99.888
26.5	7.04504		42.1638	85.6367		33.0396	180.144		28.7883	72.4958
18.5973	65.997		69.5916	164.84		38.2246	167.577		25.7685	100.632
26.6928	167.494		57.4129	152.092		25.7032	91.5617		19.0011	165.668
25.2291	46.609		83.3779	116.914		33.3171	13.5418		22.25	8.98158
17.7078	274.811		81.0207	52.2844		37.3195	305.02		25.5186	111.982
37.5	10.9205		60.5933	76.9196		96.7108	34.4155		29.2682	90.6201
22.6836	199.346		43.2258	234.617		72.7805	107.574		31.955	131.475
22.6172	229.77		20.3291	111.24		14.4913	71.7236		39.4436	20.8717
36.6217	132.674		38.0083	32.8886		25.9744	61.4713		40.3282	57.8664
15.527	97.7995		62.5323	108.137		44.59	131.884		29.335	61.3869
21.4027	153.725		29.2085	196.728		53.2438	487.046		30.2282	221.011
42.0596	124.3		53.2483	65.4214		33.7367	82.575		23.7359	106.907
26.6908	61.836		50.1256	66.33		31.5402	246.475		33.0933	20.9011
43.7713	86.6113		40.953	140.297		32.44	119.567		33.9595	81.2788
22.1424	103.951		19.015	90.6873		21.9257	102.117		28.1387	30.9529
18.7816	51.2713		18.8522	165.508		40.4882	189.263		16.7304	59.4356
22.3177	84.609		17.2306	61.2769		15.336	263.266		31.6807	61.8486
38.3221	122.127		18.9158	33.9005		22.1851	234.295		33.8189	49.7573
19.4343	27.1091		59.0122	57.0482		34.6089	84.4695		40.963	76.7877
37.0084	167.328		32.9263	73.7202		75.33	19.4981		28.7715	58.4902
50.7387	122.854		38.2208	184.623		36.529	66.9109		28.0929	65.4042
80.0543	83.712		40.086	118.631		24.6775	17.6872		19.2761	75.9113
68.18	28.915		26.8523	89.8755		83.9425	31.0983		21.6779	363.94
52.3992	185.778		22.7704	76.9985		32.7464	152.858		19.9653	279.429
21.0893	150.015		21.0067	40.9122		28.1049	97.3431		48.4035	128.77
43.2067	10.9379		43.0458	244.991		31.2365	89.0373		45.4422	31.3735
47.2702	101.543		85.8894	34.3115		25.9334	381.395		20.7979	103.038
99.6533	13.6872		91.8343	15.3477		31.8367	93.4815		31.8546	234.673
12.8444	139.324		78.2271	130.924		29.9756	104.969		33.5339	206.953
21.9043	104.706		27.0057	71.3424		93.4448	57.9244		19.5496	48.2695
16.1608	197.112		33.6023	185.668		63.03	97.7394		24.7633	44.5182
28.433	55.4032		33.076	20.0444		42.2437	42.8283		37.8067	37.6265
33.9283	34.1227		24.6479	114.12		32.8222	116.237		34.842	16.7233
51.8772	278.448		41.4046	222.368		24.1738	201.945		29.3632	51.4178
57.4144	269.88		92.6566	74.638		20.3565	199.186		27.5862	85.9805
28.1228	148.478		39.7821	509.66		61.4349	104.488		22.4662	46.2634
23.1724	158.714		23.257	145.284		47.3739	92.6522		31.5987	29.4378
41.1384	49.3583		16.692	32.3286		27.4225	180.411		21.3227	88.7397
16.7943	52.5692		31.1452	125.006		13.6446	100.532		21.0628	101.067
13.9414	218.357		46.2443	202.77		18.6327	65.0537		18.9283	61.2474
20.7335	112.699		50.016	6.35723		32.5377	237.399		46.637	157.794
29.4935	285.9		45.5269	84.8476		29.4181	161.92		18.2422	90.7087
28.148	9.53289		32.7873	25.423		17.4891	74.4394		14.9734	308.815
18.1887	147.223		27.2842	98.1575		38.5551	190.744		15.8274	139.764
32.6788	92.6286		55.9988	131.479		26.1997	135.512		27.4073	70.8038
23.6556	105.342		37.5492	144.918		41.64	88.73		30.4471	43.2841
24.7283	70.3971		28.0707	44.0879		35.8212	75.6259		24.8482	145.856
20.2317	63.4739		30.9353	126.47		32.945	21.7305		35.9729	77.277
22.482	351.473		47.26	23.2201		25.91	129.918		16.2368	185.426
34.5429	157.309		58.9575	12.0266		23.794	74.3234		27.1564	128.277
19.931	107.253		36.9833	49.2333		48.4333	30.2592		21.3365	96.3579
41.0505	89.1583		31.8747	72.546		49.1506	48.706		29.5716	313.061
26.5486	109.072		35.1114	133.328		39.0411	34.9559		31.9456	31.3832
19.4267	58.2662		61.6542	134.999		35.1467	19.6141		29.7905	72.5568
8.85875	55.7429		28.9479	137.136		37.7329	134.083		24.837	77.161
27.3956	99.4613		30.8065	200.57		60.1743	14.9174		39.8033	11.1934
33.4767	30.8684		37.375	7.87236		45.3565	93.399		32.7548	70.3264
33.1434	117.305		34.1127	28.5987		25.184	287.133		19.5644	89.447
34.3484	97.292		58.73	129.64		21.33	115.659		25.478	196.476
36.9344	105.726		74.9067	34.8223		25.9393	140.317		27.9883	127.913
14.15	191.337		60.2315	54.2004		88.7	81.5603		32.188	12.4531
29.9418	111.294		48.4766	122.105		51.4708	79.7794		23.6857	153.157
48.4606	106.181		24.9995	100.989		73.6833	93.7317		33.764	13.1409
68.6918	146.934		25.6441	57.8084		29.6452	120.278		23.0387	169.977
28.222	99.4693		42.1551	165.51		27.7326	565.543		13.04	46.501
36.2277	141.165		36.2375	123.016		58.5781	353.304		42.0888	276.99
34.1973	59.4357		95.8791	47.5838		28.592	82.4398		40.2412	262.493
91.2829	87.1204		34.5145	82.3982		12.7496	164.059		36.1489	79.3993
30.1338	262.359		52.3865	85.6957		27.544	180.875		24.3912	210.632
40.1981	158.708		18.5437	74.2115		44.5418	51.1603		27.0696	139.546
29.6107	67.0724		26.4093	57.2327		89.5629	11.7417		20.939	120.22
32.9267	17.7216		41.2138	517.177		32.2923	38.9883		19.6762	114.479
27.8214	145.395		26.5782	38.2108		28.7519	92.3693		66.3906	86.7944
27.38	6.35723		40.7269	110.153		33.5505	133.423		38.4688	110.859
13.2567	52.7758		84.84	14.8777		48.8457	19.6435		116.197	40.2538
14.1897	82.5446		43.5915	242.317		92.6714	13.5418		54.3157	48.1006
17.6056	203.18		53.1017	183.928		44.64	163.833		33.0796	204.743
23.7082	240.968		47.1805	199.004		43.8235	160.061		36.1505	86.2734
15.7048	54.5974		55.4241	191.731		20.2743	94.4327		42.1032	187.769
17.3605	321.317		35.2824	92.8999		45.467	196.053		9.71846	61.8427
39.3833	105.701		36.5772	196.95		21.9693	58.0933		28.8793	63.3029
27.7751	195.007		37.0193	141.059		17.5629	77.1376		19.5083	84.6599
75.8889	31.7802		52.0989	230.633		66.8917	114.387		14.7104	51.2948
52.9759	111.724		60.5858	59.465		67.5591	155.579		13.8544	128.424
59.605	316.696		72.336	13.8595		53.5253	59.1605		15.8172	251.604
20.3674	70.0631		79.9922	38.2829		61.6557	137.856		31.7631	139.917
27.3965	70.3499		87.2024	58.7243		40.0494	100.9		29.9594	64.4289
33.0307	145.395		56.0934	255.73		17.049	122.396		12.4149	152.215
18.2492	95.9125		60.5909	203.557		28.5319	224.011		28.1001	492.687
15.311	57.663		63.44	11.1934		32.6808	353.656		38.5264	53.4851
38.7878	122.932		23.2054	68.8603		14.285	72.1392		23.052	98.0642
38.3629	45.5244		42.934	88.06		21.23	87.4132		13.6	35.958
39.2258	43.4119		30.449	81.7968		45.09	126.264		21.6348	316.334
44.4095	308.057		79.0884	37.6661		73.3933	12.5691		53.6491	123.516
61.8526	95.31		58.8834	167.029		50.0889	85.4637		13.315	297.716
43.5959	89.0226		55.0327	190.783		27.1325	89.9562		14.3578	225.133
40.1463	67.6026		39.0311	147.089		26.5708	106.224		31.2944	98.8698
31.6203	141.18		53.415	19.0658		23.5795	97.2861		24.4616	78.6506
44.82	11.1934		89.092	145.81		15.3873	73.4116		35.3288	50.9973
30.9822	45.206		90.5506	127.848		60.3654	58.7537		21.6917	123.487
13.7573	73.6926		102.186	85.1483		18.6024	47.7272		47.812	9.53289
39.68	16.4216		70.8149	85.2968		55.6776	51.8541		34.0378	89.3586
35.704	32.0592		34.3609	55.4561		21.2228	63.3089		38.5352	148.849
44.6968	34.5883		17.021	34.3014		37.3544	110.806		45.9734	314.548
29.4218	89.1779		36.9366	79.5298		37.5756	66.9792		20.074	74.6438
21.323	73.037		34.6279	459.995		28.763	110.486		116.306	45.5303
29.4624	143.082		60.2949	129.294		26.9617	64.5882		20.5206	141.585
34.6829	59.6054		49.9418	106.139		18.6318	39.5131		23.0429	83.9465
75.0925	17.4242		46.7358	112.976		25.6687	88.2863		11.5251	154.874
27.0932	101.052		54.1578	34.1345		35.2119	138.328		35.7126	178.293
67.9523	197.186		27.006	148.189		39.5514	20.4892		13.1568	83.0703
45.7056	114.208		47.5637	57.618		97.9689	15.0628		13.0692	49.7691
23.8279	106.424		57.3771	202.486		22.5108	165.698		51.6073	22.2473
16.0004	121.304		27.2074	106.314		51.9113	89.3292		58.46	7.87236
27.3954	141.928		29.9688	204.846		23.7641	479.694		52.2911	151.789
34.0665	66.1222		62.232	33.6067		34.0187	82.4079		18.6676	224.178
55.4148	64.4545		53.2542	72.8614		20.9664	109.089		25.5192	158.775
52.2039	249.068		46.5086	48.2696		12.8162	63.0416		32.9384	118.476
72.0076	166.472		22.1737	136.363		10.2422	26.3112		29.5043	144.798
82.7574	228.221		15.0908	58.2663		13.009	45.6363		16.276	80.0321
106.891	29.4378		44.5663	214.326		14.9388	117.222		20.859	94.0082
66.6213	271.069		36.4172	115.839		39.82	26.5411		23.5822	91.2549
36.6557	357.5		31.8664	83.6559		21.5706	143.624		41.4139	80.319
18.117	68.2406		58.4	9.27741		27.4154	111.125		26.5739	84.6325
31.6175	14.9468		51.72	50.9194		37.6288	408.401		19.4662	54.0805
21.637	161.208		35.3208	72.6499		35.1609	84.092		30.8772	108.544
13.9738	111.631		45.6927	256.794		29.6782	91.821		47.8713	159.901
40.057	62.2142		25.6194	62.3323		45.7005	71.0417		44.0222	26.1167
37.7216	287.171		26.9514	59.5004		24.4244	53.2276		27.1757	52.1154
20.2125	22.8322		26.4447	56.7177		20.9357	60.6991		20.9022	78.1396
18.487	238.45		29.2859	91.367		21.4023	122.756		27.1633	213.317
43.3012	26.2836		30.9236	176.061		27.0577	121.025		92.7171	31.9571
34.3078	213.589		30.5405	67.3433		21.2224	85.1658		60.2693	121.599
38.0744	35.2467		25.2385	187.208		20.5756	156.527		93.202	52.6578
24.4671	189.246		54.221	43.8363		43.2697	175.809		22.8255	53.9174
38.1029	24.0533		25.5527	91.4515		20.3625	82.1171		59.1471	305.05
32.5024	51.6742		44.6166	146.304		24.3289	78.796		35.2905	205.789
31.5559	205.966		23.5687	126.59		22.553	89.2445		27.7675	175.103
19.6538	77.9943		25.0064	64.5567		43.7294	87.529		61.0533	48.3817
31.9711	37.3101		70.9652	44.2372		13.2791	153.703		25.4913	229.365
31.6566	160.674		23.4056	78.5073		21.8957	26.3957		39.2643	64.026
69.4443	73.3842		83.9456	88.0645		9.63333	54.1691		34.0568	71.7804
35.5063	79.1951		72.8857	139.288		15.7453	203.969		14.9676	112.491
32.4545	182.283		50.2733	42.7284		13.6912	133.797		20.119	109.12
24.9523	127.16		46.1774	144.322		12.4272	69.0312		28.6767	21.5889
31.7007	56.5507		31.2909	22.9352		29.0986	82.6949		22.4406	70.0689
36.4425	228.016		22.9368	52.373		9.22957	41.083		36.9659	179.014
43.8933	50.0078		62.7441	76.44		13.8758	39.403		39.5488	258.171
33.8491	56.2305		35.3813	119.559		21.8615	102.733		27.1558	241.511
24.6868	73.7044		25.1906	108.835		14.817	116.324		26.1352	79.877
23.1355	74.9522		40.0217	86.2676		40.883	162.346		24.8144	142.558
50.346	47.293		52.1782	347.964		14.7375	213.441		69.0933	8.70556
84.2195	110.731		28.6231	20.3293		19.6497	69.5795		26.6586	152.518
26.5763	196.409		24.7152	86.7268		13.3576	120.288		30.9373	94.852
41.9895	206.702		22.58	64.1098		9.55176	43.9778		35.9197	253.323
31.541	51.7951		36.7334	184.12		16.7126	102.875		34.6752	58.7516
38.5264	109.548		25.5741	117.839		30.1096	111.842		12.4023	57.4725
45.9617	149.398		42.8545	114.475		22.2803	143.105		39.014	166.968
28.6621	60.5754		63.0602	227.995		40.1568	190.351		78.772	32.6408
77.4597	115.118		53.1503	211.672		52.9152	509.155		25.6011	83.1468
76.44	87.531		30.4812	106.481		23.2008	51.1259		15.9344	178.835
38.225	203.405		26.896	133.555		43.6417	67.7521		22.6267	65.6592
51.2533	8.70557		45.3094	147.171		18.333	78.1247		26.4783	79.5053
55.6333	49.3368		28.1	107.2		16.0244	103.421		35.7486	32.2125
41.1247	231.158		103.277	9.6783		16.9747	61.1294		24.6482	236.149
21.3461	52.2165		86.6429	9.6783		21.088	24.0952		25.1641	328.825
35.3408	152.901		49.5946	219.351		20.1153	91.3945		43.9751	84.322
30.0609	69.636		30.9228	174.726		17.1961	165.085		39.5433	10.5056
27.2173	69.0235		41.1929	83.4536		42.4034	205.86		23.2764	103.303
23.3175	39.6526		68.6713	38.9707		27.5645	354.499		18.9932	240.696
37.1631	275.687		41.6653	200.377		27.4302	207.676		26.6303	95.378
27.7508	41.3681		94.9979	35.2761		35.1494	108.827		25.4238	114.909
42.0432	143.467		28.0077	102.755		50.7791	186.042		32.7678	38.4668
19.5758	168.687		51.2032	56.2914		24.4276	141.934		31.5175	27.2604
51.3566	216.975		26.128	37.65		23.6448	80.2011		16.877	60.5831
14.9294	60.0387		82.603	102.706		17.9703	198.188		18.8862	155.222
19.47	114.269		34.9658	52.5125		34.7946	142.111		25.6297	172.008
55.8564	366.452		73.3917	22.1078		54.6256	95.8024		19.1684	148.338
15.8823	147.137		73.2022	13.6872		27.8041	74.6359		38.2348	228.193
48.0222	145.617		51.1529	63.305		11.2412	188.395		58.2457	27.6592
18.6087	59.2155		43.6329	184.764		15.8103	99.9255		30.7456	140.924
38.1461	105.972		51.7769	30.1197		32.2659	151.388		18.336	41.6313
19.0119	44.9524		27.7935	89.0017		30.8505	175.554		45.0467	21.4141
31.2775	138.266		50.8973	40.2303		15.1152	67.1744		52.5958	125.949
28.5454	107.511		65.9662	29.8642		34.217	123.016		26.8851	101.499
24.5857	14.2296		39.035	88.721		32.9005	90.9957		35.9194	65.6807
22.3628	100.447		29.9373	50.4804		33.2332	77.0972		30.7248	65.854
32.5107	116.737		51.769	201.961		35.1489	232.218		29.2551	172.544
23.9377	111.718		116.914	23.505		16.764	54.8608		22.3536	184.335
36.3486	13.2863		56.2445	375.907		26.8585	125.905		22.8578	176.432
38.1485	96.8084		97.921	223.1		20.8443	96.6316		23.3222	104.458
28.161	91.1646		71.5706	181.135		31.8628	72.4682		24.5759	112.983
24.6269	60.9781		57.116	78.1653		36.8175	231.678		19.9013	212.01
50.1583	50.1641		61.5203	112.513		18.056	100.92		42.5957	25.8533
30.5755	406.173		27.3352	235.345		24.1357	333.323		36.4826	80.4624
21.9447	137.45		72.4133	115.243		15.3952	62.3872		17.99	103.023
28.8807	151.24		54.9671	106.455		11.8596	105.822		27.6491	158.221
96.0164	50.7398		37.8124	82.5417		11.82	73.6711		18.2149	250.455
59.6779	63.5013		16.7377	86.9377		33.2071	415.672		41.2448	50.054
37.498	82.572		31.1981	51.9956		24.1983	55.8276		26.7455	416.491
38.293	152.277		16.0887	107.955		44.6517	113.298		19.1256	65.3051
32.9153	134.355		49.448	152.583		48.5882	26.6885		13.1882	36.074
53.8	30.7435		54.9434	67.3629		49.6042	177.232		41.9808	89.4805
31.2519	168.93		36.1208	122.626		24.9645	80.3551		28.4685	96.4922
55.3285	127.593		59.81	5.66941		26.4575	78.5543		26.4051	184.308
19.92	17.2931		22.4433	18.4094		54.3491	50.0372		14.5242	39.8274
26.5403	132.252		65.3723	78.9979		32.7341	77.3379		71.2127	345.956
30.7595	112.562		59.04	124.338		13.9324	131.57		29.6919	94.7066
43.3085	114.817		42.5773	87.5802		13.841	134.537		29.3	244.221
42.1039	149.612		25.1823	71.4564		13.5896	96.3782		25.6333	64.095
74.9094	68.1235		51.7453	107.483		20.6501	327.643		27.1514	117.706
77.3872	160.099		63.0885	47.0178		17.3467	97.4591		18.1942	62.784
34.3833	75.0996		70.233	141.767		9.716	134.995		56.87	8.01775
28.3606	199.259		64.7146	103.301		46.12	8.99048		47.0594	158.044
72.5128	73.0625		42.7971	213.971		13.7433	42.0129		19.331	168.755
47.764	41.0556		23.4826	82.1192		25.0661	68.8602		15.7493	64.9714
34.8272	65.8171		39.9418	94.2509		18.0597	167.163		62.0427	32.5282
43.2344	159.587		36.7698	109.462		20.0416	112.896		40.8547	140.202
49.8088	86.7085		21.8565	46.725		20.3273	104.543		23.5021	60.2688
64.7511	27.9884		44.0026	69.5422		28.0545	69.9686		12.8995	88.6617
51.5612	345.835		44.1741	118.842		50.0091	148.753		17.8747	68.8622
74.1427	24.6251		60.41	115.955		18.6208	67.3843		70.4187	52.2549
32.2558	71.6646		75.3356	273.101		29.7397	162.857		52.8862	117.134
31.3757	296.224		63.3508	304.451		48.1012	29.7227		49.1162	120.253
41.1533	7.32994		80.4212	64.545		68.468	81.4254		42.5211	37.0487
17.0304	48.8473		29.133	109.004		25.9976	182.32		90.2769	21.0171
44.4919	113.16		21.6183	68.7169		25.8482	158.64		19.848	182.306
74.2353	29.1764		63.4971	123.29		23.8122	57.1317		26.7623	134.15
32.74	68.198		48.821	104.504		16.1471	47.1476		42.0584	154.463
27.6952	379.317		30.8372	121.795		51.4758	293.552		64.5877	26.944
24.5784	137.685		18.2673	81.5376		61.2362	135.262		11.7422	90.9897
23.3719	215.105		32.5243	170.266		40.9354	61.3004		25.16	45.1084
53.2302	105.86		17.972	52.1351		35.1956	86.2714		14.2969	50.6179
32.18	205.484		34.8023	207.268		18.84	43.0218		27.6415	132.106
49.6727	109.122		66.7138	161.428		43.6922	119.451		23.9181	191.286
47.4213	39.9853		75.2087	27.3744		78.388	12.5691		31.377	237.021
63.3808	148.818		44.7819	168.955		41.602	456.245		40.272	6.35722
13.8055	124.82		72.7497	137.092		29.0906	119.052		15.9904	61.5579
29.7828	129.428		81.6871	111.133		35.6817	146.593		10.8038	124.124
35.1682	97.6063		29.1056	45.7249		27.0323	146.135		51.9262	33.2954
28.176	6.35723		41.0574	266.697		13.6169	32.0966		20.2887	238.561
41.0296	46.3191		45.98	109.374		22.3228	74.752		24.2733	43.3155
45.4343	294.576		13.6583	149.671		25.3065	180.47		65.0104	109.753
28.68	169.232		57.14	13.8267		24.1022	79.8219		42.0242	52.1829
55.4867	27.9441		36.1569	76.5487		22.0701	290.025		21.4794	94.922
27.028	148.881		23.4434	77.7349		20.4613	111.348		44.354	96.376
45.717	105.078		65.1829	68.024		19.1013	77.8694		47.6337	126.59
16.7	102.751		64.0996	115.037		20.3285	80.9414		33.5421	78.6782
20.0681	87.5783		39.8613	101.493		50.5357	33.5803		11.639	154.442
37.49	11.3388		90.4319	177.091		25.1085	81.2014		25.5589	160.267
44.0122	36.9072		94.163	148.737		55.422	94.1754		31.8354	73.1521
31.3568	85.5026		72.3841	399.898		26.8376	137.032		22.0244	51.5671
16.1317	61.1609		36.0423	241.29		21.4689	11.6237		50.4455	135.463
25.8832	68.4573		28.7638	193.717		12.9971	29.7168		25.9283	90.0537
40.0431	219.207		48.4952	138.206		28.3129	134.103		15.3912	167.692
28.0403	156.75		50.79	11.3388		28.4713	223.357		24.118	113.214
46.5207	124.065		48.6112	161.88		33.0606	85.9729		27.9676	148.23
10.7188	22.1078		78.2884	38.1689		33.804	138.824		59.1365	28.347
55.6276	125.27		72.3397	144.532		36.7968	31.6681		58.3702	94.4111
41.3763	85.4637		74.7219	96.6886		32.6142	75.3355		41.5036	44.0072
99.06	6.35722		40.9492	119.881		27.3226	182.92		25.6827	159.15
44.2053	36.6164		55.0722	121.772		54.5041	118.344		26.4081	77.3085
55.6647	65.6592		25.8912	98.7736		48.6847	112.149		37.6691	117.404
39.6326	148.23		55.6387	46.5758		24.7089	95.8652		20.3675	48.7825
43.4729	41.4821		67.9261	43.5494		42.6354	202.146		32.4678	135.227
32.208	154.092		37.5528	146.183		30.8972	268.769		59.1929	240.853
40.2978	303.029		48.9416	110.522		25.7589	290.471		22.3158	145.116
26.1243	292.534		28.0374	114.33		71.2282	106.261		32.3848	47.1338
70.2954	70.1534		70.7717	21.7305		31.0086	89.548		31.8814	92.9932
21.0742	48.2621		88.036	7.04504		24.1907	113.954		22.4023	60.8995
37.2839	109.53		68.1053	31.3773		21.6	39.8569		37.4467	83.0683
35.18	8.70557		41.21	12.0266		25.4118	177.989		28.8157	71.2359
19.8779	44.811		23.8453	86.9809		20.3847	229.625		19.0308	50.8578
36.2502	119.71		28.3335	80.2149		19.9166	62.1907		42.4107	212.311
17.8741	65.4051		87.6689	32.4681		31.0195	149.606		37.8455	17.0082
42.8038	92.6248		56.1811	181.181		20.0175	73.8926		34.016	85.8372
31.224	72.205		82.825	7.87236		22.6588	200.561		33.0564	239.984
24.4439	157.12		60.223	188.041		69.2285	242.543		32.04	61.9352
17.5578	81.1351		24.8489	63.3324		42.2967	32.4916		27.4975	107.265
17.909	63.6487		71.323	48.8158		41.5947	134.427		27.3416	49.6216
21.2611	109.441		65.8032	48.93		24.6743	73.8733		34.8018	104.616
34.6009	124.604		76.3704	97.3237		44.6111	26.9735		31.2379	174.923
31.79	7.88844		22.3721	59.7558		29.5697	65.1383		22.7726	152.373
20.62	59.1781		47.0664	372.366		72.1473	217.885		34.1311	17.983
76.396	10.2207		26.0892	54.6268		24.6	59.8915		55.8185	28.3196
31.5785	99.8553		62.4492	402.347		26.8269	70.5169		19.3204	80.5133
64.0329	124.44		79.8835	116.203		39.0642	204.636		12.79	41.3464
28.7594	158.154		27.2011	99.8191		54.1953	40.3698		17.7405	71.069
16.2067	93.5446		14.16	57.9205		28.269	234.226		34.7593	71.0672
39.4327	62.4404		55.6894	252.936		18.5982	127.59		38.6429	88.0734
43.4708	103.02		42.8074	154.469		29.3173	269.228		17.608	90.6792
39.64	105.443		34.9219	72.5142		28.3	5.98713		32.7475	12.7144
61.0404	238.313		42.9122	103.449		26.2667	8.30266		41.3	10.2207
108.17	18.6649		50.1417	144.931		27.4487	226.654		39.4982	179.013
38.2783	65.6474		69.4487	42.8342		32.5872	162.961		16.2362	41.5942
20.7892	90.9683		19.1104	47.0158		61.37	22.9646		31.9977	141.384
23.2367	19.3566		139.498	31.0865		61.1754	50.8775		34.6088	461.942
23.1138	75.6605		26.8855	257.565		66.49	26.6865		39.4933	9.67828
39.4739	143.533		22.48	54.3304		24.1654	248.584		55.1978	219.38
48.995	72.5803		31.2725	149.416		38.0623	216.91		13.4883	86.4423
17.0268	107.457		30.1284	90.9995		21.2681	251.962		29.9756	12.9993
22.4684	60.5846		40.5682	114.233		21.7678	45.6128		21.7568	577.263
43.6835	63.3725		16.595	63.3285		31.0618	138.199		21.2297	63.1928
19.12	74.8383		73.7062	123.459		23.8905	119.105		26.2927	77.9981
52.4556	73.5381		55.8926	164.596		32.4486	19.5459		44.6689	209.904
28.8157	109.329		57.05	20.7213		27.7681	99.9508		41.2431	280.994
42.8412	175.508		74.7185	20.5868		41.2348	36.2194		31.7078	116
86.8646	60.9492		40.7244	31.2948		15.0781	236.89		48.4587	53.1952
47.0583	15.8901		31.8376	65.0663		26.3317	102.838		28.8157	150.348
20.5545	89.9503		42.22	15.1303		11.5736	105.579		21.1796	197.594
40.8577	128.86		90.3765	35.3862		74.8	25.144		30.0936	92.7681
27.2443	166.166		34.182	113.375		66.3638	107.147		38.3745	176.802
28.6092	103.708		23.3059	79.4288		45.6973	179.527		63.8647	33.3307
72.6364	17.696		70.32	142.869		22.4602	214.331		75.4841	54.6326
59.6962	258.154		49.2375	19.0658		55.1857	26.5411		44.1983	247.153
26.8615	68.1706		43.7886	120.973		50.546	50.5905		20.9726	84.609
19.2738	46.3203		35.9248	107.466		56.04	17.1498		39.2411	35.6711
23.345	119.905		60.9122	31.0924		28.3159	145.011		44.528	7.04503
21.7401	340.296		56.8018	164.946		73.4828	148.313		30.21	99.471
31.498	321.796		63.0836	19.9284		12.9115	64.592		55.9173	79.8934
34.1638	79.4269		42.4528	141.888		48.5516	175.84		68.8346	123.713
45.4171	148.191		22.2306	97.7283		35.654	81.5688		39.172	55.1456
33	13.1409		47.9653	96.4578		47.216	5.66941		24.7583	80.8536
18.0462	84.7779		21.1867	176.122		47.4072	211.249		21.014	252.414
32.4875	14.9468		22.3051	86.5504		54.59	22.9293		36.5019	218.597
42.9942	70.232		22.9493	66.8264		27.9663	178.493		44.8145	98.3156
54.7466	127.099		49.0764	121.258		18.3656	40.4858		49.5527	21.304
45.0449	131.863		37.219	97.516		22.6314	53.66		23.1603	110.354
88.272	6.35723		49.0089	185.658		16.0491	59.7303		29.3955	142.596
82.56	41.7493		31.509	25.9987		31.0895	158.991		37.1644	175.506
38.24	111.936		33.2725	101.896		52.8382	17.6961		11.2711	77.9056
33.0112	87.0902		41.4252	100.287		30.1087	93.3479		18.0972	119.691
17.2906	143.506		61.8785	83.6356		13.7763	62.91		33.3093	61.7878
18.4785	112.728		66.272	9.27741		20.9363	39.566		17.9191	470.227
22.62	32.5289		29.1814	107.965		17.44	52.9938		22.7847	191.21
50.6157	175.81		36.8493	26.4016		20.0687	60.2923		44.4016	186.755
16.6158	48.8434		86.6723	30.9411		32.0975	70.3677		21.486	144.455
27.5594	460.968		49.3753	150.905		24.8186	139.914		28.1287	116.082
24.7352	207.1		32.8816	76.2217		25.0945	55.0238		34.8239	112.561
50.5877	24.3343		41.463	90.4218		21.576	86.0023		23.4929	231.471
48.7687	226.024		103.487	22.6738		55.1626	359.404		30.7905	76.7346
30.643	91.3732		60.8797	255.151		90.0633	78.2439		16.9256	186.758
26.9133	18.9263		63.0884	106.508		71.661	179.042		31.841	89.7869
29.9485	118.63		49.8058	106.974		119.992	37.8645		34.2764	32.4621
24.4903	168.773		24.8634	137.401		32.1357	66.3921		25.2921	140.35
31.8291	25.1675		53.0248	36.7618		45.0012	117.907		26.8653	57.6688
28.2661	80.7691		16.5733	73.4994		54.1775	14.0901		25.6744	67.8703
23.9335	141.795		13.4135	107.078		37.8335	90.2675		36.3629	89.5476
22.9926	48.93		48.6206	102.586		30.2367	87.4035		32.2044	74.4446
58.0067	11.8812		28.3757	296.189		15.0324	46.0413		20.8415	109.816
21.9139	137.522		50.2743	186.435		26.56	48.0235		32.2192	140.58
42.4933	19.3566		29.6854	145.744		21.7794	141.39		42.1252	66.51
40.6825	61.7053		30.3956	163.155		11.0912	58.8932		51.8916	144.416
27.6148	80.2189		38.6019	92.8803		24.1762	48.3876		34.2901	317.11
33.2929	106.525		40.8196	133.991		24.2875	70.787		45.5538	55.7469
22.1873	148.495		27.8361	99.2651		23.6828	77.0451		9.7944	58.6377
24.1233	65.9147		31.24	81.1714		23.4977	152.441		43.2978	110.152
35.1563	133.188		40.3079	84.6875		100.76	118.201		32.3537	93.4893
20.3434	70.7665		40.8194	130.487		88.0328	49.1973		18.4571	216.813
22.5362	403.348		45.0824	119.85		45.9702	95.3819		38.053	60.1234
55.4162	93.7653		47.0614	103.174		96.3114	31.2693		24.8689	218.997
34.0256	329.175		20.8608	141.659		103.282	19.2112		18.2089	194.063
21.9498	109.664		17.5925	56.0063		108.342	35.3941		35.838	21.9624
41.0956	39.2517		89.0076	75.6165		18.7309	253.778		23.3619	88.2443
31.354	57.7437		65.0418	484.951		20.3748	141.437		38.22	368.876
23.2085	56.0024		50.3144	143.156		40.8381	174.532		29.2291	78.3677
31.15	140.472		34.0943	22.8192		21.2936	93.3673		19.1514	40.0167
15.5708	220.701		53.8123	53.4793		59.45	32.4865		39.0324	45.4674
46.5641	73.84		36.2818	247.72		48.7217	115.562		26.5542	62.0658
72.508	6.35723		14.6617	60.0369		50.2042	186.743		35.996	37.1921
86.5877	18.9537		43.4975	18.378		44.0711	31.7802		25.085	160.997
50.8901	229.372		38.0761	115.147		64.2588	34.0106		50.2975	379.714
50.6951	93.3734		45.3293	112.03		26.1669	77.0484		111.58	11.3388
39.3458	126.523		19.3817	84.3876		22.843	80.37		59.1253	72.9538
22.9378	112.379		56.4686	140.557		72.2615	104.294		26.6446	258.889
11.0529	71.869		32.6055	27.3999		40.1741	330.064		42	5.66941
31.6018	253.872		44.7012	97.499		117.778	21.42		30.7697	339.798
70.6867	35.8749		56.3525	37.7307		38.0389	126.458		40.1958	25.026
26.9251	258.486		53.3791	186.34		38.912	166.713		27.3785	85.4401
35.9385	28.4886		26.7504	65.4214		49.3081	154.531		23.8959	117.541
28.5954	111.964		70.5493	205.87		21.5516	120.617		23.9232	84.4165
19.6238	49.6766		23.1354	88.7201		23.2809	157.084		52.3687	207.428
20.1885	177.499		26.9687	95.2483		22.1778	166.999		67.8874	33.0437
31.813	83.4145		52.7453	136.878		30.7558	98.1729		38.8829	19.899
17.4178	198.205		47.7105	47.0375		21.409	88.7848		37.1739	56.9477
18.8788	160.652		52.2752	176.334		17.313	43.8069		44.2005	83.978
33.8282	33.5862		61.5284	461.857		28.4357	241.319		17.4302	87.4111
42.7782	24.0474		68.0808	167.266		23.6038	71.2009		47.0017	304.548
21.7247	124.603		61.6986	140.639		19.5805	79.5153		16.3747	82.5494
47.7167	105.109		100.987	72.2004		12.0039	99.2059		20.2351	74.5316
22.005	168.834		66.5326	66.0857		41.4844	85.6977		55.07	192.96
35.8091	28.7581		54.3308	27.6319		30.1978	90.5339		34.2928	256.808
31.3152	130.348		59.595	36.7677		35.4406	66.0601		30.4176	108.622
50.3147	192.686		53.3236	313.152		19.5697	72.5824		11.5422	124.317
52.3025	29.8622		33.8541	70.5982		32.7697	80.5569		32.8844	89.8583
26.4435	128.63		28.8238	161.918		24.0136	54.8608		26.4426	104.479
24.3073	64.649		25.98	228.464		54.6593	384.886		30.0086	95.8574
52.3818	35.2467		40.5882	114.591		19.2163	173.48		30.1843	88.496
17.5058	96.6311		32.1781	167.523		38.0482	37.0252		16.8738	97.5357
32.5296	162.487		41.3623	46.8724		28.632	15.3477		15.3942	177.558
58.635	9.59912		34.7514	207.55		14.3411	83.5477		69.6776	71.8475
34.5163	73.7181		43.1074	187.176		12.7847	81.1485		47.515	190.324
35.179	146.98		67.9032	82.1252		19.6348	61.6483		74.6725	29.8509
29.8547	128.903		33.4333	78.9632		25.298	137.834		25.9323	30.1197
27.3763	117.961		49.946	44.3728		16.0643	40.5426		48.2253	56.7847
19.1158	78.9435		63.8643	253.778		28.9147	75.3631		42.5164	54.3094
33.2748	107.589		23.0605	79.6254		45.4475	84.5519		27.6792	103.398
35.8457	9.67829		38.649	234.604		43.6835	156.759		31.752	234.696
21.7829	115.181		48.7264	44.5182		71.66	6.35723		45.7842	47.2989
56.0133	28.5987		98.2417	34.2865		19.276	92.5088		35.8741	105.655
21.7631	50.331		38.708	15.3477		25.2108	306.502		99.1734	120.739
39.1259	297.59		56.2374	162.933		79.9731	103.822		22.0034	69.2887
61.8109	126.351		47.491	148.765		62.2855	170.142		37.1168	115.342
44.8752	115.13		41.5043	107.906		21.9536	268.673		68.1712	216.356
46.6497	305.408		50.2084	140.451		51.9829	258.374		48.2595	102.4
29.9929	98.2254		34.0667	241.584		17.4359	350.519		95.6614	26.5411
24.8089	74.7665		46.4406	269.171		22.4193	121.318		27.5728	111.376
44.962	125.036		12.4012	50.7528		34.3416	153.151		42.2073	371.203
38.3345	58.2054		72.2825	199.106		46.1726	35.2408		27.4739	124.704
50.4973	71.6693		102.622	73.9521		47.8929	30.1491		105.303	21.1586
26.8446	88.8969		84.6257	133.437		31.294	20.3313		22.959	98.4374
46.9235	114.611		44.2915	133.202		23.6256	133.826		47.3667	14.8014
26.0597	158.559		81.6582	35.2467		17.5639	66.8009		23.5507	86.4129
54.9433	30.947		15.0113	63.5958		13.6814	36.8975		33.6735	110.923
29.3142	105.622		19.9057	237.227		27.1026	69.1748		29.8077	26.2562
36.44	51.7125		36.0049	164.089		28.5771	39.8399		24.5053	148.335
25.6511	15.7506		42.9511	258.687		51.0129	121.286		14.925	37.3336
18.8338	101.694		23.4239	100.26		24.4302	94.1164		22.8726	293.968
21.5523	64.9929		31.472	70.0592		96.308	9.27741		33.0682	40.2577
36.9291	183.041		35.6808	82.1445		64.0728	170.7		19.1625	95.3078
45.8247	57.378		27.0433	63.3364		36.8169	76.8947		47.7322	101.594
61.0342	140.791		16.2996	103.97		15.108	55.3037		29.7867	51.9955
37.7554	83.7481		30.4442	82.5213		13.9633	39.9669		24.4975	30.8134
38.692	6.35722		22.6258	137.856		31.2225	164.198		15.3142	59.3293
40.1057	35.2741		44.5906	133.264		22.9117	51.7381		23.1514	116.55
22.2793	173.325		48.5257	123.376		23.7542	183.785		23.5137	118.486
20.7318	116.714		89.5167	7.32994		72.0097	124.979		33.2612	178.468
39.8274	146.324		56.5862	216.808		30.9378	87.647		110.172	63.4503
37.3972	283.347		85.237	31.6701		48.4202	206.201		29.6683	232.585
27.1677	114.211		86.2915	58.6397		22.0428	52.4003		18.6358	82.1946
20.5486	44.8877		66.4818	208.085		35.3132	76.6166		16.96	34.7004
23	75.3087		44.4823	241.572		53.8631	49.0734		27.8642	93.7487
37.5715	193.049		94.0029	195.669		73.0087	49.9086		38.2255	88.164
53.3005	74.7677		60.0549	121.624		19.6449	95.8613		24.98	19.2112
42.9543	65.4021		109.711	19.0717		48.7371	263.268		34.3236	320.024
16.23	72.9853		17.0303	62.3871		41.4835	143.449		36.005	276.266
35.1995	92.3654		51.0292	40.6527		20.3695	53.5401		35.3513	52.4023
51.558	149.466		106.63	24.4822		25.6043	503.783		28.7089	79.0614
20.692	521.001		47.4147	128.984		21.648	33.0266		20.0715	54.8902
25.4951	158.706		66.2212	42.3173		34.8974	161.979		38.5981	60.0437
59.6089	13.6872		66.5233	241.997		29.0309	52.5086		55.4635	35.2467
16.0258	70.4875		73.4544	85.8902		32.4305	318.071		17.7403	140.499
41.3075	100.796		28.0433	58.0973		56.0359	126.069		41.3684	35.9639
13.496	69.2797		82.4973	22.2473		61.4777	79.8316		29.3714	65.5432
90.93	48.7944		52.9082	309.161		25.4777	193.153		23.2648	182.812
31.0915	172.982		43.4278	286.417		30.0568	49.6217		20.6788	177.841
55.8305	202.892		33.6165	107.996		29.9861	163.877		21.6506	91.9819
65.5414	48.5095		25.1714	127.491		25.8181	133.374		19.0427	181.35
25.9439	123.066		32.2946	93.2891		47.3171	52.5398		39.021	235.57
41.4197	151.901		27.9003	280.742		24.2193	78.2092		58.8835	76.998
20.1817	83.5183		17.4746	47.1554		37.5462	206.585		47.0644	152.412
31.8348	106.976		54.2863	238.649		23.6377	61.6739		30.0311	13.6872
27.047	63.7976		61.0162	239.9		20.8674	73.4351		23.8006	81.42
21.1663	265.86		61.3141	40.3345		33.4409	155.203		27.6988	98.579
20.0267	18.681		48.7618	260.235		13.8705	141.569		32.1188	128.8
21.0321	280.318		73.9689	109.27		37.3912	258.258		12.4521	84.0625
33.698	123.833		21.8337	104.273		62.36	11.8812		21.7137	37.7639
35.8128	178.81		36.9863	150.779		20.8847	199.603		28.0964	97.4256
30.395	138.522		27.1289	115.07		66.7875	15.6346		25.4046	72.7551
30.79	23.5896		16.1945	47.9847		20.6659	111.334		36.9259	93.171
20.7989	121.297		34.818	60.9861		43.0729	62.6312		20.9343	120.534
63.5916	302.855		44.0231	112.249		38.506	84.836		26.2718	172.733
29.9389	106.176		84.364	10.2207		35.7039	73.2937		23.3867	29.1529
27.5211	139.105		19.3043	87.1094		48.3867	17.2952		30.8268	465.486
72.74	47.0065		32.7976	81.1572		17.4423	168.951		28.8333	97.8676
12.9964	47.9847		49.153	289.583		21.9873	82.2313		38.3692	235.186
23.7533	91.8636		33.2771	165.657		29.4795	178		36.1102	108.493
38.8129	112.95		49.0761	491.31		47.9926	129.84		36.9818	22.2473
26.454	77.365		34.2789	184.182		38.6584	190.231		71.708	119.846
33.7668	192.57		32.2005	91.8639		29.9378	190.119		16.3084	100.644
20.8057	132.49		49.6541	177.055		23.7612	181.667		46.1164	21.304
34.78	17.2657		54.5158	392.246		56.7929	110.922		34.1218	42.5766
39.3855	126.437		45.937	76.2198		59.8555	125.864		38.4468	241.753
22.1961	227.663		38.0335	96.5002		32.4877	150.292		21.3164	44.64
35.8256	38.1669		52.4116	249.418		23.6809	185.757		56.242	82.8578
20.1107	117.814		32.7796	107.428		15.1919	65.1344		44.2671	96.0704
14.3044	53.6305		88.3353	89.7635		24.7239	80.767		18.0187	77.4106
27.234	47.4149		110.8	14.7611		32.8287	268.362		28.18	71.4916
42.2016	48.415		109.79	8.70557		25.3935	97.4265		21.5599	293.325
24.5307	56.8121		31.1842	99.5579		17.3176	70.114		26.642	96.376
33.6789	49.7867		20.532	61.0134		52.1991	581.514		28.4515	219.335
53.78	5.66941		44.1481	232.413		36.3617	462.361		46.2271	19.2112
53.6314	11.0539		45.6669	383.724		40.239	21.42		29.9099	180.07
57.1152	78.5387		28.6262	156.535		25.78	33.4408		26.6903	120.518
95.44	15.4548		29.27	116.799		18.5833	152.88		18.653	126.174
25.9329	169.731		36.899	280.2		36.8889	113.526		33.9112	169.905
34.339	291.644		11.76	18.2326		29.1852	44.2372		19.9673	144.102
42.7045	125.837		23.6612	185.747		19.6954	74.9326		31.9315	491.568
29.7727	180.964		51.8778	176.478		18.2095	196.131		49.1236	58.9284
21.2583	46.5855		58.0279	130.68		55.5075	12.7145		62.416	124.242
64.6251	401.299		52.296	40.0849		24.6873	508.392		55.024	9.53289
31.5067	193.59		46.7941	35.1307		46.9727	171.779		56.7583	19.3566
39.8975	49.3564		23.7115	84.2081		26.0307	88.7041		28.8577	135.591
22.1759	64.8862		35.34	10.2207		15.3184	57.9264		41.6383	26.1402
19.2933	56.9772		61.6343	20.0569		33.3904	56.6057		87.5479	61.3869
36.4698	108.226		38.4282	81.9973		40.5282	75.1692		34.7687	92.939
23.8547	30.0096		48.31	17.7216		42.7397	283.143		16.1915	77.952
40.064	107.391		17.1383	58.7772		16.6348	49.2129		11.066	35.6856
29.4321	61.9626		37.527	182.306		31.7969	30.1197		47.4167	41.3464
28.6849	93.055		63.1504	51.2843		39.6359	335.389		22.7147	129.156
45.604	209.277		98.5976	57.6668		23.5	119.501		39.7828	116.548
35.9511	21.1586		85.4557	43.3989		48.1923	23.7684		51.1355	106.339
37.6668	117.642		73.8259	83.6841		69.3304	43.125		14.4421	85.0393
33.8046	68.6009		47.7466	201.653		32.523	319.888		20.7055	167.29
41.648	257.164		27.0382	155.753		30.2967	55.0003		26.1371	75.1075
45.7632	57.4725		26.591	104.058		19.3634	82.1171		41.806	25.9948
50.5177	170.683		35.4267	151.455		17.2839	223.705		23.84	38.2769
38.4857	10.3661		60.6456	116.605		40.7632	188.598		56.84	46.7544
21.0744	165.931		45.5452	136.923		16.33	48.814		37.9973	131.731
15.6331	67.8563		30.004	30.2651		30.9886	167.903		41.1444	82.5345
23.5711	89.5868		26.2538	198.332		36.9595	484.436		52.4917	27.4984
36.9451	99.848		28.6041	62.7665		21.0911	106.249		22.6176	63.2478
27.76	25.8553		36.4986	153.454		16.1664	112.026		16.8748	50.7653
27.3314	9.67829		56.8196	189.995		29.2007	99.9585		26.6725	121.544
29.5455	117.393		44.8762	117.956		16.7943	151.125		38.0058	131.068
18.4006	57.2659		99.7433	8.70557		60.2019	112.473		49.1933	202.167
31.3028	112.437		49.3453	254.786		18.2281	157.734		27.3914	26.3166
27.3812	74.2703		34.9364	17.696		15.9766	96.6395		24.2742	103.02
30.1714	84.0901		51.748	13.1409		33.1043	29.2924		19.9619	167.803
20.2565	185.391		41.6351	168.331		16.0788	71.1812		11.2929	28.6045
49.4877	65.9487		37.7927	101.851		26.1043	46.1867		19.2697	229.353
52.2229	81.5729		34.2527	156.016		16.8311	78.2439		36.5915	313.296
27.3167	58.7537		63.2008	155.187		39.973	29.4378		21.2106	256.307
34.2071	48.8179		29.1652	80.6158		28.9607	106.748		73.412	21.2746
30.9815	29.4319		26.245	68.0017		27.2025	156.498		20.0124	81.1289
25.798	111.231		43.8782	73.5825		69.4924	76.5744		22.6119	142.103
33.066	73.8893		40.2544	234.995		90.2963	172.663		54.5787	143.014
39.02	21.8465		32.1032	49.0989		96.2878	104.636		78.4185	116.224
57.8721	118.979		38.2608	96.6316		26.4044	90.5319		19.5024	54.4637
45.1259	143.582		10.1563	50.1915		21.5667	144.31		44.9078	101.45
48.5543	107.852		37.8826	76.0724		17.3056	72.156		19.7551	151.689
17.6932	117.665		29.0608	54.4579		21.3163	73.5569		38.0135	72.4662
60.215	22.5322		21.2706	70.4895		15.7287	51.4532		45.4038	225.967
63.4345	19.7595		105.228	56.9301		13.7573	98.8327		28.7118	39.6858
55.3879	148.462		51.5113	159.123		16.0132	103.455		41.4038	68.9782
29.779	111.867		47.6492	82.317		23.8217	211.624		61.9802	213.555
40.2402	174.6		30.91	71.8101		24.2969	425.872		29.7482	81.4254
41.159	274.748		24.3148	50.8519		25.8697	78.9023		18.2722	91.0801
49.5991	167.213		32.7053	166.087		28.2318	34.4429		37.13	91.6832
22.7773	39.1376		20.331	53.776		41.0933	50.7418		15.1664	126.562
35.7538	84.4401		110.343	112.07		14.2475	245.111		34.4118	160.634
29.3218	66.273		57.1508	35.0037		52.6085	230.991		20.9362	201.157
28.4033	59.2463		66.9393	60.0113		26.3453	78.7942		31.8274	53.9154
39.4753	42.3467		52.5372	193.336		32.1072	78.0237		52.7421	108.234
18.1246	150.178		23.1382	20.6162		55.1617	63.6095		52.9322	190.81
30.8543	233.834		50.4953	33.5862		41.0224	140.216		58.5868	823.085
27.2228	251.8		28.5365	117.7		14.9019	150.95		28.3578	86.3007
34.7154	160.126		15.4695	160.037		32.666	17.4002		53.339	39.0001
24.3768	101.613		32.1318	68.9724		78.3336	42.9796		63.2574	141.329
23.2447	66.6575		23.6553	35.9601		42.7408	113.19		22.5915	62.0676
53.4071	110.03		11.4254	101.763		51.2885	76.3376		60.8102	200.031
39.0358	94.8		70.9525	157.075		31.0124	88.099		43.817	90.1936
38.833	44.927		42.0205	86.2676		34.5153	263.602		36.5868	186.894
49.0818	124.474		53.3992	99.8191		44.356	30.0017		77.6404	102.024
37.5049	98.0583		16.6512	100.096		31.1961	296.279		26.1486	53.491
43.0069	124.293		16.7998	194.67		45.1816	189.594		97.3842	37.4555
37.34	17.4053		35.4065	57.382		19.2304	51.0208		36.6842	97.6122
40.415	39.9051		27.9838	196.881		47.2725	10.651		30.005	34.5589
27.3489	88.7574		52.4305	458.472		64.4057	14.6927		22.1384	258.101
56.12	10.1487		36.6053	176.487		58.8463	85.3242		30.702	95.6629
71.82	21.8444		36.5787	116.389		30.4969	210.59		25.8688	100.076
62.6363	321.879		45.245	94.4836		30.5638	105.39		24.4533	40.2303
42.151	422.691		31.52	45.4674		42.8404	109.11		39.3646	74.4807
15.3767	189.681		25.7144	121.09		54.8872	222.33		31.3573	110.012
28.0963	146.227		20.327	161.554		35.7194	70.9492		32.6165	49.3582
24.2451	188.057		51.2716	106.864		19.28	78.9278		31.7736	88.041
48.6622	58.3508		25.2986	86.2381		43.38	102.443		15.0851	68.0349
35.8787	111.06		36.887	76.1354		22.4581	99.1772		33.1749	75.6418
33.0743	220.005		22.0175	126.211		23.0054	135.089		12.1171	11.3388
21.3527	28.3432		18.9	60.2768		34.1135	128.149		20.6848	116.971
28.6878	263.898		36.4727	41.7493		33.7953	28.2331		35.76	6.35722
36.2355	43.9523		21.6746	65.105		26.0347	247.155		34.4871	80.4527
18.8446	60.1293		18.515	88.4744		25.2933	57.9284		38.0808	103.421
26.5109	45.7602		26.148	159.66		20.295	41.771		21.7358	73.9598
22.0619	86.2624		47.9147	212.389		64.0675	35.0147		22.8166	58.897
20.5933	101.376		34.4981	139.857		40.759	146.187		23.1451	135.742
33.782	198.51		29.1059	124.124		36.1979	72.319		27.8516	92.9096
24.85	165.649		37.9098	76.6205		13.6272	65.0023		15.055	31.4088
39.8853	49.2188		23.7613	137.86		43.9454	299.873		33.7879	125.674
26.8379	109.796		52.4801	262.135		40.0904	144.921		16.2242	194.275
51.72	11.048		47.1921	82.0071		50.4631	244.404		39.285	33.4702
27.9766	98.7421		31.2109	61.6757		36.658	106.34		28.1384	140.33
114.623	55.4326		49.6824	29.1764		58.5062	219.915		39.2175	11.3388
70.4913	44.2372		54.02	8.01776		15.3736	58.3469		23.1463	86.8452
23.2359	161.758		47.0031	249.102		14.0686	31.5248		27.1112	105.178
24.3508	128.91		56.032	6.35723		30.3711	508.643		30.2285	158.528
30.2164	262.31		40.8279	283.442		13.1546	61.5577		23.3957	70.0651
67.3223	142.056		71.4123	49.9066		20.1375	110.352		31.9694	166.868
33.5569	28.4886		34.9636	96.2871		17.368	7.04504		18.5296	53.6671
14.1973	89.5265		50.3467	33.6117		47.4182	50.4451		19.3838	250.772
33.6752	123.145		50.1142	74.19		59.1767	7.32995		26.7093	209.163
25.9324	120.859		27.6942	126.613		25.5321	72.3543		24.1379	157.602
50.5757	134.123		33.6267	106.88		71.8153	35.9345		20.633	177.672
24.3338	86.9553		48.3341	91.6163		27.4364	154.584		34.2661	167.868
25.9167	104.814		25.5208	168.846		24.22	119.362		27.65	70.6113
47.2339	127.478		40.8356	158.433		78.8386	38.3084		32.9004	97.4962
40.5478	125.403		21.7497	198.135		40.4366	131.169		27.7597	148.116
77.732	9.53289		28.1833	7.32995		61.7556	86.13		57.0208	94.692
20.1088	54.6966		32.7944	330.679		38.868	10.2368		28.3787	63.4483
26.7339	159.08		49.3224	122.965		49.198	203.73		38.8067	175.469
32.7376	163.751		65.7767	112.956		44.7876	121.01		19.9736	148.488
34.167	47.2989		26.19	81.8323		11.96	24.4562		34.1077	109.405
25.986	95.6774		15.3572	60.1273		21.3819	55.1712		23.7433	38.7131
43.5206	205.809		38.6357	130.654		23.2767	235.84		39.8846	307.404
37.015	14.0901		38.3958	303.987		18.9944	53.7591		23.6526	72.9658
19.0371	46.9948		33.0384	173.13		41.564	204.218		15.8489	156.908
35.9687	174.962		14.7046	59.4415		44.7658	125.938		15.5957	133.199
21.5399	489.474		20.1992	40.9435		53.4524	144.335		13.9551	142.812
59.4533	67.1815		32.2168	156.621		14.2962	258.523		15.0727	107.436
79.5005	87.9775		104.057	13.4023		32.5625	273.755		22.5369	161.267
23.6106	32.2105		61.0763	138.896		32.2986	25.5978		26.3152	108.087
38.1874	153.186		20.4769	264.543		26.0855	23.1041		20.9948	133.163
35.5977	123.44		20.004	113.02		14.4437	227.818		41.8252	129.772
35.8364	99.2768		18.3834	190.738		26.5579	307.174		35.0474	64.5332
51.8569	70.8057		45.7067	177.356		16.7783	138.088		42.182	56.5487
21.6725	432.611		38.0987	91.1058		62.1111	234.311		42.5205	86.246
27.193	93.2554		13.4129	274.236		40.4996	111.718		14.3406	202.301
42.7629	11.7417		18.2643	129.33		48.1059	123.46		21.5267	53.7825
49.8653	224.11		27.0973	271.557		38.9	197.261		33.222	105.137
36.0578	87.1302		36.2004	338.426		58.2124	67.1959		17.2494	161.485
26.336	5.66941		25.0886	64.6235		47.222	139.733		23.1911	86.0649
53.2185	159.186		23.735	50.6258		27.6983	106.685		25.5863	82.9738
59.422	99.9875		23.3555	76.5657		29.3629	139.334		38.1804	115.969
27.6311	63.3344		15.53	25.9713		30.7755	254.705		52.4907	27.0894
46.9267	95.6328		34.5985	23.505		25.52	169.876		54.7586	134.457
34.3057	13.2863		14.8794	92.5782		23.1705	39.1161		24.5907	78.2536
57.2581	233.923		39.6062	31.2979		37.8243	128.962		29.67	64.4121
59.6037	185.656		35.08	10.7925		37.3047	80.0557		19.1608	101.592
32.3626	196.463		34.9504	115.153		21.014	198.791		28.4887	99.2668
44.2269	145.97		49.2491	74.2409		34.1037	78.1537		28.385	60.6717
22.87	10.7925		48.215	6.91159		21.4867	48.3876		15.9125	64.59
26.748	102.044		22.609	74.119		27.5	20.5809		24.5671	124.326
38.8059	228.673		30.5332	99.5303		14.6579	156.191		21.6513	126.386
37.2031	23.505		51.0889	15.7506		12.4314	40.9731		22.9305	87.0713
67.9964	21.5595		36.4505	271.185		45.8	9.27741		42.3028	90.3273
76.2849	92.0491		21.2027	97.1131		50.4293	180.718		22.0552	46.8704
80.0753	40.7847		47.2982	161.544		63.414	16.7233		14.2942	129.231
42.8854	175.199		44.8726	88.7828		38.9253	113.931		28.6659	223.912
15.0702	102.586		57.3492	33.2954		61.6898	110.359		16.2426	66.6572
27.4454	78.922		51.8256	119.767		39.9254	98.3624		14.5342	59.8482
42.1354	58.1944		39.4971	14.2296		20.46	40.1269		43.5114	113.392
24.4432	233.272		20.191	150.52		31.369	74.3824		29.9699	214.265
24.5798	284.05		19.9929	99.4123		21.0281	69.9962		32.831	197.007
22.3006	80.6237		30.1148	60.3645		24.0381	186.676		26.2859	67.75
43.0173	338.718		21.126	20.5868		30.3467	136.55		35.4106	102.336
59.9563	196.405		17.3607	112.158		21.0922	270.309		14.0697	149.857
45.754	145.112		12.002	19.899		13.3261	55.3166		20.3424	50.5885
16.6486	38.069		35.1941	121.082		33.1914	12.7145		19.4752	157.505
56.8538	83.4889		21.6218	93.8844		52.0185	204.884		19.2833	320.494
77.3704	56.2699		20.9062	43.2547		32.1893	108.45		21.2848	167.903
25.3816	52.5419		15.14	34.9873		22.9042	172.817		25.6089	133.55
22.1867	27.9423		33.9392	147.46		34.0833	94.8159		28.98	123.751
30.6552	103.096		24.18	16.3224		28.65	74.4722		15.3116	109.802
23.0123	161.031		37.9809	124.134		15.4216	194.441		17.0436	78.7056
29.7331	164.039		37.6366	366.524		43.8995	94.8277		61.2934	241.546
65.967	53.3398		31.514	26.9382		31.2553	80.7632		41.5176	219.362
27.1527	127.673		25.7896	129.002		39.1783	90.2941		39.1256	69.8114
34.1294	70.3794		22.2289	126.938		26.3919	82.2586		30.235	39.116
100.76	19.0717		68.752	16.572		61.4133	20.7322		25.5935	212.738
111.074	80.4842		42.6132	150.925		78.82	15.3477		19.3279	99.9546
76.14	5.25106		53.791	45.7484		43.2542	145.225		25.615	225.486
46.2304	128.732		32.6086	105.066		69.4433	51.7028		16.477	102.995
80.9333	8.70557		29.9749	136.631		36.3913	106.994		30.4864	138.945
67.558	44.3552		40.6308	21.0171		43.0187	99.1294		51.2492	258.675
40.5792	94.8277		24.4681	185.027		46.2683	50.9973		27.5096	147.666
28.6731	71.0724		30.5373	239.08		54.1033	6.64213		37.6526	161.228
56.4263	36.2194		29.0196	218.315		55.4694	31.955		40.6474	300.551
17.9576	76.1922		24.3074	118.149		11.2853	104.303		18.5527	121.003
87.6925	13.4023		27.1224	31.0983		18.2038	50.013		39.5944	171.847
36.452	38.8488		31.6853	33.1853		23.0304	151.695		24.8427	171.144
44.4973	244.222		24.9135	63.1693		16.363	198.634		26.1561	192.821
73.2075	38.9169		37.1899	362.869		28.0138	110.488		23.5825	118.739
64.5843	110.207		34.6915	259.359		30.091	142.16		15.9104	137.178
61.7941	68.711		50.48	12.5691		50.555	23.2201		17.4426	178.837
34.9481	156.837		25.277	133.138		26.7271	80.4468		21.2932	122.475
20.2965	48.7019		29.5483	127.528		28.7973	72.0106		23.2092	101.22
39.628	142.568		66.9735	56.9772		18.6694	62.7899		20.9769	142.978
36.62	21.5595		60.8844	95.5705		16.1512	83.086		16.9172	103.307
40.6586	92.6429		61.205	96.3155		13.46	29.3218		23.0648	194.631
19.1523	151.931		13.5288	60.8445		17.1671	66.3576		13.58	75.0505
28.497	203.855		38.8428	214.233		28.8741	551.058		23.9956	300.386
32.9598	244.432		30.2431	55.4467		45.5114	41.8673		26.1903	82.9779
28.6695	98.5428		28.1163	53.4802		31.208	63.4445		21.0728	305.936
30.677	171.429		19.2297	392.601		33.5205	88.6767		22.835	93.2044
25.5069	57.2641		22.3303	136.695		29.7773	61.9567		15.5137	111.363
100.624	19.3586		14.5762	164.122		19.3676	66.8894		27.1827	133.454
60.1627	183.698		17.3077	119.725		19.1723	85.0334		27.4438	54.8902
73.2428	180.118		46.4142	141.126		12.3576	125.676		31.3615	30.0331
23.8322	106.854		55.0689	515.049		24.985	39.3892		19.8962	62.1021
27.4741	102.279		60.9907	20.4364		45.4703	231.75		15.2314	102.729
64.9003	144.335		18.448	57.4054		36.5436	101.503		20.3845	102.855
30.028	29.1705		23.1333	54.5313		32.8081	134.993		18.4482	113.528
27.4408	110.199		23.8424	153.733		31.3546	267.652		26.6672	74.2682
26.5465	81.9534		15.7141	144.875		43.8628	49.6766		23.0208	66.394
35.5089	24.3343		24.1092	83.3788		35.532	10.2207		32.2991	173.437
41.7504	124.857		24.528	45.2119		15.7806	189.777		18.7395	183.752
19.752	131.045		21.1744	72.205		22.5618	388.361		14.6325	129.988
38.9584	140.561		47.5959	79.6804		23.6378	53.6306		27.5237	144.101
13.2244	34.4574		31.5506	163.824		43.2832	217.834		33.3474	110.867
18.4221	62.7626		57.81	19.7536		38.9293	60.6991		19.4206	235.104
31.3043	76.5471		23.516	149.168		45.9609	263.8		14.1911	23.902
20.8062	59.4395		49.2481	46.9884		31.1761	177.745		19.9859	23.5049
21.2067	199.707		37.9636	80.7474		32.0674	142.215		15.4426	173.639
50.0464	210.236		37.5224	140.176		24.4827	111.237		12.5554	76.2913
25.2087	77.5346		37.7857	175.676		39.0203	173.076		13.8617	99.0979
23.957	132.026		48.7296	101.169		12.6153	136.657		11.1091	47.9846
18.6467	17.4531		32.6575	68.6806		20.0712	78.1562		18.0703	72.8731
88.81	8.70557		29.2403	140.476		60.1856	79.5979		30.9271	443.992
92.065	8.33548		49.3256	55.8226		29.769	84.5274		18.9126	116.085
27.2215	182.985		32.4794	61.7819		64.6667	13.6872		29.795	268.248
49.275	114.638		52.756	88.0696		27.7038	43.6674		32.9714	46.8978
20.5185	110.49		40.2586	80.7593		16.9755	100.67		15.0225	167.221
27.9715	110.549		31.0335	115.418		30.6389	62.79		30.3235	212.191
15.2581	117.366		20.6148	56.0045		31.6295	35.9286		14.5473	167.514
22.8296	55.9406		24.3041	135.205		26.5583	164.836		24.5388	166.844
39.7203	147.11		12.5171	72.038		21.68	12.7086		43.7733	23.9079
25.5563	244.252		32.6606	343.168		41.69	77.602		37.4827	306.255
11.06	81.3863		60.8483	51.3137		41.4547	107.718		46.5287	58.7536
30.9157	95.2639		45.9337	42.007		37.5089	124.082		23.9987	48.2971
36.2823	148.889		24.3567	126.343		26.372	53.3594		20.68	106.913
46.6942	59.4297		34.0362	345.801		30.283	132.525		20.5888	103.242
21.4812	182.783		35.4728	309.056		17.0479	81.4824		27.3658	502.876
31.78	152.123		22.445	49.4705		55.8566	208.206		27.5341	103.553
58.393	622.214		20.0335	91.8539		58.4172	134.765		28.6433	145.451
56.6368	45.0704		29.1968	89.5592		51.57	17.4347		26.2427	38.9749
37.7005	99.5499		46.0167	111.188		24.0311	131.764		18.8289	159.701
32.5156	41.2177		79.185	22.9293		34.9752	105.638		24.0522	306.231
27.6795	95.773		93.4113	113.731		21.1908	38.3432		22.381	174.289
54.5331	114.391		70.3906	80.0851		24.3564	24.7352		34.5167	323.312
87.1933	36.7559		44.4111	81.5709		33.641	180.52		20.1022	57.6629
54.0771	61.1927		53.5248	172.552		20.9153	42.3114		24.7148	131.305
26.5961	85.6661		62.864	44.2589		16.2458	75.916		16.0813	58.6121
22.4104	51.4217		72	22.3927		45.7726	216.289		18.5221	258.458
56.1969	52.9212		66.5366	191.864		50.965	38.8312		35.0929	34.7004
72.9954	37.3101		86.004	27.3705		57.7208	45.9271		22.8838	53.259
51.3093	87.956		30.3062	247.398		41.328	57.4036		22.4207	55.5486
28.2489	98.8639		87.6	21.2981		36.6616	205.743		18.7132	254.11
70.1841	86.2951		29.739	163.466		18.2927	180.52		29.1712	248.407
34.5791	82.7471		27.456	272.939		16.889	213.05		38.6205	80.9989
37.9581	122.274		44.0226	153.864		36.1434	276.867		31.0478	103.026
50.4206	201.546		25.1576	79.669		15.0514	86.7215		40.2178	28.4533
34.36	5.66941		18.2704	135.13		18.0349	171.02		27.3446	87.8986
26.0642	106.77		36.2967	24.3323		25.6788	96.1121		19.5131	148.077
34.3719	110.942		37.5694	305.622		22.7275	218.652		39.1514	118.765
33.1518	39.7114		47.8652	155.936		46.5094	109.559		32.7376	69.1177
19.4416	59.0621		22.5461	289.348		28.3159	100.758		14.6218	59.5848
56.7287	29.7943		28.1729	62.0728		39.838	39.8294		45.539	118.914
29.9508	65.7928		42.0408	51.4512		35.4866	137.823		26.8239	299.53
16.2748	70.2128		30.8375	13.4023		40.1354	103.248		19.1068	173.334
26.7782	62.3891		29.1255	215.831		18.9139	109.657		23.9131	58.4961
17.1813	72.7199		18.2278	53.2402		37.726	161.896		23.6379	68.3178
18.8726	92.9076		19.868	55.973		28.4	27.3999		27.8747	132.45
44.8065	222.998		30.9238	113.261		68.0075	14.0901		35.9898	88.7651
34.7034	196.339		25.3168	52.5419		34.5179	115.87		38.3381	345.247
29.3072	178.857		23.8727	138.002		67.8709	16.3204		69.7077	24.1928
30.1908	64.3347		27.1539	243.87		49.0702	95.6845		72.0073	22.9351
30.8958	142.888		31.402	23.7625		52.0825	47.0069		25.8066	121.864
65.7781	45.4674		28.984	26.6827		32.5246	119.86		16.6768	97.8658
32.8558	83.9397		37.3458	92.3457		34.4344	254.113		20.34	69.3082
38.1274	126.502		51.3803	311.061		19.0143	115.581		40.5272	194.474
34.0311	84.7485		51.974	87.9007		55.5833	123.14		43.6384	147.97
20.4997	138.906		32.2973	83.4026		68.4246	23.7684		28.837	110.354
14.1933	17.4531		48.2379	49.3544		52.2657	154.297		31.97	102.474
15.7583	56.091		27.3917	68.0567		36.2436	29.7188		31.8973	171.145
46.337	184.011		32.6379	69.0647		27.3939	239.406		28.2565	120.997
19.0658	261.884		28.0937	208.326		51.8446	71.4661		41.5492	84.322
55.3159	139.046		31.9731	98.1764		13.6871	93.4008		69.307	48.1006
51.2629	38.0334		37.6616	96.7713		33.1845	85.3666		55.5719	132.454
43.8537	36.4769		43.8775	29.4574		28.3808	55.462		42.733	217.707
26.0463	73.0145		73.1182	77.1246		36.22	12.7086		30.295	100.554
42.2373	37.3042		29.7287	73.2917		25.012	54.2553		18.7548	157.449
68.41	47.7057		36.0517	81.9817		28.68	12.5985		33.8195	108.798
28.4335	58.3214		50.5943	13.9741		19.1972	169.658		23.4388	98.7008
34.2375	20.4708		37.6137	95.7554		21.8063	237.107		15.7232	177.267
25.497	55.1785		35.6316	155.14		15.5048	210.123		27.8616	151.944
51.215	7.59941		43.3154	120.997		16.4933	67.4613		13.8214	203.415
54.1497	57.9243		39.784	125.227		29.536	10.2207		23.1885	57.665
34.1304	241.497		30.1085	84.2414		22.5833	214.515		52.3168	342.419
67.4379	54.2004		76.0692	30.8075		49.612	72.4388		17.8843	199.284
32.1405	188.145		34.72	264.536		28.8846	57.8104		12.3963	155.035
50.8937	86.119		44.3019	125.24		21.6543	46.6129		23.388	192.707
23.7607	57.9184		49.2029	11.0539		52.4389	383.766		25.4076	86.9885
35.9954	46.7309		21.5963	151.347		25.9478	53.2532		30.6457	167.561
35.1471	129.184		60.7854	49.4822		32.0872	93.34		19.8215	56.9751
49.7694	228.108		55.2892	23.0806		19.0347	42.7563		41.4582	91.9428
31.2421	300.585		31.4106	112.39		37.9647	456.108		20.8373	78.5658
43.0038	250.496		21.1479	150.401		30.3069	70.2635		14.6719	132.623
33.2943	174.578		19.3314	49.5943		56.8936	36.6497		21.1809	69.432
24.2449	92.8192		29.8453	210.995		49.9922	39.5425		12.8636	61.6503
36.7771	64.311		21.8355	240.317		38.2804	273.386		23.9173	252.153
24.3759	88.494		33.0567	170.438		48.2903	173.081		43.8427	377.237
16.424	24.796		17.792	6.35723		36.7964	222.595		12.4481	272.313
27.4557	135.821		14.183	61.9667		80.8167	8.01776		24.5665	70.232
20.4563	156.913		10.5621	57.5235		25.433	372.593		19.039	38.8526
25.128	9.53289		43.9017	12.7145		35.369	34.0165		28.279	74.2467
35.1149	90.6578		46.38	6.35723		21.0006	68.9725		30.0258	175.033
25.1067	8.01776		20.7894	63.073		30.3247	73.724		32.1745	73.9501
40.578	88.0676		50.67	113.876		18.6046	54.1204		44.7507	158.133
17.5582	19.7595		17.2184	174.186		24.1225	104.06		29.0293	123.578
50.5582	198.396		17.9348	44.2259		41.9257	87.4238		38.1289	39.1102
29.088	33.034		16.385	70.5039		88.7973	37.9921		51.0862	129.584
36.008	38.2849		19.5	16.8189		68.3834	58.2054		12.2826	120.541
26.468	198.783		18.4113	164.364		46.9254	81.288		20.3979	73.1521
17.1034	241.832		45.4191	180.645		39.3933	19.3566		24.8285	139.83
34.0787	212.449		34.2219	217.918		37.9968	120.225		18.7059	45.7543
43.13	35.3017		35.0437	136.546		75.363	92.1924		18.3172	74.9345
34.2972	157.36		52.6424	33.1618		38.4271	98.469		28.0027	207.835
40.7508	29.8642		23.7737	71.8964		101.787	33.3307		40.817	205.96
27.5341	56.9831		25.0387	92.0803		71.374	276.618		20	125.814
29.54	84.6231		17.8076	130.226		30.2531	70.9101		39.8275	248.051
58.606	53.2552		18.9686	13.5418		31.6034	73.2388		34.3131	103.822
53.4117	55.1771		33.2303	76.3484		20.1389	96.4632		46.626	218.39
25.2585	96.5667		37.6224	38.3064		54.3527	18.3839		26.9017	245.068
51.22	8.63902		14.3609	209.918		61.7642	253.649		26.1821	152.058
49.1226	43.6909		29.4143	160.254		33.7074	101.4		66.73	28.636
29.4439	194.553		34.9129	35.6496		54.336	38.3123		20.883	65.6454
39.5157	368.403		16.1156	160.721		48.8908	126.341		20.2159	95.0024
20.6433	128.809		30.313	66.0895		19.2044	168.467		18.3783	133.14
31.5783	345.422		24.6477	36.5613		31.0862	66.5042		40.2083	95.1166
30.88	37.9016		15.5413	63.3324		23.0646	123.611		65.14	12.8539
53.6685	307.702		22.4942	233.602		33.3536	161.858		36.3156	75.2706
14.2636	69.71		46.6017	88.7613		25.1633	130.937		28.8033	96.4016
19.2071	75.3787		19.3443	57.3173		27.2459	115.992		22.16	91.2276
21.611	126.814		17.25	150.03		22.5137	91.5537		69.4333	29.2924
23.1561	109.637		24.6897	87.6393		52.9184	406.043		56.2218	87.7966
60.0618	120.199		29.4263	118.16		28.6156	257.242		25.2961	127.36
24.0595	102.29		39.7533	34.1227		30.7573	99.6424		34.1026	388.242
19.8489	73.669		13.92	40.2538		62.2933	21.4141		31.8462	121.813
25.0277	83.6657		39.952	10.2207		41.6022	153.403		13.6053	29.031
24.7813	120.832		26.6654	79.8711		32.1576	137.285		26.6274	75.4985
42.7789	63.3362		29.7557	62.2324		70.2113	33.7336		20.1366	226.077
34.5711	350.439		35.4083	67.7941		26.3329	173.001		23.2278	65.7377
46.3938	100.407		24.3489	71.7692		54.8389	123.794		21.1516	126.667
29.5833	31.2693		27.5386	68.1706		58.9079	38.3123		27.9876	77.7111
25.3664	181.146		48.0058	43.288		38.708	37.766		24.0918	115.308
40.9327	44.3767		23.4055	108.576		32.5413	165.411
33.6514	198.964		15.6083	131.104		73.756	28.75
19.6028	53.776		16.2578	33.1833		97.3771	13.4023
25.8179	88.6433		40.765	89.009		81.6624	65.6592
22.8633	98.739		31.3104	169.636		87.2886	29.2815
25.8268	245.87		45.7964	170.257		61.8057	14.9174
22.4308	115.475		74.6818	221.586		28.7694	148.667
26.0122	112.198		15.12	43.0031		31.5404	86.9732
36.7445	50.225		44.6271	360.122		80.966	18.9557
50.7055	20.1839		86.516	19.2112		67.7118	183.823
14.9593	60.6756		47.3978	73.9775		52.0717	88.7887
22.3882	143.683		61.6474	48.2775		60.4483	248.758
54.04	13.1409		29.2483	117.986		37.4506	76.1883
29.8975	82.4255		28.7996	97.5504		39.4338	88.099
27.6043	158.414		26.5154	35.5277		48.9453	34.1286
37.548	39.4245		23.8743	192.527		44.504	10.2207
18.1136	58.6377		51.6317	59.4474		82.63	11.6083
53.7016	174.249		41.6277	127.426		34.7332	187.397
16.235	42.7957		43.543	67.6824		41.3749	237.501
12.1595	87.0083		58.2032	222.255		49.224	13.1409
36.5029	23.6779		20.2586	27.2289		29.98	98.7736
18.7227	74.2762		23.1483	347.993		39.0278	128.223
64.8604	118.644		10.3764	23.7919		28.8742	178.598
67.9062	37.4752		75.304	9.53289		24.9643	61.0066
60.0711	44.0859		70.6978	66.2193		27.1929	130.627
53.0719	157.51		58.7636	84.6633		16.2594	63.7647
19.8407	207.489		20.3895	98.4378		11.0426	46.3006
41.9825	277.43		19.2725	247.257		44.5366	182.819
34.86	106.473		20.8773	233.054		22.7755	97.7637
73.4605	166.479		47.8302	131.849		22.6953	407.408
39.9594	344.501		61.8345	228.672		19.2687	98.6873
14.7967	45.8977		69.7301	166.123		26.832	452.073
58.9643	303.071		33.3953	33.7551		20.572	73.5296
21.4921	84.2296		48.9693	153.878		13.0931	58.4903
22.5543	233.055		56.334	16.7233		23.485	102.597
20.769	138.057		53.5342	111.492		26.2169	168.196
51.0249	203.95		18.803	50.1582		24.2704	59.0386
45.5979	150.927		43.6627	53.4872		32.9574	86.6112
29.2621	37.8475		35.1429	20.5809		28.277	56.6923
46.649	98.2019		25.3739	128.597		27.4252	55.0611
17.1246	77.2698		21.672	51.0208		33.3811	359.612
22.045	61.3869		15.0192	47.4187		14.1309	75.0976
30.4218	292.033		36.945	55.5408		18.732	76.0253
26.5433	26.5726		25.724	177.677		25.8688	113.925
28.207	62.8042		43.72	12.0266		54.0127	229.001
31.4051	109.076		69.6587	31.8096		37.6893	132.594
17.6133	40.3954		35.2319	174.648		31.3364	87.9301
39.6252	165.447		19.8475	137.882		21.1749	97.0641
22.936	161.487		41.9343	10.3661		37.5037	115.181
29.3	5.66941		30.8545	24.0474		26.1726	64.71
86.8227	62.9295		23.93	7.87236		16.4103	161.876
33.615	259.498		30.0358	129.953		29.2643	224.998
53.0318	112.658		22.9504	57.0852		44.5052	391.256
27.5233	10.5056		15.7848	142.41		33.0214	153.429
20.762	64.6806		18.2429	102.138		39.7346	175.544
32.417	45.0606		28.52	15.7447		85.96	37.2092
29.86	20.4414		30.8703	165.53		81.2533	60.0675
66.3591	89.7066		65.4809	48.6784		25.1967	19.3566
14.9767	62.6407		28.6031	58.7537		19.9021	73.7864
32.9449	297.543		30.4461	53.3583		14.1446	68.0824
48.282	392.017		49.086	102.02		10.4991	43.2939
75.5333	14.8014		55.633	44.925		35.6956	231.843
35.5972	185.644		37.8446	55.0317		41.1912	98.2433
21.1741	226.286		32.7403	145.281		16.8947	79.9692
49.7927	38.558		26.5138	82.3708		39.8091	259.799
37.564	40.2244		58.3442	119.304		24.1638	135.001
41.31	46.5581		18.4274	100.517		42.5308	32.0966
41.8052	189.996		21.7103	146.391		37.7849	175.782
62.84	16.0355		19.8606	70.348		80.4571	8.99048
37.2133	149.42		34.6003	181.017		62.7575	12.7145
91.9013	69.1747		23.832	77.6131		59.9992	144.815
31.9074	180.495		30.4113	85.3164		18.1767	58.5217
22.6941	210.963		26.7716	58.6241		27.8481	100.539
47.773	140.368		28.4448	211.248		34.6754	106.337
51.3369	28.0642		32.7563	113.265		36.5897	70.519
31.6958	97.0915		16.9848	105.088		17.962	89.8117
24.7274	80.1717		21.3577	125.262		30.5219	245.919
25.5273	201.672		40.4	25.7394		51.9552	31.7861
24.4157	157.769		60.3159	120.174		20.9355	182.565
31.5408	98.1467		55.807	46.3006		20.0376	101.356
23.7032	69.8056		15.3712	94.0298		23.9788	277.848
55.0577	63.86		50.07	12.7145		22.878	136.689
47.0176	114.813		40.5095	32.8983		32.3244	329.851
65.095	20.4305		50.3326	112.566		22.4363	158.73
25.1293	176.261		25.5687	105.651		19.0529	80.7655
19.4783	41.8943		49.5629	14.2296		46.384	53.0792
42.4077	24.4562		28.4179	88.7578		15.642	193.134
26.771	113.917		42.1379	85.8518		44.3476	44.3552
32.6694	86.5486		27.3732	106.124		26.8177	69.9197
35.4793	233.339		23.687	120.31		15.4413	67.9782
50.4546	129.39		27.673	46.0372		30.8454	118.706
24.2555	94.3678		32.7362	153.579		60.0739	140.896
28.42	98.1605		29.545	12.3115		29.205	42.1405
34.475	67.3412		42.4656	103.038		40.0915	134.626
33.1474	172.61		28.7446	120.883		40.8285	94.2853
37.4089	15.7506		37.6933	44.695		46.1	127.465
85.6533	8.70557		15.1981	87.0124		49.5153	77.332
26.7384	127.789		20.2751	151.95		28.3207	320.321
33.9151	93.0826		31.784	65.5335		24.0773	295.543
56.46	210.637		37.5138	37.5912		23.0161	339.705
20.4843	154.894		13.3594	72.3464		30.3619	102.881
18.6077	72.7296		15.9533	107.405		54.8387	121.93
31.5371	21.0132		44.3615	120.946		30.99	114.453
40.3948	68.243		38.2349	119.646		29.8859	102.566
19.3331	257.091		34.2811	41.4435		13.1332	144.137
52.9565	43.2665		24.5531	100.296		15.4988	101.592
30.3955	90.3019		21.5558	268.071		27.8605	102.814
47.5224	224.716		12.0467	134.607		21.1996	513.871
43.5938	27.6318		20.3722	158.162		31.763	221.536
25.2444	20.7263		23.608	15.8056		49.95	26.6865
12.4559	84.8957		41.6216	149.596		53.8015	169.33
18.3495	58.8893		46.0042	146.739		36.843	142.434
57.6122	140.47		29.3544	297.209		28.5855	165.948
49.26	21.5595		42.2388	52.4331		34.9412	103.85
31.9514	57.7052		66.2997	163.199		31.2247	74.4118
31.2378	294.582		29.1827	169.328		15.5607	182.072
61.6088	39.5679		33.5282	78.3619		23.1107	60.3848
23.7683	33.8497		21.2893	148.488		56.5939	103.386
56.9502	156.987		26.7625	12.7145		109.872	53.2082
33.7739	66.7694		34.4437	117.384		24.7615	38.9981
54.1567	8.01776		17.851	42.0069		22.8246	120.97
25.7052	56.4092		29.9111	12.3115		48.8114	116.873
15.484	82.9191		35.0037	108.515		41.792	186.647
74.5581	268.191		62.5649	228.636		13.5522	100.672
39.49	53.8212		30.9046	32.6076		31.4787	160.974
30.9109	174.023		45.1981	126.355		61.835	120.545
36.7747	86.7037		38.2067	11.8812		24.1584	173.496
62.9109	140.127		37.9255	264.427		53.7586	26.5411
53.6651	122.758		19.6881	132.452		18.1872	265.544
38.0846	106.982		49.7368	130.958		43.5681	74.8422
33.5049	104.787		48.4968	173.535		19.7148	67.1979
23.2274	81.0849		51.2825	123.094		50.2813	70.9198
50.5524	123.833		22.0672	154.333		69.37	11.3388
57.5225	33.1794		47.0161	109.975		16.1141	286.018
27.3	154.35		51.1273	103.123		29.0225	15.8901
90.4312	46.5875		93.3827	291.051		33.3811	28.6046
25.0362	158.464		21.4122	93.1966		37.848	51.2764
26.4262	130.05		21.7015	124.784		22.8325	90.9898
35.7341	381.557		19.8528	206.465		22.7418	114.188
47.1668	171.404		48.3575	20.2167		31.4247	236.777
19.0622	23.391		43.0219	111.663		32.8587	108.413
81.2769	21.7049		70.07	16.7124		33.5204	130.466
42.7914	143.386		27.2133	287.038		46.799	66.227
49.814	26.4272		63.6525	10.651		35.8225	131.148
27.7432	299.025		55.25	19.2112		32.0582	69.6543
36.653	142.586		30.437	111.533		50.0986	62.3361
30.0438	173.035		27.54	23.1041		48.3955	117.222
25.2997	125.268		21.2074	70.0905		39.6552	46.501
13.7833	285.62		17.8542	72.4429		26.6284	117.062
66.1939	168.701		28.8166	66.3567		24.7468	192.776
24.0573	86.5524		20.013	63.7314		48.339	93.2518
56.6364	77.547		20.5368	81.5788		45.0863	198.285
23.1588	84.6489		29.3617	103.301		21.5802	244.187
25.9773	79.3679		40.148	9.2774		26.5511	88.6896
29.8773	43.5494		51.4779	189.685		15.059	123.333
18.1187	121.778		34.2805	178.193		14.3152	41.6589
51.4129	418.995		35.6422	139.044		30.8649	302.407
44.1367	57.097		37.4133	8.01776		42.4	76.0215
58.9259	80.4821		23.76	68.4026		33.2675	131.003
22.9378	130.481		44.4588	139.041		54.204	7.04504
41.839	97.3685		27.5529	79.9366		34.6314	86.4424
20.0143	105.442		45.94	114.351		52.8234	74.2997
28.6386	95.5117		41.6924	107.625		23.6355	91.2727
26.5706	82.6536		37.5449	212.054		34.0123	38.7034
20.875	64.3675		47.3016	49.7906		21.3806	74.2723
41.9808	213.852		23.782	194.561		30.3413	33.1853
45.246	102.174		38.4379	51.0247		32.552	28.2017
20.3907	165.221		52.25	11.8812		27.5495	56.9897
13.7117	149.855		24.6089	108.025		45.7699	119.317
29.6719	102.584		24.4233	106.797		10.3175	51.3057
18.6918	49.3603		41.4507	375.113		16.2825	37.3337
19.9119	87.6617		42.3165	111.654		31.7005	74.8166
28.1553	132.323		49.82	24.4503		20.4426	104.506
44.491	283.602		52.2867	36.2764		23.4073	68.1341
18.7747	42.2013		51.9029	34.7004		34.1921	262.673
49.6624	140.34		33.3362	210.614		70.5016	91.5673
26.27	83.5457		38.4915	133.984		64.3026	188.394
50.9111	15.0628		73.056	5.66941		56.5189	136.095
46.3592	93.1836		26.1063	83.6637		30.8707	97.8161
82.395	12.5821		16.092	49.2228		29.224	19.899
78.3355	97.9168		36.7684	79.083		23.0822	62.0453
90.5486	97.6393		24.858	114.326		51.2878	237.429
22.5448	114.933		15.891	245.986		102.703	50.2057
33.0751	88.449		36.6057	41.319		22.2785	296.285
25.321	141.712		30.3702	72.9871		26.4315	154.151
23.0489	52.6873		31.5208	49.6511		32.6933	37.4752
26.7384	353.42		44.5517	150.274		37.8164	91.1037
32.7747	84.8625		29.7013	58.4668		14.3191	80.4351
40.0327	154.846		45.0861	211.044		15.9239	75.7295
43.7584	90.7637		35.9526	146.674		34.1371	121.253
14.3689	52.4238		47.454	96.7877		28.4156	126.749
54.46	7.87236		64.7529	29.8642		45.3305	98.2111
18.7483	55.576		27.8682	102.006		22.311	97.1722
47.679	98.4101		34.254	87.934		12.4336	61.9882
36.0495	163.295		39.0448	146.794		18.77	72.5804
[truncated: 1,006 more rows]

## Sheet: Mouse 3
Day 0			Day 1			Day 2			Day 3			Day 4			Day 5
Diameter	Length		Diameter	Length		Diameter	Length		Diameter	Length		Diameter	Length		Diameter	Length
25.589	36.3648		16.15	61.3634		39.7034	149.977		30.9828	138.269		28.7234	100.104		62.7633	262.572
27.5976	212.856		44.353	110.782		23.9281	120.433		29.5589	206.968		98.0308	45.0704		23.8921	137.312
39.3783	156.965		18.484	59.0164		46.294	21.1566		30.4411	44.6342		27.9289	125.533		36.4646	123.44
20.5756	179.784		34.8881	139.377		49.469	60.4033		47.9325	32.6134		41.2453	164.531		17.8856	124.609
40.295	23.7684		42.2338	31.9197		39.7518	174.671		49.9053	72.1598		74.8418	159.858		32.8776	136.005
36.8974	339.864		45.7923	213.802		91.5057	31.0924		41.64	9.99601		25.1297	58.0718		41.5205	182.489
20.3813	138.156		32.4371	202.248		38.54	99.4122		60.6332	68.4575		29.4657	121.664		56.2564	148.869
38.0945	133.851		57.0139	86.1006		30.67	177.297		36.2618	38.558		34.1275	39.6526		21.0712	60.6769
47.077	91.7494		53.5166	221.11		47.715	191.308		41.9498	482.973		18.0264	90.8994		63.0541	66.5139
51.11	78.0697		95.5288	45.8997		56.0068	340.517		21.875	26.1049		36.984	46.9825		22.913	121.99
23.475	106.876		35.5614	102.726		71.2559	111.411		36.8753	193.811		22.1086	58.0914		42.7871	506.586
27.0712	69.0222		31.5989	111.395		52.45	170.813		22.9858	71.311		48.5382	26.7121		43.3127	187.458
57.8431	426.477		19.8	13.1409		25.0905	41.7728		29.9098	270.566		64.2772	839.919		72.007	46.6405
57.568	117.499		35.9014	147.603		20.9092	66.7968		37.1156	24.3343		41.777	62.1037		44.5856	115.847
27.8653	86.5565		30.9166	72.8798		13.7686	88.8813		42.86	72.7219		37.5133	18.2385		27.3651	117.942
40.125	131.026		33.5479	94.2174		32.4537	63.4563		44.9815	60.6423		27.82	121.261		43.5368	98.8542
53.8414	139.959		16.1765	73.319		25.1229	27.2289		21.2124	218.682		34.7068	197.607		57.4333	138.23
25.9484	59.8424		33.8545	153.778		22.1517	134.142		12.7516	107.367		33.0298	91.821		78.9386	199.801
37.1226	143.129		23.4179	106.819		28.3109	24.4797		16.8889	160.224		28.8869	330.675		45.3417	504.665
23.9504	60.6932		55.3875	15.8901		22.023	121.974		55.9164	26.1108		36.3811	160.369		72.019	54.1752
22.53	101.889		25.6214	65.1029		19.7758	99.4378		38.6241	61.6718		42.1747	30.9529		59.6806	125.816
14.8761	81.0805		38.8614	90.7527		35.0089	46.8371		20.4993	145.05		54.8473	17.6961		68.9462	27.5453
14.1491	86.3593		23.9747	239.458		25.0684	192.334		21.22	24.7352		27.9218	20.1839		43.0944	209.071
26.0699	343.388		72.0292	243.841		49.2253	25.8553		13.1228	48.4243		30.2896	52.9977		27.8791	59.6125
26.9103	86.6462		33.7291	122.451		29.073	129.848		11.802	59.9878		34.85	26.2856		53.23	16.3224
33.1341	74.259		26.0725	25.594		37.22	5.6694		33.7157	78.2498		32.9191	97.3667		45.9686	145.406
20.702	230.092		24.3024	64.9318		29.5685	72.0576		15.7034	119.671		67.2108	53.8881		38.7231	137.2
29.1393	182.097		24.1836	74.7794		19.7312	57.262		75.7621	79.7238		24.1465	79.2519		34.8791	196.309
13.7267	30.6378		30.2473	25.8553		28.9892	183.836		53.3716	315.671		32.9629	97.7723		105.279	70.2399
28.0735	68.7443		25.7243	80.3623		24.2829	90.0505		52.2935	503.054		48.423	168.495		101.357	69.4047
30.8129	112.972		29.8283	133.728		29.2906	95.1637		66.7692	159.204		19.6873	125.813		36.4093	174.919
44.2971	159.399		38.736	13.1409		35.7697	147.908		41.255	87.0121		34.4936	226.949		50.96	45.9292
41.0765	123.647		29.0413	338.888		28.8876	159.259		25.32	70.5056		86.02	85.0373		44.6218	97.3274
34.4603	193.145		35.36	11.048		15.9922	185.703		23.8267	23.6465		36.2406	227.398		50.1321	86.4405
30.8653	154.698		26.4569	199.458		22.3125	168.945		23.0816	57.612		24.7476	135.115		83.1474	182.598
28.2412	117.981		57.6308	269.298		43.78	90.41		16.7409	44.0938		29.5733	61.657		48.3187	149.115
49.2808	167.418		34.3072	202.812		7.55043	44.5005		31.5147	37.764		36.6697	130.587		85.7171	28.3491
60.78	7.87236		25.1061	48.4484		42.9046	129.477		50.6528	317.317		32.0035	316.463		18.1068	90.3667
36.0689	118.772		24.8127	75.524		48.8169	65.3613		25.1685	208.664		68.26	76.6955		38.2571	121.938
40.3982	134.138		34.772	16.3166		14.675	109.918		24.5516	150.677		35.0207	242.021		35.9192	167.538
40.9785	118.11		32.615	85.0275		35.7063	99.9585		22.9928	85.851		38.8663	461.267		68.7232	38.8488
29.5751	163.088		35.6244	71.1694		34.5598	233.336		31.2556	267.909		24.4166	78.2577		62.8412	106.463
27.2114	141.063		32.0309	136.614		55.4552	44.4262		25.6014	128.746		23.1986	132.704		59.1511	15.4872
33.6203	121.412		29.9145	105.243		59.5522	221.633		23.359	105.2		52.6444	106.111		23.6853	43.7459
33.3459	54.2318		54.0353	46.0962		35.0263	346.047		48.4252	119.551		71.6631	26.0315		32.5929	80.3408
18.26	127.556		59.4948	86.4287		26.568	40.6567		36.295	227.602		84.8133	31.1218		37.2378	99.0035
79.3057	200.652		30.8757	97.5305		38.7521	434.743		72.5022	105.866		50.396	10.2368		36.3277	27.8008
51.9051	208.259		20.48	92.9342		30.2095	129.393		27.4781	67.3629		40.9	171.4		51.316	32.8945
81.8476	43.4354		55.7704	47.0119		25.02	7.87236		19.9584	113.878		46.8971	17.5821		61.088	50.4635
33.4077	176.42		24.8748	97.5233		21.1362	48.8199		25.6633	64.4833		40.0993	130.673		19.606	132.827
31.2544	118.934		27.4606	145.32		21.3419	51.8266		88.5221	27.0894		43.8931	104.824		29.7165	113.235
22.25	35.307		40.1091	135.186		63.103	242.649		46.948	182.968		25.5419	120.752		35.1944	98.5515
38.0786	137.73		57.9012	183.493		61.7633	95.0942		72.0926	55.9691		53.265	38.7093		50.6482	61.2935
11.7925	18.8103		73.4779	51.4119		41.4325	15.8901		25.3385	61.9184		29.4307	154.707		67.446	33.0501
29.5858	86.9267		37.2018	282.853		31.5499	203.331		25.9446	108.861		32.3127	60.2629		60.6	11.048
17.0167	117.782		69.6189	35.679		22.3957	90.1368		68.6	8.99047		19.3654	94.6979		35.3608	195.252
34.8145	203.024		39.9311	170.354		20.0608	155.83		55.573	161.941		24.4011	154.681		17.6211	79.5682
20.2166	80.7009		17.0681	89.3233		15.2565	90.1643		29.411	163.197		19.1791	384.022		45.5932	165.245
45.3041	92.8507		23.9129	63.1869		43.2297	69.4882		47.185	41.247		33.5434	217.221		43.2836	189.158
26.1694	99.1509		26.5885	61.5873		48.4915	48.531		26.1722	85.868		37.371	288.243		44.1857	105.913
26.5248	199.64		28.9811	74.8165		42.8034	139.022		33.195	7.87236		36.4432	141.535		91.637	74.5398
48.8431	37.9369		40.3643	133.171		16.3828	508.921		63.2515	282.369		37.6991	89.734		48.8928	70.7377
26.9867	139.66		43.3657	174.861		29.6268	195.683		72.152	231.115		20.8723	55.852		36.4233	200.541
61.0808	307.244		38.9676	98.0053		18.2244	122.829		92.44	12.1976		29.1762	145.54		21.9488	72.3776
35.4193	74.9781		88.4713	117.511		42.3653	136.09		42.4863	99.8034		15.4864	56.8377		51.6486	51.8246
34.0254	89.738		82.689	65.5353		88.7456	32.7588		67.3847	72.4703		35.8592	149.946		39.5248	263.793
38.0125	175.554		66.968	276.653		33.9047	192.996		65.7256	128.971		28.7264	87.1046		46.4962	63.0142
39.6234	94.2814		22.2587	111.393		36.621	286.656		48.8667	24.5957		59.6017	346.427		23.7496	181.192
25.8792	133.767		28.1371	165.916		39.5449	178.027		40.594	221.237		35.0918	94.5939		36.121	87.4092
47.0307	41.258		26.8929	55.9802		28.2343	65.2837		25.0112	109.356		31.6256	71.7569		64.7048	68.6303
28.0676	237.407		52.9421	343.679		35.6147	221.339		18.5575	35.5336		60.7463	99.2103		39.2185	96.5197
25.0771	103.276		56.0964	213.06		31.426	167.184		19.6665	104.321		44.1636	89.0629		41.1206	140.547
32.8267	67.9591		24.8257	67.9097		27.3568	68.3453		27.6957	30.4125		59.6779	135.824		55.1283	265.398
30.8441	110.616		36.9779	83.3749		32.9755	369.467		34.6824	90.6776		19.1076	70.0866		28.3461	94.7655
37.2803	304.002		25.7576	181.278		32.6043	27.9167		26.4369	65.9617		19.3974	133.459		29.0752	206.115
65.7489	73.3035		75.9095	98.048		36.1361	150.296		56.8626	180.979		46.62	34.7627		30.56	228.964
55.9147	80.7871		22.9753	221.199		44.4124	83.1172		25.3548	62.6113		38.4678	107.05		54.7054	111.011
36.1371	156.449		35.365	38.1151		26.5164	62.1927		45.6548	126.844		53.0211	93.5354		100.474	156.932
36.6611	90.94		30.8331	204.274		30.2803	173.439		62.3379	42.1583		38.7108	255.967		41.8117	147.352
73.2772	209.637		44.8629	26.572		33.9015	307.202		21.3195	87.5801		25.0703	76.2103		80.5905	227.551
68.201	102.204		39.422	128.141		51.6193	69.4302		53.1805	424.157		50.9471	120.449		80.273	45.8703
34.5674	72.3663		35.9338	156.99		49.6481	67.1978		30.5142	96.72		53.9164	24.0474		37.1372	104.932
42.965	46.5746		31.2811	144.553		39.9	93.1023		26.0267	96.4844		31.7881	195.81		46.353	55.5642
27.7874	302.433		48.7605	84.3702		31.6133	72.6686		58.4298	112.606		27.6911	122.99		27.208	104.137
31.6761	103.987		32.7687	293.326		87.5975	58.6083		25.2951	136.199		28.1657	41.7396		32.5325	129.393
17.4587	100.289		20.8226	86.9827		35.6039	101.497		46.9505	100.281		26.6163	28.75		25.9465	256.484
46.12	11.0539		24.4227	70.5209		95.1081	189.032		46.9383	91.9408		17.3606	76.7346		31.3296	113.325
45.4756	21.591		14.7386	156.895		56.4187	251.334		34.2496	85.6807		59.7404	133.124		50.231	150.582
41.398	96.221		47.5667	26.5726		31.9647	165.824		70.0027	98.8347		112.632	16.7233		58.8967	12.5691
24.9374	72.6136		48.1086	23.7566		46.0435	90.2085		31.9962	167.97		39.9204	529.246		33.7244	166.025
23.2846	65.0815		33.3627	301.483		48.6988	105.504		28.8325	79.2813		49.0504	147.356		64.7093	26.5705
35.7789	45.2355		35.9791	143.147		39.4111	115.322		22.4968	147.052		22.6992	46.7309		39.2591	220.803
40.4675	135.7		23.4023	186.67		35.0111	41.6609		31.5929	139.518		40.4506	86.4753		42.1737	99.4634
26.0076	60.0371		13.3325	74.3804		37.3733	22.7898		24.8004	194.195		37.7152	105.239		90.8417	25.2835
29.4077	55.4964		50.0002	242.226		35.126	28.2272		31.1264	75.2475		39.7889	111.127		58.882	242.272
22.6475	104.361		17.51	72.2147		26.1393	203.732		18.453	50.0775		29.1272	222.666		61.2075	14.5145
95.1	6.64213		64.016	16.572		40.1758	89.6808		22.7244	60.2453		61.0648	37.4496		74.8	51.5338
45.8163	319.774		54.6	25.0046		39.8207	292.629		33.7734	208.046		38.6989	148.598		48.1067	101.784
95.5044	21.8465		36.5596	249.568		57.4	26.2856		24.3552	183.781		48.307	135.429		47.3226	146.191
32.7347	266.286		15.94	240.672		23.7442	139.333		26.9123	63.606		19.0598	246.188		60.2895	62.908
37.3997	161.179		21.8015	100.122		65.4925	143.734		20.7874	51.1624		66.565	36.9093		37.1026	88.5196
25.2391	51.8775		38.6292	113.654		53.1728	226.954		33.0221	99.3457		41.8916	246.064		46.9252	100.333
53.4077	40.904		33.8408	177.261		76.7114	12.0266		32.4876	158.673		69.5815	62.3264		73.6083	78.5976
39.924	146.135		33.826	223.41		48.5728	186.376		49.0894	157.141		76.112	9.39339		33.4565	309.271
61.4017	189.726		36.0271	29.2924		26.6083	86.6763		56.0714	106.757		35.2965	270.555		20.8367	65.105
46.1836	191.246		33.5373	131.501		55.7395	74.5081		39.8514	75.9073		53.1739	72.4389		15.5518	73.8291
65.3951	192.547		20.493	54.8843		41.2835	71.4584		58.6821	75.0064		22.2377	195.244		25.2821	152.367
58.4643	197.198		44.9523	127.5		62.58	11.048		63.558	305.152		39.3529	181.287		31.9391	119.671
37.9481	138.866		49.2857	155.631		62.536	9.53289		46.4445	114.605		40.4516	144.878		42.4385	309.515
52.7382	31.1586		99.9337	36.2194		27.2484	254.603		42.2717	120.56		74.91	11.8812		61.6594	65.5493
28.1241	75.2552		31.2395	90.5377		20.5916	77.3044		38.4349	181.484		27.625	98.9485		42.3337	93.7017
20.8429	108.009		27.1923	103.265		30.9433	31.3793		40.7455	116.297		149.604	16.0355		66.8521	77.7958
26.6	9.53289		47.8126	119.341		18.4773	153.031		98.0852	51.1449		65.9624	441.873		89.1049	194.041
26.2842	45.0665		27.7028	167.439		31.9316	99.8054		45.2242	291.99		150.369	29.9802		31.9609	288.645
30.609	187.419		19.438	181.731		39.1133	88.3838		54.5093	160.979		57.3065	113.001		63.849	62.4777
29.4407	66.0856		20.4964	159.797		28.7452	289.619		16.2274	52.4238		114.487	96.0874		38.064	140.871
25.6882	42.0009		32.9823	351.042		47.6765	38.5618		40	144.475		65.2174	77.1434		32.1109	112.266
60.8252	62.2142		17.1433	68.5714		25.0508	211.664		25.2028	195.301		20.7125	71.5116		21.482	46.4038
36.3886	193.79		50.8624	153.434		60.3373	184.701		57.6133	19.2112		71.3371	53.66		45.5746	114.477
39.7747	295.838		54.08	238.347		45.76	161.291		55.11	128.064		33.5459	165.315		56.1644	167.479
23.4286	149.471		48.0671	31.0924		27.0679	92.7024		26.5562	221.974		70.82	37.0547		36.4246	163.892
35.6577	141.977		21.1077	30.1197		54.5579	107.036		54.8233	24.5957		58.3411	138.57		32.2872	159.688
34.1429	21.6614		20.1453	35.9365		39.7083	53.4851		36.5103	147.134		103.858	16.3204		42.9738	82.856
56.0426	58.7478		20.7061	81.7958		39.6808	76.0332		20.7159	168.218		79.4852	266.818		109.47	12.7145
52.6846	70.0807		33.8706	145.738		43.7897	140.7		78.6836	33.8711		86.6531	51.2822		49.1191	258.487
28.4446	69.1374		33.928	5.66941		59.1217	24.5957		51.0709	174.858		38.834	175.609		69.5911	109.581
28.9412	84.3465		37.3417	177.051		28.5077	284.254		21.2159	174.462		22.3592	65.4214		21.225	66.7163
72.5171	10.3661		27.5576	64.5332		26.0519	59.4345		45.2759	110.741		31.85	31.7802		43.1987	42.1849
31.4189	72.6707		46.1327	182.498		28.2657	13.5418		56.7174	77.275		60.2441	394.055		32.5862	98.868
39.0728	97.5751		33.9491	190.193		37.5355	117.938		28.9414	103.875		127.832	36.361		28.7166	99.6315
48.6874	115.322		28.5456	124.765		34.5238	60.8171		28.9436	94.5702		31.5279	425.293		44.0389	82.7796
24.8867	15.0569		39.26	49.6413		30.6057	29.4613		21.8541	50.6238		29.3897	82.6228		29.0745	214.137
31.2434	106.485		18.9536	47.0413		29.3821	175.296		51	12.7144		27.6758	133.146		24.0795	329.32
44.1159	64.4416		42.546	105.866		39.1238	190.325		39.4186	102.028		40.6028	162.285		24.031	89.0166
23.7833	103.708		33.0048	74.1269		18.0882	243.38		46.072	6.35722		19.9933	62.8006		20.0714	102.378
38.8552	82.5162		57.3607	52.4238		25.7172	278.563		35.4282	133.119		88.474	222.815		38.8217	84.2543
77.5325	66.3995		40.3555	81.5432		81.7852	61.1294		81.0915	108.831		18.5865	104.199		33.3512	389.71
46.3582	24.4797		28.9329	127.748		64.9691	18.3839		59.9108	221.314		16.3882	55.8885		28.8863	79.2775
23.3388	152.078		40.8673	224.214		71.8756	15.7506		67.0309	150.488		28.0231	155.081		34.3302	189.194
48.3256	98.2037		23.9292	35.6915		36.3664	92.3667		16.7659	160.3		47.1637	271.936		28.5238	60.9861
73.5771	18.8765		20.1988	178.833		43.915	296.116		31.7137	135.725		19.0356	113.915		28.4029	51.3096
72.8137	53.5363		23.1021	69.0124		22.1914	110.735		21.4548	173.83		34.2263	240.914		19.5224	63.5937
87.3259	42.5787		67.3425	60.4436		48.8414	26.1167		42.6928	123.079		20.3954	131.363		32.81	75.477
72.5517	130.846		43.3162	52.1806		66.5454	182.483		16.85	34.4449		26.6931	123.517		61.43	15.3477
32.2277	427.916		31.704	42.2013		30.6921	201.988		21.9471	68.1686		54.08	23.2201		37.0737	90.1016
52.6313	23.6524		19.9122	99.1508		54.84	82.9132		17.9673	51.4237		30.204	9.96522		55.5043	116.93
37.5439	65.2289		25.5479	53.3965		37.5548	102.292		47.3492	177.771		33.6443	39.853		81.8167	202.873
20.0212	140.801		26.83	8.70557		24.8688	126.551		38.5716	265.176		18.318	155.987		80.4178	42.1737
44.3368	234.627		41.8244	98.1819		25.3818	172.527		38.0142	286.305		49.0883	165.565		43.9181	108.432
74.7114	15.3477		21.3792	93.3438		19.8924	140.34		9.98435	60.1313		38.8563	257.36		41.4316	131.073
42.8097	102.915		16.8363	200.271		42.8761	97.4394		52.4426	301.413		41.7417	178.154		43.0962	98.4298
33.4629	19.6376		44.4323	194.921		42.9026	401.759		74.5243	158.445		15.04	86.8627		35.5178	21.1586
48.1885	42.3212		32.615	69.3457		59.7933	30.4066		71.365	57.1187		27.1834	78.5132		48.8587	280.25
33.4045	126.656		45.1521	186.2		61.3593	109.407		23.7169	85.8019		16.0697	118.054		68.5244	17.5507
48.9156	123.412		30.1708	110.798		21.1146	88.213		42.441	205.778		31.3693	141.389		64.428	47.4443
16.8177	108.328		33.9202	289.724		38.0444	17.2951		38.9217	84.491		31.9021	132.869		52.1661	376.199
21.495	47.4149		44.687	105.962		35.6747	195.176		37.0112	88.8381		114.779	42.6061		31.9418	95.8171
22.0148	53.8214		45.0914	132.13		43.8231	343.676		31.8429	178.116		39.8351	100.499		70.2638	74.4964
31.3619	205.811		67.7316	462.882		41.8964	35.3823		51.3565	120.19		34.0336	286.844		33.5873	98.6061
28.3407	72.4056		53.8361	124.518		32.8773	63.1478		95.075	29.4378		79.1279	82.2666		56.8129	268.279
28.8923	76.8742		26.711	186.507		33.2855	137.292		39.9837	195.197		54.904	18.9557		83.6733	7.80037
28.0731	133.938		26.3753	96.4979		49.067	99.8251		27.3777	258.568		66.9429	64.1617		72.38	16.3166
30.87	97.2272		30.6564	37.6147		32.3068	115.908		39.5051	139.729		19.5648	70.8098		48.5806	83.9074
33.7996	92.4873		42.6778	158.98		49.9237	69.7905		32.4519	97.8659		39.5625	30.8134		37.9003	141.451
40.9556	84.3398		22.0611	175.717		13.1123	63.7373		37.5253	48.0733		18.9009	103.989		59.8171	10.3661
67.8597	129.158		35.1127	101.586		86.4105	47.0375		47.3531	141.411		50.4368	118.17		35.452	87.1145
64.154	37.766		26.7247	82.9973		74.7242	158.336		26.4588	61.5323		58.7742	54.7428		44.7159	93.9179
45.5209	211.875		32.79	144.198		78.0809	43.2665		44.6079	158.305		60.4705	30.2925		54.2733	24.8106
62.8289	27.9423		49.7357	20.5868		18.6117	183.499		54.9781	60.2727		39.8445	297.612		18.8625	141.058
31.0041	225.87		36.6767	89.7595		41.6095	125.051		41.6961	229.052		45.3303	179.009		18.5277	154.088
46.4349	331.218		46.549	96.4095		90.8795	76.1922		80.126	60.9546		65.696	18.2679		30.4427	69.717
16.9377	88.447		44.9747	42.7476		74.9129	89.8167		19.3327	176.01		75.564	9.94776		44.0926	123.435
26.9995	180.252		24.7047	231.711		28.8337	154.065		33.8633	96.6309		33.2883	151.516		50.5396	208.619
28.3278	51.5397		56.1211	36.1979		56.401	36.7618		21.5719	113.414		36.0265	212.486		94.0458	229.129
26.6412	166.877		65.6869	141.863		28.4328	74.3883		45.79	45.0645		18.4736	92.4572		58.504	97.3038
39.1291	282.769		39.6579	163.743		19.4269	182.466		31.0235	148.48		32.07	152.764		33.6854	467.798
36.826	94.6725		46.2792	175.693		25.1108	57.0637		27.7933	99.4045		53.0486	106.143		35.5329	116.718
44.1457	93.4482		46.8216	107.548		20.1614	63.4387		46.0926	396.683		43.16	7.87236		15.0218	74.9366
31.8859	221.51		25.2083	92.2129		21.4253	118.372		24.4128	62.2104		27.82	17.9771		29.6083	140.694
52.6333	21.4141		37.7625	28.2456		31.9556	107.027		29.6343	112.545		21.5768	188.376		37.95	298.287
33.4819	131.365		43.384	20.9295		49.7007	208.045		33.946	184.38		51.8717	147.68		64.9603	153.959
42.8016	509.555		27.231	69.2887		48.7375	203.905		32.6345	77.727		35.8691	156.913		50.8382	107.452
12.7	59.8444		36.9257	92.4831		81.0994	116.364		23.4969	56.9457		35.9145	192.113		53.9824	98.2326
68.1067	18.2385		30.0505	88.1304		22.5247	99.2962		39.1871	108.479		52.555	36.8227		32.7393	66.0603
43.5896	50.8793		64.4149	149.081		43.6212	119.414		84.1927	52.8523		65.7103	57.2385		68.453	672.564
29.9174	97.8047		31.4098	271.539		48.176	9.53289		92.02	19.0952		48.4276	56.5116		36.5587	83.3376
40.4782	60.6756		38.9181	127.4		41.5087	105.341		47.892	151.235		70.0673	23.5364		31.5462	102.761
24.958	133.679		26.778	475.493		23.3905	83.2157		67.356	16.7124		15.46	65.4508		33.2806	77.8548
48.6877	188.14		18.6006	103.323		42.1225	134.366		37.2592	76.6697		36.7259	169.986		29.4733	172.381
23.5142	64.881		48.4389	33.4466		52.1751	132.456		21.5905	43.1485		16.75	99.0009		26.0931	96.4424
23.48	6.35723		35.8764	85.1435		34.3623	192.643		30.0507	39.9336		36.0809	193.43		45.2276	245.359
27.0639	166.211		18.1874	103.16		29.6677	352.974		26.7367	132.735		27.8242	313.424		95.1933	7.32994
35.4206	75.9395		41.6211	225.019		53.2717	36.9381		18.576	109.706		52.8762	120.977		91.8325	159.157
36.5641	83.6139		34.0093	170.8		52.2238	164.692		17.6638	196.657		49.2357	108.527		138.056	65.2269
62.7824	43.5455		50.6463	138.844		31.9125	106.479		20.4828	78.0165		20.3583	58.176		54.6868	96.9844
65.4333	20.4708		21.2909	149.932		18.8355	189.699		70.12	43.7387		30.7826	231.79		45.2455	38.047
44.3606	90.6367		30.9806	63.1928		38.2481	150.141		79.3108	292.574		30.125	28.1409		33.0654	81.7398
30.8696	99.1373		18.077	78.8254		28.8951	269.248		78.827	292.3		30.0496	164.651		39.4607	177.377
56.5025	34.8458		29.479	52.8208		28.605	63.2015		32.934	164.067		34.4204	199.338		26.8343	69.0273
41.3099	184.733		31.7139	245.722		36.5073	94.1675		22.5299	135.75		40.1471	182.229		70.9657	10.651
33.2183	233.66		35.0191	326.433		46.8847	242.164		26.6078	98.0387		38.6595	89.6436		41.8615	217.749
47.4147	98.5731		28.5512	569.504		52.3345	68.711		55.7133	152.322		108.715	84.2335		35.1223	235.793
36.8175	184.824		17.8688	171.498		18.377	146.646		30.827	543.36		77.0257	98.4013		27.9	16.1911
39.4627	88.937		35.638	59.6065		30.2867	9.39338		22.448	8.58959		34.4008	298.335		46.5247	151.484
27.2469	97.9936		17.1845	296.321		42.28	23.1061		40.2661	138.574		41.6162	278.392		70.3001	271.421
35.6642	295.192		30.165	225.401		26.1718	70.8904		31.9494	173.793		32.2207	75.1862		14.6779	38.9707
29.012	206.364		46.6037	79.4761		20.1233	58.3713		58.088	91.2663		37.8329	289.746		24.5442	119.875
33.5259	451.04		33.6369	97.064		20.626	157.324		44.2515	208.817		41.6327	66.4274		26.2958	97.577
25.2723	54.2024		19.1732	122.275		22.26	6.35722		62.2945	257.064		44.0506	160.731		33.5636	90.3865
17.6922	58.3419		57.3511	250.051		47.1819	287.258		26.5978	83.3788		75.7483	106.878		45.038	17.5801
62.5208	347.669		31.5875	167.569		41.0978	183.048		54.0047	174.429		42.0404	214.611		23.5766	62.2731
51.4007	69.5149		34.1552	148.419		47.9816	169.134		32.1995	161.614		37.416	164.574		57.2216	134.828
51.3088	34.7004		33.2321	75.8975		59.5926	90.9936		49.1498	134.398		90.49	18.1225		27.5248	270.851
53.8064	237.072		27.2574	120.306		32.602	91.3592		30.5497	53.8435		63.9065	80.9067		39.0197	132.397
46.3374	195.045		23.3817	54.7154		32.9986	54.3419		29.8913	362.17		22.2129	67.3688		53.5224	129.707
97.4338	26.2562		30.6224	86.9822		25.5565	87.0026		34.1143	13.2863		43.6146	118.865		60.7585	188.311
62.9251	155.341		25.0604	140.219		66.5114	63.8474		46.8097	65.8261		54.0251	159.377		51.6527	190.233
88.3351	214.212		27.7144	304.19		62.5489	41.3425		53.729	107.452		56.935	15.2023		51.7463	129.112
37.0914	119.629		23.625	67.0409		61.3621	106.821		10.4993	142.464		19.0648	104.419		33.9484	86.1955
62.8887	137.332		18.1538	40.079		68.688	7.04504		46.952	245.555		40.5866	307.026		21.0886	32.8895
47.9365	110.775		13.5356	38.9247		74.48	19.911		34.3871	142.952		28.56	16.3166		24.9068	100.83
36.0409	160.776		68.1729	201.41		42.0381	105.989		39.908	9.99601		28.4909	178.008		23.3142	274.825
39.1296	53.6472		40.9677	101.265		34.903	169.469		22.759	94.2764		22.9626	152.968		27.8156	87.4978
39.6022	26.5667		56.9962	47.1279		25.9383	123.308		32.2422	72.8358		26.92	198.27		123.577	46.1826
42.3933	70.35		31.0373	50.9914		38.8291	91.024		26.4455	72.6647		44.0642	101.962		36.7937	122.475
54.029	364.745		43.322	16.0355		42.1855	78.2791		40.6819	86.126		42.7852	102.464		35.2209	93.9158
50.193	65.4175		31.906	258.535		19.6373	110.173		38.553	71.0417		36.6767	64.2443		85.3476	84.4381
38.8409	61.3831		41.1444	201.803		19.7428	172.128		18.2724	86.3951		42.1714	21.7531		38.3128	170.403
37.5345	99.6874		29.6489	73.6395		85.0222	188.643		35.8469	77.4267		30.1271	132.378		77.1954	101.271
64.988	48.3582		15.2258	60.8406		38.2727	239.504		22.1387	45.431		25.0651	82.2625		72.3958	58.7904
43.304	237.442		25.8534	217.642		60.6185	129.502		17.5639	108.013		51.4355	141.694		34.1489	38.9962
82.5432	182.37		30.583	102.794		34.3024	163.733		35.9155	311.013		38.7792	259.522		58.2511	105.464
25.6971	23.6779		30.5586	123.268		44.2917	31.1239		43.5378	17.5506		58.0251	90.0905		50.9221	224.694
34.308	95.7592		68.1047	215.16		52.2822	15.0628		64.3089	364.212		53.2832	79.3385		43.2416	286.666
42.77	7.87236		54.72	18.0931		51.8276	159.805		67.0145	225.333		32.6273	115.998		32.7757	174.479
39.4825	21.986		27.7802	274.372		24.0527	138.004		48.6586	193.227		9.78522	41.4859		47.44	24.9061
26.576	7.04504		35.5116	128.278		26.3855	262.961		84.5666	108.833		13.3315	65.9097		46.9363	60.8386
45.5338	33.0399		25.3641	151.838		46.7953	168.257		78.0839	165.05		64.2465	154.006		33.9544	109.742
20.4667	310.66		39.5097	90.0957		67.878	96.4095		34.5284	213.432		82.6538	44.3826		40.0756	146.997
29.72	98.1962		35.1475	89.1139		52.1029	157.665		56.8778	168.084		49.5012	216.947		30.3893	112.345
21.7978	32.7588		29.8927	93.561		25.2425	83.5733		22.1471	92.5325		75.7104	379.341		70.32	65.7377
24.0492	49.0734		37.9432	152.453		33.8367	34.6166		44.6518	126.862		13.5913	88.3506		33.6092	200.93
27.1467	14.375		72.7508	85.1788		31.767	191.548		33.6765	164.424		15.0341	89.4606		36.9823	134.117
16.5868	76.4536		18.9916	152.827		16.5262	39.3126		34.1672	250.586		18.3646	55.8335		45.5647	178.782
24.8845	95.7965		39.7874	94.3973		44.7467	11.1721		35.5028	158.953		58.9872	188.455		30.2855	67.1744
28.5	140.688		21.8608	158.111		30.1946	149.486		31.9171	31.9492		38.5625	11.3388		50.0976	188.294
38.7256	359.081		33.0867	11.1934		40.4263	134.905		35.5616	112.185		67.0374	92.8773		32.5405	112.202
29.4152	445.92		39.2095	213.101		25.8623	194.387		62.6056	185.01		54.236	37.9055		54.9969	112.121
28.9565	235.614		39.176	6.35722		42.6083	90.3589		40.3533	128.218		39.2319	115.212		24.3571	73.439
24.92	8.84507		24.696	71.9495		36.5819	151.066		17.7062	153.672		36.5032	88.9796		60.9744	53.1137
33.2694	72.2252		19.1521	102.469		31.198	87.6452		24.6833	81.3368		55.0311	40.4858		51.632	173.478
20.747	168.758		12.7129	76.3247		18.7676	68.4573		12.1358	86.3028		40.3236	21.9744		23.5739	72.4389
32.5726	100.828		33.1886	11.0539		38.974	82.0991		37.0468	221.491		70.6671	108.731		27.483	84.7563
34.3169	72.7359		39.1233	15.2337		23.5839	297.421		37.5657	23.4094		120.231	91.1281		35.8644	52.7923
43.3121	136.959		35.7725	148.05		45.8035	296.624		53.5	22.1019		42.1548	183.989		34.2979	156.666
54.7615	86.2586		33.0817	184.359		29.5233	217.778		25.2514	26.8406		55.7538	69.4301		32.734	121.141
55.053	278.635		30.9605	95.4938		23.1486	87.7472		50.9044	41.9967		46.602	99.4064		27.3324	54.7389
23.5853	56.3818		26.2755	103.099		37.178	199.761		28.9	72.5234		20.9994	64.1421		28.1211	74.2488
28.6566	133.443		50.6417	92.5619		35.48	86.7665		17.0094	55.9927		25.8159	145.102		31.8705	145.192
27.477	104.136		22.07	54.2297		45.9945	102.991		26.8723	32.0966		35.9094	100.358		38.8537	89.5925
30.5388	73.2682		15.9342	42.4586		40.3903	68.7189		64.3978	48.1086		30.0117	228.264		46.2477	149.219
16.2052	79.7669		44.111	89.3627		33.6845	52.7128		34.3951	163.429		34.9517	135.032		48.6215	123.027
31.7807	75.5555		33.2822	98.5378		29.824	59.4244		58.9063	82.0897		22.3759	46.8704		50.2725	39.1416
17.9519	99.1785		23.83	134.085		27.0308	316.027		77.0572	80.3368		50.1912	67.5033		35.4624	85.4717
36.4003	200.733		64.4445	55.5995		19.5385	92.1944		89.66	9.53289		25.9611	134.728		33.3263	245.919
33.2816	177.872		23.1632	60.8662		49.0274	220.201		61.0443	42.5453		24.6032	49.9636		37.7485	136.087
23.0388	81.5964		22.3	72.8083		22.0809	119.596		20.4238	69.9804		31.8722	254.878		61.2106	232.31
15.7767	53.0271		33.3533	15.8926		25.5024	95.3583		16.1852	96.429		46.6506	148.876		36.9408	131.386
12.51	85.5779		34.7558	71.0672		79.598	195.007		42.8226	92.9097		44.8073	135.972		42.6725	96.9011
27.8975	90.4788		77.3811	63.9757		35.6358	90.854		41.022	553.536		41.5215	195.38		57.5392	142.789
31.5985	95.26		48.8815	173.164		28.1	31.7743		73.2658	203.046		48.5108	164.038		30.0485	650.59
55.3923	65.1344		53.9597	193.348		33.0225	208.883		70.2877	300.749		32.5258	79.2077		53.4953	109.173
46.51	141.232		18.4564	61.7288		59.916	23.507		25.1037	118.617		91.29	72.0144		48.6445	181.586
39.005	163.598		24.4109	282.578		16.7371	148.737		29.5897	56.9516		58.9366	128.815		29.454	84.4577
42.512	71.4996		15.5418	63.757		19.2051	369.705		24.4868	117.93		52.626	119.29		38.4783	71.8632
28.9986	30.5461		48.2663	273.266		35.82	90.9545		25.0558	122.782		26.6506	107.165		47.4177	204.675
33.7092	28.3491		50.089	94.9927		29.178	213.188		30.964	88.9263		19.0111	70.3754		44.3804	101.004
25.6063	56.8259		21.174	80.199		27.1519	99.434		32.9474	130.076		17.8025	59.3146		29.7442	88.7595
21.7189	41.9438		21.2845	127.926		13.248	65.1147		56.7661	411.466		30.5328	108.597		27.2693	89.5651
46.6797	148.215		28.6548	101.051		24.0396	110.969		36.8034	111.875		85.92	83.0925		35.5167	52.6852
31.6411	100.605		36.0193	195.514		31.3247	122.548		50.4612	306.057		62.7003	149.978		43.1052	122.41
57.4113	31.9256		71.9764	17.0082		79.7429	9.67829		28.7151	99.8308		50.7497	253.834		79.824	15.3477
44.0415	84.2226		24.09	400.533		36.187	116.816		35.1107	25.7138		51.1478	345.71		51.0457	131.287
43.82	17.2657		13.6431	31.6642		31.6552	180.673		25.2536	61.5226		32.5877	127.349		36.0639	234.838
47.322	38.7093		13.7888	223.193		42.6504	239.963		27.4881	147.77		25.6294	74.8401		42.2246	128.188
26.6388	142.038		37.1035	149.883		24.8541	103.433		20.9226	123.44		50.2653	26.4016		30.909	282.544
56.0164	251.741		37.8126	93.7095		21.0208	66.9659		27.7479	89.3915		37.3037	180.293		38.7905	110.547
50.5337	38.8488		30.4782	53.3653		25.6302	100.778		57.4467	15.0569		33.3814	257.907		65.8692	26.6886
50.1017	166.029		31.7875	13.4023		31.6326	191.795		48.1308	285.851		47.6103	64.7354		39.3377	91.5342
38.0844	96.2368		22.4533	56.7216		29.3889	60.1215		56.5662	167.843		60.7636	27.4865		12.8079	116.328
64.5844	36.6223		30.5821	88.2648		30.1738	51.4217		47.8031	306.479		17.3123	154.125		10.36	57.2659
71.085	33.4349		38.285	7.5994		42.6515	87.6372		54.345	15.8901		49.0733	8.01776		50.1804	117.816
39.9726	153.6		49.4664	77.8391		60.271	228.157		46.3392	121.147		45.0486	51.3057		45.0674	227.723
36.2729	446.007		45.3217	402.217		23.4153	102.566		44.7484	184.666		44.22	7.87236		39.8925	108.222
27.0093	308.664		27.7107	101.547		19.2238	121.721		19.8724	78.3507		43.6243	28.6046		69.1338	141.02
22.7176	76.0084		25.5947	161.014		30.6737	60.2282		34.809	54.454		35.5521	77.0964		36.023	114.868
97.7493	85.4402		29.7862	149.099		26.4292	53.0863		21.4816	57.612		33.8333	132.735		37.8835	186.1
73.0768	61.3634		19.2063	106.896		112.664	22.6797		41.6887	169.542		49.1	75.9142		24.0857	63.5686
57.0515	242.695		15.6829	184.508		50.1807	265.645		47.9733	82.9229		24.265	51.1368		36.0368	530.934
29.3904	54.4834		42.6553	87.0857		77.6463	73.5845		43.8052	53.2258		23.7126	59.7479		35.872	80.8439
36.3407	92.2803		46.4556	24.3343		44.3605	148.349		26.991	232.1		35.9562	47.8432		36.6035	85.2869
26.5923	88.7554		41.103	51.9994		51.6191	60.8754		109.526	130.255		27.2567	20.0444		55.0241	239.159
66.3318	34.7063		54.8236	20.4473		66.7253	61.1079		78.4016	150.691		44.2382	360.963		71.8974	273.997
40.8229	76.0782		31.02	103.588		33.3713	308.532		96.5847	97.2407		24.3161	81.567		14.4142	120.4
37.943	187.912		22.1235	99.1833		26.2876	104.628		26.3487	32.9109		26.2137	126.132		25.2811	106.198
28.5207	93.5346		24.5046	123.912		32.7209	93.8588		23.603	103.85		28.4852	78.4463		65.5676	136.699
31.8148	122.774		37.1148	90.2228		43.0239	157.769		28.415	57.5234		35.774	204.287		24.3621	59.7029
51.5469	72.5138		22.6477	79.6253		33.1552	268.248		21.0658	49.0813		44.8653	91.2138		65.7194	372.116
44.6145	52.536		32.5327	115.391		79.7661	199.132		26.3958	118.042		33.774	179.981		27.6255	88.4744
50.9519	278.679		29.0997	186.826		41.7015	226.043		23.5544	95.5808		35.164	152.878		15.982	62.2437
26.842	73.5774		24.175	21.986		23.36	58.7448		28.5586	113.173		68.8133	29.3198		27.1612	127.478
35.84	191.698		34.4114	34.4449		30.7128	153.837		25.4651	182.825		25.1952	139.49		27.054	192.593
26.801	65.7024		25.2441	303.586		29.9116	82.8069		45.452	8.84508		24.844	94.3293		38.4065	102.452
27.3897	84.888		22.032	41.3446		23.9973	61.5167		28.8111	256.915		62.1098	145.411		12.7481	53.6306
56.7072	62.7665		19.271	76.5284		17.4755	141.561		30.6796	134.157		32.3071	127.521		19.1609	40.3737
25.8487	79.8829		60.1344	35.0175		25.5934	145.526		25.7145	123.715		44.1206	344.083		21.8536	115.699
33.6819	67.8601		56.035	18.8103		37.2852	84.1825		32.2679	75.5973		50.7191	412.235		15.1068	91.7011
48.8032	145.236		26.56	15.4892		31.31	65.216		32.4089	199.037		55.3173	50.217		18.7777	181.541
27.0073	18.3839		16.7473	313.818		35.4595	82.52		32.0924	88.3486		24.6254	71.6332		47.7704	220.626
24.2142	71.8644		18.5759	91.7921		14.684	37.65		25.4959	250.382		37.6206	188.362		39.01	128.017
18.3871	106.907		27.7067	33.034		25.6444	64.9655		47.392	43.4309		40.9827	102.301		49.139	112.345
31.1119	124.749		21.1929	66.3057		56.0974	181.187		44.1708	35.9909		54.604	189.826		48.9411	218.741
49.1131	61.9332		30.5836	203.863		40.0798	262.802		44.1676	51.197		34.5448	153.239		77.993	192.674
24.6473	205.231		27.2657	30.9295		39.8362	116.223		15.503	46.328		62.3971	11.0539		55.5586	108.008
20.7678	53.5087		49.4867	12.569		17.6135	90.9915		29.2736	99.5244		29.4869	195.071		30.4551	158.565
37.0376	77.7638		20.9218	188.034		10.386	51.9973		23.4743	73.1522		21.4418	42.4531		21.6361	77.5914
56.8216	55.0023		44.0927	20.8717		20.0175	46.1677		33.421	60.8053		43.2932	109.203		33.9738	84.1826
27.9045	55.2519		29.2673	120.074		30.7059	85.5246		31.3048	51.8461		26.5778	96.2951		51.291	33.4702
21.2288	108.104		53.4844	103.978		30.7972	187.101		29.4896	63.9083		28.4706	77.0451		56.7906	38.1375
38.3286	11.0539		44.108	24.1948		28.3389	100.261		40.8187	83.7207		33.5733	21.3296		42.829	184.805
76.8467	122.962		30.7811	621.331		50.4415	105.44		50.1424	120.397		54.3554	131.485		50.9483	115.235
34.349	142.345		18.6353	46.0333		28.771	62.8381		84.564	5.66941		68.516	18.099		34.358	115.387
54.17	62.8137		24.4947	33.4487		43.5647	116.849		44.9888	380.461		31.6191	140.529		50.5986	197.109
48.4517	98.2955		31.3683	84.0312		58.8986	553.054		43.2236	186.956		67.6691	141.698		21.635	122.888
28.0113	106.891		14.5683	113.899		58.3276	81.6771		59.3142	123.774		79.2151	98.2076		51.6664	239.533
36.1676	236.15		38.4148	118.702		45.9657	69.1722		65.3024	74.2174		28.747	88.5314		31.432	103.884
28.0688	217.108		10.5892	63.3382		46.0033	90.2622		54.1395	175.801		64.1636	115.64		73.2433	68.9997
38.0947	491.362		19.743	254.903		37.487	116.804		80.8836	20.5988		20.0884	81.567		53.7592	59.882
54.4327	528.817		16.9607	131.36		31.0343	151.952		49.2996	270.782		22.3283	49.0236		57.4616	170.582
32.632	5.66941		14.844	261.269		56.401	76.9921		20.2963	57.5234		40.2485	91.4406		40.7772	92.0566
23.0912	208.387		36.8563	117.454		38.2735	418.668		83.8909	28.2515		46.995	12.7145		34.26	119.349
26.605	104.934		40.4984	108.194		36.6808	222.809		78.4	25.8494		31.4182	249.997		40.744	6.35723
44.2926	221.606		31.2426	115.291		37.2104	43.5494		86.5853	94.7891		60.6951	96.0373		27.5344	67.9092
86.2	43.009		26.5417	101.089		41.1859	49.9007		69.0757	102.641		30.9482	316.522		26.935	87.5586
60.1933	15.0569		34.98	94.1457		33.44	113.064		53.395	10.7925		54.2846	230.404		32.0415	27.9423
29.38	111.388		40.7453	235.07		19.9573	50.4342		39.2848	110.401		47.0714	65.9382		38.1811	112.064
49.996	9.27741		55.5438	75.4139		20.4667	77.5893		30.132	13.2843		25.2283	48.9465		16.8685	152.448
32.4557	62.9147		25.9818	128.96		31.4405	123.768		24.5977	587.209		51.22	21.8444		66.9975	275.404
60.1333	34.0566		37.8349	300.431		55.6528	68.3561		82.8486	171.403		40.1691	98.8418		52.3695	105.534
43.8383	63.5919		16.1289	40.5408		30.8281	81.2342		78.0421	168.528		58.6828	40.9161		111.599	83.9742
28.7158	92.2415		21.22	167.275		25.6152	163.1		45.4046	165.095		36.8124	85.0362		20.7733	57.828
39.88	104.11		17.112	12.4531		31.6161	113.087		33.883	178.183		28.4309	256.753		64.3017	107.791
24.2344	209.413		58.4101	238.535		35.017	90.688		43.7082	51.769		44.546	61.5324		100.013	390.683
30.097	88.9396		39.3277	119.162		48.3044	38.1983		16.1438	52.7142		19.858	134.777		88.5508	214.534
36.82	40.9122		38.4213	306.806		41.9819	112.889		30.0511	90.5299		40.4417	59.1712		64.5566	117.969
32.1289	146.252		31.8721	105.128		19.8516	82.3097		29.1627	304.555		34.0771	81.7819		22.8827	224.449
39.7237	212.412		33.5211	95.7281		37.0556	64.5352		37.3873	215.905		40.7234	83.143		52.0828	139.267
44.9621	80.4468		31.4292	89.9667		31.9153	102.26		61.3877	115.957		36.0594	159.956		54.1259	65.2525
38.4442	158.846		29.8903	117.011		56.7058	263.324		54.7075	29.7951		31.3182	26.5432		21.327	69.6013
30.7826	39.8274		22.46	15.7925		41.9027	96.9108		49.1328	99.475		21.0969	131.672		58.7878	78.2703
30.9064	137.322		17.5318	149.521		48.2345	64.9969		12.8572	110.798		54.7263	179.916		52.456	6.35723
23.8038	50.17		23.8662	105.813		53.8871	59.9819		28.0144	129.56		134.515	112.097		60.6497	72.1266
39.8997	223.865		27.837	66.3411		32.9522	106.833		11.98	73.2388		59.5318	197.624		35.4294	270.087
88.32	39.2811		21.487	67.6537		55.3119	77.9628		23.5946	68.2698		42.9383	43.1799		24.9031	34.9815
54.922	32.358		48.81	133.802		51.3219	224.859		34.904	13.1409		72.97	10.7925		22.1364	138.426
34.7482	222.91		39.3123	95.2835		28.0856	108.346		27.5024	341.453		18.8743	44.7449		24.3475	110.156
26.5194	84.6855		69.4034	111.836		14.8243	98.4083		27.996	16.3166		30.7696	293.474		31.6092	240.138
22.8072	112.84		35.8081	84.1787		17.4818	73.042		33.3868	110.147		44.4702	118.742		33.2835	71.1812
40.105	186.102		42.653	203.291		23.7167	33.8672		38.3405	128.509		33.4111	126.374		30.4874	112.01
13.6887	45.3573		24.2034	78.5427		16.8909	75.8878		52.5643	160.925		29.8163	63.1596		18.8038	70.0146
39.2747	210.916		43.0002	394.629		32.652	36.6164		43.7977	240.003		19.5876	95.659		26.7162	94.4669
27.6648	68.9075		33.5817	17.2931		19.0818	190.495		40.5145	90.8482		23.0757	69.5442		31.018	208.774
41.2327	96.0173		30.6313	277.444		31.395	15.8901		43.565	120.903		22.6353	60.4122		11.0314	65.9383
50.48	127.215		41.5961	251.416		57.0832	34.1286		40.2772	232.123		20.7479	113.948		45.3818	245.852
43.2487	240.701		33.246	107.418		55.0791	369.096		26.973	90.0884		28.1422	165.286		20.4263	69.835
106.572	13.1234		44.9903	71.3662		14.4464	169.328		49.19	80.7358		27.828	66.0857		39.2423	165.072
52.9704	110.849		29.0067	200.613		23.3839	142.272		62.5737	87.7788		39.0243	38.3084		45.732	22.1118
28.7518	74.0196		46.0564	80.7729		32.4047	74.3765		25.8742	90.7001		19.2568	79.5407		19.8832	238.996
39.9768	139.672		38.8583	110.361		24.0015	103.971		29.9091	269.493		18.049	91.0153		26.8952	280.169
50.9456	120.852		31.8568	172.468		15.6848	80.3917		32.5349	131.348		27.3767	190.563		76.8837	53.6306
41.8316	135.803		30.0982	61.1059		27.6483	223.864		42.6521	276.754		32.5924	90.1424		40.3077	111.038
29.8274	70.2652		20.1588	190.647		23.9667	67.1133		71.3253	65.9147		36.3178	102.917		53.2655	406.661
22.3313	274.286		24.9834	126.166		23.6873	254.335		21.0852	56.4368		28.2956	71.7236		14.9424	52.5419
46.765	22.8172		25.1333	164.86		52.8136	108.134		47.7842	198.225		37.4963	99.3418		21.5522	182.22
55.4683	94.2094		19.9729	164.979		35.5096	128.626		24.0067	21.0611		69.1882	30.8075		22.8363	51.5671
33.2938	69.5869		38.38	16.6073		25.0969	90.0444		52.302	107.312		39.9912	125.998		44.5556	135.543
43.3707	185.623		39.4159	126.826		29.7364	20.6162		56.5739	137.915		18.5713	41.4859		27.88	40.4708
55.4716	365.238		29.8238	121.486		31.0657	108.173		60.1083	125.458		33.6379	93.7999		36.5697	120.195
32.7463	215.831		39.8277	247.397		58.0375	14.375		30.8655	252.031		73.2894	28.3471		27.7794	144.265
26.46	15.8901		27.0547	239.923		35.5117	61.889		37.9442	100.308		65.4942	278.309		62.1267	16.1661
65.1383	49.5057		21.3373	134.28		19.2004	108.285		43.5325	10.651		18.4818	81.5434		87.1123	26.944
28.0282	129.846		38.254	105.422		16.9256	382.722		23.5516	63.4483		56.0486	108.719		56.2008	171.492
34.6262	66.229		28.1098	171.283		14.5664	195.62		21.2518	166.491		20.5543	90.015		49.7434	159.278
27.748	177.622		38.194	23.7625		36.1471	34.7004		29.9004	125.416		45.1747	30.0096		56.04	10.7925
34.1665	84.9293		55.5319	65.6827		23.695	196.105		28.9432	66.4736		21.9906	114.904		52.3679	77.727
23.533	53.43		29.2516	104.702		34.2291	73.6984		24.478	39.2556		21.2509	180.472		42.9375	115.541
37.8364	86.4824		42.1586	196.872		20.2714	45.8997		16.475	48.6763		30.7266	440.023		50.1405	189.337
37.3975	197.072		21.1818	89.2645		14.6645	155.301		74.4627	34.553		43.1576	100.692		27.9737	65.0443
26.3251	192.761		44.171	172.643		14.5708	114.733		39.6562	102.761		24.5102	216.075		41.315	386.087
37.67	22.1314		20.9141	97.5377		26.0339	56.8612		58.7427	94.9889		28.2349	206.161		64.0033	193.157
41.5492	103.909		36.9082	48.6725		19.1929	72.768		52.3603	162.699		41.0478	265.462		35.3056	171.596
39.9732	250.559		26.6259	139.682		32.6858	115.488		41.0853	140.527		49.9833	80.4371		32.8235	119.541
13.5528	101.537		28.4556	71.8572		23.8622	275.976		51.7021	310.902		35.6674	212.581		36.4613	95.6227
21.3547	68.2569		28.6894	210.136		50.7499	301.92		33.8436	148.266		36.518	88.0696		42.3063	209.128
50.9615	262.262		28.0451	111.972		32.9397	156.097		53.8848	243.383		23.3968	175.875		51.6067	44.0997
33.6783	298.666		85.2714	29.6409		18.8857	44.2224		76.8782	215.183		48.0378	16.8628		47.57	28.2037
37.7966	80.4468		38.0012	123.504		13.5115	133.374		42.8877	104.16		28.3	87.6138		51.5714	244.459
72.9376	347.341		45.4778	99.1839		19.6983	94.8336		38.6721	173.902		40.3354	62.6172		35.4035	84.9174
94.7748	183.798		32.04	16.7174		33.9097	217.762		107.076	34.7043		55.9745	422.954		26.7931	78.9317
70.1651	143.732		23.8221	81.7249		41.7497	125.233		19.3224	83.5418		33.3642	119.319		21.5675	157.039
52.4695	147.252		18.5293	78.1706		31.5989	84.0706		17.6409	101.862		81.0546	60.5537		25.8867	73.2994
35.5575	15.2023		28.5114	109.205		37.7318	345.219		73.6664	143.257		46.4833	233.743		17.4769	74.1582
25.8494	182.76		55.892	18.5234		51.9785	70.3991		46.2361	321.625		97.8261	34.0165		18.7522	129.925
49.4588	109.579		33.9948	61.3575		23.506	60.3848		22.3055	40.2577		16.6874	33.4408		39.0604	219.418
21.1384	153.917		30.8893	187.623		28.1123	23.902		29.1519	156.652		31.359	102.749		37.2721	196.042
26.9948	150.545		26.9053	195.474		21.4998	244.392		34.3405	137.876		33.1464	151.778		24.9566	145.608
27.1044	143.675		43.1987	320.997		21.2342	57.5214		61.5175	133.849		40.4973	314.834		27.2846	411.354
18.68	138.463		23.0632	61.3024		32.4255	115		86.7484	63.9356		43.9567	117.281		21.5691	73.6632
82.9021	115.749		21.47	39.4835		21.507	75.4908		48.9133	8.70557		44.0081	170.811		23.5815	71.2303
31.51	51.2704		18.66	62.786		20.2387	134.219		41.0165	56.3502		23.5174	391.053		40.8977	214.734
38.5858	125.423		18.8186	70.9218		28.0313	75.4711		38.25	98.3403		26.6066	297.272		45.8077	28.7441
29.425	16.5779		34.3192	86.7922		34.1911	16.6073		50.294	21.7069		57.1716	128.05		25.229	145.302
33.8462	76.4714		33.1953	92.2553		37.412	47.5838		40.0575	83.0454		20.2441	144.432		24.9839	79.256
35.4823	105.088		17.7652	82.695		33.1592	54.287		44.2916	36.7933		31.4366	87.7847		15.07	37.5892
27.185	112.704		95.916	8.58959		51.8156	22.1019		36.4049	195.658		22.26	8.01776		26.7452	93.8493
55.0699	165.65		52.8112	192.808		31.8667	212.583		36.6784	65.6769		23.3669	135.353		52.8246	102.489
57.2689	15.7506		82.0107	21.5869		28.4687	262.711		41.5838	163.963		43.9129	364.484		72.2043	206.204
42.5843	93.0218		30.0233	42.8046		46.6783	65.1784		19.5665	118.164		45.3756	13.6872		58.4713	53.778
25.4713	127.074		26.9372	108.13		22.6952	47.4334		55.9116	141.318		63.0917	19.0658		39.0933	72.1815
19.3591	201.588		30.1454	315.121		29.4822	17.4111		92.9933	59.184		57.1945	16.3204		32.4618	37.5361
35.3062	47.5524		65.82	16.8628		28	15.4892		109.874	29.6087		46.4056	169.786		19.99	94.3462
14.2383	60.1528		50.6243	109.776		28.5745	334.743		96.6371	19.8931		58.3986	104.487		36.6498	129.676
25.7035	275.275		27.2038	194.346		26.82	64.989		68.8923	326.745		77.8838	53.7427		31.6035	307.027
29.6959	148.16		33.868	182.186		35.2491	31.6957		54.1795	180.659		87.38	29.7227		43.7478	41.8614
42.5976	94.97		30.4852	83.7855		23.1294	135.747		54.0267	78.6135		18.1942	65.1365		19.6006	75.7207
69.6218	200.383		29.6214	423.52		22.2558	48.2422		18.3141	366.561		36.302	115.367		30.822	216.307
30.758	80.775		32.276	151.546		29.0219	66.113		29.7307	106.314		44.1766	159.858		52.3522	122.57
46.7911	86.3796		28.9331	71.2911		35.1859	114.493		44.2119	215.424		50.9871	111.832		57.6141	66.2546
39.57	10.7925		30.2439	75.3492		50.94	149.893		26.4018	109.057		49.4875	41.2051		61.4142	497.815
31.0421	140.455		19.9749	187.096		49.6383	65.2407		32.3866	254.75		42.0256	67.2273		40.0607	71.4623
26.8069	149.564		47.7444	59.5516		41.7711	110.032		47.352	176.566		27.9168	96.1819		60.6136	91.9299
34.0125	25.594		60.5327	20.1839		16.0989	112.611		58.9692	69.0058		33.3079	68.0232		39.2813	298.738
31.605	26.6187		39.0065	86.6939		27.4221	237.835		40.6911	86.4111		53.8892	261.644		32.3828	156.628
28.5465	91.5008		27.5343	113.952		31.492	211.722		45.8285	182.086		54.8	52.807		28.8634	245.188
22.509	130.321		45.6368	186.851		19.6207	68.4261		32.8724	273.334		69.8764	40.5132		48.4988	72.148
28.4258	95.3035		31.7612	150.696		24.4644	276.029		92.6655	43.6968		82.3034	168.121		45.5455	108.232
32.8855	72.319		35.4188	139.699		24.5188	114.493		53.3253	101.779		42.284	63.8953		51.3468	83.7361
28.7283	187.49		24.4442	121.589		27.32	52.9153		41.5823	122.865		50.0923	129.754		51.5906	208.853
52.9188	112.137		28.7791	199.18		30.5064	108.224		35.0526	93.0238		51.2454	260.286		17.54	41.9144
57.9117	45.5789		52.8235	32.8983		45.2362	98.4649		32.7987	93.7449		22.5345	76.4957		37.7212	158.905
31.292	179.784		22.5472	149.463		31.3867	206.233		45.6938	131.509		91.8367	7.32995		14.3461	68.0291
54.08	22.5323		72.6969	69.7335		68.132	16.7233		43.5343	136.486		40.12	105.067		61.2396	87.3895
63.3258	268.296		31.4378	223.283		57.2987	96.7111		61.4233	9.39339		47.4529	96.5785		30.197	474.274
89.8592	52.9997		22.1405	90.9877		38.1811	51.5081		71.4848	46.1493		81.5228	75.8858		45.5162	103.441
91.372	26.6652		33.6021	200.059		43.654	107.534		46.4778	157.235		38.0127	92.726		43.3591	263.078
18.4015	60.2453		30.8491	99.7857		78.92	8.58958		55.6415	211.431		83.9343	13.5418		76.6821	171.254
21.2302	122.662		58.5486	59.4179		75.5311	16.8628		52.2348	182.546		61.3941	51.5868		117.499	45.9291
26.3869	336.366		64.3578	188.398		29.6376	81.2453		28.4809	81.0598		26.6138	106.617		22.8674	120.453
38.7731	161.751		31.6225	69.1218		33.881	258.324		12.1632	47.7312		39.227	107.347		21.0398	276.969
40.2564	198.558		32.9811	155.761		17.8481	55.6074		35.2507	354.171		27.3583	206.14		19.9939	102.187
82.3727	52.652		28.9593	208.053		23.1597	147.802		32.04	94.1123		46.1086	26.9381		33.9914	29.0194
43.8522	187.655		32.0886	65.0146		26.5323	98.534		26.1883	121.394		28.5412	189.15		26.5347	92.0511
83.6429	112.508		30.1008	61.552		20.3324	90.6998		32.262	72.4861		33.8683	344.239		55.475	7.59941
77.63	7.87236		41.2236	14.9174		56.9267	14.7839		28.552	9.96522		69.9969	349.904		52.4988	69.7095
39.1067	184.636		42.6532	139.962		69.5168	133.189		31.0926	94.1713		39.8074	87.9516		39.0455	238.664
45.74	60.7554		48.9228	329.19		57.4867	94.5702		21.2595	78.9729		45.8161	159.938		45.9337	104.253
22.7792	76.3534		45	223.755		29.6754	205.521		41.0716	146.088		46.3046	98.7314		77.1143	26.7267
40.0712	33.4702		51.0438	474.595		20.8375	59.6084		26.3206	73.9756		68.8176	91.6305		80.1143	11.0539
20.3106	283.655		31.8765	180.881		58.3483	138.933		36.264	6.35722		21.699	142.16		38.525	54.6229
31.9671	169.068		36.0944	148.461		61.1444	113.591		33.6171	110.813		61.2312	49.8851		42.1467	190.207
26.0009	201.647		27.8679	157.787		55.7455	20.1839		89.68	17.0082		37.1064	164.386		50.7495	125.932
51.8014	105.534		36.4915	281.089		43.7498	97.0522		35.9084	113.092		90.7767	15.7447		19.785	64.8876
59.1388	129.994		34.4181	62.0394		51.568	70.116		24.7495	84.2335		101.72	8.70557		55.0089	243.378
30.852	6.35722		24.3471	317.12		66.2667	11.8812		11.5309	90.5359		25.5776	83.4005		89.0386	36.7933
46.6214	27.3979		72.0176	103.193		68.0273	131.754		30.1043	63.3638		35.0384	154.591		60.2982	47.1338
69.9544	77.8195		31.2469	225.251		33.7491	67.8895		20.7243	102.559		34.9867	34.8223		45.8693	205.077
35.8869	113.095		37.2256	92.7592		34.6709	136.133		20.1302	116.927		29.4837	182.349		64.5435	157.41
29.0978	89.7517		34.0118	67.5766		42.9724	88.1776		23.3284	191.916		19.9725	90.5652		77.9814	165.089
33.4707	277.242		33.7058	68.7091		32.6469	162.191		57.7438	150.722		34.0261	275.084		35.187	198.984
56.8061	136.976		70.72	65.7336		12.764	51.4473		18.3714	97.7111		34.3888	175.841		39.952	6.35723
34.6836	73.8479		58.9972	186.229		44.0189	200.571		19.62	65.3919		16.4085	71.9342		19.1084	131.599
64.08	23.2142		34.7051	293.908		57.0457	20.5809		33.4848	101.882		43.7792	188.741		25.7387	298.908
91.3516	148.677		35.4168	64.0088		40.0822	84.9092		37.8535	85.0963		20.0513	173.813		34.4379	73.0751
47.1973	196.091		45.5985	80.1951		31.7244	134.18		51.5943	200.762		25.7242	58.4864		38.9492	162.542
40.9269	126.242		21.4316	86.1338		57.6991	104.947		23.5215	87.6431		26.9486	63.4757		59.8124	81.6168
51.9531	150.919		23.76	47.8431		33.517	98.4779		40.5854	138.972		37.2407	113.84		31.0952	104.588
20.5112	329.106		49.7962	74.1013		43.9175	17.9139		66.6862	108.568		19.83	96.7752		17.2703	279.871
33.37	31.3166		30.9589	79.6548		32.4782	148.936		33.5292	252.657		21.5912	76.9812		47.8855	149.606
62.5633	12.3136		33.9371	14.9174		25.6279	167.51		51.8592	169.117		79.8873	74.7167		54.9084	37.3043
28.2907	68.827		48.8903	61.2238		37.8244	91.988		47.2096	337.418		49.8821	126.099		27.3045	280.557
25.524	6.35723		48.3524	196.155		22.0018	140.841		15.3728	125.059		47.855	102.009		37.3188	115.116
28.2705	150.462		41.2737	156.963		25.4127	205.143		46.1032	50.6199		40.2149	114.184		29.825	76.4439
34.6629	155.712		30.874	89.2645		24.121	270.619		38.595	147.609		34.6629	13.5418		50.7124	67.7148
27.15	164.806		29.4579	208.941		31.82	66.5159		39.0849	237.359		40.2029	12.5985		48.5395	99.134
36.0913	48.7884		38.18	10.651		29.5637	109.283		54.8138	51.7125		22.9295	159.654		54.5433	87.6412
23.8531	164.274		24.823	264.297		24.6191	97.1995		31.1141	56.1695		37.1807	130.589		18.3573	119.95
40.8979	166.291		30.0185	54.0549		28.6911	25.2776		49.5328	179.777		32.4884	154.259		21.6928	101.211
26.4783	162.46		35.3019	122.864		39.885	29.1744		20.3732	89.1563		25.3292	72.1521		20.5533	101.641
31.4095	187.901		28.9295	38.9706		40.5575	79.3443		34.394	45.6069		41.0645	129.448		45.3427	34.3054
47.2424	91.2767		38.2319	354.321		30.2261	75.0976		20.1097	63.0475		23.2352	65.9421		33.3427	170.281
21.6088	148.043		32.2417	362.468		26.7002	238.798		33.375	88.6578		26.9678	248.451		32.4067	79.4918
37.1524	96.7516		35.3062	147.994		19.9081	72.6353		57.5428	75.1311		33.6471	46.3681		37.2665	77.7054
28.9925	114.888		12.2722	40.3737		12.5022	104.697		51.4347	81.5376		51.8343	78.7852		41.2686	9.67829
29.3142	62.2163		29.1716	136.997		25.1262	75.6656		29.1607	71.1406		40.0069	148.608		16.0224	170.856
53.9389	36.5357		23.5791	98.3043		81.58	50.7962		35.3132	132.353		44.4082	243.095		32.9613	66.8023
42.6248	41.321		48.1858	59.294		98.2692	24.4562		41.394	36.3559		75.1079	43.4099		24.5227	75.9211
30.4843	111.806		35.9958	35.5336		33.2353	54.7887		26.9757	79.2756		41.7032	102.196		33.3929	158.686
32.7183	56.7788		27.8084	185.688		26.5246	34.5844		53.9148	149.014		56.8105	192.661		37.1794	86.7843
28.1807	63.8592		38.7905	279.273		20.7469	157.552		27.38	113.294		26.1931	54.8882		48.2874	179.782
23.2789	70.5208		44.682	116.847		20.6086	88.8103		38.9184	98.8621		38.3675	150.256		26.6	148.129
39.4047	261.123		44.4287	60.1293		18.8687	127.899		38.1715	237.271		37.7993	122.196		53.2079	108.116
38.83	27.1976		33.696	160.314		25.7462	58.0638		67.554	58.062		49.0281	127.629		81.19	28.7735
47.875	18.6687		36.1365	105.333		27.4718	217.462		67.0771	48.7787		30.2642	67.803		55.4706	42.4333
30.863	104.71		39.49	8.01775		26.3841	182.416		43.6779	94.6438		27.4646	229.83		23.8863	105.94
25.7987	116.296		24.7254	68.9685		59.22	22.1078		67.8792	149.716		21.66	158.924		59.7269	107.9
27.2583	102.495		22.6799	428.093		37.0562	195.329		71.9967	14.8014		20.0044	18.2385		26.0178	180.576
47.535	134.22		29.0049	64.7059		28.5618	394.44		18.5587	42.0245		39.3473	73.2623		35.218	208.855
24.2728	85.9231		38.58	20.8091		22.778	78.9337		27.8941	75.9014		33.8122	192.389		31.0553	39.2576
32.4159	309.269		61.9622	34.726		20.0369	235.448		19.8449	170.489		19.0281	97.1663		21.3914	62.3272
56.0128	186.175		43.3966	150.431		62.4511	24.3168		42.3996	127.867		51.9097	66.3686		18.4674	95.7672
29.9776	119.298		26.6624	84.2296		25.7579	174.651		20.0149	115.933		28.7394	84.3896		31.4667	30.6954
50.86	8.84507		31.1672	101.197		31.1665	258.995		55.2156	20.2153		75.3327	80.7632		30.2667	74.072
25.5614	86.4365		37.895	121.591		30.6351	181.056		37.387	77.378		46.5567	40.6626		20.4769	150.032
27.3836	123.353		27.7113	124.776		74.6686	10.3661		35.785	31.5851		21.8411	195.495		40.1815	77.5659
20.222	128.178		58.4933	8.70556		35.8193	239.998		36.7656	127.893		52.244	38.7093		28.0904	181.781
28.0848	69.5757		57.1409	40.3736		50.2259	138.744		28.4486	112.888		41.4261	92.2553		47.3015	238.342
16.3962	128.437		18.3206	76.217		20.796	41.8536		44.6894	144.454		30.3982	127.983		45.8805	108.748
28.0093	137.476		48.27	18.6708		35.1223	68.7149		16.1561	98.1447		36.68	39.2576		32.7452	101.446
30.9033	20.5371		42.6525	15.8901		33.9852	55.4856		22.5733	163.693		41.0642	89.0149		24.1196	223.045
37.066	31.4402		23.5378	73.6475		49.9826	271.545		23.8673	304.614		32.6327	72.1854		14.0987	100.149
28.3441	179.594		32.8424	89.3077		31.2926	111.205		38.2449	218.47		46.4332	128.746		16.7829	14.9174
28.0333	258.261		34.7814	116.077		25.6091	37.7655		23.0557	80.0362		39.9724	256.284		13.7219	91.2804
74.788	9.94776		30.9496	61.5264		33.9372	95.7741		16.3047	530.109		50.76	11.8932		36.0883	108.259
16.6585	54.6307		40.0749	189.648		39.6133	89.0993		24.2496	48.2775		38.5556	116.285		54.3667	92.3486
32.2078	143.912		48.6571	29.0677		27.2254	184.723		46.3692	98.1171		36.1623	104.987		58.8483	43.5514
14.7582	81.0049		46.3739	227.792		35.1894	155.721		40.2065	129.71		82.9725	10.651		42.367	172.162
71.3356	14.375		30.9205	171.045		29.5069	84.8645		49.5307	27.9109		56.8909	250.297		39.6529	117.995
31.1232	87.2457		43.8293	149.38		77.78	13.2863		51.1036	37.2545		34.6812	96.8105		40.3383	175.936
31.8618	116.868		50.9978	141.297		56.4161	226.357		61.5053	37.595		10.54	84.2296		33.6112	151.787
47.1815	119.406		34.7203	316.712		86.0484	105.497		68.68	53.8881		21.4684	77.4127		24.6042	97.7164
43.302	43.7203		43.7933	21.5851		13.9734	149.266		25.9335	159.213		17.4075	58.9265		33.2478	275.49
38.9348	151.431		41.6084	149.522		26.1278	201.861		20.4256	66.8303		23.2481	96.6884		20.9087	117.222
52.5037	91.6835		48.7587	86.3613		49.4514	27.2289		85.1156	76.998		38.18	8.01776		62.9885	101.415
35.0888	81.059		32.9816	165.213		33.3987	99.8867		84.1633	11.8812		32.8648	126.61		21.6791	129.013
24.6159	87.8377		40.936	6.35722		34.4795	97.63		35.5573	199.992		29.7441	104.067		71.6556	43.6615
62.608	30.2651		34.2351	190.288		43.2248	69.6895		22.653	190.994		29.8048	144.363		55.3426	127.192
72.2908	145.268		31.5189	66.3463		74.7965	104.742		89.4571	181.056		37.497	83.8012		89.7813	33.6176
43.0971	265.496		35.7226	151.693		44.878	78.9816		42.2926	244.601		38.5507	127.494		70.4279	89.8285
62.1947	49.1874		35.4122	132.926		54.984	34.042		88.078	223.699		40.0621	246.664		72.9333	124.366
33.6364	199.129		20.4968	66.3685		27.9551	115.127		38.554	193.888		88.64	136.412		57.8787	498.8
29.28	8.30267		16.1673	120.113		30.9112	97.0915		40.3582	104.239		45.0259	741.69		58.5645	127.796
25.7518	135.722		29.8304	62.6113		50.9224	46.9369		41.516	110.129		35.147	139.147		26.26	16.8189
23.0392	53.3986		41.0885	41.9162		20.0784	173.295		43.3889	169.667		51.6842	127.897		14.9925	44.3807
24.2183	29.7352		30.3043	86.1221		18.2151	100.881		43.5554	96.643		62.2741	200.792		25.4976	86.9711
15.9942	54.3204		74.0302	250.182		35.075	127.974		25.7467	41.9458		87.7533	8.01776		28.7467	15.7447
26.3479	131.929		45.404	19.899		49.1459	191.189		25.0041	181.172		41.2095	140.37		26.2012	101.324
15.131	113.323		40.5686	211.677		25.5775	137.757		26.73	28.4034		91.26	15.7447		23.7151	145.321
38.2143	143.962		34.1443	377.849		29.8446	69.1344		33.1649	207.14		77.957	75.3257		68.8547	285.264
33.9667	254.506		27.5707	94.2499		40.516	199.233		30.5023	82.076		43.7797	296.32		19.7657	72.9774
23.135	51.5965		33.676	43.8068		28.3339	58.06		37.6333	13.6872		69.5286	12.5985		11.1678	51.5397
27.2528	129.98		17.9137	170.204		21.0647	53.373		46.5507	41.1677		43.882	311.233		42.8137	121.913
34.1164	87.0249		17.8444	86.8373		48.2729	33.5882		18.8029	121.367		32.6311	144.905		30.4214	418.319
23.8848	89.4217		30.5514	282.426		32.5706	103.719		47.9306	128.184		23.1054	52.5713		31.1805	189.207
16.7131	60.0113		29.88	15.8901		47.0081	61.9314		29.0382	291.455		25.9304	62.792		50.7407	118.077
59.0589	32.9004		26.8555	181.908		41.5171	36.7697		48.7377	142.555		49.1366	127.98		42.5128	286.539
74.8988	244.588		24.9117	50.0246		21.7026	98.3982		80.4182	273.79		56.228	23.0747		25.5991	311.462
37.7792	86.624		25.5182	174.978		24.9668	127.641		55.6223	145.205		61.7692	21.0171		43.5118	30.4105
22.8316	148.461		20.9486	228.606		15.028	68.4594		46.4604	104.951		21.49	75.9564		15.6152	36.3648
29.5614	64.6756		21.2475	157.232		37.949	90.7087		17.507	121.925		36.1371	85.7213		39.1263	397.95
35.1523	46.617		22.2039	115.148		30.9038	66.0649		21.7732	131.895		40.9742	98.8954		32.261	622.764
26.9243	78.9964		25.07	32.7471		36.8316	87.9997		20.363	265.232		74.4733	24.5957		38.5049	212.074
52.097	59.0386		28.6611	199.146		25.3383	54.5054		31.7593	148.299		23.7886	72.5451		38.6179	338.68
46.9228	398.218		31.7496	114.418		48.6273	435.045		49.0458	70.9198		31.9113	141.808		22.2862	94.4189
28.0733	212.446		31.8862	74.1269		43.1622	136.827		50.2088	65.6748		32.0869	81.5943		23.8646	51.97
39.7558	43.6909		28.28	56.7137		52.1055	124.515		56.6265	187.283		31.0056	94.1634		48.5025	26.3957
33.0364	298.393		44.2833	8.01775		25.4247	143.748		24.4676	160.44		38.4451	200.282		44.1552	251.078
34.3191	132.995		65.8667	71.7824		28.6035	93.1056		23.0529	120.992		27.74	16.3166		43.437	192.935
31.881	287.073		61.0613	58.8125		14.0233	62.17		16.0343	301.042		63.2735	103.991		47.4715	274.796
30.8	55.4267		27.5992	135.282		116.244	39.9375		21.1875	45.7484		43.5013	42.8891		76.8928	67.5161
74.9325	20.2167		21.0635	107.283		64.6773	185.8		20.4123	41.1126		32.6267	7.80037		73.486	54.4853
27.6949	264.011		31.0395	232.691		108.303	63.319		58.4332	201.494		58.3392	40.3757		33.592	294.12
36.9697	259.484		27.9303	63.4562		44.9439	207.993		46.8082	64.7118		101.766	39.6761		21.2416	104.909
37.8383	150.624		41.4025	172.691		25.7974	157.9		37.9905	83.2157		21.8181	103.398		28.1414	339.317
22.6007	104.679		28.615	167.081		55.602	39.0251		33.9946	136.956		44.2433	106.605		23.0897	230.287
43.416	33.8731		18.898	226.733		35.8973	245.216		15.2606	65.3978		32.6265	66.1131		53.9848	97.1781
68.1138	67.6932		43.5103	87.8838		45.235	27.7713		39.413	34.4214		36.9267	114.638		19.1585	225.045
28.9912	471.639		31.8194	83.6227		34.3216	95.6226		32.3291	22.9352		50.7042	106.573		27.8112	266.282
34.6276	72.2538		47.5439	57.6629		44.7742	396.78		23.8538	60.0715		29.7826	63.5546		55.382	23.7786
33.2481	70.6072		38.4408	306.058		38.0477	91.092		39.2887	83.8086		56.0646	155.727		42.7641	100.611
37.0476	97.573		45.48	141.547		47.57	29.2924		48.3818	254.651		89.2781	80.1972		46.544	41.5851
58.8767	8.01776		117.936	18.2385		21.5735	284.957		28.552	20.5002		61.9216	109.71		53.2315	175.932
62.5375	19.7536		99.1124	60.2511		34.767	98.4083		25.3583	157.252		56.3195	88.1174		26.5711	187.625
15.6096	62.5012		32.8344	284.656		48.9219	291.314		18.4046	46.0962		37.2137	129.983		49.3426	66.7929
43.2005	107.106		49.404	9.53289		51.785	182.395		101.864	23.3655		55.7828	169.287		25.265	10.7925
25.5133	112.143		37.2099	154.301		21.5889	54.849		27.4716	156.257		61.4282	147.886		20.7733	20.5371
22.3514	142.71		29.4767	52.6592		28.8745	138.576		90.424	5.66941		33.2553	64.8495		31.6614	62.3676
47.1727	303.516		25.1285	191.781		32.4483	148.199		32.5928	157.661		40.9343	22.6777		46.5733	47.4443
92.0978	48.3855		45.6029	52.5853		26.0204	123.173		50.898	115.67		18.9061	108.971		30.3245	73.7299
32.2335	155.122		51.2853	64.813		32.7046	186.279		40.0473	87.7532		35.5072	77.0062		37.2971	103.478
28.4396	99.3887		28.0286	172.858		30.0171	321.37		36.1482	115.98		25.1371	14.2296		38.7447	85.8976
22.037	60.5499		35.2967	35.9345		40.2419	411.802		29.8632	216.478		58.8649	232.246		36.3181	90.6534
36.8865	209.351		18.3576	231.63		18.5475	86.2969		22.6107	46.2286		53.2415	332.353		82.41	34.7043
29.3074	78.1777		17.4514	213.175		63.8974	84.6618		20.5352	127.787		31.525	74.1328		53.5033	176.882
21.9875	118.1		26.8671	80.885		52.3817	118.509		35.0159	91.4456		40.2118	74.8954		58.0475	235.887
40.1774	107.293		15.7143	309.999		26.6733	91.9259		36.608	25.026		30.4505	35.2408		51.096	87.0819
31.2969	73.9472		22.3431	103.088		30.11	63.8748		50.6842	86.6564		30.6157	69.4965		74.9636	53.7427
47.92	22.2473		23.6593	68.3709		42.4317	158.152		36.3094	163.831		45.1895	220.833		30.9625	139.265
48.5414	285.452		30.8485	188.16		64.41	67.9604		34.2972	192.619		56.4077	175.78		45.5495	232.245
19.8313	78.6409		30.6	18.2385		46.3959	157.37		35.7935	318.339		31.2438	93.0492		33.82	13.6193
8.0575	22.9293		33.5743	126.787		20.3068	62.2122		64.6416	106.517		29.2533	21.8465		35.5857	9.67829
37.6256	81.3921		72.3	14.1136		45.5941	85.1788		33.8892	338.259		31.7622	105.249		25.5377	123.21
16.71	166.703		48.7323	121.669		27.4981	79.5112		62.2067	8.01776		38.8288	96.1168		50.7313	43.4295
21.5996	193.861		25.4517	216.386		58.276	16.7233		50.4022	23.3215		26.36	80.6314		75.8182	26.7986
40.5922	129.55		41.1636	363.96		21.0427	46.4971		35.2863	74.2683		37.3484	105.805		56.1067	69.6896
32.4042	46.1867		30.6618	125.148		30.5048	103.488		33.4113	206.021		13.0986	39.1651		85.1721	69.9786
15.3754	84.6678		22.0072	375.591		22.7372	110.003		36.0856	211.69		40.4427	81.5376		54.8831	165.182
29.1869	61.5559		61.5327	137.416		42.1788	197.658		61.1766	373.836		29.8919	166.573		41.589	270.597
41.0887	197.3		42.9678	34.3034		61.2997	155.419		26.1425	15.2023		48.6975	51.8246		27.1569	86.4091
47.5743	174.445		35.2842	218.527		29.8509	229.615		27.7465	65.6533		49.732	6.35723		32.4086	23.2456
63.4114	32.8983		30.5065	96.5894		60.9067	50.0862		17.8803	308.353		34.0398	226.648		18.9276	79.4624
27.2287	60.2983		33.005	317.795		47.9805	177.278		31.7776	158.594		40.1541	98.866		45.2345	17.0082
12.4753	86.8119		24.1842	62.5012		65.6142	96.7555		36.6308	41.3681		37.2133	149.999		53.2454	223.452
20.0695	91.0171		60.7579	82.6321		37.5076	300.516		48.205	15.8901		55.0904	49.3897		45.8457	127.038
44.8112	95.9861		35.7307	148.044		28.6462	101.503		34.2567	172.677		26.7277	254.592		33.3921	95.6578
44.5556	17.2952		62.6962	47.2733		52.144	168.839		38.004	139.371		58.5507	27.7773		17.7	100.324
30.855	86.7021		28.6803	267.516		62.8431	152.305		26.7991	241.765		22.3843	84.6706		29.1009	47.9847
21.9392	64.1029		27.6771	28.3138		45.0273	152.393		43.8467	7.25077		24.32	74.7243		49.792	30.9529
19.3219	153.52		29.792	94.5722		19.1216	51.4217		45.56	13.1195		20.35	53.2867		37.7496	502.428
41.4556	43.406		19.302	24.1948		26.228	60.8465		50.1522	133.566		24.1218	224.267		55.0146	286.114
15.5039	132.674		18.126	307.883		36.6606	84.0312		47.7954	262.733		64.5576	67.3177		43.3397	176.556
26.3695	161.332		19.8445	144.359		28.4218	340.281		41.6665	130.245		43.8108	22.3927		30.3747	108.253
20.0222	125.157		18.9817	122.619		42.4423	79.4565		36.435	126.746		15.7989	87.3267		24.55	94.3147
59.607	157.582		32.516	300.491		33.8582	137.037		27.2246	387.653		27.707	89.7066		29.1842	72.5459
51.6074	47.3487		21.2678	176.008		23.4078	86.6315		31.96	12.4531		23.2554	71.4761		46.46	32.843
26.66	107.57		35.0947	77.729		21.3157	72.7219		23.1702	148.676		23.8075	57.9126		65.585	23.3777
29.7982	104.16		27.3919	269.656		17.9467	106.067		25.3616	94.8374		33.648	77.5914		38.4922	221.657
57.154	31.8257		19.5121	74.5189		24.2786	114.473		52.5328	309.796		32.31	140.606		18.6108	191.768
27.5168	98.8238		52.3685	218.629		31.4436	72.4408		54.04	12.854		27.2358	107.856		64.1687	42.8615
35.6629	284.903		35.3578	144.097		25.7507	89.3349		35.0447	91.4955		34.7151	358.586		48.6153	218.414
43.9929	179.01		50.1633	366.898		26.0173	66.3655		49.2323	111.983		59.9832	148.346		81.3622	176.841
29.4461	89.9503		45.3621	80.5202		21.912	6.35722		42.844	10.2207		71.0829	148.465		46.9193	110.913
67.3505	59.8424		83.3483	113.634		21.3572	116.301		29.1856	52.2784		72.5848	47.5308		26.2107	143.399
60.5344	37.8761		107.162	45.2212		23.0989	275.879		37.7344	47.5582		46.4101	250.349		68.5736	132.119
35.8794	142.496		26.3156	25.2776		26.0449	167.583		16.1456	114.528		53.9218	58.9285		105.151	35.7891
23.6033	14.8014		27.7058	41.3464		21.5933	73.9721		38.4647	35.3862		12.6428	151.602		55.536	9.2774
16.0823	81.17		33.5907	40.8494		13.15	54.8822		28.7193	239.383		27.7853	117.375		29.3428	148.106
53.1744	72.4766		46.0651	101.012		31.4785	110.714		33.4239	109.23		70.6744	85.5031		37.5724	283.769
38.6229	155.639		14.0428	67.5987		74.7	8.01776		68.0193	156.936		39.9229	87.7847		23.1569	287.888
43.7633	118.415		22.6756	57.4074		26.3111	87.634		37.0377	102.191		75.8377	38.0254		45.6863	153.278
21.575	60.4083		37.34	65.0873		62.4329	109.879		34.6464	160.054		47.7423	135.791		91.5192	42.6947
45.4128	271.352		77.283	81.2918		57.9718	214.066		44.976	16.7233		37.4816	112.553		88.8127	25.2913
56.9771	114.155		35.6303	424.215		58.1997	125.946		19.7756	211.765		72.722	15.3477		11.3279	122.676
74.2131	61.7268		46.6026	132.91		53.0957	571.96		28.025	59.6339		75.5181	269.192		41.9703	90.7128
27.5352	200.094		53.0069	285.551		30.1281	469.877		31.8693	262.122		49.5639	334.604		36.0644	164.142
76.7614	19.2112		71.0944	123.417		27.3918	60.6291		24.7034	102.307		34.3529	82.5791		45.016	265.665
43.3703	109.033		113.609	14.9174		26.2037	93.8468		25.8217	37.9129		38.279	60.3606		29.7655	269.937
25.829	44.4947		47.3892	29.1764		88.5933	7.32994		24.6821	149.943		15.0267	41.6001		34.4114	218.979
33.6452	160.797		48.896	23.5364		57.1756	297.588		24.6632	181.198		69.2249	98.6791		18.129	165.507
29.2489	169.763		38.4333	205.779		97.08	20.4473		44.2767	129.701		26.1377	114.884		46.2344	78.7961
24.7405	91.8818		39.3275	86.1476		51.4809	35.9286		26.8555	204.529		84.5345	61.9273		41.034	98.8307
34.1424	103.266		44.95	17.8355		29.9577	106.387		54.3806	248.912		27.6041	199.116		40.4576	34.274
20.3286	54.7722		37.1976	89.0801		62.5133	109.745		15.4768	31.6681		60.6642	45.0744		55.76	45.2119
28.5603	158.825		15.9932	103.504		35.6014	154.401		37.055	15.2023		65.1558	47.7057		72.9727	24.2068
41.1067	21.048		31.3579	114.764		29.3383	151.421		30.6355	168.309		31.1626	236.042		26.4297	103.266
38.8592	91.1775		38.0645	178.401		41.6415	29.7777		49.5356	194.093		35.9449	216.46		97.2815	132.192
24.9659	81.9287		48.2392	52.9867		47.7156	22.1019		24.7529	111.29		35.342	79.9477		91.8413	35.7891
37.394	97.9561		24.7527	67.8836		30.1696	65.7083		31.7416	157.842		22.9733	26.3331		46.8577	185.313
41.2337	148.078		33.3539	133.191		30.1674	482.674		51.1303	576.796		62.5987	244.152		43.0085	130.053
42.9467	31.2634		51.1873	30.7524		35.5809	125.333		30.098	158.298		38.499	111.054		38.6787	92.3966
36.8933	21.0611		22.8267	120.661		39.5829	111.466		50.3933	8.01776		26.0826	75.648		48.8895	89.0482
36.0482	56.8338		22.6745	83.6675		34.6339	336.024		35.0477	66.624		17.3426	253.135		35.6932	156.495
46.4752	216.483		28.5076	171.512		29.0127	122.473		69.723	293.128		25.6045	84.5032		13.2434	63.4757
25.0234	143.361		42.4767	71.4642		77.5592	143.513		38.8736	296.316		22.4067	69.1707		29.7657	29.029
25.7883	180.142		42.5917	127.385		73.2767	25.4419		59.8746	399.782		55.7662	244.491		30.3869	62.4647
16.4217	85.0941		37.8681	73.2298		94.592	16.7233		27.8186	60.7285		47.0025	120.469		42.9524	110.979
22.6075	64.0241		61.3692	151.563		54.0297	148.554		31.22	65.9646		39.3865	143.292		42.6248	221.089
36.2034	71.8475		23.1683	68.7644		53.4046	445.355		28.106	66.166		45.3442	289.573		27.2127	133.714
29.2215	33.0839		29.0514	151.952		29.3121	158.237		21.8748	50.1915		23.2943	86.1457		31.599	118.631
52.0931	222.542		27.0907	225.573		28.7739	122.491		23.8101	251.158		35.4162	142.295		36.02	17.5507
24.5637	69.9491		24.6241	214.442		31.7096	252.085		87.848	65.2269		36.748	30.9948		50.58	13.3964
16.8746	59.4336		31.5396	108.658		30.3863	93.7724		40.3211	109.941		50.276	13.3964		27.0873	54.5994
30.4199	379.49		22.2867	16.8539		39.6716	107.047		33.8122	114.912		56.7515	106.246		100.111	53.6561
57.1329	23.0697		29.3773	228.747		30.0033	145.529		37.11	20.3313		34.3235	108.055		107.384	35.5162
40.7273	155.588		41.2951	151.247		40.836	9.2774		29.621	203.747		28.086	153.416		48.9295	237.453
37.2719	230.35		23.4224	171.238		37.8854	154.489		46.9276	71.6056		11.4667	25.0221		39.4671	35.6856
45.8179	329.64		13.3675	48.4131		21.896	102.229		31.7362	157.736		31.3264	121.328		33.8389	55.2813
40.0485	143.395		23.1503	137.555		24.1588	116.837		26.5529	76.5892		39.2336	153.452		17.7722	82.9277
70.2819	104.76		28.6848	108.857		20.724	44.5496		44.7578	205.963		34.4348	83.0763		53.2147	228.094
108.882	57.6552		28.5239	132.844		50.5305	216.217		42.6903	61.6327		37.0015	93.299		33.578	126.799
78.7675	41.0921		43.3914	86.3796		58.6065	261.397		39.9404	140.262		34.7268	148.888		64.1281	162.733
29.483	103.799		99.4355	63.8843		37.7535	313.754		41.3729	241.922		34.1719	132.353		56.7149	167.697
22.8188	61.218		42.7707	104.736		44.2421	163.625		86.4531	57.5196		65.2562	98.0622		28.9678	224.835
43.7094	94.5722		53.7335	240.628		15.7379	60.984		85.555	41.7434		37.4243	159.842		27.4972	115.444
30.1459	448.705		29.8986	94.2004		23.5782	32.2067		66.4353	35.563		36.6544	89.3587		39.1613	63.4739
33.784	21.0646		25.4387	65.7101		25.9961	238.837		33.0648	213.608		48.215	28.4592		26.0933	149.022
29.4159	231.468		29.356	41.0282		23.0971	162.378		35.7508	104.08		38.7434	78.6821		30.9192	237.198
58.272	65.0941		94.1857	108.559		63.0983	150.988		34.5683	118.056		35.7459	448.491		45.3703	204.6
29.9789	141.967		41.8066	178.627		19.5331	86.3055		21.0768	180.831		38.7941	124.185		38.1816	73.2349
48.32	116.531		40.2713	54.0825		59.3786	162.986		19.3674	162.151		37.71	12.0266		78.7885	58.3214
57.345	39.519		18.4035	287.515		39.1035	146.939		31.4564	170.319		23.044	61.389		44.2611	202.506
36.0554	179.466		21.6478	54.7977		32.4586	316.669		15.1416	79.9338		14.7383	55.8276		43.3644	174.795
33.31	84.9482		43.4083	23.6524		56.008	23.9079		45.3941	37.1942		42.6845	67.9887		23.17	78.4501
23.289	91.0337		22.4188	232.075		24.3812	135.858		19.1396	91.242		49.8106	74.888		34.1756	18.9263
35.0281	58.3508		22.2827	197.907		26.792	8.84508		22.5579	320.837		38.8684	103.393		22.0771	122.369
26.286	158.63		41.8431	128.044		27.4053	188.641		27.3663	85.896		34.0895	46.6111		39.9739	93.6133
30.8905	154.772		47.2013	63.3364		33.1645	61.1294		28.9293	97.7743		37.14	32.7785		31.9645	104.962
68.8048	193.537		34.1276	138.086		54.97	35.4156		56.3708	174.655		23.9017	131.393		17.4092	53.2003
36.1836	90.5198		40.6942	125.041		62.94	11.7417		16.5171	74.4039		47.7745	57.9499		22.1712	51.8541
35.6568	162.995		32.1993	77.6612		15.1249	100.161		20.8218	109.48		33.2275	86.0727		21.6543	59.068
14.9294	126.144		42.2838	44.5307		27.82	39.1416		31.8083	121.565		28.938	80.7711		64.7341	185.57
24.4037	69.2504		34.3853	284.097		39.94	70.8059		33.3676	112.125		16.1347	78.6527		35.318	128.553
62.9333	34.555		49.4867	51.0228		40.0168	145.099		32.5995	83.1174		22.8409	107.715		18.3387	180.749
32.5514	32.4478		36.3426	213.342		70.7761	124.696		22.0914	64.9596		35.2878	129.813		21.5282	107.348
34.1957	112.237		63.2875	147.05		38.0751	463.792		34.4946	56.382		92.02	21.42		47.4545	31.0079
48.45	129.07		96.6971	10.3661		95.9127	17.0082		42.0235	34.274		45.8588	113.38		25.4732	110.377
73.9275	224.035		35.6181	89.2094		51.6259	114.245		33.507	57.2327		35.2683	234.588		67.2388	69.0038
56.8857	192.448		41.1333	12.569		17.8615	51.3116		49.5641	206.313		29.5616	368.453		41.06	27.2545
64.8392	50.3658		34.3657	20.3254		23.4715	71.3286		59.1036	236.923		11.8011	51.9052		51.8894	105.322
55.4082	915.886		19.4357	33.0693		31.595	46.6773		31.9887	72.3131		23.2951	287.034		50.2784	106.664
108.144	64.2424		38.0059	197.61		24.3819	152.823		55.928	37.0648		22.8248	173.463		39.2898	96.808
94.5942	248.675		16.48	77.5924		36.9311	233.167		33.4027	170.535		29.8522	78.4594		10.8062	27.5453
30.1075	103.571		26.3613	426.692		61.1413	58.7478		20.5281	59.1331		34.3195	177.663		7.69733	34.8583
65.0855	89.7885		22.5265	211.049		72.6936	125.395		44.36	25.5824		47.1342	378.499		11.0971	48.0968
50.3832	109.627		18.6594	83.7837		61.1533	10.3661		20.4113	53.7721		60.0878	44.0938		24.1272	105.046
27.7845	161.475		22.7697	89.7262		55.4976	325.102		33.2131	73.0186		24.8369	112.766		41.4776	90.7818
28.631	204.818		25.2	13.1409		12.6156	75.4437		50.1968	69.0018		27.2737	161.975		30.6191	105.054
66.3022	39.798		34.1761	111.632		21.7528	177.112		50.6447	147.563		37.5371	98.4927		18.5514	39.5072
59.9133	12.5691		26.0027	114.503		12.4043	102.151		38.1166	207.554		20.7255	145.566		19.3943	70.071
75.185	62.8982		38.7723	65.7561		21.1749	185.914		65.328	59.0864		20.9971	43.9719		25.2769	151.523
62.6296	128.903		55.5914	9.67828		29.8364	149.315		86.8076	65.2524		30.79	93.9886		22.2604	361.889
65.1546	139.2		56.3257	121.574		39.3485	116.058		76.4855	52.4003		40.3321	104.592		76.563	128.778
15.5032	86.3855		36.7255	89.7735		23.4026	144.52		70.8605	94.3801		52.4129	75.386		53.503	155.531
57.5508	205.361		79.108	7.04503		28.4533	79.9614		36.5276	118.675		61.8171	17.4053		23.3552	72.0635
41.5265	215.249		34.0328	137.972		42.8431	28.9209		29.9671	83.4358		48.2067	86.4385		20.62	84.1355
25.43	22.6738		43.324	322.787		27.37	139.43		41.802	195.594		33.4604	210.155		26.923	67.5712
36.8384	144.434		36.944	14.9304		55.3333	18.4094		45.3241	140.661		62.5487	135.51		23.4996	126.757
69.2756	32.9771		54.8557	41.7395		24.5457	270.981		45.144	42.4312		41.5853	157.649		41.8779	53.049
77.68	25.8494		28.2812	329.683		31.1065	162.994		33.404	59.8345		39.0429	303.374		53.5384	223.946
15.4014	52.249		19.9313	102.981		30.6549	325.882		32.3533	184.267		31.4471	274.71		68.2763	56.8062
25.173	57.8205		14.2062	33.6411		22.5954	145.216		28.6747	294.572		76.0541	62.2587		45.1779	78.8551
45.528	93.8912		17.3489	67.4533		21.532	9.53289		75.568	44.0879		35.0487	224.48		63.24	14.8014
24.6709	174.686		27.9837	214.966		62.1359	66.6555		16.2897	73.6946		37.3835	101.906		38.5925	59.9119
23.2956	238.911		30.5451	220.105		25.577	87.8082		24.7949	104.03		16.7552	55.8226		71.2495	138.212
19.9288	57.4389		27.5166	64.6865		27.6889	15.0628		15.304	72.7807		20.0762	62.1848		76.2891	157.379
32.1287	61.0962		21.4143	151.863		30.9083	63.9042		49.5906	205.007		40.4859	190.927		110.729	11.7308
24.4933	215.071		43.3594	75.0976		36.867	373.257		29.0335	449.076		45.8462	30.1197		31.8867	146.719
40.7082	436.474		42.4049	113.264		31.7049	155.095		43.9419	91.5125		26.2622	78.4481		43.6767	30.8369
27.2943	17.4053		46.917	117.188		38.5547	121.635		74.0344	23.3655		31.5478	153.717		18.565	160.552
30.4304	131.22		47.2157	159.638		27.7863	176.353		29.1646	85.2376		25.8811	191.6		38.51	42.4627
74.678	15.3477		42.6243	41.0517		40.2467	87.2148		44.535	280.187		58.6954	82.8305		23.7564	19.4961
73.5767	8.70557		54.3411	271.558		27.6722	68.8839		61.1188	27.6592		44.2902	303.82		53.0956	291.564
31.4294	179.691		55.1438	307.622		15.029	65.7987		50.9054	249.68		49.4686	28.6595		27.7764	223.422
43.597	78.4964		52.8413	44.4449		53.6925	120.41		34.907	455.473		41.9638	210.772		38.2423	80.8569
37.4687	156.66		43.2569	162.239		34.2797	135.492		26.5282	40.2577		70.4143	9.67829		15.2811	35.5316
57.69	9.39339		34.5969	263.581		79.4833	83.7464		35.1018	233.053		56.7389	306.817		39.9753	90.4121
28.9063	174.738		36.2154	88.4133		94.0194	65.5197		25.9928	142.597		80.4467	32.071		28.6492	122.114
19.5444	60.9899		53.7636	14.2457		94.4933	137.292		21.17	120.22		43.2868	288.545		49.2243	35.1327
25.2895	92.5013		32.4913	258.931		33.7771	86.3264		47.2689	309.151		69.7444	23.2112		29.6985	251.103
29.5982	426.828		43.3677	605.248		22.8241	129.164		20.5423	65.2819		29.8277	213.508		36.2187	84.09
19.296	52.3669		52.7394	147.59		36.5056	79.3222		29.7891	71.8984		44.0425	15.7506		16.4575	76.6207
77.98	31.2319		62.8628	98.6027		40.1114	69.5896		43.9397	163.702		27.52	56.9419		25.434	99.2243
42.1932	111.793		75.9665	100.956		54.1789	421.253		25.4995	84.6325		36.6585	292.343		61.2096	166.99
32.637	174.956		37.2789	85.4869		38.2972	99.7227		21.2633	127.25		27.4942	112.982		46.5014	165.593
31.6837	187.684		24.712	10.5056		22.8326	213.658		21.8269	223.593		26.2971	370.223		61.2151	160.552
35.9811	149.079		31.7714	69.4724		23.7151	100.931		69.1426	163.881		28.5232	93.4306		20.5776	83.365
23.9281	121.154		37.7043	153.635		49.8	6.35722		32.3337	39.5719		18.8533	53.4132		34.6111	85.0393
86.5055	53.0608		51.8943	11.7417		48.2469	223.065		36.1417	124.696		25.7111	30.8625		18.5874	91.9645
56.704	187.109		56.2751	76.9055		28.3643	136.374		28.6118	251.905		39.945	12.3136		13.8763	122.662
36.6205	95.2336		49.1119	168.798		53.3433	11.6257		64.4312	163.173		46.746	109.855		56.9292	146.977
42.7468	150.602		21.7125	98.0657		27.2643	101.576		20.7897	174.174		28.4817	105.491		24.5529	174.271
22.2104	61.2356		21.6226	55.8276		68.9624	60.986		38.7372	134.938		35.4363	151.045		35.3565	169.295
25.1992	54.4579		24.9803	126.963		35.5156	89.4871		34.5053	34.5609		38.1589	36.2194		32.0667	35.2467
33.3824	74.6732		22.5683	58.6082		44.6794	146.014		24.1529	99.9841		25.4352	133.256		35.8985	21.0171
48.3273	58.6318		18.953	147.481		39.9797	147.023		42.9965	157.333		46.8057	23.6779		27.6303	156.209
47.8569	125.725		95.6313	134.637		40.91	89.1806		69.1729	63.3926		35.6224	67.6537		69.3885	304.179
57.9648	43.0345		60.097	305.498		32.2304	151.025		58.9958	172.825		41.7634	95.1108		64.956	6.35723
28.2653	102.698		29.8071	164.806		57.7918	96.7457		63.5325	12.0266		25.2772	113.603		35.6227	363.78
70.639	89.7222		35.7662	78.1025		31.619	82.0011		35.6655	88.4469		57.6082	117.446		39.0768	104.105
99.2521	62.4541		30.9873	79.48		29.7354	135.244		44.9858	118.904		60.4277	279.139		61.8737	246.699
42.6929	92.2862		26.1241	94.1398		59.6569	188.55		36.0865	220.97		82.264	176.034		99.0396	105.253
35.2249	102.555		50.1133	41.4841		25.5093	192.212		43.279	294.061		52.3309	103.563		109.755	109.259
29.6095	262.539		41.2511	209.641		47.91	106.491		63.2016	175.57		29.6347	66.0757		16.6257	223.439
33.0331	66.6554		35.1407	80.6656		29.4041	168.239		103.028	9.53289		34.4691	220.683		57.5188	53.662
90.5018	25.1675		27.3489	55.1751		50.7873	119.16		54.1571	132.503		45.1463	377.809		45.0439	129.422
80.8467	31.8117		29.2279	94.4012		43.7011	49.0695		50.2067	47.8413		34.7767	125.547		14.3586	130.587
81.3217	182.298		36.9471	160.529		60.195	16.5779		38.1067	67.249		35.4472	209.098		29.7854	125.266
58.5689	149.541		42.266	77.9413		38.5539	62.9059		20.9788	94.6691		36.1225	261.01		67.9225	18.8103
55.5841	123.015		27.6014	334.337		51.6112	53.0607		46.6987	191.251		37.2162	137.432		32.318	57.8852
57.0535	161.238		19.5567	56.4309		37.495	23.22		65.0112	250.601		49.1116	237.546		37.3629	9.67829
39.6546	125.262		23.2359	66.3664		28.761	89.844		27.4031	227.182		81.0723	221.395		24.3386	58.3802
111.29	10.9687		46.7895	86.407		19.6091	108.154		59.9037	230.449		77.3766	98.0113		49.9129	92.0609
26.8989	112.766		46.8196	124.62		34.5953	207.773		32.9226	54.3095		40.0233	178.749		46.0571	11.9107
37.8367	51.3296		13.3844	29.6506		23.2261	70.2908		11.4985	99.6953		87.9378	14.375		72.8725	12.0266
43.546	175.738		25.6521	93.6013		27.1828	88.6355		31.9246	68.8819		72.5247	56.652		41.8668	110.108
35.5307	112.233		50.452	6.35722		48.1925	19.4981		54.1111	156.822		24.8826	130.556		30.6983	96.3761
34.3255	33.4827		27.3992	64.6196		24.5213	121.569		22.7924	165.241		24.7988	112.829		25.0653	90.7484
38.36	49.4651		33.983	207.754		22.3955	138.886		27.6243	68.2988		65.0282	159.316		21.0248	149.62
32.1682	308.451		13.3568	138.847		29.0318	164.057		83.2083	23.9079		46.1533	67.4828		33.14	21.2982
42.695	195.269		40.7034	98.3283		28.7808	56.4053		54.507	134.739		27.5541	80.2287		45.1144	387.568
15.9149	74.5422		20.2813	265.363		30.5183	206.261		91.9654	76.1433		24.3566	165.127		47.82	19.6415
38.4055	62.1907		22.76	211.056		42.3029	148.726		38.7866	130.026		36.5523	156.895		40.4756	44.925
19.3053	238.166		13.3215	123.23		16.6163	60.7759		60.0453	109.46		49.4576	177.112		60.4548	173.324
34.2835	152.669		40.621	127.038		20.2123	64.8495		41.0298	135.62		40.933	82.2955		64.5296	153.856
41.6921	113.532		22.3725	43.6929		39.6343	13.2863		67.1433	22.9806		35.6421	113.867		23.3898	84.0861
34.9686	105.135		28.0128	146.256		19.0692	58.2347		64.141	40.8946		62.3343	19.899		26.2708	351.122
51.9406	620.155		54.7471	66.8894		128.71	35.1013		48.3975	67.8885		23.4925	52.2766		37.9383	88.3859
22.1475	58.4942		35.9967	16.4486		94.94	35.9639		54.205	151.413		30.3122	184.507		34.992	16.0355
43.9108	37.1921		22.9433	186.167		48.7649	174.234		14.3667	38.3084		18.56	24.7666		30.2188	159.305
38.8855	120.166		60.4475	353.303		73.724	151.359		91.9533	59.8424		46.2663	181.631		24.6851	58.2366
23.6705	94.7431		51.8386	181.201		45.666	166.326		97.9856	39.1102		30.5348	109.093		17.136	34.8931
37.86	18.6649		23.2918	77.9942		30.4386	159.72		40.8524	197.211		34.9971	25.4289		18.5212	78.5731
40.485	15.8056		28.2274	107.057		35.76	6.35722		19.8763	50.8793		26.9932	96.0509		32.0459	225.333
28.9694	169.182		42.496	6.35722		29.3533	278.974		13.5154	45.3553		32.7273	134.973		57.7133	106.571
39.83	21.2981		39.0421	74.3824		24.0477	90.5446		36.0896	126.37		32.9561	343.817		35.2449	98.7974
46.771	130.512		28.4103	58.3507		49.8147	24.9877		40.9364	87.9575		29.7204	121.18		39.1582	120.276
31.9622	192.075		28.7974	354.894		28.9565	181.742		35.5124	135.49		22.2429	95.2562		39.631	164.042
112.496	23.2112		52.5418	259.82		23.66	125.957		40.4382	39.6028		40.16	107.099		35.096	12.7086
54.3456	190.398		50.6842	47.2733		32.674	63.2881		29.2241	224.982		10.9467	39.1122		23.9682	77.4037
42.8748	233.452		29.8851	85.4107		51.8	22.5637		39.7683	208.383		17.5965	110.865		30.71	10.7925
23.2324	71.3757		23.5689	77.2641		30.4381	346.385		27.6314	33.4663		52.3364	112.722		45.888	234.616
29.204	209.275		27.6433	85.1747		58.8635	32.8983		37.7888	403.281		20.5813	68.1686		37.1113	254.441
22.3311	255.981		25.1243	78.8		21.0089	49.0695		35.525	45.0253		35.4032	137.786		99.4751	385.359
36.9705	157.678		15.985	266.37		28.6371	79.7375		43.47	252.875		42.0646	322.987		55.8747	369.202
30.2218	244.846		89.1637	48.7963		33.7727	21.5595		14.3886	25.8533		20.952	49.2188		73.1933	69.3988
40.0392	217.16		48.0143	147.3		52.2229	30.668		24.0618	321.302		42.9625	110.37		17.3703	74.6732
41.4526	248.766		45.2229	101.871		44.9477	383.845		25.8188	68.5479		33.1142	134.086		48.1387	127.57
33.7705	56.3772		21.9007	66.3626		13.2761	125.384		30.1681	187.092		42.8513	91.1982		31.0385	196.802
50.0217	208.214		35.7583	75.7286		34.3069	88.8969		58.95	60.1567		49.2004	240.481		20.22	59.4356
45.2025	118.675		27.7119	189.619		39.8505	231.545		40.7163	109.068		73.4092	182.666		33.102	279.653
15.3594	79.5094		27.4142	84.4459		34.7912	50.2722		38.4643	87.5746		52.0075	18.378		74.665	19.7536
24.619	57.4182		25.2533	142.296		35.8546	91.8919		41.297	86.8758		30.1917	59.5516		45.2649	118.337
21.548	100.391		57.5477	115.898		34.4707	103.808		71.045	54.9452		40.5869	70.7824		18.3074	161.365
35.5463	328.73		107.867	49.7397		28.5207	134.933		27.3917	157.777		49.8104	52.1095		11.4291	78.3443
31.3291	106.67		109.629	13.9566		20.929	65.5353		61.3215	137.54		55.1295	29.5773		30.6988	43.9778
21.2075	101.12		21.4789	155.607		25.8322	193.235		45.4376	35.975		37.5938	81.0815		32.8672	296.292
22.3549	101.936		43.6872	261.381		26.7014	127.998		37.0748	107.021		57.34	21.0171		36.5833	103.903
43.8569	74.8107		53.5771	42.0283		19.4157	93.2671		44.4183	211.238		62.5495	135.04		32.2744	107.568
17.5377	96.2621		32.2047	300.091		29	33.6779		17.4106	161.193		49.7135	106.642		24.1262	59.8659
31.5154	95.0221		41.4728	178.452		27.3233	21.713		51.8095	152.176		33.0533	425.968		17.2255	67.7206
28.45	60.9981		18.2336	83.1575		21.0443	228.206		72.208	6.35722		34.65	18.2326		34.8767	205.233
30.792	85.6112		61.7061	49.3897		52.5386	62.3597		54.9258	427.963		41.184	507.518		43.5476	172.205
45.8921	343.43		41.484	41.258		31.2268	113.787		31.7545	249.206		40.2373	76.8867		23.2037	136.29
56.3677	181.845		35.0708	33.7277		23.9446	219.415		68.2658	102.632		18.2324	76.1825		23.7804	101.963
18.8431	160.694		35.72	125.338		45.9544	142.146		47.5626	203.514		38.1443	274.134		63.9435	227.211
21.2966	150.557		30.9345	34.6945		23.4687	94.1713		61.14	36.7912		25.0434	73.618		94.4322	215.639
23.8016	86.9809		24.1949	87.2406		23.1352	61.3536		67.48	7.88844		29.6446	104.987		37.2841	128.801
48.73	56.4309		20.8865	92.371		28.752	97.8195		33.1287	74.9977		55.3162	139.248		45.8338	243.449
20.6883	58.9188		64.3817	108.198		10.224	53.2296		64.8867	86.2655		28.5023	104.072		40.7814	152.186
23.5304	306.509		27.4219	44.7796		17.5176	42.3191		59.4007	78.2202		37.4244	16.6381		24.7215	111.549
27.7944	138.301		30.5468	160.403		25.7706	74.5572		46.6169	63.4739		27.2383	71.4661		48.2763	312.524
33.6195	101.002		65.3729	150.927		31.2309	62.8137		36.8256	129.731		35.7046	169.905		51.574	20.5868
25.382	59.862		28.3608	68.2004		25.4091	56.3994		27.8816	102.822		25.5287	77.7006		30.05	53.9497
44.0738	244.819		26.975	25.594		15.1329	109.002		20.2288	81.1484		77.2857	9.67829		76.1464	62.8107
35.5439	187.389		22.76	64.0202		75.4644	15.7506		22.7515	57.0587		85.4221	38.1648		17.2123	143.221
52.6236	23.623		43.9412	252.185		52.5409	46.8724		35.1205	267.814		64.2423	131.737		17.5363	162.46
31.9667	31.4402		29.114	99.2426		32.3576	270.578		21.1342	136.168		14.5728	45.0704		36.4669	67.5988
29.1419	101.218		47.0746	109.637		38.2957	196.847		40.858	141.563		24.4311	111.6		70.4894	73.1266
24.5492	112.961		58.2662	270.024		28.3033	125.971		46.5436	126.707		35.6833	43.8933		58.5378	19.783
8.5024	40.6253		57.2167	8.01775		35.8429	80.1106		30.1578	78.6506		23.3769	245.1		34.34	85.7762
47.2822	24.5898		38.2758	159.9		34.0516	52.8114		25.6413	64.824		35.2455	19.4961		20.0265	105.929
18.423	176.539		68.7623	68.586		25.5029	64.4074		52.5907	170.882		22.1304	67.4534		38.4761	108.542
31.732	9.96522		22.2792	76.7012		63.2064	89.8658		28.9287	72.0596		71.8867	283.347		32.3539	101.545
30.6459	69.1394		31.4296	86.2046		27.21	39.0123		35.7388	52.7557		58.94	16.3166		79.455	6.06141
40.4499	241.867		35.1102	231.527		31.1959	179.13		47.2928	97.2811		79.0093	162.684		26.5948	162.051
49.0051	135.021		34.8323	76.7326		24.62	39.2806		29.1819	200.022		24.5496	68.3415		35.3281	254.904
30.3234	139.531		31.887	106.711		51.1752	93.1061		20.1153	52.7384		19.0335	111.514		45.0375	170.008
36.0427	87.356		24.0727	157.859		41.0075	215.048		47.6019	56.7158		86.9767	12.5691		40.3768	64.2706
21.0948	134.044		55.9109	71.635		71.3367	14.8014		19.2324	68.5421		48.2477	148.162		42.2401	304.464
51.6112	58.2133		70.9611	47.2694		31.0178	82.4735		29.4132	456.059		83.8554	55.2872		26.4037	61.0941
23.589	162.597		28.8283	154.878		37.3157	137.271		28.5	28.5987		24.6448	98.1467		37.6917	39.9434
22.551	142.391		28.3448	80.3917		49.0815	99.9582		18.0186	87.7826		20.34	68.8329		46.6257	113.501
22.6948	171.297		38.0242	91.3412		39.3875	18.1225		42.7426	382.661		33.8595	84.0577		46.9347	151.948
21.6586	35.3708		29.5857	46.9512		52.3924	98.2241		23.5505	166.252		29.0221	100.732		79.4226	135.254
54.5421	136.863		44.8888	229.948		35.2884	75.7266		60.3731	179.195		20.408	15.2685		24.3862	203.079
11.9933	113.292		38.4873	225.435		44.8356	95.8839		64.66	32.9679		45.2723	264.427		24.0261	66.0424
29.0317	125.402		56.7405	161.624		10.5326	78.519		30.5187	141.773		33.2956	81.3409		19.5234	162.062
50.8747	192.616		59.7503	58.4982		23.8462	69.5329		48.9207	127.822		92.8233	117.178		59.9877	135.331
41.2058	132.034		33.3286	101.928		23.12	44.3551		23.3424	220.203		27.5467	182.774		81.4788	177.992
22.503	141.152		37.2743	294.577		38.1939	376.069		82.81	18.5234		30.7824	274.509		78.3261	168.642
33.3278	27.2289		49.3108	110.865		62.3818	57.2032		26.7843	333.513		76.6369	213.628		80.072	187.081
30.0335	106.475		39.9869	116.996		32.3055	66.8265		91.6729	162.01		40.7859	98.1821		24.4	132.675
26.5725	125.663		64.4187	149.342		54.4442	83.6401		54.9087	178.672		56.8262	169.295		72.2827	55.8609
16.0916	72.2954		60.8716	39.3677		22.0805	69.0291		54.9635	120.377		34.4505	47.3855		45.1884	171.928
23.0737	156.822		34.1179	167.318		44.4858	70.9452		36.1125	152.665		27.3578	87.4441		31.7716	215.481
24.2837	91.3651		21.4304	53.2258		27.1253	514.647		42.0975	29.912		29.432	8.84508		36.2379	263.511
70.8339	67.7006		32.3133	183.347		35.4215	76.2139		66.969	57.1205		32.336	210.477		23.24	11.9107
37.3588	92.2261		30.2348	258.174		36.7717	82.2365		59.74	152.978		31.7525	53.3102		38.8948	56.5653
71.278	331.32		30.6307	75.8189		37.0039	115.275		29.6359	67.3727		74.6916	103.96		33.0231	139.628
27.7286	107.54		26.66	34.8714		29.6953	212.278		43.8612	224.947		67.0113	140.628		21.4149	130.35
35.447	114.526		25.4431	366.92		111.36	15.2023		46.6362	159.66		44.6035	141.979		36.007	77.4519
41.725	22.4183		93.196	37.3644		105.769	35.2722		31.5477	115.112		40.8068	88.0461		50.4483	21.42
17.8549	151.675		40.7504	87.2266		30.7805	207.541		34.1296	59.9268		15.6419	71.3522		75.167	55.7335
29.424	38.047		38.7581	158.129		27.3093	102.824		27.306	51.8481		28.9396	92.774		68.9311	359.132
36.251	79.4898		58.2445	240.767		41.473	48.8455		20.4536	118.41		45.7169	224.876		31.634	331.897
46.3659	127.364		77.0067	7.32994		22.3354	196.009		24.4413	118.651		73.5302	204.121		21.094	65.7024
77.2971	8.99048		45.9988	153.721		30.3894	277.014		37.1844	108.945		86.2619	38.8527		38.8836	110.709
27.146	197.467		95.1	11.6257		12.1655	80.5136		22.4942	185.246		50.2461	163.014		44.912	9.53289
44.881	141.012		61.6774	81.5573		23.4136	108.869		16.2374	125.361		44.2315	264.222		18.2292	57.665
39.8267	157.011		50.5378	13.6872		17.0308	49.6781		14.2	43.1249		30.0774	91.0822		18.8861	62.1062
30.0669	181.935		27.113	119.598		34.885	93.3713		36.7323	84.7282		22.9758	53.2003		43.9721	122.989
38.9314	20.5023		29.4012	201.227		16.5756	59.294		42.5556	123.744		46.5849	105.019		48.2786	202.303
44.9093	105.261		40.3573	105.463		54.2854	295.384		52.7331	60.8171		62.7843	23.7625		74.5267	108.352
50.6382	184.338		31.2658	79.55		36.476	90.31		20.2241	157.667		39.1302	132.712		89.4147	24.3382
60.68	8.84507		23.6583	81.0999		46.9213	22.7956		19.7985	78.6859		89.1706	64.9988		22.0624	67.8045
25.344	186.729		32.1364	53.1098		14.9609	49.3897		34.94	7.87236		40.8321	254.169		43.6308	428.917
39.7929	46.898		26.086	82.0011		24.0921	211.797		42.3453	101.797		49.1591	237.168		57.4834	107.166
23.7886	90.2725		33.8172	71.1429		24.1341	121.054		32.5455	129.516		35.6889	148.775		43.2369	137.023
29.8805	83.8032		34.0808	179.12		20.6831	225.064		38.9005	256.098		48.5832	159.206		53.3701	166.475
30.0985	79.8541		27.697	51.8875		32.37	23.9079		76.3685	242.77		30.5414	240.274		20.4171	45.5244
46.1845	41.3425		29.3114	72.205		54.0852	299.142		26.0723	84.408		27.2703	201.979		16.27	11.048
37.6667	70.7979		26.1039	262.579		38.4309	236.652		63.1238	173.142		29.9257	83.2393		64.7102	279.113
22.9898	246.766		41.844	70.466		67.325	7.87236		42.9067	17.9771		30.9987	325.174		37.2178	13.6872
26.895	14.9468		52.4908	64.7333		32.5969	348.281		22.144	52.1351		24.3355	198.886		19.1428	64.3365
33.7537	77.8194		26.6889	192.98		16.8463	44.3787		18.0653	110.018		35.78	218.41		23.8837	128.298
24.6642	79.3111		60.1147	36.6164		22.3923	63.0953		46.828	192.042		40.7819	173.92		57.7271	178.132
52.512	8.84508		36.434	95.541		59.23	111.073		101.919	52.2549		26.6367	162.631		52.6374	166.471
47.7467	43.4663		31.2833	138.491		52.2251	234.891		25.6866	160.966		35.0233	205.467		82.9429	184.222
55.3323	57.6461		62.568	11.0669		77.0688	131.898		32.1586	334.376		52.2711	52.6794		48.1838	116.564
43.8862	91.2511		38.8242	89.7212		99.7314	69.0097		25.2831	119.795		40.6024	191.157		81.0968	39.3951
32.073	103.698		38.4769	83.2791		73.3247	273.663		29.0312	131.484		53.4207	145.538		23.3011	271.798
32.286	78.7076		50.205	13.4023		21.9037	113.176		22.8395	102.038		59.4646	195.027		36.1672	114.112
23.6188	62.1907		42.4415	181.914		47.6114	198.699		45.871	156.148		51.1767	123.11		44.527	121.909
19.4	20.7578		30.0079	393.389		52.1545	266.209		18.8294	37.882		43.349	240.131		23.6365	29.0349
28.547	65.0205		34.7415	76.1412		59.0581	202.969		47.2886	10.3661		81.8143	10.3661		19.1715	58.8858
43.0371	129.74		33.337	76.15		30.21	67.4592		40.9119	90.7801		87.1585	55.3146		32.9216	97.4835
24.8994	74.6144		36.3488	95.6902		49.2061	85.8447		70.4033	11.1934		23.7012	76.9922		15.5494	61.273
24.9538	150.413		57.3164	140.474		63.0025	70.6938		76.2367	8.70557		33.2711	68.0193		35.132	25.8873
101.077	10.3661		28.9789	143.241		34.4814	513.756		47.6314	187.138		45.9387	34.8458		41.7939	64.7545
79.2655	69.6642		28.07	79.9693		24.1549	135.852		31.5675	96.3495		29.6462	34.4135		75.8365	26.8575
43.8138	172.114		24.2916	43.1446		64.0977	181.771		29.7672	84.4688		39.789	248.071		88.665	33.3013
22.2015	55.9966		47.7114	23.9334		35.8638	170.735		38.235	111.366		60.8249	300.458		42.911	340.871
52.6581	47.2753		42.4778	87.116		24.1823	93.2112		24.8055	109.441		42.2173	164.218		54.4241	81.2527
34.1	26.2818		73.3793	116.624		35.196	13.3964		17.3218	29.8877		93.968	33.3198		31.1217	150.999
29.1059	95.2268		30.4164	184.876		21.6591	65.4065		15.0366	135.084		50.3939	176.1		73.9533	15.0628
40.9368	43.007		29.2612	189.827		22.3972	99.5734		26.6034	186.499		44.6268	185.885		83.9055	21.5595
38.8896	64.5596		62.0221	47.2989		41.2721	82.0581		44.2825	451.617		47.722	115.023		71.8468	148.367
21.7344	50.7909		30.5291	244.082		24.5729	36.6773		44.7703	206.583		41.8216	225.919		51.4983	148.303
41.5104	168.205		38.2117	90.2672		36.4163	97.4041		38.8229	162.163		22.1286	118.045		17.6189	154.103
31.4433	110.052		36.4736	356.82		18.0513	76.8997		14.746	314.48		26.74	60.1823		18.0377	146.1
52.9019	48.1262		64.6211	322.332		57.8183	95.1164		29.6215	73.4391		21.1567	68.5861		25.8087	25.9713
27.3674	104.243		48.8499	178.24		28.809	61.9352		26.5746	173.313		29.0926	245.21		31.1947	129.756
45.0182	31.4535		36.7035	96.8654		28.3593	58.8881		47.4304	138.829		45.6847	183.774		26.862	19.899
31.118	147.448		23.0752	116.521		29.9286	23.1409		33.3165	96.618		84.9813	190.117		37.2755	87.531
35.5214	160.685		23.2208	146.431		20.7485	138.693		56.76	138.153		113.28	6.35723		33.3472	553.498
31.5347	187.256		47.448	272.721		15.1966	79.1065		64.6303	60.3907		69.652	9.53289		35.4826	112.787
28.9574	82.4649		23.1019	89.9973		34.5207	69.3584		37.8619	333.905		44.3593	325.85		21.3613	243.832
42.066	19.899		30.3877	143.342		18.2219	89.4099		21.1192	47.4187		70.34	45.6069		46.2528	432.8
30.5514	171.048		44.9513	166.709		27.5785	183.88		30.0691	221.984		27.7127	220.674		46.3055	117.885
35.6182	17.0082		45.92	9.53289		29.4748	64.3051		23.3302	234.636		37.88	169.617		22.7148	71.8631
34.7062	38.0215		43.2022	87.0909		34.9493	130.939		40.9167	350.421		28.8257	111.038		38.3581	265.178
25.3716	60.705		47.5758	391.158		46.9832	196.602		18.0915	80.811		39.0232	56.9242		37.4441	88.9835
29.1612	127.331		98.0233	360.791		33.2696	120.141		61.5973	25.7138		33.5749	220.955		115.397	188.545
38.221	130.583		49.9957	26.5411		115.292	49.7691		48.8403	199.966		33.5989	78.9475		84.685	272.151
35.8807	148.936		47.8795	98.2016		88.5006	179.876		39.259	149.409		31.7615	63.5899		68.1217	141.006
35.5982	104.423		107.639	44.9801		65.4525	177.993		76.7593	285.491		23.514	14.6599		15.7766	90.0606
38.7329	114.712		28.6842	92.4678		20.0742	305.928		38.16	112.258		23.5491	50.3036		54.3429	26.0263
58.2022	27.2545		34.3316	139.664		12.5036	88.665		70.8257	40.7912		31.8071	66.7819		31.4839	140.054
31.0538	129.447		28.1737	179.324		14.0683	201.144		29.7838	262.659		34.9065	76.2492		30.3521	173.504
34.7455	82.0049		33.6879	94.1418		22.4503	104.525		41.6484	37.0488		26.8252	152.047		33.2107	175.723
38.7974	82.3931		25.7148	56.2599		15.8905	71.236		45.4823	62.208		33.7185	96.836		71.5661	144.481
24.4904	140.631		56.0962	144.74		17.7681	79.2263		36.0782	157.409		25.5911	183.659		36.5133	76.2926
35.5722	40.9731		40.4861	237.636		70.8411	168.393		17.6333	11.6257		26.8119	49.0519		18.1522	97.0601
32.6551	98.266		57.4692	146.008		36.4364	22.7979		26.8245	56.5781		23.1597	142.223		41.3872	140.72
25.5529	155.289		17.1114	101.992		22.5295	222.056		16.5216	232.989		28.0606	135.773		24.1254	130
25.9286	87.2658		27.6933	59.5457		25.5807	204.441		19.3409	131.55		86.2299	387.684		49.1062	104.252
52.0834	340.481		23.8707	136.082		30.7	181.806		41.6511	430.391		49.763	136.238		30.42	68.0017
37.614	104.58		31.1781	181.404		44.252	22.1313		31.9102	79.9566		75.1987	191.902		41.6273	213.844
34.7754	56.2579		29.1634	77.8634		23.875	145.184		42.014	214.09		63.6452	149.976		43.3294	102.325
31.6664	73.9471		38.9875	62.2163		44.9267	151.862		35.5406	553.113		51.895	26.5726		29.92	86.3148
25.0921	117.649		38.3679	194.979		28.7271	246.23		29.762	25.7394		55.78	46.5758		21.268	183.809
40.2729	207.945		25.873	111.297		30.7717	119.476		32.819	48.8324		36.9918	81.7162		20.9965	139.688
30.0078	62.8923		46.5884	142.85		36.1507	174.557		34.3605	326.652		42.8818	71.2068		35.4277	124.303
34.3023	243.495		21.0059	62.9079		27.2273	28.5987		24.8486	49.0401		17.7209	170.975		80.7695	128.412
37.8335	219.891		21.0712	53.8998		33.6358	97.581		36.8241	159.833		27.442	108.9		41.2505	413.36
40.2618	164.69		44.3879	100.58		39.2597	172.307		32.4554	85.67		31.9314	69.953		70.4648	64.4781
24.7556	109.511		49.9089	288.878		58.1825	36.2214		13.7878	99.4613		16.9978	179.666		42.9919	158.707
63.5962	60.8894		33.068	73.0362		28.1833	115.558		21.8851	116.199		45.9294	101.069		26.6029	12.854
62.9232	293.258		29.7391	243.253		33.0967	40.9181		30.1084	100.924		38.8981	96.2543		26.0731	80.7456
38.1206	155.238		66.8744	52.1095		31.3455	163.574		49.1045	135.5		44.5446	325.369		29.6196	117.121
62.424	118.468		38.383	182.394		35.7743	13.5418		64.3553	23.7684		58.8249	143.875		17.2597	121.711
42.482	277.1		71.6754	48.7943		13.03	51.9766		57.6191	64.9852		30.5538	222.165		44.3074	251.122
39.655	112.841		39.84	11.3388		34.1708	47.6111		26.3582	73.8067		64.5223	165.122		90.49	7.32995
64.0631	24.7666		27.1586	55.5759		36.8862	107.027		41.8556	31.1198		48.2185	22.3927		45.3823	96.6
25.0017	94.8001		34.24	15.8901		41.9297	150.144		54.9055	37.3375		35.4605	92.9874		34.9513	61.0726
45.2616	128.166		28.8766	138.801		26.4029	23.4224		22.412	72.7552		52.0224	57.1767		51.2114	11.043
28.5103	69.7211		35.5294	35.6496		36.946	134.233		49.5718	38.1375		28.0813	92.7387		37.0683	62.6172
23.6677	52.139		31.2391	145.029		29.4083	84.0201		47.2856	242.822		37.6098	102.566		58.14	247.361
12.4192	69.2475		13.8516	165.635		40.5925	34.8458		29.4133	36.8666		60.1943	107.263		37.1624	415.83
31.1433	334.703		43.9409	245.404		25.3019	104.364		21.062	76.5618		37.4686	102.645		32.9373	307.654
32.3866	176.874		35.7863	75.9328		42.1931	608.13		32.0363	464.853		41.563	560.894		15.7982	422.002
20.7049	80.317		29.5033	87.6334		51.1154	33.8966		45.5792	311.694		47.26	34.4135		38.9039	185.82
35.0527	142.303		30.6435	179.017		65.7423	472.373		28.0945	82.2862		30.5074	264.348		38.4169	205.31
27.8825	91.2244		38.8285	241.004		38.7804	117.685		29.5059	204.358		39.0255	89.3415		46.1262	255.25
51.44	6.64212		27.6416	77.0195		21.6668	118.957		52.54	7.87236		33.5914	90.2302		54.7994	72.0291
39.5211	53.2808		33.9115	135.488		36.2555	71.0966		27.6903	130.961		31.0204	143.186		56.9776	561.117
29.9251	300.157		48.4566	141.118		41.439	105.653		25.8111	66.9345		36.0919	117.971		79.6122	50.73
18.4082	164.706		35.6292	211.588		35.4594	97.3064		24.539	38.5619		59.7925	22.9646		60.8519	110.718
35.62	89.6104		40.4149	198.012		43.6746	96.9243		36.437	187.991		21.315	282.337		31.3498	154.334
39.4771	109.416		32.8762	97.8756		29.1724	102.157		32.8724	410.91		38.7043	106.83		24.9911	59.5575
35.65	224.617		18.155	82.6889		21.9716	50.899		40.2977	525.42		15.3748	40.1103		29.0456	79.5035
49.4679	81.8381		15.5333	27.4995		18.9459	65.3958		43.27	69.5843		25.3536	101.499		87.108	32.753
42.1358	36.6164		26.9139	161.865		27.3847	59.7323		23.6353	127.212		30.6145	194.695		64.5772	120.95
53.1375	38.4538		25.1364	90.4179		37.605	39.6799		35.48	81.2475		19.9043	50.333		31.8511	191.151
36.7152	87.1576		46.5481	147.649		18.2128	73.5236		25.396	212.895		26.1848	153.241		26.2681	120.716
39.0674	99.0114		69.32	23.5049		19.5258	200.96		24.8625	154.436		21.6279	185.037		50.6157	103.445
21.8674	97.2075		39.9672	62.3322		18.32	91.8817		22.4351	86.8726		41.7552	308.806		59.3689	16.6073
16.6929	73.2388		19.0605	113.086		25.0975	159.046		66.9444	199.236		43.3287	141.046		19.7316	535.798
73.3818	24.0474		40.9867	13.8581		70.0225	189.418		32.8221	130.263		65.8373	511.27		57.3136	58.7243
30.1238	278.867		52.456	7.04503		56.1172	89.1505		56.6806	65.1344		67.7733	83.1237		36.829	259.886
43.6872	293.47		36.3185	107.019		89.7192	50.0519		36.8122	140.222		34.0097	91.3061		18.4633	40.6547
94.64	8.70557		50.2267	8.70556		34.2811	204.919		31.3113	142.232		56.5771	22.6777		65.4255	90.951
65.333	180.785		50.1497	152.336		16.6097	49.7906		49.3074	67.8748		43.6812	177.234		56.4842	167.614
31.7697	81.5031		23.0286	40.4917		23.7778	59.7166		36.3624	182.694		30.0876	99.4084		20.342	90.4533
15.524	28.915		34.7932	320.235		23.035	59.1546		12.8908	66.681		44.9533	354.91		27.224	97.1819
25.2919	266.618		27.5254	89.4472		27.6984	124.144		18.2377	57.8104		30.614	16.0355		59.3209	49.1914
14.5164	80.8477		14.0133	42.6336		27.5052	126.696		21.184	59.8365		36.3283	256.871		59.7875	66.4845
28.3679	359.315		22.057	111.958		38.2751	115.037		78.985	35.7891		40.642	170.157		38.5064	108.888
20.6624	92.9352		69.1936	94.4562		47.8516	207.955		49.9387	171.736		29.9247	128.161		44.1706	119.478
28.99	10.7925		30.4297	346.263		35.2226	92.0785		34.4627	319.502		27.412	46.3203		38.6246	128.697
15.3148	178.23		56.9294	148.802		57.0448	165.624		65.2928	117.118		26.1806	77.7899		35.3356	150.172
18.6123	71.0888		15.5877	59.8659		58.7383	20.0444		18.0431	238.021		60.2475	362.859		19.9433	96.1383
25.6137	38.674		31.9	92.0784		23.836	61.4755		76.0356	31.2773		31.6034	68.9929		30.3432	91.707
45.3694	138.35		32.424	16.572		19.1096	96.6101		56.4724	174.179		27.7431	105.371		35.7335	84.7985
27.66	61.6915		22.5936	60.1843		19.3321	159.77		41.0965	144.597		24.56	49.0034		54.9706	137.957
53.0761	142.962		27.6689	149.02		23.244	327.632		110.6	22.5234		56.824	264.061		32.2378	84.3732
17.5253	107.283		27.2926	281.771		24.711	83.9211		22.0566	173.233		52.71	16.3224		20.5549	179.975
33.4067	67.8542		30.1915	59.6104		28.4774	78.7302		48.4094	246.56		32.2647	433.415		38.86	60.6031
32.9253	77.7951		47.2711	210.385		54.9566	121.2		67.7129	79.5311		9.66591	91.489		25.9313	93.0709
52.5117	42.4313		55.5829	36.3609		58.7557	114.619		64.9306	82.9625		22.3556	30.8494		28.4672	169.388
28.908	205.906		29.1179	105.764		20.9179	228.109		26.898	110.627		26.925	221.439		20.7892	284.449
34.7013	70.124		55.2249	158.022		22.5426	70.2774		32.1366	198.76		38.8469	81.0874		61.76	8.01776
16.4437	97.0542		49.5138	32.6134		27.5754	430.862		38.6655	395.965		60.5459	35.2592		39.7973	83.7699
24.9456	84.0444		33.9315	72.7513		35.1415	59.1781		29.0005	92.6012		64.7747	34.1177		51.1633	66.421
25.2036	49.1812		64.4857	138.879		18.7063	181.067		73.9635	35.6496		42.9613	175.585		29.3821	83.0919
29.3608	121.96		22.075	132.305		34.2743	35.1327		61.5493	72.5479		42.3617	103.189		37.8309	259.979
44.8546	165.89		24.0413	181.005		58.0696	68.713		26.624	201.943		54.5186	251.09		69.768	11.5854
18.7056	71.3858		37.52	65.1566		38.0953	26.2836		44.5204	122.915		53.8833	174.461		52.6855	444.46
28.3487	36.0525		56.0989	156.461		18.7374	136.691		59.1764	173.591		38.7633	82.74		46.6075	454.64
46.6695	180.805		18.1769	64.7629		47.7213	470.401		67.561	178.295		79.2029	47.4334		43.0283	37.4752
22.7442	85.3242		34.9069	75.9214		36.2622	39.027		49.1087	96.6571		67.9975	15.2023		30.6913	77.5009
39.5	188.619		38.0122	42.606		44.3366	106.949		33.7697	264.26		27.5695	83.0919		29.5761	329.931
42.5521	104.767		34.4095	79.7961		30.3265	131.23		26.2939	111.747		70.5783	25.2835		16.4796	120.255
41.7059	115.052		79.4686	12.854		38.1583	185.558		22.6327	247.951		74.6725	15.4548		57.0024	542.225
38.5692	72.7321		35.7102	123		93.9849	143.557		45.848	30.9785		59.6582	44.5261		46.5611	95.1003
48.1318	50.219		23.4112	107.823		11.0529	79.6507		92.3725	15.2023		28.376	227.7		25.0996	190.608
60.4766	210.601		37.5108	199.911		13.5696	48.8158		44.9891	124.869		35.7842	89.9582		25.8166	110.175
34.0605	180.874		28.571	127.544		32.3754	127.668		43.1483	20.0444		23.1144	131.32		13.7847	230.406
50.1659	42.4333		21.8109	221.678		58.296	5.66941		23.4044	73.0127		17.6109	146.084		28.9835	107.031
38.09	8.70557		28.6708	148.892		33.2395	197.581		26.0617	76.7026		18.0507	45.2081		49.924	6.35723
26.1718	86.2675		23.9246	31.5503		32.71	91.2491		61.0911	15.9195		44.0375	15.6346		60.3856	322.882
104.834	13.9741		27.1591	347.722		63.8548	161.596		33.2129	354.971		49.8162	138.811		45.646	229.426
59.081	152.427		40.0827	89.0993		50.6266	208.229		33.0222	154.859		12.9082	57.1501		138.112	26.2562
114.873	102.811		86.6469	50.0754		29.8	337.712		23.5745	31.7743		58.3835	477.78		55.6727	59.2114
31.6641	65.4214		17.485	68.2255		24.0636	115.963		33.5696	220.314		20.12	122.342		48.7879	92.4007
21.3136	135.495		17.3906	53.3653		22.1688	71.3902		17.2522	152.06		57.8361	154.081		90.3933	8.01776
58.063	143.33		89.1376	162.292		40.7103	112.893		40.8504	147.941		36.3211	44.6342		39.3187	140.216
25.1502	123.92		101.707	193.271		32.0644	73.1228		25.6847	146.759		38.1142	214.853		90.76	81.8637
21.0058	57.4961		28.2933	58.7742		36.6002	186.053		44.2939	65.0756		25.5169	51.8835		97.1311	12.9994
36.1703	76.4035		20.1395	114.039		52.7446	152.599		18.253	356.688		35.2237	78.9435		23.4908	184.198
68.7619	60.2885		26.19	52.6578		32.9906	65.1543		39.216	7.04504		35.4214	85.9885		15.565	98.2491
102.946	131.503		43.1789	170.846		32.5033	23.6524		31.8876	69.5207		29.311	75.3802		53.3809	228.4
35.4299	354.898		66.948	19.2112		33.0715	134.115		32.148	6.35722		15.8167	55.3351		83.6167	161.255
106.698	30.55		65.12	8.01775		57.5317	206.401		26.9271	185.696		38.4477	90.5554		106.773	55.4482
23.92	51.5503		29.2409	88.6746		60.4	14.9174		29.3693	269.84		77.4707	62.0983		29.8792	130.929
19.3276	126.008		45.1543	564.453		35.0286	39.5405		62.4087	51.854		97.9985	44.1212		29.5409	130.253
48.455	33.9891		64.0643	64.9969		34.3339	208.886		69.3179	76.0233		102.508	105.186		22.8433	139.772
32.7188	405.158		22.1631	121.683		58.1307	76.8999		39.6113	79.5291		29.959	102.836		13.4277	37.1589
77.1667	31.5541		27.0385	52.9427		44.0971	137.778		48.0785	327.206		25.5632	166.477		20.7236	201.821
90.8367	132.271		17.7313	157.767		12.9191	150.131		37.36	7.87236		50.6464	291.701		18.1174	75.8445
62.3033	196.161		33.9112	166.781		31.5294	88.7574		32.3153	52.0835		14.1343	62.1221		35.1333	161.139
22.9492	134.558		26.1425	69.1412		19.878	78.8492		51.7944	294.507		43.869	185.471		32.8597	140.346
13.2662	60.6133		19.9595	93.3969		43.6131	66.0246		13.835	82.1846		28.9229	9.67829		39.5432	49.3662
45.6406	180.158		41.0896	50.0422		29.8045	78.798		13.4586	77.9687		33.7984	215.827		29.0894	112.796
85.8529	50.3389		57.72	12.1801		39.068	43.4001		14.5964	23.7919		26.1855	28.5987		33.4181	227.119
47.356	241.153		32.1598	270.317		33.2097	85.7486		20.4116	172.508		31.7251	231.266		83.2804	198.937
21.6489	57.703		31.13	65.4139		29.3588	70.348		60.8137	46.1787		80.2168	50.7065		67.5007	184.094
71.0667	15.7447		85.716	9.2774		23.1089	70.0866		26.7334	293.979		67.4175	190.986		48.3051	106.619
52.6897	145.074		83.4693	55.0003		49.684	200.776		23.6017	112.165		71.4533	25.2835		43.9207	134.681
39.7643	167.35		85.9578	45.8938		41.9566	104.418		25.6223	133.252		34.2633	211.946		53.7472	123.271
18.5536	40.9102		52.3326	210.941		33.275	40.9063		45.2626	119.915		71.6211	162.484		87.8365	317.959
15.3995	124.097		56.5425	82.9717		40.5609	168.638		46.3943	14.2296		38.8641	103.537		60.5757	141.246
35.3478	104.671		31.8368	83.8032		24.4043	159.787		56.7943	44.4022		71.8688	198.357		21.9438	150.68
29.6165	164.291		53.6957	172.895		28.9475	99.2903		38.2013	82.3943		55.4741	130.621		29.0787	133.828
23.9646	179.907		34.5445	121.282		30.4867	112.665		59.097	136.51		69.1201	323.841		40.7373	250.46
50.8152	288.68		52.9983	189.726		30.4188	258.358		38.8546	292.511		36.2594	152.603		47.3222	93.1207
35.18	13.9741		64.501	42.4606		35.4848	78.1593		50.1773	55.2576		45.722	73.9442		86.688	16.0355
23.2488	102.358		49.3015	292.97		40.8292	234.787		74.1591	43.6889		30.6208	122.936		39.8122	206.274
11.2586	27.9168		30.6856	154.19		23.3716	89.5886		38.2904	123.559		16.1482	143.533		20.9514	185.379
50.1333	14.1136		21.7478	52.1056		48.2143	31.0924		72.7366	702.037		33.55	81.565		25.4791	181.228
47.08	25.5371		40.5308	83.4337		28.5964	73.1325		31.952	97.2075		13.457	129.292		75.7333	276.856
45.664	8.84507		28.8591	154.142		21.7681	76.0194		32.0474	101.387		23.1565	167.723		60.2426	82.5338
25.3496	142.188		62.1965	93.3361		34.6455	116.58		36.598	329.195		59.7033	94.6667		27.6607	55.6054
30.7162	58.8627		58.3859	154.713		53.898	74.6711		84.1792	39.2556		58.436	48.9594		24.3446	452.116
32.9671	38.0529		31.7354	181.755		29.6732	85.2987		44.6611	113.634		71.4274	54.055		49.5647	171.444
28.552	7.04504		31.92	26.5373		30.0738	70.8097		55.5382	187.107		32.4935	141.688		50.0131	172.411
23.5313	91.5616		20.2755	59.9209		43.9005	90.9407		26.6903	213.661		24.7006	80.5665		50.04	104.579
30.308	55.5131		23.7581	60.0199		70.54	14.0901		102.83	28.915		43.732	39.5366		82.0343	23.2456
41.561	96.4903		33.3885	111.117		46.1767	8.70557		107.895	21.304		33.175	106.255		49.3574	132.081
14.293	203.993		12.2856	166.773		30.1487	198.903		55.9433	118.515		36.4113	59.222		27.6638	156.999
23.2797	159.379		37.4897	77.8724		39.7694	150.97		40.0695	97.3818		28.3643	118.825		64.0273	19.9284
38.55	108.173		19.1384	124.112		26.7116	163.199		89.23	155.246		44.0876	97.6281		30.805	97.5323
18.385	81.164		34.564	9.53289		49.4714	89.0149		29.2279	298.289		56.2408	125.598		45.13	11.048
19.6859	164.063		21.4989	66.2563		38.355	273.421		26.6307	99.9821		73.2018	67.4041		46.2415	66.9424
23.6884	253.404		17.08	158.076		30.2161	83.8682		25.8785	77.3103		52.2973	462.078		33.2879	137.77
17.6115	137.435		23.6648	318.594		52.9254	132.999		38.8049	87.3288		23.2317	106.764		45.599	186.868
24.5815	33.7277		27.2543	36.3315		59.2815	76.8762		31.2138	196.01		104.403	236.189		32.7736	121.338
58.2567	8.70557		22.4515	81.5853		100.167	207.603		44.0328	159.984		25.591	394.31		50.2323	56.9537
26.6714	171.551		22.1778	267.321		65.1708	92.0726		53.5542	38.1433		29.7732	134.476		34.7213	71.5211
17.2262	88.7137		38.2765	156.737		49.496	23.507		26.0344	63.0656		9.6116	112.925		43.2167	235.494
34.5508	27.1129		16.7586	54.6032		62.988	16.7233		26.3	24.9061		27.2514	122.253		61.005	44.5221
75.4312	173.927		88.7114	19.5459		35.3454	90.4453		24.7095	205.926		58.6123	136.874		53.264	13.1409
18.889	72.9753		56.4533	44.5241		42.4562	59.4415		71.409	167.422		43.2636	27.3999		47.5167	94.0866
36.8425	154.124		68.3332	231.365		61.6	59.9229		48.3345	456.623		60.1709	96.5785		72.5814	310.936
31.3705	103.925		78.0511	55.0061		28.8328	160.644		32.8081	127.24		73.1	9.67829		40.7209	370.538
33.7278	176.959		84.8231	23.7684		42.4153	108.69		68.204	45.2375		69.1925	65.8046		38.4263	188.948
28.0462	28.0563		32.1545	325.538		35.2412	178.859		39.257	213.454		46.667	146.365		12.7624	125.379
18.732	240.034		26.2319	61.9234		20.8613	85.1455		45.796	36.1658		93.9486	20.3254		35.3309	322.487
39.6548	241.772		21.982	181.547		33.4313	123.367		25.1191	63.5228		24.3368	118.36		71.0696	130.493
34.8945	110.809		92.9429	13.5418		78.7553	60.3848		49.7726	36.6517		64.5644	70.9638		31.2447	334.625
98.7691	112.414		75.6709	46.4401		26.4745	191.834		70.6658	40.3757		32.1612	78.0965		21.95	105.65
60.5832	160.273		22.12	33.4663		60.0274	195.134		61.325	29.0075		28.2139	228.092		38.0053	35.4002
73.2614	47.9883		21.8879	78.2812		33.2	12.569		65.9744	117.94		41.505	214.368		31.3354	171.665
41.6335	328.149		23.392	7.04503		34.6729	476.01		51.3925	378.553		26.8429	15.2023		27.6071	88.1797
57.5791	35.9895		58.8779	116.961		33.8187	92.7721		33.1479	253.076		33.0963	151.881		21.9041	141.526
82.9417	87.4957		43.1759	98.5457		44.084	21.1881		70.6757	14.6599		54.6183	57.3722		49.4645	262.134
42.4782	24.4797		44.1156	287.268		40.1923	91.738		50.6091	480.846		51.7496	439.044		98.96	13.3964
24.5314	93.1671		46.7054	151.96		54.52	8.99048		43.721	390.754		41.1015	74.0112		66.2881	236.317
35.1622	20.2153		24.5675	133.765		26.2575	141.989		55.5919	127.624		49.2993	153.328		62.3275	96.2133
31.1404	131.672		15.4906	143.345		17.452	58.6121		35.6207	108.491		39.68	84.8724		65.9089	15.0628
46.8361	68.3139		16.6686	26.0611		69.5933	14.375		31.8795	104.379		60.7124	141.501		84.866	18.5234
16.9583	101.482		37.0817	136.593		31.3835	114.192		30.5448	270.92		31.8403	286.879		50.9499	189.036
15.76	15.0569		26.7338	70.5189		38.8213	81.9934		30.7697	120.355		25.2537	129.096		54.4804	112.745
18.2188	37.3101		49.4427	50.6493		20.0431	94.0572		29.3731	227.763		45.97	226.718		37.085	110.936
44.148	101.241		22.2812	115.322		35.7579	173.641		29.1102	82.5259		69.4489	38.8194		44.936	5.66941
21.8333	361.835		33.779	114.62		34.2361	118.432		23.7131	52.1369		37.5938	348.11		48.84	29.2865
28.3336	58.7792		54.0818	19.0717		61.3937	79.2174		30.3029	62.7626		11.6812	72.0301		35.1288	101.356
26.6814	73.1463		43.1465	193.468		68.0312	236.507		33.472	72.9938		26.8498	87.5016		39.2089	17.5507
28.4733	46.3241		29.2204	236.021		38.7748	84.9981		27.8729	128.565		16.05	93.9177		28.8805	113.664
27.1841	309.162		32.7831	82.9426		17.7141	150.37		55.66	42.9737		48.8896	212.929		27.6169	48.0931
14.7974	210.495		52.4	57.1167		29.6114	107.118		19.2397	146.963		87.5	38.7152		52.4167	131.819
54.725	115.53		29.8963	150.419		37.0956	74.0994		39.7712	100.55		108.174	48.1027		96.6226	77.7113
28.5129	44.3106		25.4952	282.001		57.825	20.9011		24.1704	66.4196		12.3782	157.29		38.6298	96.5217
50.5057	142.86		39.308	10.5056		41.979	471.651		61.4312	224.421		33.4194	79.6195		35.8368	244.323
22.2922	58.4923		25.1779	288.272		32.5341	42.3467		110.598	42.5728		72.7207	51.3096		18.558	46.212
22.7064	85.684		28.8369	114.487		39.5297	84.6956		21.2222	102.963		42.6488	164.73		24.4723	61.3928
21.1146	130.369		31.718	129.241		65.4264	232.285		37.1152	134.231		30.749	106.512		32.7364	92.5088
25.5196	113.094		46.3691	18.3838		61.2026	268.707		25.207	60.8112		30.98	82.9679		47.1094	150.901
76.5559	57.0931		40.6838	40.6861		26.1086	140.342		20.348	16.0355		49.7373	210.984		30.9517	122.801
39.8323	169.572		37.6158	76.1354		32.172	39.68		38.5088	372.263		21.7155	101.417		20.4329	38.3143
32.02	65.64		58.7455	16.3204		37.7992	301.994		27.325	11.3388		54.1259	179.612		23.6319	144.471
58.1954	180.053		43.3965	49.2208		94.0829	10.3661		57.6554	97.5769		40.5576	182.495		131.424	130.792
53.8075	183.274		29.7064	69.5756		33.0232	96.7527		62.399	46.3402		16.4371	98.7756		81.0042	77.3452
47.1725	260.369		28.4603	195.405		33.7353	128.95		26.0846	99.3514		45.5608	114.727		82.2293	44.0453
46.9437	98.3433		20.5191	68.757		38.0497	93.4796		49.4007	118.25		24.8588	200.006		77.66	8.84508
54.54	15.6326		19.23	72.1258		21.0263	57.9537		27.9039	182.443		60.8574	99.263		47.9513	120.584
47.2217	99.6757		16.457	209.1		31.0218	71.4622		41.9387	44.2589		33.0596	147.702		72.6785	58.9246
26.6362	160.08		35.0156	71.8041		41.1475	163.342		44.6509	220.624		59.5147	87.102		67.9292	90.5242
51.1709	28.5987		59.4171	12.854		25.798	233.537		44.1479	121.827		43.139	48.651		41.9719	103.228
36.12	14.1136		48.3382	191.982		65.8933	201.335		27.965	127.439		36.6119	221.088		24.5356	97.6483
47.0495	105.211		28.0966	188.49		49.4282	316.062		39.2356	55.3036		56.833	422.449		25.3026	76.9094
79.6386	116.411		24.5834	75.4198		35.1147	129.328		32.4653	67.0269		31.8959	288.377		29.6521	87.4132
25.5167	22.289		26.0275	98.1061		31.308	15.4172		62.4959	122.561		63.0906	240.621		39.8264	296.881
28.8298	98.5681		18.0671	119.769		29.1347	133.722		51.3257	116.193		39.4936	69.8202		38.5953	246.232
27.5081	91.4053		38.2159	131.872		22.1014	196.209		48.2034	64.6542		44.8364	112.836		81.6153	35.4249
34.6642	95.2365		20.3548	61.4125		50.728	105.188		35.7921	273.323		43.1459	98.8739		69.4732	262.752
36.5889	69.4678		32.6591	47.8532		37.6337	125.926		20.4933	174.274		45.4904	41.6313		56.9241	411.248
37.866	228.08		20.276	177.628		29.112	6.35722		20.2697	121.284		37.6253	299.61		20.4964	82.6675
23.9668	178.206		24.0892	57.1929		21.7792	55.909		32.5679	71.753		27.4585	93.2201		13.7376	103.563
30.2082	221.494		37.8821	200.917		24.7024	144.237		46.168	35.3921		59.23	55.77		22.5916	70.232
21.8138	112.793		39.84	13.5418		20.7325	147.458		42.3368	61.7309		67.724	6.35723		24.1533	11.8812
30.3584	99.2727		42.6782	25.8553		16.2921	226.211		38.5992	65.3281		35.9015	264.998		50.5923	58.7537
44.6025	195.061		29.8184	87.6883		20.6502	126.875		39.452	249.101		38.23	127.034		62.7173	153.698
31.7638	195.586		30.9961	130.456		30.0445	91.1842		53.2806	231.377		22.1329	72.6353		37.9236	197.468
70.9975	24.9061		42.6079	88.6393		31.6227	183.294		31.3618	105.211		68.2236	126.636		25.7431	58.3214
46.5858	103.962		55.6999	298.78		29.8548	139.716		21.1045	67.9887		80.6388	482.528		23.604	161.456
63.4289	350.481		105.986	44.809		28.5681	76.269		26.5522	149.292		23.3733	11.1934		66.7914	114.954
21.1933	236.365		23.3829	78.6547		44.5	43.2879		15.7914	65.9382		10.6088	228.394		23.0554	59.1781
35.9171	71.8225		40.6605	356.16		40.6328	227.48		29.52	23.6171		13.4337	151.646		20.1991	207.961
19.0624	60.2609		40.8819	271.897		24.0646	305.544		36.9248	83.3198		29.5878	291.536		21.087	250.074
27.6876	172.54		46.82	143.086		63.2671	29.421		23.1155	167.18		59.77	138.243		24.1641	141.151
19.2292	52.6814		75.7	14.259		33.8948	234.903		38.2303	275.829		26.3945	127.999		48.8428	181.698
28.451	58.0638		60.439	169.679		36.1227	125.243		51.8499	228.278		60.9404	155.505		25.0962	508.579
23.5224	106.247		49.3753	23.7683		62.0743	137.182		41.5227	126.748		59.057	317.266		127.814	29.8622
40.971	44.4947		43.2536	128.827		45.2967	121.28		34.5496	76.9252		45.0236	98.6971		46.9972	267.988
54.236	38.5678		26.995	36.6957		78.4528	147.306		41.2239	318.901		50.1585	133.311		41.4668	128.062
18.7423	129.208		30.0647	59.7422		24.5708	51.1368		32.4664	118.037		26.5061	129.695		20.6533	92.4899
21.8238	193.016		61.7635	71.6771		66.62	46.0431		27.3185	96.3319		53.8612	314.247		42.4426	85.8352
34.6557	94.9437		27.3271	146.904		70.885	235.217		25.8182	124.433		39.7599	413.698		21.859	53.4241
25.474	85.617		27.2933	17.1845		22.096	9.53289		25.9338	113.152		40.4105	55.3716		43.2106	449.135
44.3874	300.759		21.1089	78.4943		23.0743	104.032		51.5072	130.876		31.7132	131.894		18.6939	95.8337
24.16	20.8717		40.0314	343.746		99.1119	113.123		47.7663	105.456		53.2855	258.966		31.0044	21.1586
28.3989	93.6435		76.985	24.9061		32.5309	133.802		26.328	5.66941		51.1449	175.919		59.8856	282.711
53.0696	181.949		53.3615	101.649		36.6447	208.585		44.7952	135.504		37.4111	23.4071		38.4322	36.076
72.4209	102.134		42.4861	255.531		26.0107	118.92		21.313	91.6717		43.76	23.6779		36.8775	12.0266
46.5292	313.192		23.7592	52.249		18.575	85.5543		16.7977	176.189		56.2473	25.423		46.0216	43.6565
45.7289	18.9263		24.2969	53.5145		32.1821	82.1094		36.9676	151.728		18.9975	64.9479		35.9929	85.7783
38.2086	106.617		79.6653	40.5152		21.2872	46.1826		24.5671	74.9522		57.5552	122.203		17.0783	234.829
19.8564	72.8857		50.5403	135.355		20.5979	54.6327		26.9187	173.355		27.8486	29.0677		34.2625	69.2358
23.2138	292.831		43.352	188.842		42.4832	47.0434		32.9259	123.297		22.1642	73.1368		35.6014	74.3843
17.4189	84.0548		27.1532	268.152		41.5514	59.9671		46.9883	189.173		56.1491	16.3204		20.0487	218.022
45.5311	44.8418		41.6527	23.3595		43.3126	89.4197		48.6717	51.4296		31.2615	105.025		49.714	31.1239
25.294	321.712		21.7556	81.2859		27.3143	204.703		52.4197	161.798		20.1239	105.353		74.5341	107.456
20.917	51.0523		36.4427	242.855		41.2367	11.1934		92.4224	76.8447		24.9569	137.007		60.6361	289.877
30.3818	41.131		38.9874	128.954		44.2473	281.178		25.5829	23.4224		37.2856	156.904		31.71	11.8812
68.5033	14.9174		42.8463	109.592		81.9997	407.12		25.6605	98.5458		41.7822	131.348		27.0221	58.3653
37.4211	576.79		47.2771	95.6789		49.992	32.2675		25.9703	160.56		49.4941	95.2444		40.7956	18.9263
53.8175	40.9224		82.97	65.9656		48.8867	134.651		22.6361	120.37		60.6057	9.67829		19.6808	88.8714
21.3988	283.853		75.758	35.3921		77.5594	206.119		20.4437	141.527		25.1582	104.5		19.6876	85.5229
43.3217	90.0885		39.6808	81.9875		24.687	126.57		44.1247	52.9243		32.0304	66.3332		30.5867	18.9204
32.4837	84.773		28.0263	99.2903		47.8935	83.9154		53.2754	44.3493		39.3263	109.081		17.6394	85.7527
46.85	12.0266		31.4565	211.939		22.6492	195.149		55.0043	221.408		10.9139	38.9981		32.1587	183.029
21.8129	160.675		37.3951	119.859		26.5364	31.7713		44.4937	99.6681		33.7046	186.93		49.1273	211.024
29.7236	116.346		26.6017	82.4316		25.864	108.149		24.7285	241.145		25.3082	261.144		70.2647	72.9539
40.26	29.9743		34.9139	411.747		60.2568	70.4719		29.8143	118.112		24.0697	59.9819		47.9211	153.851
17.3041	76.2454		59.02	44.6674		48.3778	86.0429		20.4331	200.823		15.8665	64.4819		20.6675	179.128
29.0283	115.882		47.5867	16.4384		75.511	67.7442		31.3473	189.506		31.4683	172.494		16.7755	75.9035
33.25	82.1161		29.3111	166.976		17.7641	100.249		38.4525	19.7536		36.1038	91.3907		28.27	105.487
25.3988	106.597		48.3428	78.3657		69.7814	130.675		41.0256	139.838		107.87	68.7718		63.8418	31.7743
31.3018	174.192		33.0367	117.207		40.9443	172.832		50.2517	29.0251		74.4841	155.883		29.9049	128.775
36.465	8.57625		30.1069	76.7949		53.9146	63.8885		20.2635	49.822		29.2824	185.76		44.4546	136.334
42.86	79.759		55.092	33.4663		49.1222	133.079		26.2775	264.59		51.4156	229.452		81.0088	45.7308
58.7888	87.0857		34.1811	164.605		32.1018	185.002		110.36	11.0539		43.6671	214.345		17.6591	275.969
36.5155	172.056		62.5241	113.093		65.4467	17.5506		26.8445	190.519		25.6535	120.917		27.4483	177.722
20.5598	303.717		79.6769	31.9276		56.4037	467.166		33.3173	32.753		19.5304	49.5037		30.9037	400.621
25.5873	75.1171		21.5319	72.7531		29.5135	239.267		21.2686	110.975		60.5836	83.2376		36.2458	70.5445
39.73	74.119		46.0789	46.9052		51.482	136.516		48.9637	171.38		43.0918	217.666		33.82	17.2658
59.7927	70.2575		31.2418	206.296		24.2142	169.962		49.0384	285.77		50.572	318.508		35.7839	177.392
41.7773	105.396		49.0409	79.2225		20.1265	303.615		31.1383	78.2792		91.2435	90.2549		37.1865	147.227
61.8402	190.659		22.6214	62.9394		38.6178	150.091		35.342	22.1314		98.8244	14.375		45.196	108.248
62.0375	13.4023		45.7989	58.3783		40.5218	180.008		34.3308	102.934		37.6776	110.036		19.6026	61.668
53.6367	8.70557		36.5989	67.6498		33.5233	11.1934		33.7853	82.5162		27.5052	170.229		28.1752	403.204
30.6305	167.378		46.52	21.986		44.0903	158.704		45.5171	146.013		28.0059	87.204		38.9912	145.167
22.1841	82.9661		29.2893	130.275		60.552	9.96522		89.3924	61.1556		26.925	246.932		36.6714	10.3661
38.6239	111.06		25.3243	66.7931		30.0025	425.23		75.8811	219.871		38.4578	18.8397		24.0607	218.113
15.24	13.1409		27.9386	205.577		42.919	148.619		33.4078	81.9737		21.0694	110.521		33.2	5.66941
19.585	36.2634		28.52	32.2067		45.5252	241.332		44.4424	54.0225		42.885	18.099		26.6106	221.618
18.061	53.5186		23.75	73.5801		26.4286	34.9559		36.6079	64.3071		33.2442	118.386		40.7789	274.713
16.6333	40.4917		41.1061	46.611		64.708	85.274		15.4954	32.3521		19.0126	114.257		50.3815	84.4675
48.4958	144.184		21.26	33.8672		49.4127	109.904		30.3708	180.995		27.6166	102.115		35.6221	81.1414
31.552	145.564		17.9404	254.439		66.1786	38.8194		36.875	15.8901		16.4876	100.289		62.0475	38.3123
22.168	195.932		21.836	65.3566		38.7179	91.4851		91.8533	25.7138		64.35	161.801		30.5706	219.718
28.8688	215.091		11.5976	93.9334		33.6794	105.1		28.7815	111.808		29.0644	55.8276		69.2867	29.5773
48.4371	13.5418		34.4719	103.875		49.604	9.96522		21.5071	55.857		64.1066	479.808		43.9817	18.6688
27.9672	68.8525		32.4888	72.2934		46.4933	27.6868		38.3346	409.838		27.7462	41.4526		34.7457	85.8411
43.8432	117.273		33.1685	67.984		37.0352	89.5259		40.34	23.2201		24.5975	143.272		23.2683	75.359
40.6168	111.405		34.4069	158.564		60.991	123.584		42.468	9.53289		16.6373	38.9648		28.8413	184.722
23.187	82.2744		35.5367	130.766		15.6477	253.157		54.9388	235.755		44.8765	397.918		37.6953	172.187
56.5075	25.7578		40.3586	32.2125		41.6855	35.3037		48.2792	135.366		49.425	41.885		27.8553	39.1357
55.4975	195.861		42.0892	30.7209		37.6106	115.564		27.9023	208.802		32.4313	180.437		49.4182	653.772
71.388	150.206		38.3084	124.257		18.7126	92.4173		20.19	124.712		75.3369	111.093		29.8678	55.8336
58.5867	158.563		12.8807	55.1731		26.8386	79.6412		42.2811	90.7363		82.9379	185.517		31.733	91.8171
35.801	189.585		23.911	87.1281		16.9278	241.695		40.1225	34.4135		38.2037	266.923		28.9231	138.02
81.4718	26.2836		14.68	9.67828		26.8141	69.2323		49.1698	109.197		34.321	168.497		18.0029	241.77
26.1981	51.9105		27.49	74.5533		22.2853	45.377		34.9312	118.028		47.2911	47.1574		12.0529	138.548
25.378	65.0778		19.9255	59.8422		14.7815	123.428		28.1338	29.1764		47.2696	119.877		36.0214	185.159
31.7778	181.323		35.869	64.9928		49.8051	101.36		22.7135	192.224		23.9664	63.6193		15.285	46.9898
68.6927	19.7595		22.9405	474.051		32.97	68.4535		22.9859	70.8983		50.8644	81.1758		53.4826	141.926
28.7747	84.9232		23.6847	171.227		24.3104	227.836		17.5543	54.0034		30.8519	86.4525		29.9633	135.496
31.2156	101.648		36.4771	138.393		80.1562	118.068		78.0747	71.765		76.13	18.6688		28.1895	189.237
52.7639	362.168		36.1314	27.813		39.5919	104.533		34.7474	73.9095		81.4381	112.807		40.7244	21.8465
56.2047	36.5063		29.0962	82.0427		19.0723	71.0887		33.2489	103.651		45.703	117.505		41.5037	127.726
52.4343	90.6834		55.7515	63.9928		60.9133	47.2733		25.9193	191.163		37.997	119.174		56.6536	178.388
25.3529	60.1628		48.2169	307.523		42.3367	137.15		40.7219	155.572		58.5044	104.62		72.873	89.97
26.199	85.3221		102.168	45.9271		81.9576	34.9618		39.5941	272.069		40.953	90.6734		47.3273	78.3678
26.0514	148.767		65.1311	170.1		31.7998	184.243		60.1713	81.0136		90.6431	134.661		74.6727	82.5436
37.6576	130.377		95.2867	30.0075		33.0011	79.3699		41.8634	98.4434		62.7612	200.985		25.4977	174.53
52.0626	113.954		44.0376	95.478		41.0694	345.842		27.7264	72.4017		117.029	12.9994		41.958	316.588
24.6267	15.7608		32.7121	115.266		29.5168	195.178		12.7236	155.606		41.0544	189.092		30.1652	118.25
24.1495	106.223		45.8689	161.648		26.9549	131.835		56.3292	113.888		44.838	341.332		39.6576	77.4553
76.2304	49.9086		24.2607	61.6718		61.423	248.859		78.2279	50.0686		29.0912	194.898		34.8771	105.365
66.828	43.0325		15.9208	87.8521		12.4705	236.44		40.861	246.602		33.4344	81.3908		73.6499	427.631
51.771	149.859		43.6005	195.164		24.7131	67.4739		92.1992	54.7742		32.5582	178.421		74.73	12.0266
20.3657	65.5353		32.0364	306.069		16.0895	66.0875		31.3159	118.936		92.6017	104.345		40.795	55.5648
54.164	152.939		39.7206	340.963		20.8331	71.2126		43.2559	136.873		44.8023	140.427		52.6903	99.302
35.5068	106.053		18.6967	73.5471		40.4087	86.6921		40.0025	16.5779		48.78	160.343		17.4158	82.5515
60.2	12.7086		11.5967	93.7663		37.798	195.238		27.9927	145.184		37.5869	77.9098		27.0242	194.328
70.3147	147.258		42.914	89.7736		52.4988	285.053		60.9444	46.3006		27.1212	221.752		21.8884	186.816
54.82	8.70557		61.8255	113.782		15.3111	57.9263		38.25	146.409		36.956	126.148		55.5705	85.2869
38.9436	58.4629		43.2274	164.964		21.2752	54.0511		55.057	214.586		19.8902	99.0055		55.5936	172.486
19.255	235.486		35.8819	88.2699		34.8085	178.721		30.96	94.6886		18.8052	85.7456		81.98	16.5779
21.255	100.729		65.5433	195.609		23.8812	240.682		23.1244	184.205		21.2059	64.8789		32.6388	100.32
41.2061	118.871		17.5291	92.118		27.4572	302.562		24.8476	140.168		55.5986	212.578		89.9771	24.7411
35.9643	260.134		19.8274	176.048		42.9317	268.378		19.7568	74.8697		32.625	321.535		71.0303	50.2229
18.8898	108.619		27.5531	177.306		31.6457	127.897		28.2415	151.866		23.9315	50.0481		75.0164	214.316
17.9853	117.113		20.0533	186.32		52.4324	58.3822		27.959	230.156		20.0925	62.5071		18.1248	86.97
67.9489	270.091		20.8675	28.9189		21.2818	69.2572		27.5577	85.8902		48.64	6.35723		23.0145	110.348
49.6525	21.42		36.2637	432.725		46.5428	141.667		60.848	167.219		41.3069	70.0886		33.7978	97.6419
45.816	10.2501		38.2991	278.866		41.8304	128.461		33.9722	134.688		53.2584	55.2852		30.3667	203.615
43.9126	391.29		49.5796	134.514		21.7594	86.2636		25.7077	146.698		69.6012	52.817		33.0046	301.861
18.3396	152.998		55.2089	303.76		60.1871	48.3582		52.7093	51.4002		58.3397	116.183		28.6334	155.352
31.5977	103.931		20.6753	47.1535		65.6756	43.9464		30.9939	57.6541		13.6662	113.52		19.1994	79.761
53.0174	123.464		37.5432	178.69		43.1385	36.471		34.8345	18.3839		31.6438	129.625		11.4127	19.2406
41.2907	82.8266		24.0918	151.65		51.52	18.2385		27.0478	163.563		33.1395	470.783		47.9299	251.763
32.1063	141.176		34.6306	78.6761		28.814	62.0618		40.644	43.288		18.7881	202.943		55.3284	152.316
36.4314	55.0975		44.528	5.66941		18.3655	64.761		22.9497	165.665		41.7333	9.39339		13.7791	90.3983
111.2	17.0082		21.6119	200.678		22.6789	136.111		51.6859	118.077		26.2329	240.124		37.8973	106.972
95.3	28.2345		36.2891	69.4262		61.0562	38.4538		22.427	63.0357		42.9506	39.682		50.9734	158.506
41.1249	111.656		29.7374	47.5582		24.2556	119.219		40.6309	398.873		58.851	51.5632		18.6728	88.7574
26.1017	226.172		25.8636	38.0253		38.0469	201.539		44.4954	115.953		41.0167	92.5382		41.2382	459.28
29.3486	30.1491		38.6634	257.888		43.4194	71.8905		68.41	23.2515		24.4949	114.393		43.2437	199.024
24.459	109.248		21.8229	20.5484		25.9413	225.602		70.95	19.0658		56.9378	22.1019		106.644	99.9647
79.4453	30.9529		21.332	169.916		43.2298	277.923		23.4674	77.334		49.832	83.2334		36.509	85.796
49.1457	98.7732		25.425	21.0427		35.629	163.236		21.1842	132.432		48.5768	112.095		55.3875	12.0266
46.9742	81.1426		31.5795	72.5841		64.426	19.899		49.8882	134.28		38.7482	87.8377		37.1177	317.521
42.6864	62.141		29.0883	73.4391		52.447	100.731		47.5326	45.0665		48.0543	21.7305		36.1491	223.43
21.94	150.536		25.31	7.87236		50.3595	252.95		88.2427	27.0894		49.4123	59.1751		40.6973	27.2584
18.5147	86.8943		15.2551	214.408		33.4336	91.2649		34.0492	115.432		23.6155	117.213		56.6311	23.6465
23.5414	25.4289		24.1962	101.996		59.4284	148.364		31.9718	492.452		41.5205	127.071		27.9038	170.78
57.2039	122.481		25.563	82.9523		34.6441	165.728		44.5838	41.6295		45.06	18.4094		49.3296	123.807
38.84	25.7049		26.9169	56.9457		38.6716	223.349		43.6942	57.1246		29.1441	100.89		41.802	23.7625
23.973	129.401		39.9374	138.506		19.5473	51.4158		19.1735	69.9765		23.7681	302.788		50.5814	68.1706
38.4902	398.897		53.7644	39.9434		21.2583	47.4128		28.3029	98.0529		51.1962	41.1795		25.2111	58.9285
30.4492	126.019		35.3383	108.884		20.288	193.43		33.6787	30.68		20.9351	222.093		70.105	21.4804
60.1467	12.9994		24.2021	135.469		25.9881	74.8169		66.7322	48.8494		25.7642	117.59		49.6699	244.677
65.3064	191.112		25.7374	67.7403		34.6976	93.0315		73.2304	225.393		62.1681	97.1189		44.266	96.9602
49.0422	48.2696		24.1825	85.3132		29.4674	53.827		56.902	148.224		44.0685	229.943		42.1968	408.947
13.152	28.3138		40.2026	56.8243		32.7168	234.148		92.2062	217.095		46.6645	437.856		56.9658	154.389
35.9685	280.608		23.158	151.602		38.7723	93.6327		70.779	193.675		26.7667	205.178		39.2629	120.478
17.1317	62.2582		23.9128	136.259		39.6667	67.6872		74.9669	499.669		31.7155	112.408		42.9569	180.014
29.6756	68.0495		13.9417	71.6037		32.3856	131.778		22.5684	271.923		23.2659	266.975		62.49	25.2835
38.32	134.264		15.8171	81.7458		23.0488	118.154		31.6736	74.933		59.2925	39.3971		28.9958	300.967
41.3108	104.318		40.7878	89.8108		57.3653	43.5769		39.2338	87.8096		54.4	14.2296		77.3674	91.607
56.2207	157.404		30.4971	31.7802		26.784	162.208		30.2994	63.4542		40.749	44.6636		64.318	45.1825
77.69	60.4538		45.6282	62.6445		24.2607	75.2537		45.5867	20.7322		38.6769	208.169		40.2131	174.96
57.0987	225.969		32.1313	62.7272		28.6756	54.6623		26.3791	139.643		46.3527	21.5595		35.4491	26.1108
20.5568	127.296		13.4753	30.9764		39.3388	93.8883		41.6654	102.985		48.2638	32.0945		28.5408	252.477
28.4522	48.814		12.2841	52.5418		40.0237	88.3689		33.2681	79.7789		24.6627	112.137		15.6161	92.8059
25.9811	125.594		36.98	100.352		41.3563	38.0215		31.8706	87.7867		25.5922	155.62		13.8884	256.887
44.0724	550.694		34.7065	275.616		34.1839	139.423		25.7659	95.3663		52.5	8.70557		33.144	68.9949
56.4978	33.7218		18.4195	84.1531		22.1835	200.859		49.1467	52.8472		60.2545	94.0456		51.7832	40.5152
48.6035	33.0399		32.6876	50.8754		12.92	32.2067		57.0041	205.686		34.6105	344.133		57.7667	143.73
58.9686	267.195		46.2028	131.889		29.5064	165.693		35.5828	86.8887		58.1429	117.773		39.1626	425.222
34.2255	228.999		43.6476	104.921		42.9818	19.9284		39.2138	24.1928		32.9047	102.367		26.5743	72.3229
32.9963	79.9379		27.4629	139.497		15.396	39.1889		39.9578	286.522		74.912	489.089		23.966	281.236
44.2143	110.842		23.7433	17.4052		24.9719	115.604		25.6128	87.7788		44.8068	99.4419		15.3549	117.631
40.9674	50.6161		20.6219	306.677		15.34	38.3084		31.0248	167.54		64.6287	61.505		73.6678	27.9168
79.021	368.848		24.1582	87.746		58.0486	11.0539		32.4255	151.925		12.9694	90.9375		51.9741	299.858
35.5741	82.475		46.2969	445.925		55.5914	9.67829		28.008	63.5769		56.6975	165.954		43.4065	100.008
64.47	15.2023		50.3367	32.9004		45.3822	211.347		43.5252	130.22		63.1303	81.8225		29.3275	74.408
25.928	95.5372		37.7512	164.71		40.843	136.65		20.1017	87.3738		84.7967	17.9771		46.2826	177.377
57.938	121.53		20.2011	168.011		41.3637	119.716		31.1775	67.0022		48.9737	373.109		39.3755	225.49
27.0026	312.784		16.1478	49.0695		49.4552	55.867		25.28	71.4661		15.4933	8.01776		42.8777	61.155
21.9917	102.044		32.8784	114.09		34.5656	106.964		56.6486	43.9837		9.83333	21.9919		28.741	435.712
64.0815	114.473		47.3739	152.424		45.8891	110.828		45.4467	19.783		66.1961	194.339		32.8134	142.976
44.1846	28.9209		72.8719	76.4811		26.2853	82.7901		29.7391	115.751		63.9306	212.111		33.5902	120.937
33.3774	118.903		23.0383	81.8008		21.3792	129.933		26.6133	187.943		35.6482	149.039		37.4942	404.659
37.3956	82.0366		21.8935	101.917		48.4176	129.644		19.0578	52.9427		68.8251	76.2808		55.8292	192.957
25.0969	57.1146		22.8816	216.8		37.3969	235.478		27.2865	116.853		66.4596	106.021		93.7567	47.1829
31.7894	171.349		48.2047	255.384		47.0689	21.4141		15.4556	31.2948		49.6536	175.485		30.7176	274.978
35.73	76.1333		54.2941	130.988		21.8904	145.865		33.6441	125.521		25.8123	55.3146		29.466	98.4149
24.8107	158.177		47.466	29.3473		26.8775	79.1085		36.6951	300.78		20.9214	76.2259		43.2317	91.2402
94.6057	129.458		32.994	169.896		45.7158	176.827		28.9017	172.095		32.0887	118.411		14.8055	77.3105
31.7482	138.42		32.204	215.621		44.2439	174.748		47.3728	44.7796		34.9381	75.3631		29.524	6.35723
49.69	83.957		31.7561	161.481		30.0212	76.3337		28.6931	237.543		26.4928	55.855		49.0973	139.193
50.5067	20.5371		33.8962	197.8		32.8414	64.4231		56.1227	217.252		81	157.164		13.1624	43.6948
25.3382	242.758		45.9335	408.9		34.9523	143.166		20.0628	92.3908		20.9083	86.8373		22.3233	156.724
37.583	146.157		29.6714	133.473		45.6073	50.9127		28.6359	138.926		50.4414	241.983		32.0965	242.472
39.7073	241.764		40.4881	47.7036		40.2881	150.201		30.0176	191.133		26.4725	119.877		34.0902	129.784
47.0341	123.141		24.4125	174.281		24.1455	62.9256		20.8371	47.7307		41.8654	137.689		47.1	10.3661
47.315	102.921		29.4304	236.255		23.9857	58.178		22.7834	139.916		40.767	124.338		73.3868	126.59
30.3848	73.6946		17.9083	146.558		23.8944	81.2839		64.4642	172.036		43.675	112.92		74.5381	146.764
24.2029	66.8815		40.5343	285.084		54.9522	40.9102		38.0385	95.3701		37.6891	45.8938		63.3274	132.051
31.0873	236.233		11.7025	73.4531		61.479	141.928		23.1104	46.843		62.1624	34.1874		53.8984	282.151
25.664	90.8091		26.3327	92.0843		68.154	67.7147		78.052	19.6435		31.0959	135.514		63.1179	27.2584
76.69	5.66941		31.9466	150.001		31.5948	311.358		50.3766	134.93		38.9361	165.199		31.4286	137.599
51.0994	222.023		24.962	25.9948		45.7129	130.245		71.9125	22.4183		46.6244	17.2952		30.5307	100.924
41.648	135.911		23.8747	42.3152		29.9614	360.279		28.17	11.8812		48.5182	158.665		27.6171	116.043
100.085	41.2304		24.7572	113.092		31.3608	50.7633		25.1191	82.2625		22.7713	79.3989		21.5605	175.907
57.4542	304.511		32.6422	33.1832		36.7426	68.8643		29.1823	76.7857		46.0178	53.8881		32.5912	108.584
27.5943	83.4927		21.786	30.2906		32.1723	244.129		57.6688	271.516		34.0438	271.654		71.049	57.7575
24.8863	58.7125		40.1588	106.436		46.221	88.0225		42.8043	48.864		30.1297	141.285		34.1338	216.983
17.8957	53.034		31.9675	37.2652		45.542	115.613		15.9708	109.686		64.275	30.4361		50.8135	156.901
19.9535	84.4165		51.555	20.4414		24.6107	102.099		24.7109	73.2741		25.4358	53.8271		31.1581	206.123
36.9831	249.759		57.2178	40.6434		36.2454	270.141		34.0857	85.7522		49.4622	261.649		35.0346	137.892
28.2143	37.6206		30.6295	293.136		28.5887	72.5765		22.3089	80.0459		33.9994	88.8732		36.4	287.912
26.5245	301.597		19.7073	124.983		40.31	20.3313		44.99	21.0611		32.3281	97.2055		17.36	20.7872
27.6921	79.2539		35.368	71.5928		25.039	98.5301		27.2673	118.307		38.735	84.489		37.9796	107.397
54.8022	18.9263		31.5976	151.775		39.9873	253.11		35.7095	340.963		43.9307	114.139		82.847	38.3123
38.1426	112.834		35.5301	195.707		49.9	22.6797		38.4012	119.015		16.6897	88.8695		23.0232	131.886
[truncated: 2,403 more rows]
