# Supplementary material for: Abnormal morphology biases hematocrit distribution in tumor vasculature and contributes to heterogeneity in tissue oxygenation
Source: Proc Natl Acad Sci U S A. 2020 Oct 27;117(45):27811–9. doi: 10.1073/pnas.2007770117 (PMC7668105; doi:10.1073/pnas.2007770117)
Supplement: Supplementary File [file pnas.2007770117.sd03.xlsx]

## Sheet: Mouse 1
Day 0			Day 1
Diameter	Length		Diameter	Length
52.994	71.8887		28.69	18.8103
38.7983	200.909		40.2224	346.265
39.8453	145.326		30.4036	57.0324
34.1819	164.129		30.0125	182.079
20.8542	116.259		38.4699	166.343
34.694	35.7891		34.6486	108.83
22.2157	118.14		36.7729	95.0295
36.7483	77.0451		28.0773	86.7688
30.5525	131.304		37.1414	200.816
39.2457	13.5418		28.8372	115.865
62.565	22.5322		25.533	104.392
31.8459	55.3914		14.9191	54.0531
52.7385	28.4886		19.8488	276.859
27.1175	18.1225		37.4232	125.886
26.5227	131.637		53.827	164.899
23.0973	54.7683		23.2915	69.8311
65.3704	213.52		18.1898	186.138
141.885	30.6954		35.3286	59.8973
43.4529	128.612		18.1458	86.5818
29.7714	73.3744		29.7879	126.06
93.5261	142.249		35.8086	82.6812
192.219	39.2791		51.9314	130.904
100.053	515.372		29.5409	68.2734
20.1633	124.148		25.9185	108.592
25.4975	31.5851		33.3139	155.242
23.3914	16.8812		29.82	103.079
19.4472	201.609		40.9473	82.0798
38.5626	150.142		38.2979	160.421
27.9067	37.2177		12.5417	35.3201
33.8479	57.6394		17.487	166.943
80.472	36.8918		42.0494	85.4014
95.9728	302.122		28.8645	189.045
49.6109	124.195		29.0638	42.2052
27.6047	85.4913		35.59	21.5536
25.042	32.9239		18.4769	300.898
21.4693	220.97		20.1355	211.315
31.8492	65.1285		25.7933	21.3296
19.316	69.9852		42.8572	112.19
30.5626	179.5		102.175	54.8804
30.8287	459.544		81.7675	56.2658
31.3317	342.279		20.4985	67.7697
69.58	104.993		24.8857	10.3661
32.0918	73.0715		30.0641	257.239
22.4143	274.788		38.7366	97.8541
22	66.4419		94.5543	11.0539
15.86	173.052		96.3	9.39338
78.935	437.03		61.9269	245.344
112.026	88.3191		24.171	75.7208
40.4959	243.161		34.7707	35.4176
24.8711	20.4708		29.6621	63.6561
34.0376	106.212		49.0138	40.2538
18.5057	84.4979		42.165	19.0658
21.025	48.1576		16.3365	186.782
44.6264	53.2846		19.6411	101.322
47.7903	101.135		20.913	52.538
35.3416	85.4252		33.9391	43.6888
22.9582	235.971		21.4504	166.614
21.4035	117.495		57.6376	51.8004
23.777	65.4487		44.5527	17.0082
23.7576	99.8251		31.8396	142.418
29.717	113.38		18.9808	46.0666
58.4092	146.139		48.592	30.0096
41.2966	304.39		38.374	190.451
20.4864	61.8999		29.992	60.7267
24.772	72.4899		33.4295	79.0888
103.352	37.0467		47.192	7.04504
52.2749	182.916		50.3884	210.177
63.0924	77.0875		93.5086	21.9169
15.6315	93.6103		65.8994	107.361
40.8152	429.445		62.8787	89.0755
31.1013	198.876		60.4911	120.498
24.9082	61.7288		65.5443	129.249
49.8526	64.2668		42.1808	249.513
35.776	59.0956		29.1691	30.3201
59.8264	133.272		35.5482	64.1146
35.5691	184.186		25.8519	84.987
20.8748	302.531		31.752	227.189
16.7814	114.155		25.824	16.0355
16.6067	41.9438		22.2	19.9652
20.138	23.507		19.6882	113.629
42.7783	113.005		37.5992	95.5134
16.0221	77.4715		18.9343	122.958
19.1552	86.3777		17.8585	67.7999
28.9548	126.799		28.5971	137.033
25.4197	151.009		23.2341	57.1352
14.3632	240.581		26.6412	42.7417
27.66	12.7086		14.7858	54.9137
43.975	18.8411		29.04	78.7135
28.129	134.217		28.1194	93.8013
31.7526	192.493		14.9815	122.245
39.1022	13.6872		22.0729	32.523
44.2178	94.7894		22.3569	23.1225
26.5144	172.611		61.3869	126.705
46.24	12.3115		50.9098	146.39
63.6973	219.761		36.0613	73.8164
27.6073	47.1091		45.5707	57.378
23.2209	104.49		22.4672	130.074
25.2948	68.0546		16.934	130.664
21.1356	64.8534		39.2522	136.017
36.3768	219.217		18.3317	53.2002
28.0897	160.733		23.9488	32.6134
26.4638	48.9888		28.0414	154.379
37.7874	365.062		44.1991	52.7069
30.1843	213.353		14.7593	131.862
31.6042	77.0215		15.1233	88.5846
49.0124	35.6496		16.7781	88.0039
43.16	13.2843		35.0962	73.6966
52.5413	123.932		56.4877	20.2153
30.3275	51.7066		17.9575	70.2629
14.8382	102.368		27.12	55.2049
12.532	62.3323		32.2345	86.9788
21.1838	131.416		16.713	72.4789
10.6133	45.7199		31.2265	90.0759
12.0019	52.4279		17.301	97.3948
12.6011	79.2206		30.5775	30.9823
36.7659	174.178		36.788	84.6345
49.5513	60.3552		14.4676	142.077
26.8775	79.7374		27.2508	166.903
47.387	50.377		34.2774	68.8686
24.8332	243.035		32.196	13.1409
48.8778	28.1978		44.3342	181.528
33.0967	29.3159		18.1773	46.8536
26.7501	181.855		23.86	7.87236
18.083	150.306		59.1607	128.494
30.1628	142.075		39.4962	68.4589
57.9821	69.2593		13.1297	91.8809
63.3686	109.938		25.7534	333.964
43.1905	62.4645		21.7636	53.257
41.2246	113.114		38.7245	103.7
21.6293	110.407		28.77	9.39338
28.9286	116.267		36.3922	216
37.9405	104.641		40.1128	293.432
30.7149	342.378		74.3218	125.858
70.3677	193.509		27.5048	90.7284
27.5081	409.996		31.5714	63.2808
31.4993	118.902		20.5793	136.7
141.772	303.635		35.8542	359.315
199.336	70.4068		59.7288	97.8028
275.214	18.7868		22.2154	256.497
25.4361	164.936		38.0827	232.458
43.9018	24.0474		41.84	90.2684
23.3087	49.2647		28.1982	68.5499
13.1863	194.44		57.7062	27.3743
22.5612	145.059		26.1368	188.707
13.1422	97.5049		36.5767	46.7544
24.0422	76.7346		36.17	123.685
25.2712	87.1795		19.7108	75.2015
32.7837	66.6613		66.6161	144.311
23.0645	84.5344		34.8847	53.9371
40.4797	201.922		26.7753	45.4307
19.9072	71.3736		42.111	173.694
44.2846	28.2331		30.9907	142.968
23.64	111.946		53.899	147.312
33.105	29.6067		28.4276	111.915
22.5877	176.99		24.82	67.9355
20.4826	196.653		23.4605	95.8298
37.5473	166.236		43.3127	36.6497
67.7257	10.3661		17.3114	70.0146
57.058	22.1314		19.0481	121.955
32.0156	70.7744		25.3869	53.9389
25.1006	82.9779		32.2611	242.233
19.5232	85.6073		36.3541	247.869
27.224	6.35722		40.622	21.4435
68.984	90.249		18.0807	243.657
43.4293	119.512		66.118	189.384
17.9356	70.7309		57.8585	134.091
29.3471	31.5247		109.75	11.6257
9.69385	77.5814		14.7219	87.9426
67.2215	29.8642		31.4155	109.798
24.5898	108.586		11.2519	57.9263
44.3753	102.264		21.718	166.669
40.345	10.7925		32.2756	114.669
23.9883	195.291		38.72	49.325
25.2686	47.5799		51.2822	17.983
27.8096	124.195		22.3971	112.992
37.4993	75.4029		25.3299	235.551
18.9462	35.5336		53.2745	115.87
14.1497	156.89		15.9926	121.306
15.01	80.2339		24.3343	72.5842
51.5564	101.586		30.09	7.32994
72.0222	15.0628		20.0405	162.307
58.3554	218.219		33.3675	51.738
51.0642	43.7923		34.104	9.53289
30.1629	194.49		19.1538	40.5274
33.9764	122.442		21.207	239.548
28.0245	60.8112		36.7606	117.505
30.6183	69.1257		26.8337	142.279
21.6441	132.253		36.034	195.953
30.8267	37.3101		58.6536	234.568
23.6035	64.3327		62.3261	128.094
38.0681	75.3757		43.3643	500.025
19.58	39.0001		48.1255	117.156
20.9927	47.9926		54.5072	120.905
18.2513	166.723		23.5304	69.9726
34.7189	329.551		32.6525	15.6346
34.0005	380.554		28.668	16.0611
42.5431	287.309		24.169	72.8378
70.7444	32.2021		17.4728	270.194
36.331	128.011		15.7329	66.1879
12.1896	98.8071		59.622	250.754
33.6705	100.065		21.7314	82.0346
24.7546	141.43		34.1	93.2584
16.4225	32.35		32.85	41.1971
13.8019	33.6135		35.408	77.4224
23.7232	62.0768		50.2453	36.1054
39.6037	145.497		77.584	307.412
50.6571	77.9943		23.68	25.7393
91.9733	18.6708		26.1407	161.058
27.5047	39.5131		31.3754	119.138
19.0945	71.7727		46.5361	133.241
21.6564	99.1215		88.8648	38.1648
32.8456	292.267		17.6486	41.4841
48.3936	321.481		28.5092	60.2747
72.0629	9.67829		48.8785	37.3375
25.7437	119.923		26.41	66.0836
42.5191	427.136		33.6442	147.391
40.6429	70.3756		23.3931	184.52
21.3836	90.1527		9.92895	85.8095
29.9591	80.673		11.1438	67.3578
77.1614	250.295		18.2	7.72193
17.9053	253.676		20.7371	176.434
26.32	9.96522		23.1643	53.5107
21.5376	94.02		27.2471	79.1218
24.4871	70.0777		45.1911	36.7912
71.5611	145.552		26.16	145.631
143.677	8.70557		29.0872	67.1074
110.34	35.9345		37.8131	133.243
16.3094	43.9699		22.6376	49.0069
30.8714	11.0539		20.1162	62.7069
18.3053	64.3197		11.98	34.9814
28.1296	99.1176		106.3	12.7144
34.5857	26.7122		46.2552	155.678
32.1215	128.994		71.3233	79.7493
34.9733	148.669		49.9971	59.0424
64.7209	52.5439		24.8121	137.343
57.0101	613.38		28.465	31.2378
23.7257	115.521		108.471	16.8628
33.451	59.8718		71.9907	186.817
30.1886	14.2296		88.2467	75.8386
30.8622	141.857		88.9629	24.7411
81.22	15.3477		55.6685	128.034
43.6791	139.233		54.7532	153.211
18.4018	30.831		25.2993	62.6415
19.2828	78.7368		20.9193	84.449
13.9138	79.203		13.0715	276.961
36.6264	91.6117		28.1471	30.8369
33.406	85.5762		25.6853	56.6569
26.4711	177.123		40.0542	53.0096
19.7482	202.557		77.8947	35.5042
36.7314	9.67829		66.1077	63.5899
25.3612	64.7394		59.5305	53.8822
20.158	37.9771		76.6388	423.361
37.2936	47.8157		101.26	181.937
40.5838	359.848		105.757	97.1995
53.7237	170.957		12.8986	111.45
67.257	35.3921		31.6227	91.167
69.38	45.7817		38.1773	106.371
58.0934	219.635		52.0891	81.2938
67.6056	135.024		47.2839	99.4949
10.0267	21.5851		63.6029	14.375
16.7352	120.01		31.8367	120.381
25.2656	96.8798		29.1407	63.8512
21.8377	53.0548		19.9895	45.6363
36.5109	26.1108		54.2662	310.224
29.3376	75.361		27.6207	191.055
43.5913	26.6756		21.303	61.8389
40.0923	375.832		20.0157	156.269
104.131	88.2699		24.525	23.22
76.9135	122.316		20.152	31.999
156.548	15.3477		12.6582	77.6762
23.73	95.5293		58.0421	460.684
23.1398	165.484		22.0896	43.9816
48.836	17.4111		23.825	60.8277
23.4309	102.529		22.6961	67.7382
45.16	19.8049		42.093	137.731
26.59	22.4183		66.5434	84.0262
21.875	50.449		80.3529	28.3799
22.1314	156.214		79.1856	34.5589
116.231	146.816		79.4453	324.495
70.7861	221.696		42.8569	61.6385
74.0348	410.328		41.8814	104.582
22.3133	8.01775		47.028	87.7899
30.9225	112.292		26.696	5.66941
34.3	111.535		27.0081	113.785
32.0471	178.885		19.5013	42.166
34.2567	311.101		57.6108	234.491
21.5206	85.4619		26.6778	297.255
47.0379	41.3545		43.16	17.9771
22.0778	229.474		48.8825	37.597
14.2375	31.3296		31.216	6.35722
28.3229	167.331		28.6336	53.9154
26.2086	26.0611		24.6065	53.6579
17.3839	133.702		28.8012	96.854
20.98	22.921		48.0912	116.187
18.232	66.617		51.4286	112.367
25.2232	293.126		20.2269	103.606
26.295	57.8484		37.237	51.8312
22.1727	100.641		29.1731	56.9713
32.8537	94.0581		46.4	9.39338
18.4132	177.112		20.3533	99.6736
18.425	31.5851		34.0791	40.0888
22.1217	63.7608		30.2549	147.209
39.3376	172.923		12.616	39.1043
35.2	29.9802		82.8857	19.626
14.8623	57.378		67.5643	21.302
24.816	48.1924		55.7646	230.574
24.8333	47.1535		33.0061	69.6895
45.6623	206.419		33.7545	54.8549
40.7171	37.882		34.2005	92.4316
17.1287	144.096		35.9647	225.168
30.2426	104.445		46.7437	38.1669
43.4144	29.2815		42.1722	89.8422
38.7091	29.031		19.5862	72.4899
35.8747	146.155		37.6994	221.417
31.7978	233.721		22.1629	111.745
46.3612	112.811		29.2314	230.635
36.7785	72.4739		16.31	22.6738
33.4752	352.42		68.042	25.5625
54.1073	147.057		18.4255	69.6975
31.1142	128.95		23.2644	74.6517
44.6966	129.865		33.9426	201.729
14.9519	106.892		37.86	5.66941
14.1688	102.093		30.4617	64.5771
46.7237	179.34		73.9321	127.139
34.1744	101.637		40.2822	96.5472
21.7471	390.995		91.0723	28.752
32.5697	90.3054		57.4252	206.574
73.58	10.3661		28.678	106.31
61.2325	30.8134		33.6181	152.225
28.3783	108.955		51.8133	40.9711
76.4047	36.5063		25.8622	192.799
47.3102	105.776		30.8048	157.459
34.335	12.7144		19.9211	135.359
33.1214	95.2815		43.9648	67.1167
64.0933	22.1078		46.6424	94.1455
66.7337	208.779		37.0208	111.87
60.6677	29.2225		32.8903	133.266
101.069	261.422		19.0107	60.5537
25.7642	64.8554		15.6133	65.1285
17.8457	241.327		15.4355	64.4466
13.43	35.4117		12.2587	142.504
41.754	306.313		29.9769	163.383
43.49	7.87236		65.23	5.66941
31.3732	165.265		44.0706	97.5575
23.2064	81.7735		71.46	26.7927
70.5422	17.5506		31.1241	181.013
53.725	98.7167		32.0643	340.455
78.7	6.35722		27.5429	61.8083
140.19	92.1944		45.667	55.1418
89.9062	162.696		18.6587	32.2067
57.5784	124.008		25.41	35.6751
20.2964	116.724		23.2183	89.2152
28.2343	49.3388		19.8659	82.786
27.9291	29.2865		22.24	62.3322
20.0046	90.4767		13.7347	67.0472
29.8872	185.839		20.9269	63.073
25.9804	140.633		21.7243	110.059
22.4546	114.372		41.416	115.071
26.6079	64.4505		47.1067	8.70557
23.4871	71.6554		47.1923	401.764
57.3	7.87236		23.8065	196.836
30.5451	270.349		23.5835	53.668
73.2156	17.5506		14.2873	62.792
12.9488	36.6458		17.4	163.735
25.8492	53.6649		45.8857	47.4422
54.8091	55.9304		29.0138	46.3112
29.6447	94.3915		66.1712	59.0655
67.972	18.2679		78.405	30.1088
50.5265	104.529		57.6448	75.9367
37.6725	140.547		67.0925	189.826
30.8605	174.999		64.6182	32.7588
27.0297	82.4904		42.4476	105.546
84.7595	153.184		41.5462	199.913
38.3161	119.879		24.0308	56.0024
107.812	51.3372		20.0412	61.1531
50.8788	107.198		54.6185	47.9847
56.4795	293.83		30.6726	84.4938
50.2567	10.9379		39.9087	43.8618
24.8083	181.069		32.1756	114.888
23.8976	109.104		53.7797	568.669
31.5759	147.229		36.2541	38.3693
40.1126	178.03		20.8116	114.103
23.1028	81.677		28.0954	169.015
43.6956	27.554		66.5302	251.51
32.4491	206.607		77.3952	217.827
21.1949	104.957		111.073	12.569
20.5654	160.355		61.0991	281.486
21.8981	78.3854		43.6361	65.9362
47.3622	267.823		69.74	5.66941
17.2969	51.4237		72.905	16.567
40.7747	91.1589		31.7758	48.8178
29.0579	82.4899		28.8733	37.9979
24.1014	128.047		29.4645	266.745
22.5619	133.6		36.3928	103.1
16.3713	66.425		19.9187	91.5263
9.64476	52.8523		46.0881	169.259
26.6636	153.346		11.3309	71.753
17.1524	108.285		23.4229	23.2326
72.7318	509.003		12.6475	35.0147
43.2785	55.3107		70.6817	49.9027
41.2458	153.753		149.087	52.4582
29.1638	179.834		97.182	38.4538
29.3171	18.77		45.9961	156.905
23.5785	91.5616		89.0779	102.04
24.0989	140.154		94.1864	45.9292
37.4338	119.279		66.7919	147.919
24.2787	73.2643		31.8308	32.2046
54.2415	42.9737		18.2345	91.2617
24.7589	88.099		42.2944	341.14
52.0884	174.482		54.6215	34.5844
26.1127	71.2637		30.7697	86.0631
40.9448	65.7541		61.5095	41.203
29.9073	190.799		47.1295	53.6816
26.8274	78.1417		26.7338	78.7833
22.7524	115.878		37.8487	248.886
65.9827	328.592		56.3876	190.61
136.275	35.2467		41.7703	181.292
93.9471	317.935		73.9245	100.873
14.7778	78.5786		20.9342	146.108
32.6929	71.9161		23.0785	58.2846
39.4949	110.285		33.6248	86.5047
27.3355	41.8888		19.5518	129.467
37.437	68.1412		56.0415	24.6251
51.02	7.32994		16.2942	109.754
29.1948	47.0158		17.1265	92.6288
9.87684	47.0434		36.3144	159.172
38.2064	104.885		47.7032	356.175
10.668	22.8192		36.8267	214.942
15.1553	104.932		16.6242	149.739
17.2571	16.2065		20.3331	133.452
14.5204	120.83		45.1115	105.767
25.0472	146.267		68.86	4.98159
71.3968	41.4188		35.1911	107.4
21.1684	185.6		23.7352	172.984
26.8447	168.701		105.624	149.111
12.3846	29.7776		31.7157	113.318
13.8229	31.5247		39.4767	167.259
19.0559	136.817		32.4881	102.672
38.4556	18.9263		38.0067	83.4281
33.8504	67.189		19.5841	86.8283
44.3208	448.561		25.6716	99.6659
40.5543	11.0539		41.6817	95.8278
17.2035	113.079		39.0267	39.0423
28.4618	28.7755		19.1715	100.627
38.741	99.7233		25.433	59.0033
25.3817	52.4037		23.4238	80.8386
43.6033	85.0158		91.884	9.96522
38.8386	34.6138		42.1919	275.9
54.0567	193.539		74.6755	54.7154
16.9426	60.4323		22.32	41.0812
36.6061	97.3723		32.4039	126.111
17.6333	13.2172		27.7418	170.451
25.9624	288.348		30.6444	280.067
27.591	435.918		10.9637	78.3854
27.2964	135.896		11.6042	55.7778
37.981	148.939		21.594	127.301
15.1762	46.7309		15.6288	64.5352
15.2632	81.7819		14.5762	146.526
34.4841	117.484		45.9022	166.837
48.6912	158.172		40.9234	202.136
34.7813	87.8023		37.6239	96.4843
20.6007	53.1116		31.5103	65.2798
29.3872	72.7572		41.9433	78.1652
30.083	132.546		50.2929	31.6642
29.6552	76.0187		46.9934	151.558
55.6979	187.528		128.162	14.375
30.6429	43.4479		94.06	64.7775
46.3195	229.539		18.3061	88.5569
51.9465	438.13		41.2441	102.784
33.6583	24.7646		83.9431	26.6885
31.9725	126.941		45.6989	214.561
30.507	128.489		40.196	89.5514
23.2006	126.659		32.7862	70.6878
19.4537	104.616		20.2389	151.703
19.3492	90.9089		76.3529	29.0677
32.7903	99.7838		84.3979	57.7515
45.3411	125.37		52.6594	101.529
34.467	254.092		79.5043	25.4289
20.2196	139.419		31.7744	192.75
24.3274	97.7331		46.152	20.5868
21.2931	226.944		62.644	6.35722
40.5611	46.5816		46.556	99.5558
34.1375	19.4981		39.2662	112.793
27.0545	70.8956		33.2539	192.804
37.5318	277.491		63.1374	274.583
24.3488	60.2688		104.604	29.8622
22.61	15.7447		33.0355	155.405
21.298	27.3705		52.2967	338.219
25.908	7.04504		33.8342	79.3757
31.5468	139.01		49.6611	113.51
98.99	15.7447		51.4348	81.3576
106.291	73.5569		47.2718	124.138
67.266	89.5906		28.8704	142.092
32.2621	95.2541		25.948	80.9932
42.3554	127.801		12.1055	20.1839
13.4567	117.747		20.706	261.098
15.9894	143.628		23.2288	110.775
74.981	395.639		73.9383	221.543
32.5993	141.576		18.5806	112.159
31.7679	124.254		18.7125	86.5213
14.676	15.3638		34.068	10.6838
21.04	29.1705		31.8575	86.2425
34.8469	178.407		42.3615	37.3278
44.1635	41.7493		41.515	8.71859
33.7486	129.324		60.3892	69.6563
38.4134	168.85		20.7958	50.2689
13.4608	53.2297		13.07	66.7911
30.4315	146.735		11.0078	57.8543
46.9796	137.31		21.665	63.415
22.1585	185.585		43.8689	20.4708
44.0071	117.936		20.1586	154.016
59.5088	127.159		29.0594	67.0328
59.7	50.1817		40.3613	41.6
51.9982	120.454		20.6718	177.845
20.599	259.319		46.2928	259.696
34.82	165.29		35.3176	209.852
41.145	130.681		32.7805	95.0147
36.0827	178.171		27.8717	158.809
23.8147	31.9381		15.2917	39.439
29.4477	59.8659		21.245	127.706
26.0651	104.199		43.3581	180.003
25.0255	185.337		34.63	29.147
77.0267	31.6407		30.2592	334.709
51.6667	24.0533		39.84	14.8014
91.4277	99.1012		35.5	42.5786
33.3335	99.6266		20.4897	83.8308
16.8239	206.822		37.9616	180.877
33.9477	88.7109		35.0286	184.771
15.515	21.2981		22.64	147.742
34.7759	78.9631		26.7363	145.463
14.9243	48.9574		30.7722	83.6245
24.975	65.4098		39	6.35722
48.7299	151.514		45.3491	93.3859
80.2992	48.9633		35.684	207.718
98.5	10.6838		20.031	95.2989
102.275	21.8444		33.046	127.506
28.3766	163.861		28.885	65.9382
28.6039	150.056		36.8691	124.688
29.2515	184.423		20.8956	76.4712
33.9009	117.816		16.6131	77.3085
32.7758	174.983		20.1743	33.3248
61.4728	69.1852		75.7902	145.858
24.3162	145.172		31.0482	124.254
59.11	7.87236		62.152	12.8854
14.3871	65.5941		42.8569	73.1051
35.9993	144.448		25.8995	226.762
29.8027	101.266		34.066	136.903
23.1845	128.458		13.756	49.6216
50.0036	125.236		35.7259	96.6003
33.028	96.3722		40.8579	116.666
39.0586	32.468		74.597	285.714
20.4496	187.817		36.8738	140.896
16.5405	108.54		69.9405	361.107
14.9103	97.1941		46.9007	352.59
18.6303	77.9038		21.59	110.452
20.8587	69.9491		40.4714	24.6674
45.5962	97.6932		73.6933	24.7646
59.524	9.96522		45.2561	290.261
31.318	65.6513		56.7889	223.544
62.38	14.3691		26.8283	197.478
16.9217	82.7145		21.36	51.1427
14.824	30.5461		12.3678	161.819
21.1508	76.2159		24.4838	119.45
20.9267	20.0444		24.5888	68.6933
49.8469	51.6792		55.2709	97.4702
26.7448	61.5303		24.2316	264.863
27.88	21.5595		22.8825	25.3109
35.76	8.84508		13.0129	68.8643
14.5589	42.2072		46.8386	523.831
18.7453	53.6327		14.2909	68.3218
36.7025	145.636		33.195	78.2085
39.668	9.2774		23.5667	135.758
32.5285	280.062		29.7544	61.8466
30.0743	11.0539		23.5375	84.772
37.6285	146.836		24.3768	80.6275
33.1528	116.87		14.4258	75.7345
24.392	16.3166		28.3493	93.2464
24.8964	112.229		28.9771	147.395
16.2635	93.796		45.7772	175.838
19.5733	100.693		26.45	53.1688
10.7725	21.2065		9.0332	116.247
17.6311	134.8		40.1626	67.3668
64.3986	150.637		35.7497	220.451
40.3974	137.033		31.8265	93.2477
26.1627	107.572		40.6851	81.639
45.1114	164.191		14.7385	103.531
63.6899	143.068		15.2731	115.56
39.783	125.896		16.8518	85.4363
48.0647	77.4186		23.363	174.953
40.9549	280.107		18.0821	42.5707
47.7306	106.791		25.9011	44.9505
18.691	174.703		16.6048	64.0695
65.5911	172.567		27.4738	118.651
32.7333	18.9263		16.6968	139.114
17.4252	185.68		24.6532	85.8831
18.6097	84.1767		37.7977	138.815
22.6962	93.9025		12.5832	243.572
29.5218	106.184		46.4135	114.186
46.4113	69.6857		31.6024	359.23
38.1818	120.453		46.8537	69.4302
33.9395	148.847		20.6071	69.9765
34.4615	118.336		49.8213	99.7012
34.772	6.35722		44.2386	50.1399
32.64	138.054		57.73	157.577
20.2677	33.6411		71.7931	232.712
17.0933	149.914		72.056	6.35722
18.4031	214.475		33.829	149.774
60.272	565.47		57.7029	111.18
28.1436	284.651		55.1147	65.3561
33.3111	86.523		17.5217	85.0245
43.644	7.04504		24.1574	58.2092
21.4936	70.405		23.6537	75.2726
32.591	86.9199		30.4086	37.4531
36.8583	162.937		22.6093	91.7697
19.5758	153.015		44.2936	87.7198
48.7667	51.017		37.4802	159.729
14.4015	87.1383		40.1649	140.889
15.36	40.0829		34.6326	126.791
11.1541	88.2679		27.9331	137.489
11.9342	112.522		28.9614	91.3581
28.6224	72.716		49.1032	75.6126
48.6523	76.8549		52.84	59.3146
52.5956	23.6465		49.4042	106.367
37.0124	107.132		20.8822	108.104
13.6844	125.996		34.2788	138.79
36.8424	66.1381		20.01	97.5179
21.3863	72.4763		17.2749	112.891
47.4811	479.28		26.0614	37.8761
33.5738	131.188		26.8205	89.2889
23.6036	89.4151		36.78	21.713
16.7297	76.8887		58.1979	26.1382
17.903	43.0325		42.4217	140.553
43.3925	86.8158		40.8609	191.349
23.8823	96.6945		23.6183	100.027
18.6729	60.0113		43.9617	206.238
28.3619	121.54		17.4668	94.1324
22.8685	70.8077		28.4854	81.4568
20.3364	211.619		39.3761	137.651
20.6302	177.746		47.708	13.3964
24.3235	52.6519		56.1091	18.3838
32.5658	79.9452		58.805	120.274
25.1933	60.0553		56.272	27.5138
26.64	8.99047		34.7723	200.924
23.66	26.9381		35.2319	105.229
33.1703	87.3523		41.5027	117.444
32.2526	91.8558		56.7535	218.516
40.5712	111.965		64.7576	147.216
30.1056	128.799		45.5535	87.5223
49.2868	181.585		29.82	35.3882
37.2886	219.04		14.8562	42.9185
53.784	14.6599		38.0354	17.2952
43.7182	169.505		28.5264	61.8154
34.0553	107.851		17.2973	122.301
21.9919	77.2495		22.5352	69.2887
36.5583	104.226		25.1944	71.4533
15.7823	185.244		36.4916	94.3382
22.0361	111.431		24.508	7.04504
20.29	16.0355		24.3965	64.8422
31.5396	116.841		22.876	119.708
13.4338	79.5291		14.96	92.6286
16.1619	143.042		44.4874	102.14
24.7261	85.8922		17.0267	21.1586
25.0971	29.029		16.8857	17.4052
24.89	28.7696		13.8326	87.1913
17.542	42.1352		81.4405	76.1648
65.4921	175.733		54.8493	302.873
33.054	78.7444		58.1784	131.392
32.3867	8.01775		81.9756	370.891
23.4276	81.9107		54.2223	112.341
25.2558	76.0488		47.8242	209.136
10.8445	124.283		113.495	27.6554
23.035	40.7892		78.9347	198.612
16.7908	35.8684		40.6045	94.6233
28.9818	121.073		19.779	123.829
19.1466	210.214		47.9842	96.9624
14.8383	30.6915		36.0819	97.8658
22.8478	208.332		24.8494	56.541
17.4949	111.048		22.8571	61.4733
26.3933	63.7588		52.7722	251.463
26.4177	163.841		44.8379	139.432
20.981	66.9306		54.9936	185.942
37.8211	130.751		22.6328	128.3
50.8337	44.6342		23.0862	76.6186
36.533	63.0436		17.2253	154.017
26.4284	85.6689		18.2011	47.014
49.2516	32.4975		17.913	134.868
39.5002	270.603		39.2914	24.8928
54.824	22.1314		43.1547	35.5316
94.4459	292.841		25.4151	106.729
56.2691	77.8038		40.5477	260.099
64.6786	46.6052		31.3378	26.986
34.2994	103.675		21.0608	195.261
35.6311	23.391		21.1588	71.1827
37.5545	39.2619		28.309	121.83
39.6511	295.991		20.9952	154.851
39.8147	249.027		13.8036	47.3007
50.4129	26.5411		39.2109	81.6572
27.652	287.105		28.4884	97.114
20.875	78.0303		20.8684	126.258
22.5958	30.2651		71.2397	126.103
24.2042	148.829		18.8114	12.8539
9.97067	175.266		20.5939	226.174
14.8285	60.5458		21.8888	106.624
16.7416	110.596		81.9546	230.671
9.85273	121.495		105.681	47.8766
23.4477	58.4982		81.6472	220.859
35.1545	98.6529		21.3345	141.722
13.9516	123.156		54.98	25.0221
29.4639	193.403		54.2829	10.3661
35.1641	315.212		29.6817	69.9432
33.9408	292.091		15.4689	50.5964
17.6039	187.223		14.5538	35.2722
30.9935	137.092		49.4711	133.021
20.928	50.0795		45.417	119.429
25.4893	71.3777		40.3669	293.374
29.0519	162.56		17.3776	166.118
73.0564	20.4473		17.0056	124.338
37.7911	178.684		15.5027	109.951
40.7259	158.225		49.9264	146.444
21.5579	77.1187		66.9625	175.581
22.6838	66.3294		113.289	8.99047
35.8633	11.6257		27.875	12.569
85.5897	176.126		49.1636	119.687
33.51	94.6489		31.4829	81.5776
34.2127	105.289		50.1326	103.553
19.9561	75.8866		82.8056	32.8829
27.0183	55.5721		36.7627	111.865
19.53	48.4131		31.8003	138.79
43.2345	43.5141		20.2038	149.408
37.0305	160.808		30.9738	190.935
20.64	62.5247		16.7036	140.134
22.8855	120.019		23.6315	79.3896
24.5976	131.984		19.92	16.4619
42.4686	69.839		55.9216	60.1822
29.9469	270.493		48.5718	38.0509
63.3943	200.914		54.9354	201.218
61.0804	86.5015		32.3487	70.9474
45.8029	25.8533		37.0732	125.861
87.1681	92.6414		18.7208	56.7063
20.4433	17.7216		122.006	44.3787
37.0467	72.8673		60.378	179.838
30.4835	233.269		44.4883	31.1239
53.7444	126.27		50.3732	153.876
44.7984	129.697		17.3545	59.7827
43.3298	134.237		20.6707	58.3025
21.055	36.5319		66.2336	206.916
13.0849	182.281		38.2586	51.5965
17.97	17.0103		40.2248	149.272
16.86	110.926		42.6259	32.6428
14.5227	127.443		22.2838	73.1446
16.6319	123.18		41.1742	155.373
139.43	68.9782		42.2407	64.2718
110.458	47.5602		12.7426	45.3573
116.277	80.3387		71.7258	51.3057
15.3725	33.4702		64.652	81.1758
9.73667	29.0604		28.4457	138.446
12.8954	42.2102		21.4356	78.2694
62.7329	166.764		26.8519	91.8631
47.4652	115.791		19.842	65.1324
43.3224	37.1941		17.2362	85.5464
23.2873	99.3791		18.2537	66.8704
27.525	45.1265		17.565	36.9905
31.647	67.7658		26.9447	45.3534
27.0533	27.7655		22.5238	124.887
27.3267	39.9669		19.5153	101.782
30.9712	473.067		22.8143	71.8075
55.1649	160.457		26.67	75.3277
23.1414	73.5434		28.0406	81.0966
16.989	108.886		63.182	120.944
20.4811	113.756		23.5079	117.747
35.582	80.272		24.985	7.87236
15.8421	124.146		28.1562	404.601
24.2096	196.317		24.572	32.4052
19.8827	37.2177		24.5096	64.0772
17.1233	32.3226		29.9637	138.303
25.0819	243.886		40.3645	135.986
32.1961	119.018		36.6131	248.338
76.0507	109.629		31.457	189.541
41.3416	218.451		47.2575	123.908
96.0938	18.2385		46.9456	68.4593
25.7325	27.8703		41.9396	90.7361
25.3966	139.206		51.9922	87.8709
38.9196	203.21		19.1178	49.6707
34.4932	130.419		14.2605	81.8971
23.3568	67.7441		20.9917	72.5882
26.2102	255.478		60.8609	48.6804
61.2162	284.647		41.8003	156.963
28.84	21.9107		50.0257	76.0429
54.8484	37.3395		22.6276	94.4868
21.4854	203.403		29.2689	48.1262
45.6049	115.214		16.7521	144.655
33.5045	122.904		25.13	10.7751
22.4962	220.434		13.5281	401.389
65.515	23.9079		16.02	48.0122
18.5224	69.4719		29.5253	33.7315
33.4359	141.344		29.6097	93.4717
48.3133	98.7206		16.4969	39.4764
31.0129	187.399		22.9318	88.3808
34.4163	214.723		21.1256	147.8
14.3723	58.3213		44.7502	112.412
29.3885	85.238		42.9365	132.617
91.7452	52.273		18.192	136.55
28.8795	194.54		45.6147	160.6
20.514	124.668		46.753	30.1197
26.4539	47.2518		38.0877	76.7071
19.2011	55.9078		50.0454	85.3238
15.1173	241.481		38.1736	236.691
18.7229	78.2032		45.807	65.278
49.6964	228.001		42.4446	251.723
58.3905	116.44		17.5238	65.8296
134.979	34.9678		19.4408	194.492
19.4646	94.9062		29.3815	73.4352
30.4592	126.227		24.7633	65.9656
25.9905	46.3556		45.124	100.214
13.368	42.6331		36.2924	249.81
45.2881	194.979		49.7098	154.666
63.5195	82.404		32.9241	155.278
16.84	48.2481		34.49	64.003
67.1988	149.326		39.0751	283.638
34.6423	86.6998		24.8954	37.9369
33.95	68.7169		15.3392	89.7555
32.5973	92.0981		34.3231	117.729
44.4113	45.322		22.2873	63.6154
164.956	66.1996		23.7917	115.529
40.1218	44.1099		56.4531	79.1655
17.754	103.328		47.0741	110.789
21.6486	125.781		33.428	24.6192
27.9928	86.2027		16.4169	200.647
21.9877	35.9601		28.8548	127.5
18.4332	137.196		20.6255	97.5038
44.8397	130.181		24.9267	17.9771
18.8466	123.768		19.4513	216.971
31.7812	383.655		34.1496	98.8649
43.8883	125.295		81.232	9.53289
36.5413	158.572		46.3114	76.3753
47.3696	51.4178		24.955	164.281
13.0947	114.169		23.7969	68.713
44.4694	168.167		56.7461	137.398
15.212	69.9137		55.2122	54.7154
18.9469	103.967		25.3412	199.039
80.1004	250.74		26.0594	77.277
11.0649	185.947		27.585	18.1225
25.1258	120.208		19.387	109.376
55.7453	117.373		21.4304	217.439
25.5507	104.806		33.4282	240.248
19.2232	50.6161		54.0673	134.767
46.1545	146.867		20.4545	18.3839
49.5824	45.8644		21.3009	104.699
23.1	16.8189		25.0641	122.244
21.5541	87.5183		31.4332	178.24
22.0933	10.5056		34.0815	54.8902
12.153	93.4796		32.2745	31.5188
11.836	80.1962		14.2379	61.1217
24.4829	95.3052		27.5394	64.0516
10.2424	67.3931		19.8553	93.411
19.35	56.8003		16.6038	137.016
17.0016	296.347		29.92	19.0952
26.5922	179.199		46.7128	62.7625
26.8914	176.562		18.5405	119.936
26.9719	89.1346		16.8	87.2617
26.169	236.893		22.3434	90.1875
25.414	106.994		15.1848	74.3471
20.4115	221.594		16.3	52.4238
13.3889	29.9061		26.36	63.7647
32.0078	208.299		13.4955	88.6432
21.5091	92.3779		29.9007	79.0438
42.6085	204.701		55.33	22.5945
37.541	171.984		14.9923	82.5571
27.8974	75.3022		41.9813	96.661
29.386	249.092		17.4543	38.1316
23.24	11.6257		26.04	76.7543
33.23	77.2454		21.9431	55.4561
28.2345	24.4797		33.329	61.4787
76.7606	74.5043		49.3287	222.528
28.6567	11.8812		26.6485	74.057
65.8653	134.779		61.0255	41.0112
32.0415	247.356		34.337	47.0375
22.268	55.3225		68.5831	430.368
30.7533	17.1498		43.0175	15.7506
24.6	54.7468		22.4826	134.71
20.3537	164.518		27.6671	275.492
26.9735	115.894		18.4349	171.967
20.0284	139.933		29.4829	39.9728
23.5631	41.6236		16.5795	172.945
35.032	41.8497		43.0204	101.789
31.2051	146.12		39.801	102.681
21.06	26.0424		25.9987	28.8895
17.0578	218.179		36.7942	281.918
57.42	144.353		28.4526	144.589
59.0116	32.073		52.4864	39.798
38.5223	63.7243		51.061	113.942
59.3533	49.6002		62.9665	70.1967
51.6147	173.8		19.4374	65.6807
91.8288	104.447		19.1331	132.313
25.3271	103.058		26.2127	76.511
32.048	6.35722		25.215	73.8212
33.031	197.363		25.62	41.0812
22.8785	133.428		34.4463	83.367
32.4956	227.053		27.4335	185.485
53.8942	287.859		33.9176	182.4
26	21.5595		54.8425	91.3094
20.6862	44.9761		35.4952	77.8488
19.391	105.098		20.3136	50.8774
50.1182	22.9352		16.4129	36.9307
65.4269	61.8187		22.4618	78.2886
74.6875	20.9199		86.897	220.333
18.1391	71.6917		94.176	6.35722
33.8523	191.268		43.215	88.8636
43.3356	204.186		60.14	184.473
20.2581	163.669		29.8343	12.854
56.8416	247.633		13.9036	107.43
44.0435	116.227		17.138	93.8746
59.7846	203.188		21.471	164.578
47.9213	27.0835		19.6504	58.8932
36.6944	197.413		17.7902	92.4773
35.1027	110.747		14.9333	61.2454
29.2646	23.9373		51.9706	167.72
28.9031	28.752		43.2044	196.765
22.3504	56.4053		80.4529	175.955
18.5214	80.4783		54.3824	32.3521
28.5544	295.917		69.2564	104.2
26.6614	74.9045		35.6455	167.435
14.6904	55.7175		28.0058	70.3794
17.805	55.6015		69.2362	148.359
31.1695	93.196		89.41	9.39338
74.4407	230.909		50.7058	225.758
14.3692	212.778		15.8438	82.2568
21.6881	153.542		23.4495	48.1426
58.13	11.8812		22.4736	51.5965
39.0581	101.808		28.1347	30.6974
19.8663	44.7134		28.2114	67.7382
36.5353	150.877		27.3419	124.133
28.2338	26.6865		30.324	180.352
32.4719	251.536		32.835	62.2053
21.5327	101.497		32.0046	290.158
22.198	35.3921		31.936	50.1837
53.3338	22.3927		22.8582	307.525
36.4736	139.554		63.8044	37.479
31.0264	67.9112		72.7364	34.1604
38.1742	84.0136		28.8511	63.5898
33.7675	18.378		42.5273	22.2473
31.23	18.2326		21.0267	15.3633
22.8133	54.9597		31.5565	75.0057
19.8821	155.657		33.9425	97.7381
86.1084	42.0598		40.5326	194.098
50.532	110.975		42.3862	32.3168
86.2495	251.217		49.75	342.476
56.0994	79.9358		73.4148	133.908
40.275	98.883		62.9567	86.8718
26.7369	76.0724		54.27	95.655
31.8094	83.8525		32.6655	52.025
11.6339	89.1759		15.9512	81.3812
25.0533	12.9993		23.5666	229.305
30.9256	92.5984		29.6431	134.117
22.3606	76.8966		40.9289	86.0207
17.7936	86.3028		43.6725	30.1256
37.475	65.1365		22.305	53.7936
36.0545	307.901		22.5467	125.855
45.3227	129.137		46.2966	153.894
17.94	98.8936		22.995	104.82
46.9	358.732		26.5514	20.5809
91.668	18.2679		20.4851	78.1632
93.2	12.5691		25.1192	57.665
32.4449	106.54		15.7077	253.57
47.5577	239.885		23.384	13.1409
38.9081	118.476		22.6525	105.666
38.8315	95.1205		17.2843	286.817
16.3504	75.9451		26.3697	74.0549
11.5568	77.1925		46.9347	103.724
54.0553	59.2999		25.0383	50.6383
57.1029	342.673		45.8373	182.107
31.1141	91.7011		44.3175	298.488
34.1872	503.946		87.608	12.7086
16.3615	103.417		30.6092	62.2347
15.11	11.048		44.8244	42.0303
20.6111	54.3086		35.812	74.4984
21.4063	46.5758		40.262	222.822
16.0225	79.638		33.4693	226.185
25.1131	91.43		71.0086	85.126
22.1425	186.633		34.33	31.7802
39.3333	13.9338		36.54	12.569
39.2881	98.1449		25.8767	114.636
28.4912	123.597		15.7867	24.9061
66.6226	179.982		37.3353	362.766
66.4953	273.238		19.974	92.9157
26.7564	59.4062		17.3888	212.018
135.42	486.553		19.8576	143.612
45.4424	99.8937		35.901	47.1535
54.9855	184.327		21.0069	67.4357
109.188	17.2931		15.266	63.0769
120.649	65.2484		19.06	147.704
22.0561	302.849		54.9314	203.199
16.6	19.3507		48.28	123.297
19.6567	61.298		21.5642	55.4247
15.1198	240.335		24.576	164.714
35.7067	21.8406		37.696	53.7001
18.8614	77.45		25.8679	91.2051
18.0376	135.911		72.9761	64.9546
13.8825	92.9664		19.2143	154.882
16.5175	118.944		23.0415	136.941
23.7867	8.01775		38.3691	65.2098
16.0188	37.874		31.6048	259.361
50.3002	244.013		15.8777	89.3555
27.7675	121.085		54.6259	133.612
29.1036	20.8717		29.4347	49.6178
41.1263	602.711		48.2456	37.0546
22.245	104.758		37.6779	213.516
20.4691	82.4296		26.6226	92.3339
28.741	59.8714		52.7248	76.382
38.5072	146.433		59.7397	416.155
28.9352	123.588		128.016	21.4141
36.8367	13.9338		88.4939	219.624
38.0396	113.809		12.5271	48.7846
36.0965	43.5263		12.8622	70.638
24.3876	172.268		18.325	87.9359
22.7306	140.751		25.8082	120.504
32.0286	347.741		61.456	5.66941
24.6294	212.632		60.432	11.7417
21.7821	103.924		37.1614	271.47
18.7633	67.0231		54.139	118.255
36.0335	78.3573		27.8248	132.251
22.6552	175.219		24.4501	154.232
47.6086	31.5247		44.9387	41.6295
37.7765	51.2763		17.4948	86.01
32.746	212.668		29.779	38.5677
31.2114	193.023		38.4723	163.077
22.0421	80.3917		69.4907	32.48
31.9387	132		30.011	292.326
24.3888	75.0682		57.2008	34.0164
51.6982	142.413		30.3373	107.305
24.4122	62.5321		31.242	16.7233
22.5511	100.774		20.5263	65.4175
36.1611	489.341		24.2632	51.1623
25.2964	68.4772		20.3352	45.043
30.94	77.997		20.81	32.0592
51.5358	190.741		19.5396	111.382
111.21	81.6081		38.4558	70.8595
67.46	20.9032		16.7902	90.778
40.995	136.44		30.3431	118.813
22.0519	198.196		25.3047	88.9595
29.8509	190.145		39.6185	24.7666
57.7062	29.4378		27.9682	265.789
57.9263	25.2835		33.2356	94.6865
89.0705	39.8588		28.622	20.5868
53.1433	155.113		22.52	45.8441
45.1861	59.0003		24.0739	91.732
70.7148	143.54		58.1965	64.0475
23.9668	141.398		26.1579	70.0921
24.3067	142.965		42.9767	39.7076
43.0167	139.692		22.1074	173.583
18.9235	65.107		43.8084	58.7831
14.8629	237.758		17.202	227.727
27.164	6.35722		32.7692	30.2965
19.56	105.233		23.2082	105.508
24.9926	76.8467		26.4158	163.298
22.7956	22.9587		21.1788	97.7357
34.6431	61.9332		32.0112	181.545
21.575	51.2447		38.2379	108.305
44.2022	53.049		33.277	185.814
36.5369	101.902		37.3019	285.106
27.9353	104.676		12.0943	117.699
32.7971	111.032		12.9684	72.6386
32.0967	11.1934		23.2309	108.985
15.9862	106.5		23.2108	95.7041
30.9683	449.311		32.7642	81.3703
16.5704	179.285		35.5745	84.202
23.6014	114.642		76.404	8.58959
16.3486	39.4206		33.0185	299.781
14.48	29.029		15.9891	74.6496
18.0508	205.843		45.8714	14.2296
10.5986	35.7209		27.8822	26.999
30.05	58.6686		30.04	10.2207
11.7012	71.9345		25.2947	115.638
21.616	30.6895		19.2841	76.4771
16.9994	231.759		24.8876	63.062
33.2743	16.0296		29.6321	73.553
25.574	32.7785		24.6508	287.946
15.6214	28.3412		36.3933	11.1934
16.6226	431.423		27.2943	91.9809
11.6429	69.7428		23.9473	29.031
26.5524	174.589		45.85	100.383
131.491	135.014		31.28	122.072
26.0938	96.8793		26.7805	102.056
34.522	21.9624		18.2595	117.631
20.0144	112.245		39.7375	18.8103
30.4861	165.442		52.72	144.066
34.0969	118.595		44.722	33.7218
40.0148	117.413		52.0774	50.7653
34.68	55.451		29.7555	380.759
51.7221	30.9803		83.66	6.35722
38.0729	39.1357		53.5576	110.973
21.4931	95.3276		30.7122	201.389
19.8588	75.6584		12.3691	77.3801
10.255	7.87236		19.7418	255.319
16.2307	95.5784		15.6514	172.555
12.898	105.109		34.3957	67.7269
79.8887	142.123		9.7425	17.0103
21.735	60.2944		20.8767	11.8812
42.4253	151.338		17.0681	238.866
40.5269	151.115		38.2544	60.2747
83.6356	178.723		23.9662	120.311
28.745	101.326		19.085	70.5315
43.8745	19.7595		21.8855	401.844
32.3294	76.7527		13.0575	199.911
22.2351	181.333		32.2354	122.251
30.4623	127.748		25.5249	136.22
24.6137	118.138		17.5708	95.7671
48.9349	230.153		27.7358	150.208
104.091	147.147		20.0393	153.666
85.9578	110.38		37.2789	56.3443
39.1534	218.903		41.716	10.2207
22.7231	95.1822		34.4583	148.53
27.665	117.709		27.4657	210.429
65.1068	222.112		22.7908	58.5363
41.0846	30.1197		16.1815	228.136
45.9884	120.691		29.1103	102.429
66.8271	26.5411		22.6151	219.032
27.5845	82.5514		21.5045	110.23
47.0764	120.032		23.2477	23.505
22.7988	228.389		45.26	12.8679
33.2378	94.183		22.5945	246.402
32.1086	179.484		29.9141	259.697
37.3743	82.2753		19.4425	55.603
44.0883	154.802		57.2508	96.7141
95.9583	42.8341		26.1203	139.642
88.898	16.0355		30.4153	162.65
47.1433	137.08		45.1033	91.26
66.02	53.7203		66.6227	156.843
30.1179	110.032		38.4657	100.316
28.0309	92.8468		33.6652	285.161
20.5014	473.479		35.0389	47.3854
38.75	78.9979		41.1193	121.943
23.2162	61.4439		59.4787	36.1979
74.3556	48.2775		42.365	59.2882
61.6494	143.67		28.0936	189.292
27.7325	147.729		50.9847	69.6916
68.3898	275.954		36.0653	67.1389
39.9759	350.527		38.0932	107.599
69.6986	222.986		22.2143	97.2389
61.4941	151.957		20.9255	300.106
32.6031	105.925		37.2624	27.6592
41.0964	30.831		39.74	13.2863
48.3025	25.3385		28.1507	153.408
27.6758	124.57		15.0055	31.5188
27.9453	40.8257		19.5977	64.1651
30.7484	46.8665		29.3896	111.274
34.3867	15.4892		47.4249	154.014
19.455	56.1125		17.6123	243.162
26.9833	104.667		13.5432	137.661
24.8578	16.175		25.4674	56.5704
31.8548	74.1742		42.926	140.12
54.2623	43.6888		92.08	19.2112
39.5897	288.557		38.1655	167.099
54.8071	34.0076		48.737	150.569
22.9293	237.63		37.1177	65.5373
21.046	143.188		22.9369	160.072
31.9518	54.1304		33.0668	143.344
30.5444	84.4026		38.8123	35.9286
22.5664	52.9663		23.3529	52.817
26.6612	83.877		74.3042	27.7772
25.3507	320.694		44.9479	205.74
35.5539	170.627		23.5937	234.582
33.0176	87.9791		21.6218	230.691
14.475	25.8494		75.0913	68.1706
36.7889	208.607		43.9307	65.4193
22.8423	127.266		84.5065	461.504
12.3958	65.3072		38.7171	52.7383
18.3926	108.79		46.0452	49.9283
26.9724	169.359		45.6622	60.1508
38.2775	30.947		37.7625	22.2575
62.1	9.67829		24.9709	61.1197
40.9911	50.614		43.451	287.121
47.3857	150.819		20.923	181.677
44.4453	109.507		20.7475	91.4011
13.8988	174.335		60.6476	100.684
18.8235	38.7387		76.7325	123.754
13.0314	22.1976		66.2772	149.551
65.6978	17.2952		61.2109	41.6333
68.245	15.6609		37.6404	248.655
42.804	15.7881		83.8547	27.2583
34.0935	113.695		29.6044	17.983
71.0406	200.214		24.5981	276.945
33.0829	111.066		18.3273	151.251
47.625	62.7625		15.975	93.3164
25.4347	127.233		14.675	55.6015
16.3765	86.5984		36.5769	26.944
34.4377	131.624		24.24	12.4531
16.9292	171.663		25.5767	21.3296
31.7084	81.3534		32.54	35.0352
44.9758	112.036		30.4128	228.852
70.6964	26.1108		35.7436	69.7169
18.55	62.4154		65.5496	216.282
66.676	356.293		48.7874	57.946
139.152	13.3964		35.9511	98.3984
128.7	10.3661		27.3248	99.8696
22.7341	97.4056		13.28	13.5712
59.8235	141.669		21.9583	50.263
52.5309	201.658		16.7105	168.895
12.3982	101.354		15.9553	110.498
31.1525	193.977		21.9768	78.6506
28.52	313.463		33.4293	67.9601
20.1994	76.9115		17.056	50.9973
43.4338	25.7373		11.7347	55.7195
24.685	73.998		29.5421	176.493
20.3686	118.469		20.7867	35.85
27.6733	112.352		18.384	45.6148
38.1929	136.624		28.2488	29.8622
58.8991	42.0464		18.211	153.758
22.3112	122.822		23.4538	297.306
78.5693	28.2331		30.1848	76.0332
94.8511	60.5001		35.044	161.796
44.4459	208.393		33.2157	213.839
63.8153	63.8512		39.4711	141.615
14.0721	73.8196		18.1763	91.3906
23.0712	83.2589		40.8881	117.277
26.5656	32.113		37.586	88.6598
11.3334	140.522		48.4482	47.5728
56.7006	68.024		50.8129	38.5698
51.2043	63.0654		21.1229	78.8455
46.9503	67.8542		39.2232	151.349
40.7626	112.699		45.6	9.2774
22.249	103.48		29.5105	61.3457
27.545	58.2033		23.4155	121.795
42.6045	99.5755		33.1291	35.3823
53.3222	32.2689		29.2633	102.274
25.8137	35.5316		22.0864	127.034
36.7043	103.521		71.684	6.35722
25.5729	31.7802		33.6496	109.226
30.805	6.06141		24.6769	135.028
28.8547	37.3316		40.9123	34.8399
17.5258	111.773		31.49	87.6922
34.1788	44.5496		39.8179	91.4969
46.3191	144.295		44.2275	103.797
24.6631	121.544		66.4755	67.7991
34.0716	122.533		25.608	72.1521
16.9556	28.6301		33.7078	210.879
23.2934	209.358		60.7845	98.5438
72.235	65.2504		33.0565	95.4034
46.4639	172.899		61.5979	42.1463
61.4533	222.111		16.2667	35.5371
34.5229	24.4444		15.1729	163.126
20.8453	115.311		17.5457	50.4705
23.0808	64.7222		29.7922	93.1868
81.1491	24.3108		15.9038	47.8891
77.5613	65.7967		12.7259	155.216
45.3108	127.428		19.4679	88.6709
47.2655	214.56		34.8092	104.301
24.854	145.347		18.2052	59.0386
87.1964	13.5418		21.9659	60.9763
48.4056	160.675		23.4156	32.2399
34.9707	164.139		16.7133	43.5749
29.0147	36.3609		25.4525	205.787
41.1343	11.0539		17.62	30.307
53.8541	228.595		38.3342	126.665
69.0292	138.992		41.6286	10.3661
42.2992	116.922		21.2078	96.8911
28.8038	71.637		16.7395	94.62
32.0342	154.202		17.04	18.4094
19.424	15.8056		36.5218	31.2634
29.0104	277.177		14.7708	94.5604
52.3733	17.983		30.0667	120.589
31.4634	217.062		30.7223	69.1197
30.4532	179.73		21.1754	95.2482
31.6756	13.6872		28.9267	14.8014
17.3959	158.826		25.0343	79.0811
22.364	50.3095		41.0828	199.825
47.9331	162.674		34.2233	37.0467
67.48	25.9948		27.4635	41.3355
64.294	18.099		31.623	252.703
22.16	13.9566		23.4438	43.685
31.7121	55.857		52.2346	132.161
36.1938	103.295		30.5229	35.1327
19.0172	211.284		41.4693	170.082
17.8167	87.7239		21.8771	43.7684
21.2725	33.7257		14.6533	17.7216
33.3081	163.711		27.5006	73.4156
33.215	140.657		30.2524	68.4281
35.7562	186.474		50.2725	135.799
27.0336	114.175		51.52	10.7925
22.1588	69.1453		31.3522	184.18
17.7461	70.1199		36.7315	110.893
26.435	56.1125		29.6574	96.3585
22.8496	135.372		18.1453	167.371
25.1907	109.028		20.0806	83.4442
15.588	54.8863		27.3129	70.8904
23.9783	42.3592		69.7191	90.5692
29.3073	198.729		23.2147	124.281
40.6568	302.869		48.5033	11.1934
44.7187	339.884		86.1892	72.1812
33.1369	144.363		55.6973	41.8614
26.5711	45.8938		57.0171	89.0737
13.6673	27.6554		27.4048	339.662
11.2108	29.8014		37.351	64.5222
27.6247	99.1726		46.8044	33.8711
70.584	64.8142		29.954	112.581
77.965	19.4981		36.2227	48.3855
32.4501	292.895		21.9362	53.77
20.5025	89.4776		39.139	206.158
35.3805	166.611		26.4324	119.609
59.6947	152.257		10.4642	51.5947
36.5044	103.618		9.75333	20.0385
14.9205	86.7019		55.0933	36.6223
16.8758	174.76		32.047	94.81
30.3277	200.407		16.1286	194.387
20.9526	122.021		42.222	109.114
185.937	35.1072		67.274	18.9557
137.316	54.8882		52.0767	148.994
176.601	30.4433		19.0467	56.0024
16.5133	63.4006		58.0396	240.838
19.7142	41.5153		43.5167	18.0931
24.9023	51.0413		37.9476	178.599
22.9225	37.4752		28.9303	62.1041
12.1033	41.3425		62.6433	27.7713
38.6748	223.814		45.6666	176.748
21.84	70.5311		45.4656	78.2791
163.65	9.38247		39.8408	139.811
78.0812	226.875		52.0412	86.2675
93.1827	399.313		34.9283	71.8075
35.208	51.4217		52.417	251.11
18.3694	38.4832		28.504	170.052
34.5753	105.41		20.5088	45.7582
39.3756	17.5506		14.4067	62.9965
31.1675	76.5779		44.2277	28.3196
13.108	43.1702		35.3677	137.312
15.5472	372.807		31.1597	155.543
24.43	104.816		46.9791	109.425
28.1533	32.7346		18.6767	175.73
25.9944	170.771		14.1091	32.4622
27.1661	170.258		18.7365	100.552
80.7903	86.362		16.4014	62.0101
24.5436	57.0911		15.08	15
39.8955	232.826		21.2869	81.1738
19.4406	86.4405		11.9809	59.86
23.705	137.934		13.1568	61.5579
41.9221	334.461		23.7933	15.7447
32.9515	110.054		19.5705	245.293
37.93	42.0068		24.5281	184.955
54.8243	111.897		24.7606	72.8652
35.46	19.7595		22.4242	42.8341
34.2062	35.5336		26.0976	113.318
31.9971	21.2687		19.7883	171.788
26.5964	243.168		36.8043	116.532
25.3665	149.798		35.194	178.831
51.1538	154.332		23.906	106.05
29.5711	104.478		31.7182	88.7056
22.3513	64.476		44.7677	19.6415
33.2862	28.0563		59.1715	81.1502
15.9363	65.0479		30.1148	101.047
99.3733	51.1388		8.34783	49.7397
71.2862	187.401		14.4962	49.2187
73.8869	292.388		18.0432	129.988
21.8939	88.4153		30.4162	77.1257
61.9965	27.8008		15.2425	147.653
73.0545	17.696		18.205	32.1221
42.7227	52.593		18.8783	32.0672
67.8153	167.87		23.9933	53.0745
72.9265	326.764		36.3091	296.071
109.896	63.3088		48.0545	17.696
32.2937	103.369		30.0565	66.9843
15.5026	94.9633		26.4619	111.256
15.6882	46.758		28.2065	86.2989
10.9937	47.3854		34.7875	75.0171
20.6321	98.2341		19.2614	59.015
17.0785	223.23		68.5882	45.3455
23.9269	63.8709		101.609	35.9345
47.7413	138.18		21.1381	252.33
65.6156	87.0989		33.212	44.3289
69.4978	21.4141		21.8627	110.472
12.7563	85.896		50.4039	166.231
20.9727	68.7843		24.0911	76.4438
10.5452	60.8739		38.7361	190.282
19.7754	44.0041		26.2738	96.3996
23.6642	71.6391		57.9825	171.722
13.7838	69.5876		43.9378	170.404
10.8367	52.7769		31.7108	244.579
21.5705	43.4039		70.5989	38.2431
36.8043	133.646		48.9385	26.2562
25.1374	107.994		15.1498	111.743
40.2273	24.4797		14.238	33.7218
16.126	234.385		14.7	39.5307
22.46	32.2067		14.847	103.486
16.9054	80.883		17.9291	23.1041
16.987	54.5018		24.37	102.924
39.151	90.133		23.0543	37.6206
49.396	217.087		24.938	284.207
41.6875	152.808		18.0785	68.599
46.7681	187.936		25.8718	139.114
48.2651	360.508		28.1946	72.8908
77.7086	156.422		23.7221	88.4076
69.1504	539.353		27.045	29.4574
16.815	69.1911		24.462	115.847
21.3074	59.5627		21.0805	116.133
26.0443	194.863		43.1613	41.0443
20.0237	72.2		44.9778	180.369
19.9578	25.2776		31.0333	19.9435
26.3021	240.47		38.0298	243.099
23.8323	281.797		56.6463	404.949
42.3883	93.7134		59.2707	79.1144
22.1723	63.4465		60.635	12.7144
26.1544	49.0695		32.2318	111.758
47.9806	141.392		22.4552	78.8118
14.5579	65.4214		20.4505	171.085
20.393	138.754		41.3775	21.0427
24.9592	167.432		23.4	11.6257
14.7133	46.7565		10.8912	98.8444
14.429	51.8814		18.7821	31.6681
18.0785	109.608		30.3042	165.837
50.6569	30.4302		54.4492	97.2251
31.048	106.911		93.7107	51.8246
63.44	10.9379		51.42	23.22
14.1995	112.685		46.7472	98.0101
18.807	59.6911		40.4599	347.532
13.3158	89.3397		91.468	7.04504
15.8588	50.0737		29.3609	97.6323
16.1041	161.091		14.1611	86.0434
16.232	66.9385		33.386	144.847
27.8352	96.2779		24.6192	147.285
26.4246	120.62		42.3434	51.1662
33.7026	151.555		21.102	371.127
17.4314	135.974		29.7352	156.391
57.5276	147.104		32.4301	305.355
13.4508	47.0395		38.4827	44.5496
16.317	84.0313		23.2438	427.629
27.6181	175.717		26.55	50.449
39.0422	129.324		30.942	22.3868
39.3416	176.444		30.2687	213.75
21.8047	111.284		16.179	47.6997
90.2107	498.029		30.4683	46.33
26.49	71.6332		18.7824	117.882
70.9136	49.1048		15.1818	131.98
35.4484	173.073		34.6433	92.6541
44.6586	191.738		47.5226	99.9174
29.925	14.767		17.1541	72.1736
32.5726	37.5891		27.5986	80.7467
16.1899	260.753		23.2717	56.0065
45.7265	147.665		26.1546	177.23
24.7175	205.29		38.0576	173.636
38.186	108.116		83.2031	161.014
19.7416	199.672		76.1802	183.504
29.9305	178.425		78.734	108.531
16.8635	35.5277		13.9291	116.545
18.3936	139.336		42.8737	256.616
11.2643	34.4449		28.6354	174.039
27.1862	167.448		42.7498	197.594
62.7571	82.1094		34.8653	92.7231
44.0151	207.159		30.1379	50.9069
62.3843	95.1227		52.0964	118.268
45.6547	36.1362		21.7664	53.544
51.2606	74.8715		24.1691	106.571
52.8259	115.076		50.1162	135.354
49.2047	32.8983		54.755	50.335
34.0436	21.5595		49.2457	38.0529
25.712	24.4503		12.9508	124.949
32.7667	83.4902		41	157.315
30.4568	158.322		19.8727	47.2694
40.1904	189.81		60.6279	81.6949
39.28	8.70557		21.5833	44.0159
27.0018	90.8699		32.5285	147.136
24.9761	128.779		32.4992	409.117
32.6133	104.907		18.5985	39.6467
61.2033	15.0569		61.547	131.867
65.8418	20.4473		21.3922	153.231
23.1003	155.727		94.1968	51.1226
21.2283	86.8562		146.163	14.8014
24.7877	51.8834		27.1413	445.51
19.345	51.7082		37.8481	84.7014
26.412	22.4478		23.265	21.986
20.6647	60.6756		24.8041	62.838
17.4983	80.3682		19.8156	29.6637
21.4254	54.2024		25.3638	102.395
38.3022	12.9993		23.5297	58.8696
34.4939	99.5186		34.1926	87.4645
14.4924	102.173		26.0084	122.768
41.7529	30.1471		23.5074	175.637
29.5369	47.1358		32.446	42.4312
21.9771	199.405		14.523	108.698
28.3916	144.42		42.8189	38.161
15.9555	186.784		21.6343	62.91
22.0861	48.93		10.0587	56.1458
48.0357	29.7168		40.0302	153.452
35.1457	40.5408		50.5545	64.2511
33.0067	144.612		23.3836	64.6069
45.618	245.435		45.3333	32.073
47.6463	62.6054		33.0933	107.135
20.8661	75.5279		96.8059	87.9574
21.1741	71.1479		53.4054	204.605
51.79	131.694		45.9026	217.283
26.8542	65.6474		16.2472	72.034
17.84	38.8135		26.0733	13.6872
14.5652	86.284		13.6913	123.89
15.6965	38.9942		19.7272	98.2844
48.9985	57.0696		16.6	13.5418
58.26	7.04504		29.5696	225.951
30.7467	142.747		82.0305	184.243
20.588	47.8216		122.806	35.7891
51.9982	20.4473		110.653	7.32994
32.8085	117.091		56.3817	81.4353
30.3437	81.001		32.3334	246.461
41.2657	167.298		44.04	81.1089
56.5228	145.021		44.3397	154.438
33.2618	73.3568		36.5319	205.396
20.3302	101.049		45.1621	91.4103
33.4033	81.0266		24.1463	117.426
61.05	179.834		20.8297	73.1522
58.4064	39.5425		11.7138	34.3289
47.1858	171.032		49.9144	347.928
94.6876	47.1338		83.0702	112.871
35.5971	177.324		78.9347	276.313
25.5829	53.4262		60.2086	17.4052
14.2423	54.9452		55.3483	56.254
13.3174	117.546		30.315	13.6432
18.226	26.4566		34.5469	280.732
13.6237	63.7667		55.6301	185.817
44.57	12.7144		27.1971	14.2296
35.946	101.501		16.3829	54.2279
45.6423	91.348		18.0504	42.9795
35.8815	122.367		37.2339	54.5456
31.2608	68.6234		28.5126	169.159
44.0327	200.79		26.0207	62.3302
26.9322	128.723		20.7029	43.7164
67.36	10.2207		23.3816	79.7354
19.8681	314.587		52.8581	167.545
38.7657	109.513		34.5027	160.443
42.4857	29.8936		26.5745	72.6905
20.1222	103.176		22.3673	351.671
29.1564	95.94		28.1333	56.6941
31.766	427.36		10.5528	99.992
23.0985	63.6725		18.288	39.8176
54.3178	24.3343		22.785	39.3892
27.482	15.3477		23.5822	74.5572
19.4987	97.8764		24.4231	306.584
21.06	28.3197		13.67	29.3159
32.884	310.446		43.764	13.1409
24.5764	96.4953		40.085	6.0614
34.1396	282.94		33.0554	38.0156
41.1778	102.262		18.0726	209.138
37.1504	156.52		20.5827	101.37
16.5487	54.9152		41.721	170.016
25.5146	96.9155		55.5467	11.1934
21.1759	90.8188		84.6775	250.878
26.7653	140.873		121.97	39.5565
42.2049	186.477		11.6672	95.2761
35.8548	99.5264		39.6084	157.921
56.4771	36.642		18.8062	31.6642
20.3444	248.93		23.2642	48.2422
32.0543	86.9181		54.9026	173.055
41.0958	150.832		35.686	132.832
18.4645	65.8786		50.4067	31.3832
19.3577	61.1375		36.8133	36.5851
22.5611	111.319		48.5721	106.353
19.7163	145.565		56.4919	218.381
30.6965	75.3146		37.5525	233.986
60.54	36.5981		39.4983	20.7322
37.6217	105.774		17.5315	152.235
81.5442	189.665		18.7484	102.185
56.0118	117.851		25.9088	43.0051
43.149	364.907		12.5493	115.64
24.805	64.3071		22.544	13.3964
39.1891	292.359		12.7182	144.412
39.6	14.8014		30.6648	80.4144
28.6183	109.134		26.1408	112.571
39.8179	70.0513		27.138	45.2487
36.4708	118.435		49.286	430.464
27.5987	192.688		50.6845	48.303
13.8688	85.5136		67.435	23.3616
19.1873	49.4498		32.3047	141.348
15.5693	73.8525		41.475	27.0835
24.1398	303.713		29.1052	79.6002
36.11	91.3906		25.9905	91.7451
17.2161	132.016		28.3959	93.0846
12.8903	99.2612		24.8862	66.6495
27.82	8.70557		49.384	122.776
20.2476	235.761		45.86	37.7424
12.7386	41.8536		51.46	221.084
17.7012	100.984		26.34	33.3286
21.2933	17.5506		24.8958	168.394
35.9586	206.779		17.97	24.6231
35.4169	32.0025		58.0768	411.391
36.291	50.2853		35.1132	168.534
21.0267	68.3101		30.315	7.87236
37.4196	137.919		52.7832	148.57
42.077	84.9197		13.4929	99.7838
45.0468	214.219		19.1694	160.607
33.6093	161.631		24.7743	33.0693
87.8005	178.485		15.4723	39.982
32.143	89.6415		21.1784	245.505
14.844	55.1731		16.084	49.8274
17.4556	60.4661		73.3557	507.831
34.92	8.70557		37.5347	88.8581
38.2895	258.395		55.9168	80.2819
17.9794	83.7626		65.1552	192.9
29.6159	161.489		35.519	215.629
62.7677	62.0806		43.5311	128.599
19.9032	79.3679		23.9686	245.457
26.6029	80.8255		34.9173	55.0317
40.012	276.209		35.3508	42.8909
48.0381	128.07		53.3297	82.8798
24.4579	326.769		39.5716	113.524
16.4531	160.444		23.76	133.482
23.0949	99.4378		36.8285	181.714
22.715	60.868		44.9835	160.565
94.1685	59.8424		37.6263	42.8891
46.2986	73.8635		24.1225	152.921
70.2967	49.2461		20.6461	153.725
21.514	241		17.05	66.284
25.6342	120.848		21.2427	140.978
37.9076	59.6197		16.1606	82.0212
68.6386	145.332		24.5497	174.381
134.732	33.3286		42.2237	117.976
121.566	236.433		13.8076	51.6851
18.3665	117.788		14.3109	35.444
23.4765	250.027		10.4711	26.1621
26.0153	143.496		54.1249	113.38
22.68	57.6276		40.5519	172.996
27.2758	186.786		50.0911	48.9006
71.3853	70.8904		42.401	215.104
42.4512	65.9402		86.3789	27.9167
23.92	15.4892		31.4249	106.47
44.0044	48.5401		46.3283	179.251
13.2457	99.4358		24.9054	207.407
49.41	16.7837		14.3152	126.154
17.3081	104.384		32.4701	168.351
34.5842	104.209		31.1105	116.365
45.7514	11.0539		17.3135	62.2327
21.3975	33.9891		21.3097	59.8638
24.5688	101.45		17.8945	84.5023
23.6767	18.6649		64.7174	159.675
25.6615	130.639		36.5622	116.407
25.668	13.1409		28.3584	144.695
25.4229	35.3017		27.5825	19.4981
18.9158	178.723		29.7617	65.9638
37.6718	39.5425		16.2967	216.905
18.1054	182.562		65.6017	67.7109
33.1543	14.2296		28.2635	105.599
46.3922	164.54		26.112	32.523
68.3166	42.4371		29.5943	229.744
44.265	62.4718		23.9086	268.642
28.5469	67.5987		42.5315	132.831
42.8362	143.462		61.5475	67.3374
19.8443	103.829		42.3791	165.424
33.4121	163.552		67.09	11.7519
95.0767	73.1581		56.5551	111.176
36.5474	105.454		14.5891	34.1835
19.2133	18.9204		16.5484	57.0893
17.0313	62.7528		16.868	53.3499
35.2542	133.832		51.6123	121.942
60.38	164.567		48.0453	21.5595
91.764	18.2679		72.8792	36.6458
51.8536	110.901		52.0145	115.854
74.2244	25.7099		28.4516	41.4585
36.1262	126.976		24.4334	262.994
46.5504	392.999		22.2939	109.002
35.7683	151.931		33.86	14.6619
29.3547	203.822		24.7011	49.6787
24.5485	134.401		18.04	58.3025
30.57	80.0792		43.5214	139.802
22.6383	58.3528		27.3631	85.1416
27.0422	33.1832		24.7239	95.9231
38.7775	77.8629		20.1143	17.8376
29.672	70.3697		73.22	22.8192
38.5205	105.307		72.6877	106.795
40.2169	136.652		47.002	186.14
49.692	6.35722		22.5952	59.1566
42.9433	149.079		85.2054	129.705
35.5646	15.7506		27.014	233.101
39.0093	106.86		32.3101	247.948
34.7909	19.2406		29.2537	314.277
37.3106	89.05		74.9	8.70557
13.5557	30.5814		11.4733	25.7138
51.8226	153.965		30.8315	161.434
50.768	35.8755		103.237	27.4923
88.0247	43.528		48.4264	210.354
12.2841	129.068		18.341	220.651
36.8271	148.038		16.7267	102.499
39.9557	62.4991		23.1968	159.921
59.0336	95.8024		59.9332	120.504
47.0178	189.198		15.52	73.4759
35.2662	127.053		72.87	14.6599
52.696	6.35722		41.0082	171.222
22.3786	159.854		42.492	76.7492
22.0305	107.245		34.2785	123.538
59.0578	12.9993		62.002	108.368
29.2797	179.915		58.228	5.66941
18.2744	157.787		28.3086	85.6111
16.1543	64.2797		35.3297	77.7623
30.7691	217.288		61.1685	96.0907
42.1567	14.5459		67.1796	156.772
42.9991	98.9819		73.0299	237.415
44.5933	17.983		22.5018	117.608
32.1423	153.559		50.4194	152.635
33.0571	135.339		8.42826	94.1967
36.6056	280.254		43.3286	202.707
61.6075	259.012		36.7583	86.521
36.1133	160.736		64.178	35.9982
133.193	17.8031		56.06	9.53289
110.122	19.6141		61.4337	318.518
17.6452	52.2968		82.49	9.96319
47.4167	175.081		56.9514	348.326
63.3277	208.454		30.9074	70.5535
47.7311	98.1251		26.3752	61.4163
40.7318	85.3146		13.6	37.9075
18.0927	181.298		21.7908	412.911
31.4025	272.888		55.4004	128.69
45.3267	38.5639		43.0711	106.343
32.6657	15.3805		46.935	16.5779
28.0848	104.064		49.6014	40.2244
22.8604	246.4		37.8873	37.0342
28.7315	173.334		38.1009	47.0414
27.6974	66.624		68.8079	86.2637
46.2259	107.249		67.4267	17.983
32.4183	86.9807		42.6175	20.1859
12.2619	154.181		22.5362	278.965
34.6359	270.279		66.8773	56.8317
52.0338	226.436		54.5534	116.649
25.3268	178.498		24.4024	89.4317
54.8727	101.983		28.3325	57.3742
15.9829	59.9247		29.8258	74.5022
46.6721	179.611		56.42	40.9475
82.0867	23.3654		46.8689	141.897
100.369	64.2226		37.8508	136.128
47.6019	163.828		32.9546	200.805
44.2369	91.3723		45.8531	185.162
16.937	114.74		39.7315	162.745
17.2186	53.8881		21.7055	55.7449
16.1461	261.666		26.2671	64.7041
48.8182	69.2789		42.6727	92.2532
46.5849	208.477		23.0751	132.759
52.084	39.1889		46.85	35.6254
31.6345	83.6892		53.3333	38.2769
16.1008	50.7927		28.9744	65.2524
24.9267	56.1918		38.8493	28.634
31.9491	171.488		30.2459	104.833
19.09	8.84508		19.3492	202.82
12.4462	74.1269		19.5771	82.5123
26.9661	58.7596		18.8775	34.4135
12.9607	61.5638		24.4829	90.6221
66.2649	279.719		38.8672	154.225
39.952	220.3		8.546	89.1858
138.404	16.4275		29.9225	219.974
29.5741	68.3101		29.6441	162.554
15.875	44.5221		14.3509	129.274
27.9543	193.83		26.3997	129.013
44.0265	131.104		45.4258	224.391
34.4708	94.1948		23.4105	131.36
25.1367	119.437		8.3872	44.807
22.8541	103.02		59.7747	61.2415
34.9709	119.099		30.2751	185.061
30.899	128.852		41.8842	125.175
23.0788	74.7282		18.3641	67.0012
14.1338	51.2822		41.1331	127.995
37.0325	210.604		25.381	270.216
65.6647	30.4105		32.8593	194.316
69.9325	37.9073		22.9976	78.9081
26.7845	272.141		31.265	39.1337
20.4992	69.9982		21.6733	17.983
21.2249	206.152		52.1353	502.7
28.4704	80.8163		43.1045	139.975
22.7231	48.5036		78.2274	140.59
17.9486	127.662		52.4914	93.334
21.9811	53.2547		22.3671	87.9183
117.169	69.0962		16.5943	128.765
103.05	328.799		13.9451	121.6
71.2518	135.221		17.7516	41.8043
44.444	6.35722		33.1	7.87236
34.32	110.95		19.6165	91.2767
67.7338	352.902		14.1924	90.1271
25.526	81.041		19.563	156.448
44.4963	187.201		32.3484	65.0954
45.2726	61.5572		42.3	11.0539
27.2623	244.614		67.7771	205.567
25.2493	97.8697		40.2524	137.188
22.7857	28.6046		33.8297	217.199
25.6479	161.717		71.5994	326.574
31.2035	236.561		22.9269	79.8264
53.192	18.9557		15.8562	137.6
34.1723	83.1115		19.5196	252.577
27.8433	33.4349		55.836	99.4919
62.3112	390.111		28.7538	129.369
28.1529	110.596		27.6438	79.6274
52.97	14.6599		12.6089	34.9815
12.2657	113.355		18.84	191.046
45.7955	63.7223		20.6983	233.695
18.7	80.2118		21.4655	119.195
33.4789	176.9		24.3559	115.8
25.414	109.541		73.244	6.35722
25.2589	114.506		25.7268	192.373
26.2229	88.0165		36.7752	111.997
53.8789	130.604		18.6366	83.4061
67.0157	115.269		26.3831	25.5684
51.5204	205.062		46.6836	78.5499
55.8144	37.3101		16.8748	112.178
77.8859	211.469		14.2779	103.682
53.3055	97.5386		26.4167	31.1198
61.5237	79.4623		22.9913	69.8605
19.4258	66.157		67.5171	16.7174
26.1153	35.8185		48.64	30.947
16.1314	198.503		40.072	13.3964
13.69	69.8096		27.6621	167.512
12.2213	40.6567		39.7389	200.33
29.74	33.0378		50.7722	204.621
36.365	7.87236		14.8525	169.701
37.1974	164.146		23.6833	94.4053
67.9034	95.0911		20.0085	211.417
27.6578	82.2181		42.0739	141.9
14.5893	60.8445		24.9867	26.2065
21.5018	88.0187		25.1047	80.8615
25.0367	62.9		33.1733	103.445
27.5977	119.728		16.5016	123.114
36.8648	123.299		17.39	16.1931
28.5887	73.0932		29.9	66.7899
100.024	22.1019		18.7718	186.188
48.8042	160.776		39.2653	60.8445
51.5116	126.87		38.3295	40.2283
10.0216	66.5306		56.1388	121.6
21.3972	85.9708		38.7881	129.47
35.0543	70.745		9.63571	49.3641
34.5985	180.937		18.4027	42.6206
27.1378	100.341		12.7556	31.5503
22.3822	103.604		78.229	196.952
49.7156	185.214		25.4996	131.208
21.2142	81.1769		29.4043	73.257
26.7021	42.1463		23.306	157.909
14.1561	81.6317		25.8029	37.1853
17.4275	153.07		40.0716	316.746
16.3925	438.428		18.016	49.9283
41.5762	99.8387		21.8943	28.3412
44.0424	119.301		18.675	124.747
21.4702	141.455		53.6	57.0872
28.8807	72.8693		16.3376	222.155
34.4105	106.363		54.9157	148.823
20.6049	233.438		33.5424	187.805
98.8171	183.308		23.8927	111.789
33.3672	104.264		59.6966	237.593
45.1577	229.837		41.0331	290.655
34.7824	93.7471		52.0818	24.0474
22.231	44.5496		42.2938	31.6622
19.8145	61.412		36.4568	74.3551
21.0639	77.7329		16.6611	119.617
30.3167	11.8812		24.0921	91.3041
47.89	18.6688		23.9328	103.441
28.0484	101.631		27.0665	97.9385
57.4992	130.243		36.7859	78.3935
41.9541	88.8438		33.0913	57.5121
38.6267	34.6322		72.0758	36.3648
22.965	47.5838		28.7971	155.067
13.324	85.9441		47.0412	270.257
19.2061	49.6613		37.36	93.5181
22.5234	87.2343		98.5133	38.4282
17.1557	89.1444		87.0288	32.189
31.5575	52.2766		82.5362	58.9226
27.133	212.803		46.0425	359.245
38.6689	20.9032		37.79	16.4619
39.1628	141.641		46.1147	115.894
14.7113	58.3487		69.636	20.5868
45.3387	42.2473		47.335	47.6977
16.7786	113.669		40.9569	35.7832
49.6281	193.508		34.01	9.39338
122.062	46.1808		24.5289	109.234
42.5703	199.013		18.9967	94.7157
14.4811	58.3653		21.5097	74.5552
57.2148	211.829		26.2733	189.373
97.7143	73.1522		31.3555	156.998
42.6518	104.248		25.5747	76.6837
62.6482	42.5766		53.1225	19.4981
59.53	47.5799		91.0672	97.0698
28.7816	96.1477		35.069	164.698
27.3815	120.192		13.3427	34.3604
31.5443	89.4393		26.6495	109.287
21.4733	11.1934		42.9307	242.071
36.7829	56.9751		56.957	190.711
32.3426	95.5664		39.7574	142.016
40.4307	338.972		29.9714	9.67828
35.1466	168.703		28.087	60.2944
27.3593	504.097		18.7941	128.202
24.6859	76.5796		45.2039	185.104
17.0013	125.55		43.2369	60.7903
19.9316	174.294		34.6308	76.4819
21.7082	156.174		60.5277	46.8482
39.0103	263.031		23.5067	75.6538
55.46	13.1409		35.8514	48.5644
63.41	53.1179		26.9433	102.203
23.0228	114.993		46.7237	57.154
45.6767	171.891		29.4299	188.645
32.82	10.7925		39.6514	105.304
23.0499	380.115		10.3294	74.0148
67.4753	378.579		21.8896	78.8709
39.2164	217.833		34.7484	443.653
31.026	78.0237		14.048	22.3868
23.4005	95.9713		23.2782	55.1712
17.4131	64.1481		54.5277	101.926
37.7556	150.499		66.0627	29.5215
66.4357	209.986		91.708	33.8731
61.1923	42.4485		22.5832	73.0487
89.676	10.2207		18.8463	194.722
13.9354	56.4347		39.158	33.2108
15.95	94.7218		44.7612	103.586
21.248	41.128		23.0144	122.396
47.5995	96.7751		25.3289	70.392
43.2852	303.948		27.6565	72.2659
54.3469	184.039		20.9044	82.6615
72.904	300.688		40.9392	247.756
48.8282	138.122		30.4	7.25077
61.0274	42.5787		54.3094	147.179
32.2713	100.132		36.4984	78.4241
16.9747	252.901		32.1132	85.6918
35.4486	36.118		41.8345	191.711
19.7412	92.8133		50.3265	96.8852
28.9846	221.518		83.4411	68.8563
26.0679	61.273		22.8082	76.5801
37.4438	45.8387		25.1884	142.537
30.5062	35.0954		20.7203	195.559
27.5386	31.2693		25.2767	14.1136
52.0452	38.2828		67.3033	33.6117
34.4853	47.95		42.9111	121.101
39.1395	119.312		40.1458	191.661
36.7689	18.9263		45.9467	16.8628
21.0173	83.2019		25.3661	176.935
16.9288	50.2229		23.8443	55.7155
20.3153	86.153		68.1143	309.65
24.0978	27.9423		64.0428	178.399
23.4059	103.134		157.534	21.9898
30.9638	68.3121		49.4582	166.355
28.7214	184.617		42.3576	30.1197
37.9475	95.6892		33.5381	49.2443
61.3317	17.2657		29.0222	99.8701
63.9123	122.059		19.5057	23.4094
35.6207	184.627		24.8351	271.138
71.6919	106.281		17.4736	189.92
24.44	16.0611		31.0683	155.385
30.3247	178.299		41.0495	76.1686
35.2286	34.9559		33.7974	87.356
27.3374	181.878		51.5164	103.47
27.7011	30.6954		36.5194	108.101
37.7351	111.11		18.5176	51.4217
55.6867	8.01775		31.1878	364.82
26.6509	99.831		22.8262	77.3833
35.8809	116.039		54.673	217.987
35.5293	85.7928		41.5518	255.169
45.9025	100.383		29.3455	58.1208
22.888	9.53289		31.5193	112.407
60.027	70.684		28.9371	242.598
34.813	112.828		24.371	138.886
30.48	100.845		29.2753	99.5378
29.4067	94.1485		18.5068	69.0038
39.292	49.1009		30.6997	163.199
26.2686	150.315		21.6046	77.8253
20.3193	84.1525		42.8683	259.529
9.12182	28.0877		38.4767	15.2337
18.3411	48.5585		35.1325	152.976
24.0829	97.115		49.206	173.061
20.0333	164.753		31.4302	97.1836
29.9526	252.377		19.6086	115.821
42.0241	127.459		24.6456	71.3462
46.0362	82.0052		22.1788	77.5949
56.4569	54.7318		47.0148	60.2413
17.3218	29.031		44.4519	181.19
14.4911	39.798		51.5957	89.0717
23.6467	215.601		16.8583	43.8342
24.9269	73.0069		23.9323	145.334
27.482	49.9027		18.5594	73.1207
15.9993	222.176		90.1778	27.75
41.485	27.7714		25.8013	48.4479
36.1285	194.346		58.0848	48.5972
33.3231	78.24		37.6173	66.905
44.5573	33.4408		46.2804	417.479
47.2579	64.7415		46.6324	77.055
41.3844	155.803		27.2824	179.154
37.2794	95.4579		27.6138	78.3121
22.9903	153.914		31.5718	160.222
86.2797	159.493		31.0396	119.322
144.03	30.2592		10.9335	114.871
80.6996	210.395		16.3475	23.1061
19.2155	114.18		33.5046	217.684
20.6253	179.997		29.7525	282.282
18.5259	46.0333		27.3364	224.848
13.4571	26.8536		21.1848	70.5189
59.4715	68.7189		44.7346	306.419
48.0633	9.39338		24.34	197.762
28.8486	20.3254		28.864	74.5395
51.6086	13.6872		23.7862	119.623
22.08	45.1138		23.2733	153.849
25.16	18.6688		19.09	80.488
26.9582	112.915		52.4646	16.8628
24.5256	130.556		55.095	8.33547
15.8748	165.665		34.6711	108.483
48.6729	195.396		39.0347	168.924
27.0586	98.3256		23.8279	155.445
33.1596	187.305		21.5233	88.2572
50.1933	16.175		27.4271	61.038
30.73	75.5358		20.445	155.309
36.8313	99.7268		37.6	17.4242
88.7953	324.346		48.6612	116.383
84.66	8.70557		59.264	104.423
48.3023	221.76		62.46	42.0303
44.3446	65.6092		14.9133	30.0037
27.4675	317.754		18.3392	49.6766
16.5505	121.474		14.2686	159.101
32.1538	110.647		20.0661	67.2495
[truncated: 25,621 more rows]
