# Supplementary material for: Abnormal morphology biases hematocrit distribution in tumor vasculature and contributes to heterogeneity in tissue oxygenation
Source: Proc Natl Acad Sci U S A. 2020 Oct 27;117(45):27811–9. doi: 10.1073/pnas.2007770117 (PMC7668105; doi:10.1073/pnas.2007770117)
Supplement: Supplementary File [file pnas.2007770117.sd04.xlsx]

## Sheet: Mouse 1
A treshold value of 2 was used to determine if vessels were perfused or not.
Day 0				Day 1				Day 2				Day 3				Day 4
Diameter	Lenght	Median Qdot intensity		Diameter	Lenght	Median Qdot intensity		Diameter	Lenght	Median Qdot intensity		Diameter	Lenght	Median Qdot intensity		Diameter	Lenght	Median Qdot intensity
52.1447	142.846	16		26.6879	122.664	0		18.9796	128.182	101.5		34.7826	219.673	76		27.9621	154.738	0			Aaverage bifurcation density
35.4617	138.548	45		31.0663	103.022	0		14.5626	387.449	28		20.8114	302.319	3		24.2137	159.02	0				Day 0	Day 1	Day 2	Day 3	Day 4
26.4471	70.0514	37		43.217	126.436	0		32.1123	388.206	86		52.8594	67.3139	83.5		16.9087	329.347	5			Average	4.99032e-05	2.95973e-05	2.092e-05	2.15102e-05	1.46381e-05
47.8709	164.078	34		21.5753	147.656	22		50.4283	96.1741	92		26.9983	94.2461	1		24.2393	73.9794	0			Normalized average bifurcation density	1	0.593095	0.419211	0.431038	0.293329
44.4002	240.329	23.5		20.331	132.293	0		41.6435	44.8815	75		28.7481	197.158	14		51.048	6.3572	79
37.2839	277.65	64		77.8392	90.2823	33.5		25.5935	295.252	90		36.9946	100.411	58.5		45.2731	214.801	59
30.3528	177.102	11		69.2778	77.8489	42		32.7051	269.561	76		24.316	100.246	26		34.8641	386.603	0
23.7964	43.2939	0		77.5348	29.5773	44		28.0994	78.9613	54		55.88	14.6599	2		20.2864	107.827	52
18.7572	124.584	21.5		21.8644	266.404	1		18.8711	185.639	109.5		41.588	9.99602	0		15.6043	196.241	0
13.3981	83.6225	7		20.2825	131.041	27		31.4057	149.659	41		31.3053	46.4711	0		17.4627	107.487	9
26.1039	86.5691	52		21.0215	148.359	13		34.0358	152.295	59		27.1013	71.6665	0		21.492	16.048	4
41.52	167.697	24		19.8587	117.498	0		10.1113	75.4956	26.5		47.2173	34.4391	39		34.1261	187.89	25
41.8137	45.9746	44		16.0726	170.15	0		34.2632	96.7989	93.5		32.7705	265.019	36		16.4586	56.6959	0
18.7262	63.6507	43.5		38.2517	214.5	45		15.2273	92.3676	65		30.6503	153.316	10		15.7164	55.4597	5.5
35.1067	104.621	82		39.98	14.5145	84		9.98625	212.269	38		20.699	141.329	16		34.0786	34.9558	0
28.1468	417.45	64		26.7893	85.5373	21		21.6526	51.5966	30		20.9654	153.161	9		15.7273	65.6569	0
32.3011	39.3951	11		78.0367	32.2126	43		15.7153	83.9101	55.5		14.6698	195.933	0		17.3902	133.413	0
17.2313	106.159	2		67.4405	90.9787	0		21.2441	81.573	72		28.5632	186.547	32.5		18.5631	143.889	1
26.4085	92.6229	39		27.6191	100.633	0		16.4217	83.497	54		53.4262	57.4902	14		16.3337	97.0147	0
22.46	137.432	63		35.5944	178.046	17		29.2703	199.387	71		57.1506	141.368	14		26.1966	64.4308	3
23.7148	59.4277	9		23.4958	52.6813	0		28.0028	124.352	20		39.3696	195.268	0		11.6996	143.011	0
39.0475	153.035	22		55.4235	122.308	21		16.2616	254.332	62		43.6493	100.177	26		75.1392	42.0617	10
26.8705	45.322	0		35.7069	188.121	42		49.5412	39.5132	100		26.16	35.966	29		65.0667	7.3299	6
26.8239	198.571	31		13.7355	373.032	0		26.4741	219.485	82		36.862	103.402	38		33.2493	85.0588	0
40.0343	10.3661	35		19.607	137.108	16		33.112	217.838	30		16.8576	136.591	4		34.5706	157.639	8
30.0735	287.203	9		12.4778	54.3184	19		31.7007	73.0069	73		20.8033	185.058	8		64.2224	119.193	0
11.721	170.928	9		19.0644	84.1177	4		21.5134	334.232	104		14.7129	73.4077	0		53.89	23.9078	12
16.0821	157.216	22		32.4397	158.944	51.5		36.7041	169.214	102		28.5006	101.381	0		40.6138	65.5556	0
21.4328	87.8062	14.5		17.766	72.4349	0		15.3014	67.2274	65.5		15.596	107.776	0		30.9648	105.213	0
26.8994	65.221	17		18.0844	69.2534	3		25.8879	59.0426	62		20.6	103.976	3		63.68	56.7638	0
27.0752	57.6591	21		45.7033	24.5957	38		16.0831	168.568	75		34.9193	52.5654	3		54.7418	133.69	0
15.72	71.7492	14		37.3431	225.814	30		35.9633	22.5323	11		26.2017	48.6779	7.5		37.1961	176.447	28.5
37.6029	89.7242	13.5		20.4063	77.4518	33		27.5084	386.702	69		38.405	48.0968	46		36.3826	67.7166	51
31.4395	187.582	48		35.7164	105.303	0		27.525	57.0823	80.5		16.6894	75.9329	0		15.3129	159.001	0
25.2067	48.2971	2		23.8379	128.035	5		32.3641	202.651	66		47.5553	501.15	65		33.2651	78.823	58
37.3097	93.3616	13		24.3953	170.831	19		36.3571	14.6619	13		20.1668	147.216	0		25.12	56.9771	6
21.7842	97.6104	14.5		50.7118	105.707	33		27.86	10.3661	25		26.324	89.7361	20.5		12.3428	116.762	0
16.6254	122.534	0		26.8536	78.8925	22		30.9617	154.067	64.5		34.8764	88.7555	77		34.9358	93.1887	3
33.9924	111.579	0		12.854	150.27	0		18.5691	348.442	86		32.8594	153.185	57		22.3314	158.575	11
47.03	17.1793	29		20.5534	212.042	0		23.2356	125.938	111.5		34.4921	61.3004	3		32.7829	93.4026	0
29.4471	253.144	61		18.5282	206.804	2		33.5467	11.8813	45		21.9457	124.495	15		27.9234	73.8477	0
20.4034	164.658	11		16.1169	76.4438	0		22.3382	96.2526	91.5		24.0604	369.775	14		50.6	59.296	5
44.1733	37.4496	11		59.3043	107.913	48		16.0472	147.199	39		27.0587	80.162	0		50.38	23.7624	19.5
31.8216	177.521	53		30.8567	220.661	46		19.1438	57.945	18.5		36.5933	59.1488	6		32.8321	133.424	14
39.8727	140.859	44		44.8628	154.788	12		14.096	51.4473	17		53.6086	16.6258	8		16.9429	231.744	0
42.4829	8.99047	25		36.2947	114.762	18		22.8027	237.25	149		37.0561	296.992	41		25.2844	60.414	0
25.2692	206.005	5		17.9349	140.454	14		22.766	283.904	91.5		24.7226	259.584	12		50.8477	132.937	0
36.0527	85.3283	41		24.499	301.289	2		47.8082	112.952	127		33.3533	28.8915	33.5		39.8005	310.553	0
24.9543	126.132	30		17.1075	310.663	3.5		14.6147	284.071	74		28.1482	189.958	0		47.3647	56.4916	3
21.7751	261.147	3		37.0111	101.692	49		36.3454	82.0119	51		30.4494	591.624	0		27.4777	170.554	25
16.4009	153.463	13		60.6358	148.012	16		25.7133	258.657	123		53.436	9.5329	10		26.0959	214.206	42
28.6472	85.7154	3		27.4188	120.997	0		18.9496	163.931	61		52.7737	32.755	6		54.7422	91.1055	42
17.9502	116.252	32		52.7684	205.854	23		13.6335	107.428	48		53.415	10.7925	14.5		43.0437	208.949	29
15.3488	176.954	26		27.6164	170.617	55.5		14.2582	118.771	58		28.4307	105.871	0		60.8407	57.7787	22
27.0409	67.0486	0		37.474	216.13	6.5		14.3292	235.209	83		36.214	17.4112	28.5		49.1022	410.022	60
24.7293	150.446	15		32.6064	67.7462	20		28.0272	338.861	76.5		38.7182	31.5189	39		43.4179	104.677	0
30.9952	100.646	18		23.0591	136.233	16		26.129	70.6645	92		42.0527	75.2831	0		27.7644	393.345	0
25.4878	66.6421	24		41.4529	112.211	19		33.3744	72.6244	89		27.1242	69.511	8.5		43.1258	259.637	39
26.3465	243.726	20		35.4	48.1321	10		42.7067	24.5957	82		23.8943	23.6779	10		57.6855	309.453	26
20.1462	211.922	4.5		16.2791	70.5151	0		38.7506	509.496	102		49.0321	50.1935	5		44.9446	110.943	41
28.08	39.9689	3		24.5313	289.236	0		25.2701	234.349	67		25.5032	368.183	38		49.8643	29.8583	66
19.3897	83.8859	0		16.7129	153.489	0		51.8988	34.1601	70		41.18	15.0569	38		38.9029	93.3262	38
27.5896	80.7338	21		23.7145	290.536	18		33.435	110.598	61		22.9149	95.8025	9		29.1373	301.686	18.5
27.2733	12.9994	55		38.2239	355.188	39		16.1469	204.037	114		31.6967	19.8881	49.5		32.6121	183.524	54.5
25.166	68.2624	1.5		40.7369	325.491	88		23.2708	82.363	49.5		25.9044	71.7492	4		17.0155	169.223	0
18.9847	75.7875	8		49.9509	28.5987	69		41.5969	114.497	112		18.3727	257.48	0		33.9336	106.996	0
35.73	77.0136	16.5		36.0779	149.447	107		64.4529	24.4503	106		21.7229	134.035	0		30.279	134.669	0
22.9945	232.226	34		29.9152	68.898	0		23.675	106.124	79.5		60.4267	12.5691	26		30.3271	83.1171	0
55.7414	155.698	9		25.083	130.377	3		69.0367	12.5691	124.5		28.4451	242.029	16		60.3396	364.534	43.5
35.216	120.457	21		20.3365	116.208	7		39.7141	82.1742	37.5		28.0083	63.0731	33		57.2255	65.9674	74
40.5356	192.787	21		15.7278	171.374	0		60.9635	82.6892	126		31.0131	129.943	43		22.0978	96.9557	2
33.9083	286.009	7		25.3075	262.287	38		55.136	10.2207	100		25.3788	39.3971	43		42.6142	114.607	10.5
29.292	42.7123	0		17.232	76.9384	0		14.1224	103.017	53		20.7862	74.638	23		32.6751	105.765	0
21.5912	62.1966	0		30.5239	930.908	9		26.296	62.7333	96		39.6445	89.0563	6		22.8762	52.0504	31
18.803	286.647	16		33.2683	26.1402	0		31.0392	104.594	83		24.991	70.673	1		27.1108	84.6363	45
14.9124	151.4	0		34.0162	62.6735	0		18.9147	98.4299	82.5		41.069	136.056	27		38.8133	21.4141	3
25.3182	74.5258	42		41.6705	97.7341	68		63.9686	55.7236	96.5		57.33	8.70558	13		54.3895	224.847	43
22.3033	15.5353	24.5		34.8617	158.757	21		30.7557	442.947	67.5		12.7197	169.02	0		59.8024	108	29
15.3224	85.6311	0		46.5622	24.5898	70		41.0432	68.1687	85		14.7345	176.949	0		76.4291	21.5594	5
30.6392	138.34	25		40.226	24.4503	23		24.7108	139.15	109		55.6739	220.48	32		43.0495	264.342	51
43.7867	22.1019	146		26.2143	134.755	13		36.169	290.138	104		34.3439	120.111	68		83.0029	9.67824	5
22.276	70.2407	0		21.9196	117.533	0		26.4418	135.027	78		17.6991	205.904	0		50.1576	162.308	33.5
17.1228	120.98	44.5		33.047	79.9123	7		19.5077	74.417	34		37.5489	80.8851	22.5		38.0235	135.14	32
26.5993	142.73	48		27.1316	632.399	14.5		32.6367	52.937	19		41.0846	178.47	18		32.8909	82.1516	0
25.0592	115.014	16		39.236	126.388	50		21.7296	76.8888	22		33.931	102.175	34.5		38.815	16.3224	0
23.2473	144.048	15		31.3089	50.8695	33		16.0933	156.649	36.5		13.2212	92.7868	5		18.8545	97.1521	0
14.5725	47.7057	17		17.5255	73.2702	0		23.4347	127.704	71.5		24.4796	156.945	5		24.3417	248.072	0
29.4156	82.6812	32.5		24.68	69.5815	9.5		17.7852	52.8209	24		39.8814	59.9663	35		41.4316	112.317	4
16.4672	66.797	40		18.9627	289.596	8		14.7417	104.746	71		21.6023	65.9697	0		26.2758	75.8148	0
19.5427	359.718	48.5		24.6656	66.6201	7		13.5405	161.861	48		40.019	80.1444	45		55.0368	346.989	6
21.9103	88.3585	65		17.3169	328.873	0		10.3176	76.2193	56		12.77	45.6069	0		39.7286	97.956	0
38.1886	14.9174	114		28.6521	153.896	21		29.9142	492.922	133		10.3336	29.2815	0		91.7	9.39335	21.5
30.275	240.368	30		23.0498	113.611	24		30.957	64.7063	93		15.482	44.3728	0		28.0433	197.561	0
24.3444	55.0277	72		55.1775	19.3566	11		29.7173	131.014	149		26.9253	151.404	7		30.5327	165.262	0
21.9493	76.6305	0		21.4164	165.694	0		23.5146	50.3391	154		41.3491	26.1108	57		51.3025	119.865	24.5
26.5368	211.572	0		47.5549	99.4206	69		26.196	78.7689	155		30.5875	26.5373	37.5		11.8928	101.887	0
25.0459	58.7831	44		93.4738	31.4953	6		47.6439	404.19	119		45.9583	76.6207	47		27.9866	254.245	0
24.86	25.5371	22		81.5275	15.6346	49		41.7929	31.9551	101		41.577	76.6463	23		31.7934	332.928	0
19.3755	186.565	29		49.9111	107.055	23		47.38	63.7609	25.5		14.95	105.512	0		40.012	45.8092	29
14.728	364.637	20		37.3172	418.945	15		16.6091	239.827	86		37.3927	67.3762	35		41.919	163.43	11
68.3629	11.0539	27		24.5209	166.573	1.5		18.3645	154.759	69		25.9232	126.796	0		46.358	302.7	35.5
46.4837	64.8262	4		18.5312	95.5923	0		16.0262	117.82	51		53.2117	47.5583	63		44.8367	27.5158	6.5
36.2306	100.195	0.5		17.3714	120.679	0		16.425	167.94	92.5		52.716	32.0652	71		29.5567	164.959	0
20.2195	158.899	10		46.4286	27.626	8.5		29.4102	129.026	93		17.971	107.426	0		28.0016	90.9639	0
17.4659	266.29	5		22.0318	228.325	0		26.9866	165.277	95		33.4497	186.099	63.5		44.2241	90.2615	1
21.0429	48.1575	5.5		39.4807	79.9687	35		37.9039	88.9613	81		45.7598	267.377	79		24.6091	72.547	0
53.6074	73.1169	17		47.0845	115.126	16.5		26.0263	287.956	61		29.9118	387.341	15		22.701	327.051	16
38.8256	177.281	0		41.2864	181.165	55		19.0541	248.83	69.5		33.6255	103.111	28		39.0904	78.961	0
58.092	18.099	106.5		22.0689	95.5759	12		44.4846	116.078	99.5		23.0855	141.017	26		75.29	6.06139	0
27.1391	183.284	9		27.615	89.7204	34.5		15.6644	339.967	46		41.0535	189.911	44		74.013	43.1798	43
32.9224	131.346	0		14.1467	94.8494	11.5		78.086	19.2112	105		21.3027	64.5588	0		62.7254	216.614	11
28.9517	58.6083	13		12.105	199.214	1.5		31.1682	121.65	79		19.7896	63.2594	0		22.614	478.037	0
23.812	61.1256	21		22.165	88.8065	0		37.5277	270.356	145		28.8184	350.11	0		34.5345	89.785	0
20.4899	160.801	16		24.9909	126.219	0		15.4606	86.4386	54.5		35.9908	35.3883	0		43.1246	410.103	46
31.7973	106.546	53		82.9417	20.0444	0		39.5872	298.79	95		36.4617	194.688	0		33.2441	78.8471	59
39.6444	30.4302	120		44.8237	446.089	9		51.9025	189.247	130		36.315	150.199	0		81.484	99.0072	0
33.5533	45.2001	30		57.3729	127.557	2		48.56	8.01777	17.5		41.47	91.5307	8		32.6341	120.846	0
19.7075	59.0327	0		13.3989	82.0346	0		38.6732	79.205	71		35.3456	96.891	12		42.7157	19.8989	0
31.1255	67.3433	24		51.212	41.258	37		17.6786	362.845	70		32.7448	65.9324	2		61.9629	21.0191	9
39.5413	31.6407	29		30.7455	259.043	19.5		16.1767	62.1298	71		47.5905	84.8705	38		38.5413	84.5852	20
52.0932	96.4647	40		47.8191	206.961	11		21.9876	202.64	72		32.9409	188.878	0		54.8979	88.6431	35
21.6472	153.38	25		21.3921	87.5652	16		17.7459	344.776	56		22.0171	219.469	1		66.7483	370.238	120
47.192	6.35722	13		10.1478	152.184	0		44.4964	214.662	124		33.4014	57.9499	58		33.1678	80.3973	0
38.7657	102.838	17		33.2423	122.424	78.5		40.2964	182.475	107.5		17.2536	250.408	0		40.115	7.87235	1
23.9324	150.675	0		39.4925	125.688	43		23.209	78.6102	66		35.1068	106.682	79		40.8946	66.6993	0
32.9501	259.92	77		23.9015	101.981	2		28.3209	133.485	137		32.484	18.2679	26.5		20.6969	42.604	0
32.4789	34.4194	12		19.1983	255.783	0		16.5015	182.768	104		19.266	223.844	0		59.36	16.5779	0
23.8424	142.88	5		27.5254	75.6735	27		10.5444	358.488	22		23.6824	84.7406	0		36.8087	82.7987	14
43.9235	75.6774	43		42.8588	37.1941	43		16.9329	102.993	70		19.1591	53.4126	2		73.6133	17.9771	30
25.1979	255.717	43		45.7714	16.8943	3		26.1681	55.8631	104		40.488	271.048	49		38.3547	101.064	1
25.6356	242.29	22		43.6968	65.221	18		23.292	10.2207	97		17.1063	93.7176	9.5		28.7022	62.4991	0
31.9985	66.3941	0		29.3979	185.199	30		17.6319	97.7519	66		22.6108	52.5713	6.5		80.6958	42.6945	42
23.8178	108.114	11.5		20.1385	62.0453	0		18.6488	59.4122	58		30.8452	364.504	26		33.5236	60.2745	8
29.2115	60.0427	0		23.9697	458.855	22		16.7623	367.631	67		35.787	56.0045	51		44.4116	62.6652	0
21.3484	88.3839	2		44.1537	133.883	20		16.0244	79.9007	46		26.601	58.6024	45		21.2168	107.709	35
23.8371	406.019	0		16.0717	126.319	0		41.4162	93.5762	140		41.49	159.143	11		24.161	217.598	0
24.268	89.1157	8		30.5966	349.604	11		20.2996	365.218	72		20.855	79.0536	0		36.3152	80.144	0
33.5513	31.6681	20		25.1322	100.24	27		23.0633	80.3769	116		24.2516	154.603	25		39.2353	100.003	46
37.3704	77.6537	10		46.218	23.0747	24.5		15.2667	133.15	57		31.0721	70.3697	43		35.4508	426.01	11
67.855	29.4378	0		31.6191	140.484	31		38.9483	27.7714	112		21.4193	209.181	0		41.725	18.3779	55
33.2287	84.5243	0		26.1933	217.079	15		23.6122	59.1927	109.5		21.2619	347.215	8		37.1616	130.613	92
33.2345	26.7986	46		19.4621	211.881	0		20.731	71.1203	93		35.3204	129.723	14.5		35.05	8.70553	8.5
31.4824	72.948	26		28.6384	119.449	0		19.3955	153.159	48		19.66	101.938	0		27.2259	61.3573	0
43.797	30.8134	61.5		33.8773	457.657	3		23.3212	67.033	63		24.9812	115.475	3.5		21.4168	57.3669	0
28.8883	287.251	63		59.5727	25.8553	44		27.4658	80.278	71		37.2448	134.69	29.5		22.4228	265.091	0
28.5933	11.8812	32		46.989	153.829	49.5		16.6521	103.858	42		29.4835	252.479	14		43.1877	28.1978	1
25.0752	58.9561	33		17.287	64.4192	3		49.5167	6.64214	60		18.8674	110.956	0		33.6815	134.608	24
19.5093	103.736	39		24.9556	185.047	0		27.4313	149.149	137.5		32.8673	49.3603	22		37.9039	596.301	0
22.8265	184.479	48.5		21.1332	251.236	16		62.3069	58.9227	36		35.9397	172.246	13		51.6171	22.3076	6
24.3592	133.965	48		30.1973	28.8895	0		29.2	132.991	161		31.8005	166.477	7		27.1918	98.5845	17
31.3936	123.18	41		27.9988	102.588	30		28.5627	141.091	150		32.4973	176.827	0		57.18	29.4318	17
29.9437	60.257	9		33.5776	44.4022	27		38.6746	148.846	105		49.8662	77.9649	33		25.0504	78.7096	6
23.8447	210.932	38		21.7789	214.893	0		25.8781	143.699	93		47.265	19.9174	20.5		50.3779	157.996	81
33.2897	70.6958	34		38.3382	315.152	8		40.7491	144.733	100		26.2862	70.5997	1.5		60.395	31.1238	19.5
44.97	22.6738	1		18.8304	194.597	0		26.2858	281.27	64		11.9654	212.664	0		22.2512	368.749	0
24.9607	174.736	48		39.3857	13.9741	45		15.3469	63.7315	43		14.1859	52.9428	0		31.897	96.2208	0
26.1022	147.623	0		42.2159	117.657	68		19.8241	90.2433	58		18.1051	233.912	12		44.4747	306.44	56
52.0343	92.7547	21		41.0976	45.098	13		13.2215	86.2037	46.5		19.545	58.8638	0		64.65	22.6562	9.5
16.4517	142.765	5		28.9237	361.552	17.5		38.091	272.628	123		16.1848	59.7226	0		50.3686	180.715	2.5
23.1504	147.772	8		66.9455	33.8711	54		22.3206	207.998	70		26.684	91.5306	0		49.5115	203.578	0
23.7253	134.441	12		25.68	112.683	0		18.4822	211.817	32		21.9358	73.1287	3		44.3285	297.663	0
38.1156	15.7506	39		32.6579	127.807	74		21.7047	85.9828	18		41.9802	195.671	27		29.1131	83.6906	0
40.12	6.35722	57		21.1942	358.973	0		22.1071	135.987	18		32.4053	169.527	0		16.2748	137.736	0
47.5831	25.2955	0		51.4431	66.345	10		55.0543	9.67832	47		21.7653	94.5686	0		18.4541	60.4522	0
26.503	65.8261	0		27.1084	138.578	17		18.0512	99.6051	62		57.0882	216.9	103		29.8109	95.1086	1
20.1154	123.007	4		42.7927	121.196	21		19.1321	72.329	3		26.2546	248.704	5.5		28.72	67.192	19
18.0669	81.4988	28		45.9952	140.368	26		45.8251	100.92	123		46.7504	141.987	105		29.1452	310.285	0
18.4839	148.498	0		28.5785	353.975	0		20.7956	190.64	143		33.0181	85.1397	1		32.35	137.08	1
40.0561	64.4192	8		47.2055	152.516	78		14.8086	55.8755	105		12.293	124.585	0		42.2986	92.6187	0
27.4793	269.91	22		35.7988	145.243	10		21.7642	483.913	63		25.5955	336.383	2		14.7696	53.5437	0
47.7982	125.661	25		25.0395	115.088	7		11.0846	82.8091	43		14.9699	203.456	0		25.3354	154.046	3.5
39.5263	145.2	59		55.8016	232.897	65		44.1916	193.969	45		18.5751	208.818	0		12.0426	134.183	0
27.9268	126.659	2		33.0109	98.3452	22		62.7971	46.0334	107		27.1525	58.4579	18.5		46.5675	142.764	0
21.6408	61.9529	0		32.5423	234.852	31		55.8686	20.1008	133		48.54	121.522	22		31.6578	315.123	0
22.7747	188.881	46		41.4869	70.348	19.5		20.7325	119.887	95		40.2587	55.1752	30		38.5731	172.823	4
20.2156	76.9901	0		22.0181	125.812	2		25.2854	150.735	25		36.7702	158.323	29		14.1912	140.374	0
30.5175	109.995	0		18.2811	82.5535	12		24.3723	246.354	58.5		36.4	12.7145	46.5		39.9909	100.409	0
35.1446	205.754	0		29.5524	90.1271	15		41.3965	165.663	108		39.1033	15.7447	36.5		55.134	16.0355	12
35.3358	107.306	0		26.2155	194.592	0		18.9768	84.0831	53		23.737	185.541	0		53.308	40.2243	0
39.8471	251.866	6		31.6059	80.648	77		19.6577	185.456	104		40.1779	155.289	51.5		61.6985	129.565	0
27.3603	180.863	22		23.8256	202.449	0		28.1813	197.274	158		19.9709	106.505	10		47.6028	164.932	0
34.9194	84.2375	26		17.535	90.1251	41.5		18.2992	70.3677	45		21.4667	66.779	44		56.22	12.0266	9.5
28.9023	166.435	22		20.9069	107.558	0		24.2323	175.721	110		33.2628	177.336	92		60.144	6.3572	0
32.5636	48.2481	73.5		22.1431	93.3716	17.5		58.2348	115.855	20		22.5911	113.98	52		41.8547	144.08	0
26.9691	210.611	5		19.2286	47.7437	0		25.6427	141.724	65		19.858	271.306	0		13.7067	231.575	0
22.5691	125.948	0		43.1324	49.649	115		25.9927	25.1676	92		21.7309	275.656	0		25.4046	129.441	8
58.0885	139.641	64		21.0746	138.637	14		35.0171	204.09	4		20.925	97.9071	0		40.1714	26.3426	44
48.1151	74.0799	77		48.9373	29.3218	122		30.8765	177.572	43		11.5936	75.4568	0		35.8426	131.963	0
33.9649	194.234	19		43.6732	258.756	108		20.7116	274.748	66		46.3733	249.421	59		42.0111	164.621	0
50.776	197.148	5		32.6273	78.0178	0		28.5606	73.7813	52.5		23.7206	80.6217	17.5		43.4467	19.3565	0
20.0613	69.3694	40.5		47.3022	90.5975	0		10.9	33.4664	67		22.94	69.8687	0		61.2653	67.3174	89
23.3881	166.155	0		19.8695	87.9595	3		9.25556	65.4845	65		69.76	7.87236	9		20.1834	94.5799	0
34.785	18.1225	21.5		39.6407	156.406	31		13.5145	25.4231	56		61.4862	194.594	71		40.3563	220.136	3
19.6767	318.589	15.5		37.028	28.6595	3		15.6574	52.3966	66		60.7925	18.1225	5		53.4225	22.6737	60
26.7413	61.8482	0.5		22.2336	73.8106	0		19.3667	46.2103	81		13.9646	166.829	0		25.432	81.2079	0
15.9394	70.0039	0		21.1569	237.518	5		12.9736	137.892	74		31.06	42.0245	25		20.5427	127.761	13
18.5293	95.7343	30		39.1993	70.5189	49		20.9174	66.6615	3		38.2724	276.1	6		46.813	53.5164	56
32.111	45.6069	19		37.4936	90.9545	18.5		15.3264	68.4576	26		19.382	245.88	6		42.83	98.1269	60.5
20.8062	60.2982	13.5		18.4267	62.6466	0		22.7875	117.73	8		27.4615	65.4175	27		22.8411	100.069	0
17.1788	234.374	19		55.685	14.259	35		17.6237	98.8015	54		43.3765	35.6496	0		9.64	120.172	0
49.7443	48.8179	7		38.0696	186.487	35		12.0711	165.787	12		36.5242	170.832	11		31.9106	90.8237	0
48.86	11.1934	0		46.3943	28.445	44		20.462	190.251	0		47.8805	101.327	0		57.3711	21.1586	3
37.6213	45.7484	23.5		27.2989	295.326	2		20.6914	226.793	61		23.545	55.6016	4		49.68	88.0655	0
31.38	137.328	16		21.9867	49.4835	0		31.441	46.8431	6.5		23.2304	59.5995	17		30.9152	183.921	0
32.0628	164.272	49		21.8521	186.963	17		15.7644	195.05	42		20.824	16.0611	24		59.36	14.2296	0
43.3749	216.309	33		30.2849	194.855	34.5		15.8593	131.016	54.5		39.8009	190.489	48.5		32.5178	72.7934	0
15.9292	57.8104	0		23.7229	139.814	24		24.1535	159.973	123.5		19.0116	206.719	0		74.851	107.83	0
37.9769	28.7441	20		9.31083	117.633	0		40.1457	455.264	117		17.2965	160.389	0		30.1186	107.057	0
16.9535	168.648	9.5		16.3709	120.378	0		10.4316	146.314	62		11.6475	73.9626	15		48.4104	118.498	48
21.2467	97.4277	10		46.6862	28.7441	50		27.634	257.199	0		22.6061	421.551	29.5		27.6346	221.52	0
18.1814	99.6365	13		36.5931	122.467	0		24.2522	75.9074	0		17.8928	258.087	0		16.5546	188.301	0
55.5567	58.0659	5		42.912	116.395	87.5		9.72167	36.0996	57		52.1978	95.9165	44.5		55.652	5.66938	9
31.5246	56.9536	2		46.8216	132.853	109		13.4415	70.2341	35		18.0466	474.367	4		19.2066	181.356	11
52.9057	16.5779	16		52.2185	25.2954	132		20.82	110.058	58		35.4905	131.454	33		12.6968	72.8923	0
55.1809	90.1663	5		38.1724	78.2812	0		11.9607	140.234	27		37.4175	34.4214	26.5		44.5065	127.736	1
51.7856	78.1082	0		33.7264	111.144	51.5		28.4749	144.703	69		27.0634	224.462	0		34.5557	96.0908	45
40.6089	16.175	35		26.9392	251.715	0		40.5237	59.2942	114		26.2868	231.904	3		40.4688	767.292	0
49.1989	88.217	11		40.449	198.667	34.5		20.8315	95.5433	106		52.476	18.099	36.5		46.634	21.0191	58
39.914	20.5868	7.5		23.7202	252.642	16		21.4125	164.514	130		33.1182	180.104	46		31.4107	76.7542	26
21.7878	57.3801	0		21.661	104.934	17		39.5993	60.6699	105		15.4447	269.669	0		32.0776	78.3596	47
22.3154	248.969	31		40.7132	121.501	31.5		41.8457	54.4914	116		28.6287	52.4514	0		20.6915	86.7929	0
54.908	40.8001	24		44.5835	45.7817	64		26.627	75.0701	82		35.4029	500.905	38		59.0128	76.4473	50
42.0863	327.844	35		34.6404	114.642	24		26.0779	66.4787	20		39.918	101.214	0		19.6826	51.5396	0
47.7447	96.8579	2		32.141	222.198	33.5		17.868	43.1447	43		12.7071	76.7623	0		28.3963	86.3282	0
27.3681	517.292	0		17.3009	120.598	10		10.356	136.617	58.5		10.4912	110.011	0		17.8516	228.409	0
32.7623	283.784	10.5		24.8683	225.798	3		18.9428	100.507	66		26.3927	127.243	13.5		27.8554	74.28	0
44.4685	110.861	30		42.0868	73.6946	9		13.9655	88.0189	26		37.2066	129.805	51		43.4187	326.035	69
45.66	139.958	34		13.5058	217.69	0		11.8258	93.1538	29.5		38.3563	114.6	35		16.4929	199.854	0
20.525	127.604	0		29.1566	131.574	52		13.9779	428.475	52		25.7087	233.814	33.5		35.8363	118.733	8
28.04	20.7067	133.5		12.598	100.405	0		23.8231	67.6263	8		33.4371	113.428	0		40.6579	117.14	0
16.1188	302.618	51		36.3467	107.027	10		34.2331	133.022	101		37.4015	76.5651	0		43.8467	228.022	0
34.2653	39.2811	42		39.1073	19.0717	16		19.0721	341.946	74		33.3582	190.091	26		45.2625	139.279	0
31.1247	184.733	16		28.502	240.468	1		28.9263	303.528	97.5		18.6974	223.947	18		19.7842	69.434	0
51.715	15.8901	93.5		28.3885	239.739	18		13.056	109.065	38		33.8067	23.6465	35		50.8545	314.682	12
25.7879	81.2526	63		28.5177	178.19	16		19.5329	177.633	60		27.2712	183.958	8		64.9139	475.421	22
31.1483	72.5745	6		55.935	19.0658	48.5		36.4279	81.854	77		56.1147	48.4977	12		46.6324	177.467	21
18.2945	116.941	13		36.0487	60.7247	10		48.4304	141.272	78		13.38	132.674	0		22.8584	97.8892	0
24.9373	123.613	27		27.2951	322.919	34.5		27.3488	117.5	63.5		22.18	54.3204	9.5		23.4082	154.147	0
20.1823	58.0659	43.5		32.7208	157.423	11		32.7824	126.516	53		61.3422	17.1153	30		35.1875	121.576	32
28.8993	240.537	24.5		20.4198	480.844	7		26.4108	181.897	41		22.2826	183.758	0		43.1182	124.99	44.5
32.121	339.658	16.5		42.9995	205.374	64		55.9081	142.47	1		44.0974	229.367	25		28.024	248.835	19
22.5604	250.361	60		27.8425	201.517	0		30.6761	180.538	39.5		31.2221	94.5958	0		21.6583	128.25	2
25.9993	314.067	28		27.9632	181.543	21		17.2764	185.572	92.5		52.0122	110.781	30.5		34.8767	244.16	18.5
42.3905	40.9475	0		37.2476	82.6851	2		15.8223	206.996	53.5		39.2692	143.241	13		41.4127	33.3562	45
15.6603	370.319	0		28.3469	111.286	0		33.8473	30.4067	146		48.1816	49.6217	51		45.9458	86.4105	24.5
40.7837	64.3327	22		47.7943	82.8275	1		13.3778	202.315	44		53.616	86.6372	42		19.3678	56.2598	0
21.3296	65.6769	0		40.6729	104.816	29.5		46.1067	118.478	39.5		28.0683	284.847	34		36.6015	27.5453	10
25.4328	69.5403	11		20.9154	271.957	11		21.8464	127.357	101		51.0572	150.038	83.5		28.9176	109.197	0
29.24	10.2207	21		39.9869	119.071	70.5		26.6257	141.101	136.5		30.211	55.3108	41		54.8518	32.8873	12
29.9756	126.402	12		45.2621	265.294	7		17.9062	131.079	57		26.6452	110.999	22		27.5048	93.5216	9
16.3405	196.29	46		25.3049	212.038	24		28.1513	82.3342	120		17.122	148.232	0		38.2757	91.8278	12
13.886	56.1145	42		42.6	263.69	13		42.0336	46.7036	13.5		21.0422	95.6924	0		11.4308	217.346	0
20.19	10.7925	33		33.7963	251.567	0		20.5668	278.461	71		25.257	170.952	0		26.3372	159.254	76
24.8122	223.747	16		69.4338	26.944	67		11.7295	196.536	48		22.7114	74.8344	0		17.7291	160.042	0
25.8565	137.399	47		27.0343	137.959	26		22.6622	191.09	61		23.2993	726.41	27		56.8747	86.0117	0
45.7954	83.4299	28		24.9277	86.975	7		7.62435	36.9073	11		32.645	7.32995	0		31.4735	84.931	4
23.4186	111.847	7		24.7258	559.928	19.5		25.0467	396.432	107		36.6088	86.7314	0		25.7057	119.736	0
39.1526	80.1107	22		11.6513	82.2333	3.5		10.76	19.899	0		30.2926	102.663	28		25.6754	247.805	35
23.7919	95.8162	14		17.4964	43.5141	3		6.01385	104.369	15.5		35.6615	308.407	49		15.4743	194.613	0
34.4714	71.8631	33		29.6301	225.898	33		16.0184	144.871	85		19.5759	275.423	16		28.3344	106.372	32
17.6367	142.722	1		17.0208	149.108	0		17.4222	218.677	22		18.5247	176.675	0.5		42.6133	8.70553	0
34.3755	102.392	10		27.7343	91.0427	0		12.2181	140.584	9.5		19.9623	346.903	12		17.1871	308.099	10
26.1098	91.8209	18		47.2048	34.3014	4		16.5325	490.359	49		21.0912	72.8438	0		63.2433	18.9382	2
21.8109	81.8596	31.5		26.5501	200.473	19		16.42	66.6241	49.5		39.8933	14.5459	66		57.3728	122.29	0
39.6093	139.776	61		86.3267	8.01775	0		13.8691	90.6182	56		28.9336	114.062	26		29.0145	134.824	0
33.2655	185.208	33.5		89.1686	13.2863	0		11.5795	84.784	41.5		23.3592	280.121	0		16.7925	70.8902	0
32.731	75.1727	48		33.4651	179.682	38		11.5061	179.529	24.5		27.6187	228.805	6		41.2619	477.043	39.5
32.1857	124.106	0		28.8338	78.077	3		40.9882	296.547	72		21.1119	350.893	0		47.8304	237.452	0
20.4579	97.6043	24		23.2447	94.4784	0		21.1936	255.24	47		33.8787	37.0782	34		12.387	118.409	0
17.6208	63.8395	3		29.4304	63.7902	41		21.4348	192.21	59		37.9248	138.462	7		23.5808	141.55	49
19.5493	207.38	39		32.0914	112.119	38		16.1329	188.734	97		22.4288	116.081	9.5		28.9592	44.8089	0
30.6537	50.4745	46		44.7879	255.722	65		9.26429	69.122	3		25.5753	70.9258	0		20.4381	43.9521	0
17.3922	44.2372	31		18.5391	313.119	0		21.8436	182.54	72.5		32.779	193.016	0		15.6392	112.175	0
22.2042	223.583	0		24.4579	210.954	21		12.5352	193.476	18		38.7105	44.2333	11		25.7192	126.863	0
59.6733	8.01776	0		39.7215	88.0225	37		31.8372	204.221	133		35.5691	123.185	69		14.405	126.812	0
35.6042	79.3111	29		33.9293	297.272	0		20.3529	87.2365	88.5		20.6987	310.347	0		31.7929	43.7164	1
26.361	82.8658	28.5		34.4	132.352	2.5		13.9867	278.775	35		30.5247	93.0316	4		28.7572	319.77	0
41.5257	138.408	0		28.7509	225.144	0		14.274	110.551	17		19.69	65.4194	0		37.5174	148.106	0
15.5618	74.7892	0		27.008	359.521	21		16.8276	96.0934	0		27.3562	92.617	4		17.2911	141.624	7
23.9953	64.0202	6		32.6938	75.8661	45		24.0274	267.998	40		12.906	156.36	0		21.4441	192.374	31.5
24.1913	148.277	32		30.2479	122.347	39		15.4038	135.779	16		34.4881	184.386	0		17.9789	138.318	0
35.332	19.899	22.5		31.522	235.522	0		21.7461	204.661	59		25.6389	64.9852	7		23.2354	125.381	15
21.6625	55.9633	49.5		18.7467	86.3561	0		15.9174	69.0216	48		34.6007	193.071	53.5		34.2103	85.8899	24
24.2661	174.781	7		33.7053	335.256	64.5		30.1713	110.378	101.5		42.2941	106.257	58		13.7235	48.6488	0
62.228	7.04504	6		23.507	63.0436	0		31.0404	109.743	85		41.0973	29.5773	41		20.5638	56.2656	0
36.8118	52.6481	34		53.2633	21.42	102.5		15.5975	37.5892	32		28.9726	61.9864	0		12.0363	62.9018	0
16.9806	104.296	2		35.3606	99.3456	3		42.3084	56.431	52		26.2697	248.081	33		21.3147	280.092	0
26.9836	98.2853	83		28.3184	77.0195	14		13.2174	187.169	9		40.8384	347.019	40		73.536	259.258	62
16.4632	43.2665	0		29.6053	40.4286	7		16.1943	186.332	9		59.4702	109.722	40		37.0227	241.851	40
14.2548	56.08	0		30.4607	349.468	77.5		23.7914	370.353	107		55.0969	218.844	47		37.9197	282.979	53
29.7489	276.028	19.5		30.1646	89.5605	1		10.3533	67.709	69		32.7046	32.3521	25		17.0877	114.699	0
26.3194	63.187	0		20.5887	136.714	0		15.3481	79.8044	110		20.9778	138.796	4		26.0018	112.549	0
36.7952	290.396	25		33.5629	33.5272	19		22.2886	15.7742	116		22.2579	96.9166	0		15.4688	75.9011	0
32.7697	79.8691	4		18.4462	407.901	0		12.2356	74.1505	54		42.0123	205.242	66		20.3	69.2494	0
18.4896	65.0793	2		49.4438	45.3279	0		27.6044	158.198	81.5		16.1082	205.764	0		29.5977	83.5562	23
16.1176	49.2169	25		42.0874	212.095	31		30.52	31.9531	85		27.0006	69.5208	18		15.5357	64.7813	0
15.0031	61.1102	0		22.2106	89.0584	0		32.0744	329.076	110		39.7405	235.034	60		18.8873	51.0207	0
18.1388	48.1576	2.5		18.0737	88.7339	14		30.5694	70.407	89.5		44.1267	30.6916	14.5		31.8087	335.111	13
28.1395	147.22	33		13.4262	90.6065	0		32.0259	268.853	139		22.0955	54.7331	23		26.6155	302.584	7
23.0984	185.339	1		11.4075	55.4326	0		36.319	83.2589	80		20.2419	193.835	12		29.8721	209.795	0
17.505	39.8215	26		25.4081	313.577	0		41.9612	121.063	96		28.3407	56.26	0		27.5628	101.297	0
36.5093	193.901	4		13.0831	35.3588	0		19.7146	83.7504	17		30.5667	14.8014	12		23.4153	105.761	0
23.0658	131.729	38		25.2323	145.367	27		17.2679	136.259	4		16.0087	83.2444	1		48.5507	128.981	0
19.4014	67.5988	46		27.1865	256.506	19		13.3491	195.473	19		51.7304	111.522	0		56.542	158.276	56
19.3727	87.7788	54.5		48.3152	80.3534	0		24.6493	173.993	81		17.2456	253.544	0		19.7646	75.4533	0
26.2144	99.26	9		41.6333	18.9263	58		19.7957	45.094	69		15.8912	223.012	0		46.2472	229.073	41
42.0933	15.0569	8		16.0404	122.426	0		23.9398	184.615	58		26.8451	144.239	6		28.5691	172.934	0
17.5865	122.621	8		33.6932	183.497	27.5		10.3267	57.4903	25		19.9535	143.534	12		14.7211	286.688	0
15.3393	63.187	0		23.625	59.0472	40.5		10.5968	69.9728	29		59.3084	40.2245	12		27.1748	232.31	64
14.6481	65.2395	0		45.7342	161.818	18		34.2603	147.156	61		59.6533	21.42	26.5		16.3137	127.939	0
25.8842	56.0851	34		54.3373	94.4582	54		38.4487	36.477	2		32.8272	524.556	0		19.12	78.6267	23.5
33.3291	52.6775	21.5		47.0068	351.344	70		15.937	106.222	35		22.3763	239.491	33		15.8473	86.5268	0
33.183	105.23	0		29.9656	283.964	15		14.9693	263.453	55		16.2859	85.7546	30		34.3371	295.668	31.5
30.2036	314.217	43		26.2615	143.887	0		12.6781	168.265	11		21.6436	52.8248	22		22.6779	129.7	0
22.7272	180.515	36		14.082	122.737	0		30.997	264.029	101		51.5878	119.034	0		40.96	13.2862	53
27.8563	171.459	44.5		47.501	45.7308	36		15.2519	180.829	37		49.1312	785.224	3.5		24.0542	137.359	12.5
21.3252	84.9432	9		26.9421	225.686	14		14.6224	159.829	43.5		32.6671	180.675	3		12.5608	120.669	0
23.3634	97.0323	33		21.5581	45.043	4		11.2186	80.5355	62.5		19.872	39.969	25		27.338	125.649	0
28.323	57.8045	16		13.1208	107.29	0		13.1227	58.06	57		14.5195	103.675	1		25.8	51.7086	0
27.0366	62.4647	19		17.9857	66.8815	0		14.2768	62.7529	32		43.2771	29.5714	61		20.3664	269.813	8
47.265	69.3773	42.5		13.3144	331.367	0		17.3961	89.2804	6.5		12.9768	57.5255	0		32.087	186.177	17
22.0244	105.467	11		50.7617	151.883	29		11.0814	73.0069	28		13.832	93.6251	9		13.1341	136.292	0
16.483	79.9202	30		21.0183	119.183	0		22.7814	30.4046	0		17.7604	137.234	19		20.225	63.4503	9
24.3915	98.7441	76.5		16.1061	493.512	0		12.7393	69.6623	34		12.3188	212.149	17		28.3484	207.159	19
35.76	9.53289	27		12.1077	132.777	0		22.7597	155.297	18		15.1256	65.3547	22		28.2933	140.134	18
28.6629	37.4438	18		13.8206	82.9733	0		46.8119	111.746	123		22.3964	142.582	21		17.2335	86.7823	0
26.4653	200.823	12		42.8082	238.099	0		62.8193	459.713	142.5		30.9055	355.519	44		20.4343	54.7388	0
21.7986	126.696	0		26.4744	502.628	8		19.9925	204.5	153		44.885	126.398	36		28.0676	84.4614	3
34.182	64.5274	0		46.78	13.2863	11		38.1602	240.136	132.5		51.3953	136.687	56		27.7563	276.453	33
11.8856	68.8604	0		32.3924	144.245	65		21.7404	125.521	109.5		48.46	138.023	57.5		22.6116	112.121	0
13.9711	71.0502	0		23.343	314.833	3		10.2013	68.44	41		48.8029	135.402	2		18.98	27.8191	0
17.5227	173.801	0		23.805	11.048	0		12.6169	121.89	26		20.944	36.3649	0		60.9029	20.4472	0.5
34.473	113.261	50		56.71	8.70557	61		13.0237	122.055	45		18.817	118.531	0		30.629	92.0621	0
14.263	166.147	17.5		18.4319	233.936	0		14.9761	140.8	60.5		49.82	159.029	0		38.49	33.3247	0
21.8969	129.182	1		44.6543	71.4704	7		40.2394	599.193	148		36.8272	189.48	0		31.7813	110.714	18
21.5647	301.135	3		23.3508	128.2	19		16.3633	173.166	9.5		30.8265	92.8527	1		47.5458	119.956	22
45.3867	15.7506	58		27.1899	182.787	0		19.9016	79.2206	96		26.5847	74.6439	0		26.4087	117.048	11
39.9492	124.547	0		63.664	7.04504	68		12.005	66.5122	9		17.4257	171.679	6		24.2017	148.965	0
56.5444	19.783	13		45.61	88.7339	63		25.9205	106.023	87		27.2775	169.51	10		74.8588	68.5713	0
30.2211	72.8963	7		46.9305	44.8345	24		16.2067	180.901	40		16.4576	51.1938	2		24.4344	122.479	0
16.3667	124.738	0		32.4876	187.211	11		25.5732	95.6572	117		11.1768	154.894	0		30.1095	285.274	0
17.1973	127.591	4		23.3987	101.317	0		24.8617	38.674	3.5		40.0061	98.1762	76		27.5113	96.4958	0
16.0327	34.1835	46		47.2998	210.377	81		39.1802	206.922	27		21.4067	49.3583	0		26.2089	73.9636	0
16.2269	77.5561	0		35.9053	237.394	6		51.8543	366.433	89		32.639	584.932	19		18.1353	58.0422	0
19.6427	241.722	4		35.3464	63.9693	0		13.5323	35.9601	13		16.5154	165.335	16		22.8356	106.058	11
41.4777	89.7481	5.5		19.6082	82.6851	0		15.1994	147.991	33		21.6448	86.3367	21		24.4361	95.4014	0
21.9033	146	36		26.2914	61.3869	24		18.9768	105.88	63		16.3933	74.2571	15		13.115	21.9859	0
17.5583	49.9945	57		18.9215	116.47	34		28.0367	105.646	68.5		17.3289	228.502	14		23.1641	128.101	12
18.2786	85.8076	34		45.3874	61.6209	70		24.5542	144.099	52.5		12.1112	107.831	3		13.05	55.0932	0
42.6045	108.718	11		24.2081	90.5613	20.5		16.4052	238.71	12		51.9457	258.146	46		25.5052	53.7641	0
23.6214	42.8597	8.5		30.0785	85.316	6		20.0649	91.6797	29		31.53	115.332	0		22.2285	165.01	0
22.3837	70.9492	36.5		45.5825	218.197	40		32.4447	884.772	61		19.0111	95.2452	0		42.1172	338.41	1
24.7148	121.909	50		57.195	90.4435	0		36.3216	144.617	88		37.7728	85.0708	42.5		24.5152	80.0681	0
30.0281	78.6762	14		31.0306	182.349	11		30.7703	64.1678	59		31.9769	195.836	0		15.2474	107.508	0
29.5166	84.78	8		30.3681	232.256	25		56.5756	127.99	49		32.3042	339.494	21		56.8786	58.5295	0
17.3526	138.554	2		26.4551	527.366	0		24.5715	154.521	59		26.5464	101.075	0		49.8542	116.963	18
39.616	39.7921	45		38.8648	311.36	25.5		49.2603	142.559	92		23.332	71.7553	0		14.2697	124.499	0
53.12	13.6872	29		37.9366	66.4786	3		13.3898	111.205	31		39.9065	98.2942	22		17.0383	52.6811	0
54.2616	68.284	30		31.7196	607.4	13		15.3063	70.354	36		24.4047	24.4562	15		15.1186	66.6338	0
10.9783	57.278	13		93.0473	67.3433	19		37.5189	78.6822	92		14.7414	147.309	3		26.2106	61.9567	14
35.625	29.5714	30.5		19.6434	148.861	0		20.4772	159.766	76		22.24	82.1756	0		13.9145	198.422	0
24.8117	104.205	0		31.5627	91.6789	31		26.6247	162.796	30		28.4228	110.521	5		30.5381	112.675	40
46.497	100.908	0		15.9068	144.652	0		17.2339	86.8944	16		36.235	69.8291	10		43.224	23.0746	71.5
32.49	65.8243	0		59.3552	41.6039	65		12.6594	203.197	16		20.134	167.316	37		52.684	7.04501	28
33.5608	92.939	2		12.7579	131.747	0		12.621	138.161	21		26.6256	147.424	29		41.2075	224.078	0
15.5015	176.588	3		18.846	109.633	0		26.0567	39.1396	76.5		13.0435	143.415	9.5		41.154	167.211	30
19.9444	79.0438	16		32.52	24.1948	0		15.1152	252.695	42.5		15.1406	82.2313	4.5		30.4672	273.443	28
23.7238	114.607	4		41.6035	57.2032	55		20.9441	757.475	91		31.8733	19.2112	0		43.3857	44.4829	27
39.22	13.6872	28		19.0375	67.3688	0		15.1529	79.4191	2		14.4593	122.544	0		35.043	107.683	21
27.3872	259.104	35		27.5385	55.6232	0		8.6078	112.836	2		32.9115	209.082	33		13.6103	315.622	0
15.5287	52.6519	0		26.459	200.879	0		11.9637	95.2855	0		21.1528	316.269	11		15.5011	94.9927	0
45.0861	158.862	49		32.7329	145.002	24		16.5234	273.342	30		37.67	69.6543	0		38.8367	475.999	39
22.5715	261.794	0		17.2085	205.331	0		16.1189	90.542	44		36.6003	730.992	33		38.3881	148.857	38
23.9067	163.311	87		30.6244	179.122	0		18.3473	65.8009	0		15.8094	113.288	0		23.9397	180.359	0
26.6573	62.908	69		13.8886	87.6157	0		11.7087	135.836	24		40.9511	23.507	0		42.144	428.059	40
29.1682	244.217	17.5		17.8868	195.776	0		12.231	324.708	1		17.475	73.5787	0		20.3481	168.984	13
23.0471	88.4431	5.5		17.057	104.16	31		29.6255	19.0717	77		18.56	69.8371	0		49.3	59.6968	15
32.6987	65.9362	1		41.3761	85.9678	56		25.2382	226.379	14		24.2808	250.141	13		32.9814	325.952	38
20.0152	45.2119	45		28.018	211.541	41		24.3408	55.1537	36		46.7031	51.8208	0		23.7936	93.8881	3
22.1537	62.9093	16		31.5821	127.742	44.5		23.964	207.112	117		21.3283	97.0896	5		43.1811	47.9866	0
21.4845	97.86	23		30.6048	96.7103	0		19.9541	96.8893	62.5		17.4255	287.385	0		18.7644	72.1735	0
23.735	13.4023	64		35.3212	279.142	15.5		21.2445	194.772	72		23.6591	325.46	12		31.4608	246.121	4.5
40.6961	66.2075	0		31.4461	467.307	17		11.9474	122.517	34		23.1024	67.0416	25		34.5398	169.907	18
22.8959	137.21	0		40.9744	149.177	43		16.8944	398.426	39		42.123	152.139	36		29.6641	76.1568	23.5
28.2463	270.346	5		25.2013	200.11	0		30.9715	449.59	67		50.6778	327.712	62.5		29.5157	146.335	0
26.0257	194.234	10		43.386	29.3473	59.5		19.684	75.0822	70		16.1203	168.015	0		24.01	90.9876	37.5
34.1892	314.068	105.5		50.7856	109.456	66		15.2732	132.226	84		38.8866	402.82	36.5		14.3008	288.193	0
24.83	98.4003	24.5		30.339	162.399	14.5		13.7618	139.261	6		25.0918	389.448	4		8.68118	26.6885	0
36.0041	82.7587	18.5		31.09	114.129	27		17.7584	162.108	7		17.532	43.7349	20		14.4107	30.8133	0
23.3637	237.655	8		14.3342	296.757	25		11.12	29.9684	13.5		21.8273	52.7693	39		14.9845	119.278	0
27.2578	72.8653	10		49.8	269.031	126		31.6561	142.985	57		20.7827	223.962	27		23.143	410.994	0
29.2082	82.2586	6		42.5414	99.6696	3		24.2335	65.6808	50		14.3341	238.996	0		15.7417	56.861	0
18.436	203.699	0		37.9364	172.562	120		22.6217	400.936	68.5		22.6685	57.8104	0		14.9607	72.8593	0
32.8614	66.3391	0.5		52.7967	11.8812	67		18.2855	154.639	69		28.2285	207.041	26		37.9293	423.408	7.5
28.2963	67.7638	4		62.352	6.35722	82		22.4936	199.837	91.5		21.243	124.525	0		25.2722	126.808	0
50.871	147.063	3		14.1085	262.927	0		23.1962	64.1658	70		20.9673	147.602	0		68.4914	327.405	60
23.7665	180.806	24		31.5751	83.0515	39		31.1634	80.3957	66		16.3585	109.494	0		16.5562	95.5702	0
16.6928	177.324	26.5		23.5614	152.343	38		43.5434	200.914	84		23.115	13.6872	24.5		25.1167	56.2893	0
61.066	63.7255	1		16.6753	204.443	23		12.5989	89.4433	5		29.6926	296.068	18		28.6572	65.5431	2
43.9609	154.554	0		14.6211	144.818	29		21.0459	121.137	7		20.049	93.4521	0		22.9851	116.308	0
38.3067	21.5595	75		28.1721	48.9612	13		10.5723	28.921	0		22.2194	159.046	2		33.5485	104.246	2.5
22.8104	126.241	2		21.4022	447.581	21		11	59.0681	0		22.1986	224.513	14		51.255	35.1307	96
30.5054	194.989	48.5		14.417	105.656	3		13.752	177.228	7		25.5325	52.7601	20.5		20.2996	121.539	0
48.17	26.3957	33		14.8042	97.6593	12		23.8207	274.498	61		39.98	9.5329	56		27.7637	423.302	28
46.02	46.6976	16		11.8877	97.6848	8		9.04533	24.9877	9		29.9267	81.8854	0		21.9441	63.8785	0
16.2113	243.252	0		17.5832	285.823	14		27.5455	244.466	64		42.135	15.6346	21.5		16.0447	99.581	0
22.26	9.53289	0		29.4149	373.383	59		8.795	172.451	8		28.47	130.759	19.5		14.0377	158.451	0
24.3274	197.794	0		20.5478	61.4125	44		34.4161	322.293	86		15.1535	98.2132	8		15.1493	97.9573	0
26.7032	279.855	20.5		21.9286	190.052	0		11.1803	287.126	28		16.2112	139.889	0		14.0268	447.351	0
37.6404	111.211	17		34.2504	47.0199	4		21.405	44.9486	87.5		27.4771	42.4274	1		15.1593	125.926	0
19.9458	57.9537	66		25.7464	181.958	0		27.4356	270.543	24		14.0152	126.787	0		23.5091	125.839	12
31.3429	16.8943	25		24.0078	56.076	2.5		13.1504	161.411	20		24.3316	150.722	0		15.1815	183.247	5
44.3992	227.541	0		16.0994	223.554	8		11.6113	163.84	5.5		27.7103	278.135	2		21.2493	89.3092	3
23.5273	35.1268	5		10.3475	178.737	0		14.3667	118.497	1.5		26.8148	158.088	21		21.4811	75.7596	16
27.3388	80.5707	0		23.1157	165.398	15		10.165	172.107	9		20.796	89.4964	5		70.1068	355.019	71
40.2281	173.934	4		16.6115	128.284	7		15.6529	37.7955	0		24.2009	104.82	0		22.5871	187.94	0
26.4775	76.7257	0		31.763	114.672	20		17.6707	98.4359	0		21.4017	51.5692	4.5		91.2467	185.913	84
33.8556	12.9993	4		20.8517	89.0776	2		14.0062	233.769	11		27.9594	60.8719	0		14.5411	81.9736	0
41.82	36.074	2		41.8137	20.7322	0		16.2522	116.902	19.5		23.6838	60.0428	0		21.0783	154.908	14
21.6105	132.955	4		21.4368	138.571	0		15.9008	182.499	32		23.7868	360.996	18		29.0164	253.673	0
25.1831	62.1848	37		25.2367	221.51	0		16.9079	128.504	72		44.0112	297.726	13.5		47.754	110.749	32
31.0264	504.383	42		34.6009	95.771	37		22.0308	74.6636	82.5		32.0896	174.054	0		24.5103	68.1175	0
44.0044	17.5506	32		14.1471	217.144	0		20.0563	61.8194	81		29.6676	187.759	13		11.9365	415.166	0
29.3947	77.737	23.5		39.098	24.8826	20.5		39.6192	338.527	98		26.5252	173.079	5		37.776	42.6945	0
27.4014	68.7718	20		39.1	21.0741	0		11.3408	119.06	29		19.2724	163.134	0		20.9669	125.376	0
26.2183	205.811	0		16.62	92.1224	0		31.8744	248.766	121		19.9155	43.9523	0		28.5427	67.3724	0
34.3426	302.649	6		23.1525	246.015	0		17.1083	86.4306	67		18.4981	162.082	0		52.4139	139.07	0
20.3647	75.2057	3.5		30.4259	98.0278	0		41.8547	23.6504	134		20.4718	89.0227	0		14.3796	220.331	0
18.6721	154.57	0		22.8106	314.681	15		12.7484	66.1131	10		17.3983	209.997	0		14.0096	324.537	0
20.6025	166.229	42		31.8444	91.1071	11		18.7395	79.889	18		36.1224	223.037	10		11.0203	287.446	0
20.2447	84.3635	5		36.0702	107.853	49		14.514	209.426	10		14.0055	185.214	0		24.7869	119.572	0
36.8265	163.812	108		44.37	9.2083	64		21.0029	71.2108	33		13.8192	254.098	0		12.9457	105.714	0
45.0709	21.5595	22		15.1698	89.3546	34		44.11	11.8813	134		44.6022	13.6872	76		19.6159	215.392	0
22.5614	149.826	1		15.044	427.007	9		36.0816	235.327	98		35.7913	166.943	19		22.4693	104.938	0
40.2752	269.525	0		25.9305	136.263	9		22.5508	153.467	45		40.4087	206.999	52		43.5187	501.181	4
48.5043	25.8533	36		41.1687	308.222	56		17.335	74.7855	11		37.3387	214.653	26		16.9946	101.073	0
43.1573	36.6223	24		32.1615	28.7441	13		17.7435	316.077	17		30.0538	74.3531	19		14.8029	72.0378	0
51.2385	27.6318	30		44.6842	38.4244	42		31.7775	443.224	135		38.5946	181.565	44		18.0424	121.972	0
33.8238	366.209	23		31.7847	215.682	31		14.9543	140.622	54.5		32.5854	238.141	34		24.6879	68.4318	0
15.0171	14.2296	27		32.9366	76.1824	19		37.495	90.8563	150.5		38.5848	139.681	18		12.8967	448.094	0
47.1033	11.8812	8.5		17.701	114.896	0		18.02	179.435	23		51.1352	131.574	30.5		16.4645	137.302	0
31.5564	190.807	17.5		15.457	102.183	0		17.2895	38.4245	32		17.1851	422.078	0		20.535	145.221	0
44.2797	134.364	51		20.1425	135.113	10		31.0396	283.808	69		37.3948	114.068	45.5		18.8656	37.9112	0
16.0138	219.448	10.5		13.5836	151.524	0		22.7022	145.214	61.5		40.4117	22.1079	19		11.6619	219.193	0
20.2924	92.2259	17		18.2275	78.5349	0		22.4099	202.875	96		17.5286	79.9379	0		10.65	70.226	0
38.9457	20.0699	23		16.2521	340.816	0		31.7207	131.201	88		20.2411	81.0835	0		18.3465	114.29	0
23.6356	60.5831	21		40.3811	125.818	43		25.13	135.182	63		22.2255	152.288	8		15.43	50.6324	0
30.88	269.793	7		28.2298	136.709	6		43.5787	27.0895	117		41.271	116.163	49.5		16.7376	62.7565	0
19.0024	97.2564	0		19.9	51.3057	0		51.1629	24.2223	51		33.4475	150.032	41		13.0383	50.3828	0
51.5517	125.591	0		18.9285	461.007	0		23.3262	118.853	93		25.1289	121.003	12		43.0489	126.924	0
33.0182	141.429	20		12.0831	240.557	6		22.7603	479.025	64		34.76	90.6735	0		14.2505	88.1027	0
16.1414	60.5446	17		48.5168	88.0714	39		24.9332	333.614	34		20.1871	105.767	1		32.4962	53.2237	0
16.5882	175.198	0		14.4565	105.648	14		22.9741	72.441	103		51.1612	141.838	59		37.8873	24.086	0
35.6719	81.0501	43		11.9874	180.452	11.5		15.9183	155.863	33		20.5276	309.66	0		36.4985	207.864	0
22.3647	91.3662	0		29.4361	320.91	29		23.4209	116.946	55		22.7865	169.489	0		17.0082	93.9965	0
23.2735	260.544	10		27.7921	328.113	16.5		27.2	81.2731	114		39.8077	123.921	24		20.9821	81.9657	0
36.7943	68.7424	13		37.5916	360.08	39		18.8145	59.3197	106		25.1014	37.3043	1		21.1577	81.604	0
36.8048	78.8295	70		17.4302	112.903	0		23.4256	61.2749	128		10.8208	152.29	0		18.6597	113.413	0
45.04	22.9352	20		27.6629	102.293	0		23.3933	87.1166	72		33.6051	122.312	0		44.1522	170.792	15
29.1461	80.1845	47		36.67	68.8584	16		33.06	57.707	112		15.0118	108.829	7		15.0703	450.637	0
33.5023	89.4726	17		21.7248	174.604	17		39.84	7.87237	145.5		18.343	253.499	0		18.9601	463.997	0
15.097	81.1994	16.5		18.7833	74.235	0		12.4426	128.116	3.5		15.2474	195.246	0		22.5287	128.914	0
21.0035	191.524	7		22.6	73.2151	23.5		18.9429	107.255	51		49.7562	185.672	58.5		22.0431	98.4157	0
27.7981	136.263	29.5		13.2311	59.8018	0		21.4958	346.988	73		30.7181	78.9691	35		22.7103	118.366	0
23.512	15.7925	0		17.8145	344.167	0		56.4126	346.273	115		38.1018	178.12	41		22.3665	614.664	0
23.172	25.7394	1.5		15.76	139.301	0		41.03	254.895	79.5		34.4355	77.2791	0		40.5577	267.629	42
20.8918	100.037	23.5		25.319	109.631	2		21.6108	60.401	66		65.006	55.1457	52		11.1933	294.253	0
14.5121	94.8297	10.5		14.7187	178.212	6		15.3562	196.19	54		23.7189	97.2331	0		37.4489	402.186	46
34.9384	305.074	50		14.6405	95.5135	0		10.1323	287.294	12.5		25.6382	94.6822	31		36.0035	295.242	38
26.1691	25.1675	1		18.6287	77.5972	0		22.7523	87.6727	36		24.9209	341.179	0		44.5065	379.07	27.5
26.5034	71.4975	1		40.3696	243.995	47		20.4	284.669	41		16.1335	136.698	0		22.9931	224.257	0
16.5523	132.484	0		23.0863	131.772	7		16.0821	227.827	41.5		19.1617	129.159	0		36.6151	274.014	0
36.6583	340.718	18		20.5076	77.8233	6		11.5324	183.406	14		15.7745	98.347	0		34.9258	76.4327	36
32.1267	23.6524	0		16.5193	139.279	3		10.1317	182.088	43		29.1863	96.5157	34		36.7057	249.833	18
44.4587	93.0277	0		19.3029	74.2664	3		44.1875	183.619	100		18.1326	263.092	0		68.6676	71.7823	45
14.5218	65.2269	0		17.4112	116.297	0		12.1782	196.612	13		49.1381	308.973	14		39.2395	78.5719	35
21.4706	92.7681	0		37.0863	111.838	49		17.8173	62.2123	10.5		12.04	50.0776	0		22.3701	126.497	0
35.1864	54.3145	11		23.6513	413.516	3		15.3112	124.671	8		15.7154	263.856	0		9.19214	51.8519	0
36.2052	73.7613	4		31.6574	172.999	42		35.044	10.2207	0		19.5558	141.065	0		38.213	126.67	0
17.1323	280.244	0		14.2193	139.71	0		15.2632	98.1783	0		20.3451	127.496	0		20.817	201.739	0
33.6084	158.555	12		17.3276	169.285	17		17.7512	60.1161	0		24.7946	82.746	0		41.5639	86.3638	12
29.2045	117.037	24		28.3933	7.32994	0		23.8295	488.313	85		36.6749	109.209	0		36.4801	307.569	0
32.9143	32.468	41.5		21.526	101.094	20		16.9246	130.267	54		24.337	194.492	24		28.7817	73.8143	0
40.5175	258.095	28		14.2957	309.122	0		12.3163	280.418	8		24.3429	243.148	0		36.2673	202.328	0
45	62.8727	0		14.0453	77.8803	0		38.3612	284.774	68		55.9963	212.235	39		5.82364	23.22	0
28.5137	130.424	0		27.1215	82.9355	0		14.5583	91.768	34		42.6615	289.15	72.5		49.4867	132.711	22
22.7691	103.567	15		30.7851	90.5554	19		39.1702	257.268	82		22.9891	209.89	0		57.4872	140.45	0
42.5754	48.6804	61.5		25.8185	104.318	0		12.7769	174.744	32		19.3809	48.3935	0		27.47	172.444	0
32.7029	49.3641	114		25.906	58.3487	22		20.4563	64.4506	12		21.0047	37.0468	0		35.6512	98.3232	5
26.7683	116.372	67.5		15.333	130.961	7		15.6808	430.999	12		14.564	104.49	15		21.8264	141.092	18
10.7184	56.1498	58		32.778	91.5381	5		14.684	34.1287	0		13.9572	373.62	12		22.9616	135.368	0
20.62	12.4531	23		24.7949	152.859	23		19.4186	191.257	55		27.429	380.18	33		24.0571	108.689	0
29.6681	201.806	0		19.1843	196.264	0		15.8852	351.571	18		15.4793	62.547	13		29.9922	61.9605	13
21.8694	113.909	0		23.0333	64.1891	9		14.5705	409.804	21		28.7117	361.354	38		54.3611	146.567	0
37.6183	23.9079	52		22.9457	46.3241	0		51.5394	255.965	103		25.9086	147.739	0		20.8398	194.688	8
28.5443	151.282	43		16.17	51.1682	0		13.2433	183.778	44		26.8869	71.8652	26.5		25.0224	76.0763	0
19.4392	136.523	4		22.9032	162.853	0		16.4558	70.9179	22		15.6697	82.9721	0		33.7178	89.335	18
33.9997	222.836	19		17.9607	182.96	0		22.5327	267.821	97.5		10.0571	145.548	0		60.169	42.439	47
26.0167	121.301	8		22.3925	182.564	0		29.7478	98.7189	79		10.459	182.616	0		49.6849	103.25	32
35.8032	39.9689	19		11.961	151.448	0		47.5312	105.744	142.5		13.9257	78.6077	0		54.8687	65.7964	53
55.352	18.2679	72		18.1236	94.0948	0		14.1222	95.0241	59		11.7251	118.028	0		57.1844	21.4141	48
52.64	10.2207	0		15.4844	79.9397	0		13.5442	56.9694	24.5		15.9612	347.131	0		28.3792	241.663	0.5
21.6382	113.617	9		44.9547	197.506	49		10.4825	308.582	13		14.1174	55.9966	0		23.7197	131.196	0
19.2609	53.3398	0		14.6847	39.682	0		13.4667	193.525	53		11.7211	180.311	0		21.1832	55.0296	0
27.2873	43.9595	23		43.042	487.31	37		23.2948	55.3186	0		25.9601	384.379	1.5		37.1982	315.799	0
40.6007	138.399	17		20.267	252.618	34		27.8841	247.376	90		19.977	193.041	39		12.643	221.451	0
31.8422	208.528	0		22.8033	178.1	4		30.1443	157.081	106		20.7955	91.1806	36		35.0857	78.0865	44
15.6769	33.6411	31		26.4188	188.99	40		23.3684	216.397	1		18.5783	89.9563	0		20.6144	62.7624	0
21.4244	67.3433	7		43.7867	84.8073	42.5		14.4453	174.373	20		32.3182	95.5215	18		16.4929	143.793	0
35.0742	172.618	2		36.52	17.1498	18						34.7846	35.9601	15		25.2181	65.1088	7
28.6681	106.766	2		26.4604	331.36	13						36.3486	242.675	0		18.0029	99.866	0
25.5388	82.3708	17.5		39.8089	21.1586	38						66.4945	22.2474	0		21.1472	150.44	0
23.6035	97.0639	10		49.6844	17.5506	68						29.233	127.074	0		51.4733	448.917	37
31.774	245.501	15		34.8812	138.369	23.5						33.1273	305.213	0		44.7413	248.56	47
28.8169	89.7885	4		33.8939	112.073	12.5						19.3683	115.09	0		45.9643	509.632	44
16.7926	103.508	53		15.9611	71.2086	0						63.3184	431.471	63		22.5463	125.012	0
34.229	54.3674	36		32.5619	380.334	25						24.5305	153.464	0		25.2888	112.812	0
24.1876	191.677	41.5		12.9856	39.3736	0						16.9985	65.9912	0		13.3736	89.7867	0
25.026	142.009	29		25.3867	60.1528	0						20.9105	101.048	0		23.5917	137.038	0
35.1267	31.0924	15		33.1438	57.5549	0						10.7287	185.104	0		15.0494	354.813	0
39.5215	143.612	14		59.412	34.1286	66						16.8687	69.6838	0		14.8636	140.67	0
52.4133	18.6688	81		46.2279	182.736	48						17.0656	184.979	3		14.2695	108.54	0
36.4683	92.4637	57		17.2104	105.708	0						24.0298	188.664	45		32.9093	72.909	32.5
26.61	10.7925	9.5		16.6929	50.9817	0						10.4918	28.3471	0		31.6304	202.371	24.5
37.8887	345.314	24		15.6718	60.4045	2.5						13.0467	644.608	0		14.6964	201.411	0
24.4357	26.5411	0		17.0421	205.203	0						15.2403	145.715	1		23.5184	213.655	0
24.251	68.2866	10		11.9497	366.897	0						18.063	81.3428	3		27.9148	108.177	21
18.9722	51.0208	17		24.5677	541.733	0						32.664	280.785	31		62.7786	30.4124	50
19.2782	28.4592	2		29.2745	17.696	0						75.5731	274.253	94		60.3974	48.3913	48
34.3448	72.8653	11		29.3872	198.845	24						77.3927	157.871	101		32.7012	96.0614	0
43.2612	62.9021	53.5		21.0773	287.607	0						42.9471	88.8976	72		42.3279	314.037	20.5
19.6607	84.0195	13		36.2659	134.313	8.5						13.9242	143.873	0		16.9472	245.512	0
28.5735	77.1826	7		34.6892	142.411	13						21.576	107.911	2		20.5705	87.7884	0
31.6608	176.474	57		71.5882	42.84	0						14.4945	46.725	0		20.9182	115.039	6
35.0303	171.408	13		33.8867	122.492	11						14.6407	256.761	0		12.9159	156.389	0
19.9646	156.718	29		60.2733	20.7322	0						11.8763	34.6769	0		20.8257	201.485	0
24.7739	104.551	62		19.9235	178.004	8						33.598	91.3021	4		16.3813	226.03	0
17.661	239.966	0		27.1343	72.6353	18						27	64.9006	6		20.0873	70.4087	0
14.9348	135.781	0		26.6437	163.37	8						15.9721	109.258	0		38.2194	341.742	8
18.9237	148.279	39		23.1919	128.992	0						18.0851	134.303	14.5		41.5307	120.95	14
25.3424	141.082	17		11.2573	125.519	0						35.871	195.748	35		38.6727	94.175	16.5
38.0896	46.1552	2		23.183	308.589	16						14.4525	113.577	0		19.7137	179.031	0
25.5718	141.734	53		14.7126	319.4	0						38.281	226.447	37		10.9732	249.039	0
13.4244	201.114	14		26.7917	25.2835	16.5						13.8265	349.497	0		27.5088	179.218	0
19.8981	160.358	12		28.0281	110.164	27						30.5227	813.945	0		13.834	80.7433	0
31.9067	211.608	8		23.351	68.1176	19						27.6693	29.1744	0		14.8292	183.6	0
35.8509	244.653	71		30.6122	97.7517	30.5						26.6818	474.247	13
11.4067	85.293	12		24.0044	141.751	10						46.7207	66.7715	10.5
32.0927	109.649	22		32.1729	37.6186	26						39.2427	180.449	1
14.2743	120.434	8		25.3934	138.949	19						33.0658	83.6305	0
23.0336	128.935	5		31.258	101.356	28						41.6406	167.571	15
19.909	174.818	0		18.8423	249.275	6						56.333	132.739	9
41.86	129.469	0		21.3172	67.7677	1						19.8495	196.718	0
24.716	78.5991	0		34.8952	213.911	26						60.0832	59.7538	0
28.9385	67.8778	6		40.2396	93.2239	29						33.2038	109.376	0
19.9668	119.16	17		14.9809	41.0615	0						30.089	162.191	2
28.9028	190.536	6		16.9533	98.8562	0						29.0595	265.12	23
58.694	14.6599	10		18.5	59.7284	0						26.716	28.75	15
11.2077	69.0608	7		14.8478	377.437	0						18.9688	724.71	11.5
28.426	165.388	11		14.4769	153.495	0						12.1472	206.225	0
31.2756	234.889	4.5		22.1339	375.456	0						13.1185	165.243	0
26.9711	177.216	23.5		21.0926	130.155	17						13.5384	92.173	0
19.8942	102.093	19		25.8926	108.971	22						16.0857	37.1883	0
22.8196	105.485	16		36.3814	340.357	42						21.8025	31.7862	0
32.1078	96.779	0		45.2304	270.01	42.5						18.1859	172.956	0
57.0932	106.485	26		37.3713	115.408	34						18.3865	202.735	0
26.9828	63.9908	8		20.6403	345.573	16.5						19.8775	359.342	0
24.583	86.9384	1		12.9246	119.691	0						13.3583	666.973	0
17.6828	141.922	6		14.1568	113.319	0						32.6012	292.147	49
33.7763	62.8565	46		20.2889	37.3776	0						18.9157	325.688	0
27.0383	172.429	38.5		21.4832	95.258	21						14.3342	177.226	0
18.5295	115.146	18		69.2636	106.97	85						24.1927	58.8953	26
18.0924	191.87	19		34.812	14.8014	61						23.591	91.8624	31
45.5477	32.3521	36		27.7862	31.955	0						44.1194	271.666	30
36.3941	84.9507	27		22.124	66.2564	5						18.2175	127.768	0
59.8824	113.384	22		13.2835	126.413	0						24.1005	265.934	0
24.4561	267.958	63.5		13.739	125.543	0						12.9825	79.372	0
33.8349	228.569	35		26.64	14.5145	4						16.7833	41.5981	0
40.8306	116.428	18		25.9854	158.561	0						28.9883	151.351	0
33.727	55.0921	9		19.3883	280.953	19						29.3691	100.372	0
18.7521	121.282	0		27.8856	98.4276	27						36.1568	91.9449	34
43.0185	31.8096	11		34.751	80.881	3						12.7778	103.657	0
30.7771	125.952	20		22.5452	462.89	2						15.1041	179.57	0
24.92	11.0669	6		22.3447	92.6385	22						24.21	79.2225	31
20.0391	124.077	31		20.1377	123.894	7						32.0967	30.1806	1.5
31.6961	269.569	27.5		25.536	26.5431	0						35.444	19.6435	4
20.6847	77.3044	2.5		15.2567	165.14	7						15.5315	377.961	0
17.1478	100.619	16		33.5166	167.182	0						13.6923	133.5	0
49.5096	139.171	7		38.1727	133.087	36						12.3419	107.259	0
28.9694	169.134	57		14.4957	197.523	0						16.8957	122.479	0
23.6443	210.529	22		14.9105	53.5107	0						19.6389	133.619	0
17.5545	120.612	6.5		36.6093	197.394	17						9.5925	21.2982	0
23.1822	126.716	21		25.8817	102.164	0						11.2243	160.065	0
17.1867	249.211	2		20.8647	68.7148	0						29.0927	192.876	0
34.0754	149.427	3		13.577	281.781	0						17.2272	361.934	0
23.6344	110.232	58.5		17.5229	62.5819	4						15.2686	100.926	0
17.3111	20.4708	0		11.2503	234.399	1						19.6655	145.481	0
47.192	6.35722	45		20.899	130.525	0						26.9472	143.19	6
23.8278	52.5654	49		18.7992	67.2163	26						25.477	38.8527	9
20.5606	74.6732	0		27.9444	17.5506	99						9.695	87.5457	0
20.3021	142.743	14.5		14.0569	107.183	0						23.8361	84.4696	0
26.9373	143.002	17		16.7756	160.957	0						13.5888	152.051	0
27.02	54.2567	2		37.0465	144.312	56						22.4279	186.521	0
29.9395	174.364	19		18.9065	62.7605	8						11.7795	94.089	0
28.8508	102.325	18.5		13.39	341.275	0						18.4051	323.531	0
40.4644	94.3167	75		39.1708	187.922	8.5						30.48	121.4	0
28.9611	125.554	0		47.4688	190.952	29						28.7304	49.5057	0
31.6302	134.736	16		49.0764	153.79	13						18.2554	389.307	0
34.4558	184.214	31		17.048	111.18	0						12.2477	81.3407	0
20.117	196.093	0		40.9969	24.7411	2						18.0323	53.5402	6
21.5545	47.4037	36		22.5231	328.234	15.5						11.7962	160.622	0
21.0628	112.496	33		22.9747	153.116	0						11.7216	108.134	0
18.3184	86.6704	0		16.3077	175.305	0						40.275	219.228	47
22.1965	31.2672	0		39.2733	7.87236	39						40.4733	15.7506	38
28.9164	121.965	0		32.4509	449.692	22						17.7096	302.006	0
27.4543	144.381	38.5		38.8709	243.472	44						32.755	291.004	26
28.9425	69.1637	10		38.2626	543.656	53						12.8774	89.4323	0
51.9306	126.97	0		13.5887	190.191	0						36.5036	43.2645	42
63.5931	160.069	10		21.5493	234.36	13						39.0947	74.9308	58
40.222	97.5003	5		32.9954	85.1494	20						33.0914	81.3115	53
45.9699	172.441	1		13.8736	201.515	0						23.9349	172.476	0
57.8343	117.561	0		30.9569	140.841	4.5						32.8711	103.52	50
27.7444	27.4053	0		21.5227	154.449	2						35.7853	209.898	58
19.3283	68.2256	10.5		24.0764	212.384	5						16.74	94.4328	0
65.2153	232.867	0		17.4885	81.6927	0						30.6104	383.644	0
30.1702	193.291	30		22.0696	62.0688	0						37.56	8.70558	60
22.5282	33.3286	4		25.019	41.6274	0						26.5743	63.7609	0
13.5173	91.9369	12		14.3823	118.25	0						11.819	85.5877	0
25.3042	58.0365	15.5		20.7073	227.84	10						16.4559	139.214	0
40.4886	118.309	0		24.8582	89.4764	0						10.9107	62.6446	0
41.7932	107.867	0		27.8285	177.304	41.5						12.5305	90.137	0
27.1283	96.5085	23		16.3028	225.464	0						16.361	592.126	0
19.5959	83.6343	11		25.1828	222.579	4						34.1	17.4053	45
14.6916	121.825	0		30.864	79.3586	31						31.8425	82.0957	0
23.6527	80.2686	13.5		20.5353	85.4657	13.5						32.5647	84.615	31
27.401	53.6561	0		13.6666	173.246	0						31.744	35.5278	53.5
32.6439	368.705	8		18.2961	282.917	0						20.9574	55.3205	0
30.8509	77.2791	15		17.3287	97.7145	7.5						30.1594	91.0448	1
14.84	136.724	40		13.3375	267.59	0						31.6739	506.567	22.5
26.9132	108.517	2		18.0567	67.7147	0						40.0267	187.352	52
15.4909	91.9272	0		15.8488	116.61	0						49.0276	162.248	56
24.3802	198.133	4		12.2797	132.309	0						19.9497	77.5699	0
29.0222	80.1165	0		67.7746	96.661	98						39.6784	196.03	37
52.7698	172.869	36		21.7377	364.108	0						20.1951	182.603	0
34.7628	159.276	39		77.3533	18.2385	91						48.3508	35.5277	36
28.272	67.968	93		19.9619	131.738	0						26.8754	240.494	5.5
26.2841	122.142	27		17.4428	73.3525	0						42.6413	198.385	42
30.2721	176.776	10		27.0535	92.3848	23						26.9086	110.819	15
28.0231	134.406	0		15.5492	43.4098	0						50.908	9.5329	75
26.523	73.8459	10		14.7435	191.402	0						13.6491	133.883	0
20.6696	124.434	37		13.5218	354.703	0						12.2217	222.032	0
25.0964	90.5613	1		50.0313	103.272	0						21.1814	145.847	6
20.5711	284.64	33		30.3776	140.672	49						14.4661	219.635	0
19.316	42.3173	17		14.0636	251.724	0						36.1371	276.371	42
13.4103	82.4081	2		64.1419	122.52	93						44.5167	66.3392	43
19.1611	45.8938	27.5		32.588	390.223	9						29.024	106.711	38
23.6246	63.5919	0		65.2473	23.5364	2						67.776	49.3309	61
15.4684	83.6187	17		28.7068	130.978	23						33.9327	71.3228	45
22.3038	171.267	0		16.9388	116.556	0.5						84.1535	68.8603	70
30.4684	536.605	99		23.8518	120.821	0						29.1584	102.788	0
18.1983	72.8869	9		28.5192	63.5919	36.5						66.9211	250.108	69
25.2325	256.26	49.5		15.4052	256.159	0						16.7381	187.003	2
21.2627	130.505	4		31.8495	55.1538	0						25.0565	264.904	0
26.2394	182.748	26		36.6693	33.1853	0						22.2875	335.869	0
16.9563	47.7036	5		28.3928	84.0351	0						21.64	53.9116	43
16.4343	278.781	24		20.4964	133.118	1.5						13.8036	74.1284	12.5
20.4929	59.32	11.5		56.0486	306.35	84						20.1778	62.722	30
16.5882	89.736	0		18.1511	121.143	0						28.0733	63.187	35
24.4192	333.126	18		42.0938	100.928	37						23.6536	153.719	28
38.3263	174.221	0		20.3527	158.535	0						17.5832	345.978	0
32.5187	110.578	83		32.3338	130.952	22.5						13.7085	198.616	0
44.2333	107.306	74		18.7768	278.52	0						13.8055	49.2149	4
35.5384	213.833	67		27.8938	64.8201	14						22.8941	182.218	0
13.6474	157.68	3		65.3024	71.7451	4						29.42	53.234	4
35.7288	308.401	45		64.6529	107.166	0						23.3733	48.3935	0
45.6414	224.955	0		27.382	358.857	0						24.3707	103.32	16
32.1757	252.932	5		15.4985	536.621	0						23.9843	107.213	0
27.8126	44.2392	1		13.24	88.496	0						25.686	67.2253	0
20.3313	279.902	4		25.3271	154.923	0						17.98	64.5706	10
15.8776	84.609	29		28.6613	67.5306	31						22.3377	152.377	0
16.8438	153.914	16		18.6585	163.228	0						16.5648	70.6879	2
23.5289	494.69	8.5		27.1462	137.402	12						15.3766	207.121	0
19.7823	85.2248	0		22.8887	64.1528	24						26.7082	355.484	18
18.4344	246.305	0		14.4858	81.9993	0						16.1857	37.0409	3.5
29.5018	420.894	17		39.7701	400.343	34						21.5732	247.171	21
22.1048	60.3532	0		49.1696	159.555	11						44.4308	167.924	15
14.301	229.73	0		37.6323	161.28	51						19.3984	355.949	0
17.95	77.2555	9		18.9506	165.987	22.5						15.4067	134.83	0
17.5243	49.4763	0		19.7014	93.2239	4						18.9647	121.677	23
24.7069	203.891	0		28.8716	93.4078	26						52.6491	334.741	53.5
14.2608	68.4281	0		20.3238	120.763	12						26.3224	492.044	0
23.4121	98.636	0		28.9783	160.237	18						18.0399	325.004	3
28.599	177.923	0		9.08727	204.007	0						11.8036	187.207	0
31.5145	18.3839	4		18.8912	194.637	0						28.7055	82.8579	23
16.9704	62.0689	16		48.6777	306.516	46						16.436	284.817	0
21.3023	171.598	0		32.0662	172.331	0						25.9738	65.1823	10
21.6282	374.663	17.5		33.3834	182.765	5						18.0184	230.442	5
28.0621	39.169	0		17.2849	102.91	19						12.68	67.7716	0
28.4631	144.635	70		13.7873	131.222	0						14.479	93.513	0
24.2207	55.46	0		17.9033	15.073	0						33.2162	107.291	12
23.45	63.7314	34.5		13.0638	74.7598	0						23.53	9.27741	0
18.23	44.8366	5		16.5938	35.7832	0						31.4842	202.551	24
20.4535	263.48	18		13.997	132.684	0						38.3004	243.243	0
32.4844	147.538	0		12.3328	79.4585	0						19.6124	84.406	0
25.4566	81.2447	9		10.9829	74.0778	0						26.7997	123.32	0
15.3898	154.273	21		11.8971	24.9724	0						14.5198	208.643	0
25.3373	73.1228	34		24.2175	69.8567	0						10.5371	110.055	0
41.9933	8.70557	19		17.7029	100.56	0						10.7192	56.6037	0
33.92	31.3296	34		24.0529	90.1075	0						19.8203	249.091	0
36.9598	262.034	20		18.0764	134.392	0						16.255	94.6765	0
18.0908	63.2683	5		17.2378	169.269	0						17.9829	38.5639	0
20.307	186.877	7		21.8865	111.23	0						23.0883	165.938	9
19.7522	47.1868	0		11.653	67.8504	0						11.8078	185.043	0
14.8486	225.246	6		36.68	7.04504	7						18.4235	86.7175	0
21.665	82.691	0		22.9826	101.324	0						30.9423	474.74	34
21.9292	285.716	41		32.1255	100.416	14						38.4043	472.215	49
16.4036	138.014	0		14.2261	131.199	0						23.44	85.1768	0
24.3078	157.063	5		30.1584	218.824	26						17.8305	119.881	0
25.3816	120.799	0		17.5138	60.2609	23						14.3638	48.6725	0
48.76	120.077	0		13.2018	47.9277	1						11.408	42.8891	0
30.6058	120.972	0		21.7231	54.0335	10						14.727	68.2734	0
16.2139	88.61	0		14.3778	143.583	0						21.8883	66.0719	0
18.1311	68.1724	22.5		43.4983	44.5476	38						30.2281	143.296	0
31.9944	233.614	0		15.7653	110.028	0						19.2803	115.357	0
26.1305	37.1921	0		13.2465	130.87	1.5						20.8849	172.48	0
45.518	363.628	5		12.6498	135.477	0						18.3312	105.797	22.5
37.4116	72.0635	21.5		14.0133	102.724	0						16.6642	80.3974	0
39.8242	294.082	0		26.6789	93.1041	0						16.1562	430.632	0
15.4768	135.396	0		42.2346	159.521	67						17.7149	110.598	11
24.6318	63.5291	2		33.3809	161.674	11						47.354	374.19	65
33.132	6.35722	13		15.341	92.3907	7						19.1252	534.377	0
35.3579	52.8247	27		19.1894	337.218	0						19.421	150.697	5
28.2613	82.5103	20		15.7465	86.6371	0						34.4885	60.9861	23
16.3719	82.936	4		31.8023	244.441	22						15.2709	256.06	0
20.8959	295.26	15		11.2443	102.834	0						30.7867	180.529	29
16.4288	92.1972	0		11.1742	77.4573	0						29.3424	279.896	46
15.8454	119.309	3		12.5553	127.707	0						24.0358	72.038	0
39.2312	162.165	33		35.2247	269.297	44						40.717	59.979	30
33.9258	242.132	12		10.2923	79.1736	0						14.3949	159.488	0
35.3339	112.505	6		30.5452	64.2777	0						46.5245	238.505	55
14.652	81.1346	0		39.0436	288.576	49						27.6478	684.538	18
24.7667	92.5915	0		38.2803	159.013	0						15.0555	52.9683	0
23.4318	172.551	0		36.4369	90.3944	30						12.642	70.6564	2
18.776	15.524	0		15.7203	139.776	0						20.9261	108.085	0
40.1661	213.805	4		18.1631	334.827	0						16.8099	136.506	0
19.5318	139.712	0		43.7185	108.849	11.5						13.8871	84.6344	0
23.8306	108.136	7		22.4239	174.408	0						24.3051	157.392	27
25.6829	70.0866	10.5		27.4553	130.275	7						14.837	133.824	0
18.2992	149.221	0		16.6252	174.985	0						17.059	540.928	0
18.3141	139.054	0		56.8108	105.048	64.5						13.0155	247.387	0
20.7653	171.893	0		36.4226	133.189	53						29.2929	196.932	0
26.5024	120.677	0		34.136	12.7086	8						18.501	126.262	1
23.405	80.7593	25		19.9214	152.764	20						24.4103	285.145	0
18.5957	250.659	11		30.9729	68.6933	43						42.3358	66.7932	58
33.994	309.576	0		54.2455	151.058	18						48.0619	42.9796	87
11.4798	186.081	0		58.2054	156.786	81						49.3464	170.35	60.5
13.5676	111.594	15		27.1706	136.601	0						21.5389	282.16	0
45.565	145.07	14		70.9344	85.7233	34						47.0274	124.318	69
18.8547	48.9673	0		16.9469	186.959	0						18.7162	75.2706	6
43.7742	107.447	3.5		22.1475	207.831	13						15.5927	95.8573	0
18.7284	82.8284	0		8.59647	59.522	0						16.5338	103.987	0
14.75	81.4275	0		14.6739	253.903	11						10.396	102.32	0
21.0433	27.7308	0		25.2	41.8888	16						23.8116	51.2704	30
21.1768	288.675	5		35.32	27.5138	0						13.7779	316.731	0
13.2064	56.7322	0		20.0456	301.022	19						30.5166	157.205	18
54.2905	150.448	14.5		34.9474	424.227	36						16.2821	42.8342	0
19.9237	147.542	0		53.8042	51.4178	73						21.2338	66.913	10.5
25.0222	36.1349	0		43.3958	130.651	63						29.1609	108.136	35
16.1022	333.706	0		22.9254	116.76	0						12.4561	220.272	0
40.9418	51.9641	1		44.1655	28.7755	4						41.6257	37.8586	32
17.7881	276.043	0		25.5275	106.882	0						30.15	126.751	29
25.8164	49.9007	0		22.0559	205.25	0						20.4131	80.6572	0
29.3759	73.2623	0		48.2971	25.8533	0.5						24.5126	205.366	7
22.929	116.485	0		30.5088	72.6392	10						28.5081	85.2655	0
22.5761	100.261	1		20.8954	124.515	0						37.2136	195.372	25
23.6042	57.665	0		32.6734	237.98	27						39.8085	55.1654	22
25.7774	66.9973	10		33.8954	23.505	9						23.9007	68.7404	15
26.3545	90.923	0		16.8298	104.991	0						32.588	93.9021	14
13.5483	99.6029	0		25.9721	100.407	3.5						22.4816	161.051	0
24.2411	44.3787	0		25.6114	138.98	0						17.294	250.604	0
19.2807	80.048	0		18.4255	85.4762	0						13.6395	173.128	0
20.74	35.9345	20		31.3829	135.659	3						16.6213	109.661	2
15.1922	86.973	0		12.9061	214.951	0						21.6057	38.161	0
25.4189	198.901	16.5		26.458	157.13	32						16.2151	162.336	0
19.8338	186.87	3		14.851	90.3352	0						33.8758	217.392	26
25.594	89.5886	0		27.7547	207.943	63						16.6944	40.9102	18
24.848	30.55	10		16.369	87.6136	0						24.88	140.289	14
19.4531	187.733	5		18.1316	106.828	0						44.8096	40.2283	23
21.288	140.458	5.5		16.6364	155.169	0						24.004	49.0952	11
10.183	115.273	0		15.5839	115.984	0						55.4371	34.7004	30
13.8812	34.7592	0		12.0503	239.974	0						15.2716	273.378	0
21.18	55.0885	0		31.4578	130.768	40.5						40.8463	159.278	28
26.2243	212.152	9		14.8312	86.301	0						16.4214	152.912	3
19.9645	58.2368	1		15.9886	161.795	0						17.2027	111.341	0
14.9917	137.221	4		26.3331	70.7783	30						19.9671	41.6001	10
32.2362	264.739	0		20.4917	543.906	24						18.0733	265.793	0
11.584	69.0588	0		12.1101	211.419	0						15.5143	179.666	8
14.1942	122.77	0		23.9	107.454	0						13.58	130.161	0
16.321	151.543	0		17.0169	40.7963	0						19.3129	259.545	0
18.6971	147.161	0		12.3506	220.973	0						14.4166	100.083	0
18.6589	201.824	0		13.8743	119.759	0						14.5469	178.914	0
29.99	27.0894	0		32.5742	206.748	76						16.8525	66.1701	0
19.5759	70.5483	0		27.1189	35.2761	26						14.4094	90.1037	0
16.2417	42.0342	0		21.3845	286.377	30.5						31.2581	105.693	0
28.0749	115.324	23		14.6215	96.6809	0						24.6074	62.9182	0
22.9642	54.2259	15		24.6538	234.517	24						20.5687	58.4668	0
40.1464	45.8938	0		41.64	110.749	21						55.0034	206.85	8
17.457	201.633	0		22.6964	70.4029	0						31.5686	406.279	8.5
62.7604	102.867	20.5		21.9765	145.251	0						31.3246	67.1979	0
42.7267	42.0324	33		34.056	16.3166	22						14.5467	97.7324	0
15.5119	402.318	0		37.0586	258.714	21						20.8034	71.2362	0
30.217	138.375	0		14.384	83.0249	1.5						23.5092	109.077	0
18.2334	275.358	1		22.2354	190.747	18.5						20.4409	92.45	19
19.3391	249.234	0		26.5464	101.545	5
16.3385	324.534	0		32.828	483.372	29
29.9676	52.5065	0		33.5047	87.529	3
23.8975	134.682	5.5		23.4453	108.375	1
34.5203	120.596	16.5		17.6832	124.637	0
20.622	178.873	9.5		11.4827	77.1552	0
24.429	102.329	0		13.5277	108.705	0
34.2254	657.159	7		12.3861	221.154	0
20.241	277.967	1		19.3725	127.126	0
26.4341	97.5394	2		13.1622	34.9815	0
20.6368	175.662	0		18.9016	75.9288	0
44.5129	150.136	0		31.1638	402.721	48
26.6391	123.156	5		18.1938	116.424	0
19.9067	225.861	0		23.1593	350.028	45
42.2822	27.0044	0		30.1241	119.883	79
65.2857	35.0515	0		34.9762	321.709	50
22.4757	157.817	0		25.6129	112.648	54.5
23.7957	86.977	0		8.41444	33.1832	0
44.0512	416.911	16		15.752	77.159	0
22.2884	159.506	1		10.9717	47.9905	0
23.3274	63.6817	0		14.59	156.15	8
24.3693	232.863	0		29.831	70.008	30
32.9357	164.645	0		34.7271	614.958	37
25.5315	210.031	0		37.3923	121.29	38
79.8467	23.902	0		33.1183	190.982	56
71.7497	66.5101	0		23.1242	127.07	26.5
36.3947	83.2589	1		41.2686	213.317	29.5
17.1642	102.665	0		45.36	9.67829	3
22.5444	129.271	9		36.8014	32.637	26
25.161	175.058	0		19.38	54.0629	0
22.707	48.3935	0		22.2139	45.0704	0
13.6552	82.3963	0		19.1196	92.2566	8.5
28.2907	120.622	13		12.5118	253.131	0
9.37455	32.2361	0		28.575	141.396	20.5
23.0197	140.228	0		13.4567	323.888	0
39.2172	164.329	4		19.7819	399.177	0
46.0388	114.206	18		10.5779	125.034	0
19.1104	92.6405	0		16.453	50.0716	0
16.691	140.006	0		18.5476	68.8623	5
15.5125	220.938	0		23.3896	120.251	0
27.4384	94.1654	0		13.7808	359.413	0
14.5611	105.703	0		30.1643	276.892	30
23.3038	83.807	15		32.7102	307.583	6
25.8526	215.32	5		14.2031	244.594	0
39.4893	225.889	12		28.9355	61.3831	15.5
28.0042	40.1123	0		25.7788	208.4	25
27.0016	86.407	0		27.4507	207.288	11
13.8812	310.912	0		23.0716	112.376	23
19.131	92.3398	4		22.424	69.8392	0
16.914	108.049	1		12.0048	172.25	0
17.0638	56.4897	0		17.1422	71.8448	0
12.2783	37.7601	0		11.4455	94.3527	0
21.3855	211.86	0		8.10923	34.3195	0
15.9195	116.116	8		8.94115	202.519	0
27.7171	137.06	0		18.9493	160.536	0
14.9259	198.005	0		16.9933	60.1547	0
16.9911	83.7955	0		12.4643	170.091	0
18.6659	46.7585	2		35.0244	24.0788	61
25.06	18.8103	0		22.7337	57.946	38
37.871	356.275	8		20.2612	141.572	4
37.3707	33.1774	13		21.2043	158.803	2
24.2808	107.738	7		16.9129	231.717	0
23.9022	67.3668	1		14.7366	62.5365	0
19.9148	63.9869	0		19.4109	337.261	6
34.5781	165.49	1		15.3461	76.5027	0
10.0237	28.347	0		24.1794	398.244	0
18.8589	85.4304	4		23.3269	59.068	48
7.03778	31.118	3		25.38	75.0388	17
20.6493	136.492	1		14.1566	183.805	0
15.94	105.793	0		27.4007	58.4667	17
24.115	69.2358	0		21.8187	68.4105	17
20.562	350.635	4		18.02	10.7925	24
25.5313	594.534	7		29.9262	33.7168	27
25.5033	127.703	2		33.0185	82.5456	0
32.7576	90.4362	1		14.37	55.3146	21.5
20.7233	69.6837	11		32.2254	138.098	2
21.0564	97.4924	3		47.3761	84.3221	27
21.2653	115.845	0		43.0044	290.079	21
50.1467	22.5322	0		20.1023	58.1944	0
50.61	7.32994	0		21.1133	119.184	0
33.1892	287.37	3		18.0539	297.582	0
35.2811	100.666	0		14.5284	47.2989	0
18.9468	106.709	0		13.0691	66.5119	0
17.2298	95.6058	0		18.1794	99.5919	0
25.7383	171.48	6		11.4165	363.137	0
16.3107	133.661	0		16.4265	100.497	0
19.4479	129.555	4		17.8477	244.445	0
23.8159	59.2941	0		32.5147	30.0017	0
13.0754	327.755	0		22.4524	166.325	0
32.5755	119.6	8		32.7625	55.6881	30.5
30.4262	35.3862	0		59.8075	179.637	35.5
13.3995	111.235	0		25.715	78.3657	0
25.4856	242.231	0		10.6946	87.4112	0
21.7107	111.854	0		24.2606	298.887	10
21.9796	133.01	0		15.2844	87.1281	0
21.5574	43.5788	0		28.6239	151.683	9
26.6782	84.2081	0		17.2608	60.986	0
18.6766	136.004	0		20.0211	195.272	13
15.071	82.4237	0		17.1131	99.6174	0
13.8164	225.932	0		29.8933	90.8188	26
27.1011	129.577	0		28.4275	32.755	30.5
12.7708	147.908	0		22.7673	49.3494	16
23.4593	137.145	8		28.0235	67.0839	31
19.2056	214.159	12		13.5595	78.1946	0
21.3968	151.48	3		12.0652	111.411	0
14.6869	147.538	0		32	15.5943	21
18.5963	533.245	0		11.1536	153.925	0
27.2025	123.694	0		25.2671	39.5072	0
21.0167	82.8983	1		20.9461	411.118	16
17.6761	216.963	3		19.9825	241.28	1
14.2863	155.961	0		27.7361	363.22	23
30.4	38.1669	4		30.8966	121.109	35
14.1742	93.7645	0		34.0748	100.474	31
28.3875	46.7212	0		24.0339	191.557	16
37.6497	60.5596	0		17.6034	193.213	23
24.7013	136.917	4		16.7428	142.073	2.5
17.8987	109.659	0		31.721	200.829	31
23.5286	89.6302	0		17.0122	124.594	18.5
36.8736	460.089	6		27.8521	82.4002	0
27.7267	261.706	2		27.4316	185.652	0
44.6633	23.2201	2		42.757	107.11	19
19.8189	70.1199	3		28.0711	111.325	7.5
27.4552	64.3511	4		14.0766	147.161	0
32.0467	70.5542	1		34.304	279.727	0
20.3115	50.1915	4.5		16.3953	78.3893	0
22.9972	118.329	0		16.9912	140.694	0
18.667	183.852	6		17.1437	114.475	0
31.5884	314.236	9		18.2613	100.524	0
34.78	5.66941	8		17.8596	197.278	9
19.4617	63.0436	0		10.8451	138.487	0
17.6304	76.9017	0		21.2564	43.119	0
16.5776	90.0503	5.5		18.6525	104.799	0
16.503	97.6319	0		16.9502	109.684	0
15.9603	612.604	0		23.2287	43.8363	4
26.6823	100.815	0		21.7595	151.174	18
11.8486	103.296	0		19.5708	164.983	8.5
32.6683	40.3954	0		21.4261	73.717	0
41.8555	102.071	1		20.2112	120.4	0
17.4897	157.841	0		15.0756	149.942	0
39.7498	226.282	5		35.3946	37.3375	0
14.6188	146.192	0		15.687	164.769	0
11.2206	79.7963	0		18.7529	96.5558	0
11.2519	291.408	0		23.8327	56.3994	1.5
11.9459	303.183	0		26.7957	54.1965	0
31.2812	232.862	6		26.5951	137.97	25
13.6933	113.1	0		16.9777	533.499	0
11.3976	165.164	0		17.8466	279.68	0
22.2191	36.3648	0		13.3256	100.206	0
30.3817	360.433	0		11.4071	62.0806	0
18.4992	96.0409	0		32.0483	199.231	35
33.8726	163.091	7.5		12.097	97.3431	0
37.2383	60.7247	6		30.1814	120.117	37
21.9057	196.343	1.5		12.9319	86.7563	0
37.5432	125.947	0		28.389	199.912	36
29.9503	89.7851	3		14.694	44.9191	0
45.492	22.8192	0.5		15.9533	67.4846	0
18.199	231.204	1		31.8472	263.247	0
20.1581	215.915	0		14.8271	284.2	0
22.7133	237.811	0		36.7836	255.275	32
31.7016	215.622	0		21.8736	184.965	23
29.0065	85.4637	0		27.0345	79.9358	20.5
16.4177	176.216	0		29.3975	153.684	0
13.5311	114.186	0		23.5538	169.169	25
13.8796	235.498	0		13.1953	184.616	0
21.7333	96.0232	0		15.166	118.109	5.5
17.8063	374.403	0		20.6507	95.2521	0
29.3269	97.4668	0		36.1455	19.0717	15
36.7911	28.6301	2		20.0747	73.6964	0
27.8983	454.868	0		28.935	179.637	13
18.3872	71.1347	0		26.9531	175.373	14.5
17.3496	76.5192	0		14.9528	134.563	8
16.96	38.5698	1		23.5416	80.3112	2
23.7267	22.0961	0		18.1877	132.315	0
33.4812	82.1309	4		30.2832	226.466	0
26.5636	76.2019	0		17.1011	132.476	15
28.1661	68.0914	0		20.9692	186.826	16
9.88571	23.4094	0		15.2534	182.909	0
34.8224	33.2954	5		15.9834	202.513	0
16.1973	277.235	0		24.8075	296.523	24.5
11.6634	108.735	0		18.0483	415.064	0
13.062	119.532	0		9.84233	263.014	0
13.1261	150.465	0		17.0976	69.6896	0
30.3294	231.257	6		32.7376	208.408	18
12.9162	144.73	0		28.0992	241.1	0
43.2681	123.837	7		29.3408	304.962	33
32.7928	151.489	3		26.8955	93.23	0
37.2993	84.0596	0		23.0525	45.9253	4.5
23.7833	136.383	0		18.4929	76.4477	0
18.1242	165.398	0		20.2149	89.0607	3
18.652	151.606	0		25.6117	76.8978	7
25.8245	67.6046	0		29.4822	27.2545	8
15.7289	53.4367	0		25.7891	93.678	4
12.2756	26.5667	0		30.012	16.3166	6
11.4133	86.8893	0		19.4155	97.6961	3.5
16.9693	149.887	0		12.9896	275.493	0
20.5413	219.188	0		30.6268	136.461	0
18.796	52.2452	0		24.171	116.098	24.5
16.071	321.077	0		17.849	131.99	0
13.8473	59.4435	0		13.1979	211.967	4
21.3641	200.908	0		18.1693	132.739	0
22.0092	262.566	0		15.6684	89.331	0
19.3808	130.414	0		24.74	90.8168	0
24.6029	46.7467	0		29.0189	33.5862	0
				14.7941	130.061	0
				25.6222	128.72	5
				26.7586	145.913	0
				28.3805	80.6275	3
				20.696	55.5721	0
				29.8473	247.94	15
				17.2242	67.4866	0
				14.6958	44.3787	0
				21.9743	257.54	0
				17.5757	48.3935	0
				18.9772	70.8983	0
				19.088	68.0252	6
				24.9264	52.3944	11
				15.9959	67.0348	0

## Sheet: Mouse 2
A treshold value of 2 was used to determine if vessels were perfused or not.
Day 0				Day 1				Day 2				Day 3				Day 4
Diameter	Lenght	Median Qdot intensity		Diameter	Lenght	Median Qdot intensity		Diameter	Lenght	Median Qdot intensity		Diameter	Lenght	Median Qdot intensity		Diameter	Lenght	Median Qdot intensity
31.955	10.7925	0		39.6573	74.8186	0		23.8376	32.5289	89		14.0312	251.913	57.5		27.7725	130.503	0			Aaverage bifurcation density
17.8091	44.726	11		54.0281	245.255	86		26.8034	47.5582	73		16.1004	216.195	42		31.9462	91.9369	0				Day 0	Day 1	Day 2	Day 3	Day 4
32.9728	109.649	4.5		15.097	96.6751	23		32.9928	153.752	123		20.2372	97.4277	56.5		39.4389	209.44	0			Average	0.000211242	0.000189758	0.00010049	5.94322e-05	1.86025e-05
59.8455	120.972	0		27.367	273.805	64		14.8928	54.1915	20		18.7379	186.554	13		24.5871	274.785	0			Normalized average bifurcation density	1	0.898295	0.475709	0.281347	0.0880624
23.0698	144.886	10		33.7432	68.5145	53		16.3137	170.147	19		30.2674	138.267	29		18.1778	203.343	0
9.52857	86.8703	0		15.7536	172.502	37		10.9024	61.3908	12		32.407	174.296	23.5		29.2985	127.984	0
21.1069	57.3546	19.5		22.7121	168.456	34		21.0887	59.0327	6		50.6708	28.4886	106		38.92	12.854	0
21.9737	48.1924	2		27.9358	487.044	26		20.24	71.7177	9		39.667	84.7465	5		21.2196	121.396	0
10.2021	96.3763	0		25.6927	89.8775	37		64.8996	195.839	98		39.6154	171.562	55		23.8339	64.1676	0
18.9135	88.101	0		19.957	193.338	51		41.3912	525.957	114.5		25.087	298.547	20		40.1279	176.587	0
29.7	15.2685	21		16.2665	104.753	62		34.8781	346.9	102		19.337	133.211	9.5		35.8326	275.305	28
22.4728	164.14	3		26.6569	286.621	56		27.0129	141.88	52		17.14	80.3702	5		91.2864	90.4433	64
22.3507	157.042	1.5		26.4778	223.786	81		25.092	456.572	18		23.3254	260.568	20		110.123	596.55	83.5
34.498	191.825	0		30.377	274.706	80.5		21.9567	79.993	31.5		37.6092	241.393	32.5		27.9779	148.281	0
26.6781	63.0986	0		21.6618	135.516	37		24.7418	337.031	61		47.9646	109.637	121		19.244	90.7087	0
32.9119	185.534	0		15.45	64.9714	31		50.5691	146.139	69.5		46.8821	419.218	84.5		27.6317	70.5445	22
17.3431	179.782	0		29.3566	196.123	62		39.1167	33.4319	130.5		25.2502	110.523	17		39.8289	34.7129	50
18.7875	52.4259	0		20.1533	64.7042	20		27.4826	67.6852	100		19.1902	75.9347	6		68.2704	295.623	62
31.717	193.324	72		25.8558	43.9464	18		36.2258	230.393	105		18.0324	89.5436	4		80.8471	31.0924	61.5
32.3096	171.885	23		16.7856	60.1857	19		36.5953	195.013	49		26.0007	48.8159	21		20.2	7.04504	0
24.5822	132.888	24		43.1639	308.985	30		77.3773	37.9921	59		30.052	87.9536	15		28.9545	84.3771	17
21.2721	96.0835	0		22.6318	164.557	18		22.3582	286.133	10.5		29.2323	181.173	38.5		16.0078	157.889	0
28.2642	170.37	4.5		34.1194	70.2046	22		21.9816	50.7339	95		47.4804	125.356	99		28.7107	243.799	19
29.0594	218.195	16		51.1093	81.1464	103		58.7871	63.7588	28		49.7437	116.626	117		28.0732	170.224	0
45.4033	8.70558	12		31.0606	332.301	45		73.6154	825.391	136		97.338	77.0295	156		65.7246	328.754	2
27.2821	171.464	0		23.7113	277.2	77		54.2459	210.346	101		63.99	31.3832	111		26.2087	45.7582	0
15.0948	141.115	0		45.7037	75.0761	37		48.6126	96.924	71.5		64.09	88.7104	123		18.9063	95.4121	0
24.016	118.199	0		35.1296	141.35	59		16.2492	175.998	41		15.7049	501.688	21		33.5573	68.8328	7
36.3839	157.914	0		22.2424	50.7065	79		10.9226	78.849	10.5		39.8937	133.566	0		61.1171	187.449	15
32.2695	43.6909	0		24.415	270.28	32		27.21	22.6738	71		16.2342	146.417	20		21.4067	45.0371	0
31.5429	88.2229	6		84.345	34.8458	133		27.6868	270.303	25.5		14.8638	48.7944	27.5		27.3675	84.5914	15.5
38.6279	204.608	0		85.5141	40.3698	132		11.732	104.333	13		45.5516	248.922	82		22.1341	187.464	0
27.585	71.6097	1.5		44.2933	215.135	30		40.4	56.9478	72		57.8166	129.103	68		147.704	136.715	120.5
29.6969	351.008	13		19.2843	58.06	42		41.2655	29.031	40		31.4618	37.9423	57		40.2029	245.183	0
12.1532	168.967	0		39.6976	144.622	51		22.3614	116.218	24		44.8982	69.6642	46		37.049	74.3589	20
22.3693	89.0091	0		26.0516	158.192	17		48.1909	296.747	68		44.4441	130.241	45.5		25.6822	350.609	0
19.4749	94.178	7		17.7518	39.682	37		21.6027	120.025	20		35.4576	249.556	26.5		20.4168	138.466	0
25.7073	198.084	0		20.7842	235.947	33		18.9646	311.164	37		33.6854	71.7804	67		90.1096	201.111	83
13.2154	67.8388	0		39.846	26.643	43		33.2473	115.845	80		10.9412	84.9746	0		27.3	157.309	0
14.6255	31.0387	8		33.12	10.2207	25		31.486	48.7905	30.5		9.57939	87.7245	0		17.943	450.553	0
14.9247	88.7721	0		22.0295	156.919	23		28.2917	110.023	15.5		11.3115	133.154	0		25.7452	370.287	0
32.2747	114.695	0		31.0933	28.7755	29		44.0789	123.343	13		58.334	137.807	117		143.99	694.546	186.5
28.6881	149.925	0		49.9436	221.007	36.5		20.3139	193.092	65		30.8182	75.5608	0		11.0958	112.905	0
27.7541	24.1928	0		13.5639	53.7995	88		18.06	179.759	31.5		22.3925	296.265	18		17.1913	77.8448	0
17.5474	78.8511	1		17.6283	143.679	33		59.5424	332.029	132		54.99	37.6206	32		18.314	286.792	0
22.9629	77.8857	0		19.0687	208.296	58		33.891	104.783	65		26.4664	557.813	13		24.3267	165.834	17
27.8546	374.019	0		20.895	96.7083	26.5		26.0097	222.546	85		39.2846	31.2224	12		23.5483	71.808	41
41.8467	63.0534	0.5		45.0089	399.457	82		34.4936	178.36	33		28.23	127.286	30.5		53.2574	275.778	49
26.478	89.2947	0		21.9879	72.042	47		97.0061	200.607	26.5		20.5519	257.01	20		49.3661	136.023	10.5
29.2033	132.721	13		35.3689	31.5373	90		21.6588	44.5936	29		24.0747	107.432	3		104.721	70.4934	145
50.7488	132.335	0		35.86	38.7328	39		67.9352	297.588	145		50.6698	99.2279	77		61.7006	177.007	73
31.3296	182.588	4		51.14	20.3254	39		41.1564	333.195	86		55.6337	102.149	83		66.6337	115.478	135
55.6728	95.7404	0		32.8207	73.3947	49		97.7491	20.1839	102		15.5279	57.268	17		71.5901	360.971	114
37.5867	26.1402	0		14.0438	81.3573	17		22.0871	70.2851	75		37.5093	47.9611	34		24.7642	70.8097	14
37.488	45.1215	0		34.6623	163.452	26.5		18.9317	33.8672	34.5		17.6039	65.2484	18		26.7678	392.728	0
23.7161	130.287	0		20.6828	209.278	30		16.9347	84.8258	34		28.1886	10.3661	14		99.1461	139.764	159
34.5008	50.449	0		14.3832	227.042	48		33.2753	46.2102	13		31.4861	273.577	30		11.7498	122.072	0
39.9851	92.5128	0		49.2489	86.2381	121.5		41.9484	123.875	105		59.955	24.5957	79		48.0598	202.627	0
67.295	13.5712	0		93.4291	60.8739	124		25.1227	259.049	30.5		19.598	165.323	8		47.1907	107.074	89
25.1097	89.4628	0		30.0289	232.014	62		41.6216	216.208	89.5		19.2518	177.111	16		11.8359	70.2555	0
34.2424	31.7861	0		43.9575	155.751	85		18.8672	228.168	12		26.6395	218.433	24		30.1376	214.416	0
25.4322	81.9592	0		37.2554	107.487	66		41.4514	45.2099	25		21.7575	68.7445	43.5		65.4425	54.6728	124.5
26.8295	198.288	5		13.0474	50.3056	30		20.3035	381.195	2		36.2812	94.1008	52		12.0406	278.324	0
15.147	187.566	0		19.28	64.5293	25		55.3267	9.39339	30		22.8638	63.5605	27		99.05	14.0901	138.5
27.9758	44.9544	13.5		44.006	122.406	18.5		15.3402	291.234	29		35.4202	189.946	67		9.92468	219.007	0
26.3523	30.8075	13		20.163	173.729	37		34.7319	284.815	82		101.854	108.548	195		75.0595	249.032	110
45.7772	108.4	10		30.9443	225.627	39		39.2898	115.437	74		74.2467	63.2797	169.5		66.8716	178.892	106
52.6911	131.762	0		33.9017	82.5397	92		27.6679	108.259	12		48.8136	219.217	32		48.5176	298.703	0
65.3662	16.5899	0		10.2333	89.8834	10		10.8046	27.113	7		69.9592	572.148	102		12.0369	72.5236	0
53.7053	165.052	0		17.3246	39.9873	28		41.6464	404.246	37		72.1808	465.483	122		33.0698	119.022	0
72.2073	30.6512	0		18.6294	34.7063	22		15.8641	154.149	13		25.8531	128.481	40		35.8368	283.882	0
20.6924	202.582	0		16.7128	199.699	18		28.513	110.954	49		22.66	14.375	6		82.9442	320.575	61
61.5009	49.2099	4		25.5517	97.5966	72.5		29.4907	437.646	67		14.5612	69.5815	13.5		71.7984	221.856	93
75.8912	117.836	1.5		40.1714	143.054	72		19.9274	65.6474	52		11.0022	86.3767	25		21.3785	214.526	0
19.7905	53.4813	15		48.9418	17.696	73		20.7	57.1167	48		21.9429	254.525	8		86.3322	97.9878	94
21.2922	102.044	43		17.7221	105.054	24		48.4014	165.119	0		30.9664	63.0181	27.5		102.537	253.631	113
13.8991	121.297	0		22.148	36.6164	27		31.874	33.3286	59		56.165	15.6346	43		22.6263	216.613	0
31.461	36.7618	0		15.0453	76.7387	12		37.7238	34.274	71		46.4184	451.581	45		29.511	171.82	28.5
19.9069	48.2735	0		22.687	63.597	29		17.4638	66.1425	0		12.0142	48.649	15		22.1386	143.642	12
24.3769	83.5775	0		37.4374	83.5329	51		79.8424	85.5856	52		37.075	98.6026	43		33.6036	248.269	12
16.7227	79.2186	0		31.5929	78.6115	14		37.1124	120.102	79		14.5444	37.4791	6.5		20.228	158.987	0
17.7529	65.1424	0		21.0503	61.7307	12		37.0315	87.8082	61		19.9504	57.0696	59		15.7037	79.6195	0
19.4878	243.412	0		17.7009	198.66	30		42.3489	34.5589	31		30.0837	91.3002	80.5		15.2133	405.748	0
17.4563	66.9653	0		32.1768	394.639	108.5		25.0539	120.762	27		22.716	166.62	48		22.3298	123.067	0
29.8133	21.3296	13.5		23.4539	103.919	16		31.9668	120.8	75		38.6009	45.7523	63		15.3778	185.473	0
46.6291	48.1262	0		40.265	178.584	89		32.01	119.838	75		24.1877	157.961	43		11.9669	51.7066	0
15.4549	87.4427	0		26.3932	95.6883	37		16.8476	519.613	18		39.6247	171.234	64		23.0446	239.497	0
17.6922	87.1345	0		44.2235	133.235	39		26.8409	236.98	31		15.7409	177.013	4		17.5849	119.313	0
30.2532	105.367	9		34.983	110.515	54.5		21.849	203.333	29.5		24.2244	36.3668	1		28.3842	39.8274	8
24.0496	243.414	7		35.0576	271.576	50		28.48	54.8902	44.5		19.3138	97.7753	3		21.155	141.293	1.5
17.6143	102.648	0		35.7546	371.776	56		35.7707	262.085	55		16.1523	261.299	8		11.9227	28.2017	0
34.1389	38.4165	21		23.115	48.6649	44		48.1286	137.64	81		46.8372	92.4852	94		9.48955	231.318	0
22.9062	100.822	0		20.6092	57.5723	38.5		45.2087	99.1549	96		34.9717	145.369	39		13.6925	360.556	0
19.3059	84.3996	0		21.4184	78.3088	24		34.0206	226.174	16		51.3405	245.383	80.5		103.266	65.3958	108
19.9576	308.55	0		24.6855	70.4403	35		16.9288	149.433	25		21.9099	273.993	10		11.2749	176.654	0
15.4921	84.896	4		35.7975	198.222	134		21.7956	254.957	7		84.21	10.651	115		16.5261	278.321	0
24.2531	83.2334	0		10.7634	155.36	25		36.1067	44.0918	47		63.2136	104.764	52		17.6116	427.413	0
16.3407	63.303	0		20.7185	230.656	122		36.5166	247.757	69		35.5997	916.521	75		19.0618	254.947	0
19.9624	67.8896	0		28.5426	327.771	53		25.7656	152.783	10.5		30.0754	119.887	0		12.2744	221.359	0
22.8173	164.178	0		28.8848	59.0033	47		87.811	40.2283	21.5		59.2719	56.1184	44		30.1869	112.042	50
14.6909	18.8083	5		25.073	46.1808	40		35.7271	238.354	33		19.3	306.614	14		25.1863	192.959	62
14.0719	122.909	0		18.5797	170.751	26.5		33.705	203.851	57.5		40.9145	196.803	45		33.6094	54.6033	43
15.4013	80.7103	0		20.1846	46.3387	5		27.8861	149.374	24		13.5486	129.245	30		59.2597	581.075	62
17.4088	87.9556	0		21.2081	144.66	11		28.8133	35.6681	19		39.2869	317.271	65		12.3259	197.799	0
14.2726	101.492	6		12.2106	108.315	22		20.2243	57.0496	16		52.8736	52.1116	80.5		13.0329	244.951	0
26.3656	42.9737	18.5		61.0412	42.6888	11		31.7537	247.564	39.5		26.7962	126.647	18		29.2034	87.529	48
42.5	58.8932	0		44.1487	141.738	29.5		25.9136	307.806	35		29.87	59.579	23.5		16.6178	85.9826	0
45.7218	40.9181	0		52.0453	42.2013	14		37.745	301.931	96		18.0304	207.427	21		13.9708	223.273	0
39.5247	122.882	0		17.5548	65.522	12		40.1893	81.3647	21		44.3816	164.722	91		14.2236	385.717	0
21.872	426.527	0		17.7247	93.1554	20		29.6381	77.8911	61		25.6694	78.2702	149		26.5548	52.7973	18
14.3654	182.956	0		12.6635	49.4058	6		26.0034	140.142	63		34.7876	413.682	62.5		26.1576	80.3741	55.5
22.7431	37.7601	0		14.1838	231.571	15		23.9195	177.664	62.5		36.6145	69.0018	42		41.15	22.3868	77
20.5767	100.9	0		33.7622	91.7954	63		17.5876	327.072	28		34.8125	31.2378	40.5		44.4692	418.88	31
41.2883	26.8281	16.5		16.66	98.0473	23		27.5967	64.708	13		33.6905	43.1485	37		48.968	13.1409	113
22.4032	46.8759	0		39.3133	38.1669	36		17.8898	300.29	23		46.2711	273.148	61.5		12.6747	166.493	0
27.3646	49.1672	0		10.4098	137.986	20		30.0316	87.1028	12.5		15.7754	30.4655	12		19.1942	243.445	0
32.95	167.548	17.5		31.1271	64.4487	33		13.93	34.1894	0		21.8931	59.6084	26		68.5911	19.783	93
71.095	46.896	0		35.8637	64.3767	40		28.9481	123.118	21		39.84	6.64213	84		23.3967	251.497	0
27.4836	80.7946	0		40.1674	43.6988	36		13.9069	139.544	20.5		29.5562	155.26	57		16.6745	107.544	0
26.3047	83.5864	0		13.725	133.849	27.5		23.2033	35.9345	8		20.6485	221.145	28		29.1374	128.204	37
21.2106	146.574	0		11.646	63.5958	8		15.2991	39.6585	20		22.5608	49.3368	54		51.3983	92.1627	85
22.9723	271.771	12.5		41.3337	99.3305	25		11.5223	103.49	15		77.7849	151.143	131		52.94	42.9796	94
14.6582	93.9986	0		24.9694	76.7152	40.5		15.4165	59.6125	34		38.2692	87.5292	98		9.8887	55.3166	12
28.4978	103.816	0		13.5204	85.4382	14		17.8257	90.1369	48.5		24.572	156.272	84.5		30.6913	101.874	60
42.049	147.263	0		40.0698	105.097	2		24.5049	195.442	51.5		44.5435	47.4128	123		19.6326	135.066	0
27.51	325.695	0		26.264	15.524	12		23.9215	59.9247	20.5		29.1574	455.246	76		22.0376	189.624	18
18.9236	175.025	0		34.0424	26.2562	6		18.7921	95.2765	12.5		13.7905	351.708	67		35.4142	64.2777	0
16.1322	236.605	0		39.1957	120.512	25		18.9081	69.0924	22		15.9326	205.872	21		19.4853	64.197	0
56	9.53289	0		18.8625	19.7536	40.5		18.7884	134.138	32		21.4758	158.938	21		22.8669	74.7778	0
24.225	315.515	0		14.3107	43.5769	41		33.7279	97.347	18		22.8953	128.164	34		13.2985	99.5742	0
53.608	6.35723	0		30.0259	90.9553	24		44.1	29.0618	30		60.566	94.6432	124		53.0462	90.9789	21
28.3136	266.461	0		21.472	251.251	27		35.368	34.1286	4		46.2114	26.572	124		27.2093	36.3609	37
28.183	212.612	0		34.6645	282.926	96		23.8821	159.997	19.5		28.3592	62.7567	69		59.1367	89.9523	76
58.1815	25.7138	0		16.9249	315.489	23		20.2298	115.752	25		67.8833	33.8711	70		99.7364	333.475	85
18.8843	54.0951	0		40.7883	153.634	71		30.8208	149.085	57		61.8963	35.1013	67		107.997	53.7427	99
20.2316	178.629	8		30.2681	121.074	55		41.113	187.54	87.5		37.7532	99.8075	37		20.7438	196.982	10
19.0063	126.979	0		19.5996	104.704	33		58.5055	162.2	79		49.7829	46.843	79		19.3431	113.332	0
31.4842	43.2665	0		25.8432	96.1147	11		37.9989	164.197	79		46.5858	109.763	33		15.0643	120.93	0
16.5311	74.1505	0		18.2878	144.994	31		17.5171	71.2106	14		21.1267	55.6881	6.5		33.2947	54.211	33
33.9335	264.061	0		36.8564	57.2288	38.5		27.8189	182.041	35		17.3227	55.8609	62.5		35.8454	173.437	0
24.6821	72.319	0		19.0059	76.3338	29		60.248	19.2112	61		17.717	271.554	19		20.8378	177.535	8
17.7927	60.8368	0		15.08	46.8724	32		43.415	17.867	87		58.2257	127.143	84		23.8207	177.136	3
33.2046	214.325	0		13.8373	107.715	12		29.7267	37.998	72		75.8883	283.027	121		20.1356	131.153	0
23.7686	148.368	0		8.95167	50.1935	9		57.967	68.6048	87		80.2962	417.596	119		52.8216	62.519	42
24.1086	17.8376	0		17.7766	156.791	53		36.0296	113.899	8		21.3366	223.145	14		31.1897	89.8017	6
32.3607	52.9977	0		24.5923	78.1358	44		53.3837	49.7671	107		17.0193	557.487	21		46.2229	54.6603	80
16.3235	163.04	0		48.8417	50.8704	135		16.8261	93.4776	27		31.772	204.655	30		49.6091	82.52	72
25.9053	62.5031	8		21.3071	128.589	58		21.7346	142.942	19		38.0319	97.9032	27.5		62.075	33.0379	69.5
21.7846	35.5277	0		42.6416	327.9	116		16.7044	48.814	5.5		20.8181	123.723	6		46.8631	107.711	37
49.7007	60.9546	13		47.2295	40.5152	35		10.141	85.4323	4.5		45.9542	60.1861	108		80.477	109.875	95
16.3883	119.85	11		38.708	223.658	39		29.3452	113.321	13		38.5919	73.2447	87		41.0214	69.1159	44
17.9121	98.4633	0		46.0337	40.5093	30		52.364	5.66941	57		43.8296	59.581	106		33.8674	118.889	6
20.6421	54.6327	0		12.9556	207.929	17		51.4746	146.422	63.5		45.904	146.461	54		73.0679	149.9	81
15.0113	86.1477	0		19.6106	119.917	38		9.88414	69.9177	21		32.7752	142.81	106.5		46.9643	103.274	56
18.1889	56.03	0		36.2707	149.14	75		35.7123	105.076	39		14.0412	41.6131	79		58.6411	65.8535	86
16.7604	138.103	0		35.4746	187.919	81.5		73.3966	180.951	0		32.8755	166.401	123		26.4447	78.5661	44.5
19.5435	269.536	0		30.1345	45.0075	32		103.01	41.8673	0		49.13	186.845	75.5		21.258	117.096	0
16.5825	64.0163	0		34.2309	75.9514	120		103.33	108.831	0		74.1041	111.062	70		24.7086	83.0329	14
53.8147	26.4016	0		18.466	209.598	25		15.7833	171.904	2		116.022	12.0266	72		33.1738	213.491	29
44.7844	30.668	0		25.7695	56.6018	40		27.4554	71.6156	37		11.2697	88.2405	21		23.3823	156.945	16.5
28.9072	137.455	0		33.4075	15.8901	47		18.7367	56.8082	34.5		48.3776	167.178	112.5		67.2039	249.46	62
14.2425	45.4733	0		29.8988	117.722	23		18.8158	148.219	23		9.46	68.3894	6		81.5347	76.3338	74.5
11.9478	114.344	0		35.5635	225.176	44		10.2944	263.186	9		36.3218	76.2193	29		58.78	14.6599	65
24.8347	149.221	0		30.1595	80.8506	50		10.4368	87.325	9		20.6777	326.893	3		30.1543	211.599	0
16.0347	69.5227	0		29.84	73.7997	21		31.3469	200.772	63		15.3252	131.413	4		45.4316	32.3285	74
24.3625	57.2327	17.5		30.9084	79.3425	19		13.7996	135.94	52		23.3852	209.429	20		45.2156	99.4143	67
16.5081	127.602	0		39.9168	58.2054	33		29.9104	216.285	26		27.4954	125.941	27		61.2044	107.833	83
43.945	10.7925	2.5		21.441	46.0333	17		60.941	37.1921	86.5		20.9128	176.19	24		28.7194	147.312	25
21.1396	137.12	0		15.8623	85.0961	24		60.8183	371.416	72		15.7146	291.602	13		25.0579	83.9094	0
40.24	29.8916	0		13.3394	76.6187	25		13.3276	81.4295	19		25.2409	55.8276	23		22.7842	87.5272	0
19.4019	100.307	0		33.6952	447.025	50.5		20.4529	190.994	12		22.416	129.152	81		50.6726	183.098	53
12.7261	280.236	0		39.5776	83.09	25		21.2178	106.012	16		36.7396	125.238	44		17.5495	44.2098	0
25.5991	63.6961	0		27.9719	316.246	37		17.9846	110.089	8		18.0026	46.4695	104		17.8139	52.1057	39
33.4842	266.273	0		26.4306	151.312	40		24.52	12.5691	14		11.9869	133.378	36		52.2317	52.2784	72
25.3133	46.8058	1		19.3018	65.0243	7		15.253	52.7577	14		16.6389	260.715	21		12.7582	31.0079	51
15.5173	155.668	8		26.6754	81.2249	24		34.0357	108.688	36		33.8655	158.131	3		74.2086	85.7251	95
22.1333	96.9108	1		35.3645	39.8254	59.5		49.2814	89.6259	76		34.8541	307.604	63.5		76.2464	402.935	104
31.2295	102.41	0		34.9217	270.934	70		47.585	19.7536	70		38.7727	252.349	90		40.0221	80.9027	49
44.7683	23.2201	36		17.5681	194.548	52.5		26.1743	56.5763	27		11.8281	81.5708	9		57.7598	220.051	80
32.3383	58.9246	0		12.68	27.4531	19.5		17.1461	261.774	11		28.2372	87.0123	11.5		27.6352	54.3419	15
29.0167	31.5483	0		13.7017	262.969	55		68.9	10.3661	0		18.0916	239.487	17		37.0286	44.0918	44
20.7084	444.412	0		25.6805	83.3709	4		43.9695	112.739	0		25.4727	186.655	31		38.6161	108.654	24
23.0516	76.7328	5		13.346	99.2356	16.5		54.57	93.9612	0		17.9049	120.662	35		35.2319	175.186	47
31.892	24.8826	27		34.3684	323.344	64		25.3716	96.8046	56		30.3318	94.4268	19		21.6062	46.782	1
42.0486	116.531	29		24.2583	111.722	51.5		22.2343	80.657	30.5		57.2783	212.434	72		66.2123	284.007	22
29.88	12.7086	0		25.1641	88.2918	31		23.4909	129.119	60		15.5768	183.202	8		106.696	360.92	122.5
29.38	58.8952	0		25.2973	186.68	14		19.9035	129.245	20		16.2878	340.521	13		22.7882	69.9824	0
22.6315	101.352	0		24.2327	148.987	6		12.3541	93.8844	15		20.0859	67.6302	27		70.9256	40.4858	63
19.2381	53.9155	0		59.878	17.4111	7.5		33.5058	74.3569	91.5		13.7944	454.816	26		25.8358	306.666	2
26.7862	567.964	0		31.5462	237.955	27		32.5206	144.367	60		37.08	8.58959	34		58.815	27.0835	77
29.3632	137	0		21.4909	343.62	42.5		13.0518	400.137	10		18.42	160.576	8		21.4422	205.408	23
17.3123	92.4552	0		33.7235	78.1189	13		32.6719	74.3842	52.5		21.5584	180.156	13		23.2428	88.3706	0
28.5776	65.6639	12		19.4638	66.4845	38		29.0667	49.2482	40		16.1405	88.8714	13		15.6227	92.6836	0
10.2125	94.8062	0		31.4261	71.4505	33		12.6975	62.601	23.5		50.1129	112.976	48		61.8425	117.173	34
9.53882	55.2722	0		50.0434	74.5043	125		15.779	111.582	25		10.6815	184.424	25		56.9109	187.349	77
13.3259	81.288	0		27.3176	565.787	53		23.9503	67.7367	25		45.0304	383.184	68		26.0956	206.485	0
24.7636	223.936	7		20.5146	201.624	38		19.6649	96.1088	16		53.5552	119.618	73		47.6457	142.478	0
31.4407	124.803	0		50.125	10.7925	80.5		13.0771	122.66	4		56.6144	96.3213	62		111.918	16.5779	95
19.8323	178.836	11.5		35.0273	80.0753	51.5		18.7377	46.0431	12		14.0359	176.269	23		90.9006	152.935	89.5
13.9713	75.7796	0		27.1732	98.8425	42		28.9721	140.688	27.5		12.0206	77.9413	2		103.735	257.368	87
28.3841	88.88	0		24.5795	80.999	48		19.7716	290.776	31		92.6391	109.694	156		52.0287	436.127	61
31.837	152.801	3.5		17.5407	277.431	26.5		13.5711	47.0448	16.5		85.4504	134.89	176		44.0997	148.91	0
21.5825	61.9059	0		17.9691	272.801	36.5		19.5527	71.7421	46		51.6659	241.038	113		85.8049	586.735	91
18.167	201.427	0		19.1573	80.4842	53.5		57.6257	31.5247	32		12.3078	60.3003	73		120.855	32.1831	75
10.0662	70.5131	0		24.909	210.453	55		26.3893	210.802	24		15.1638	95.8288	102		76.6542	220.014	79
31.1607	64.4781	0		27.3263	60.9625	59		34.4429	141.751	39		89.22	14.2296	75		13.1379	77.9531	0
57.2662	33.2954	0		41.7436	73.8086	35		30.0086	177.055	33		45.3952	85.6888	43		52.6738	617.845	41
43.2718	292.505	1		23.2812	48.698	26		25.5938	229.162	44		73.6175	156.828	144		60.0973	71.0573	76
23.0469	97.3117	5		19.9887	73.2917	44		10.911	75.9055	32		19.4211	48.1262	12.5		73.0516	286.761	76.5
36.4027	74.8037	52		12.2904	71.1479	31		38.4083	72.6078	23		40.2933	17.5507	45		26.2079	132.022	15
29.2743	420.584	45		31.1282	159.145	22		25.28	20.0699	21		18.9042	182.162	26.5		29.9087	73.4685	36.5
19.5795	145.164	0		39.2572	60.5596	48		20.9411	94.9633	24.5		21.6012	153.487	27		28.6272	57.428	24
20.5081	79.4683	0		25.4321	109.327	29		71.2733	15.0569	21		16.2382	308.745	31		27.6089	104.669	31
25.9242	81.1759	30.5		19.4597	164.431	30		37.5868	125.149	29		46.235	450.247	74		22.8954	47.1553	14.5
35.2942	111.469	0		29.46	21.9898	14.5		69.4978	95.5449	12		49.7795	370.535	69.5		12.3824	101.959	0
27.0767	38.5953	46		23.9704	133.003	12.5		23.0667	151.489	46		48.0768	83.8365	66.5		21.492	9.2774	0
20.6725	214.239	0		36.4038	146.43	17		22.3788	96.8614	28.5		26.0073	60.6953	74.5		43.4135	150.056	46
33.1457	9.6783	7		35.565	7.87236	66.5		17.9072	187.967	16		16.9003	344.446	38		32.4378	435.482	25.5
24.108	68.4202	0		37.2463	107.896	40		27.3114	149.975	34		23.7568	109.682	55.5		70.391	105.734	71
16.6196	221.719	0		22.4525	172.84	35		16.9834	117.999	10		27.53	53.3653	42.5		61.9498	165.74	100
37.0733	11.1934	0		51.2814	38.1286	21		24.9097	212.464	35		33.9666	144.809	59		51.6674	168.552	77
18.1841	212.945	0		12.427	114.762	24		40.7007	57.2091	47.5		31.872	6.35723	96		10.7593	62.0668	0
23.953	130.562	0		22.3934	502.345	55		31.0296	224.183	22.5		16.7834	158.042	85		12.6239	127.176	0
13.6965	66.725	0		15.5458	213.361	37		17.0072	51.5632	21		14.3023	60.6667	55		53.1989	193.943	0
19.8967	101.432	0		46.3107	121.931	28		20.4617	56.8082	38.5		27.305	21.7305	5		22.5214	98.603	18
50.2081	97.7381	0		37.6976	213.738	72		25.785	76.8565	51		25.6845	136.744	8		38.1098	82.6595	22
35.1031	174.763	0		38.0275	16.305	103.5		27.4481	122.699	59		31.7975	128.019	0		19.9952	399.566	0
17.64	52.6331	0		53.692	42.6946	103		30.08	185.211	33		18.1729	110.417	23		58.4937	126.413	63
36.9237	80.4862	5		11.7469	188.031	37		34.9452	153.453	15		15.7642	297.754	10		24.7376	119.962	9
23.1437	198.925	2		29.9185	339.887	51		52.7035	42.2086	0		20.9768	366.75	20.5		41.5394	61.9235	113
18.513	85.7507	0		22.6618	58.4629	39		21.8627	75.6439	17		54.0713	140.669	70.5		34.6243	335.616	69
20.4831	56.4074	0		32.1967	8.01776	72		50.6916	79.4624	15		33.5758	159.255	43		14.1345	250.217	0
16.5538	46.4363	0		20.2811	46.0628	44.5		29.3524	138.129	21		17.6503	194.138	14		40.7164	94.1399	33
16.0596	114.092	0		13.3846	173.18	20		45.5906	71.3816	97.5		31.3	9.39339	41		14.5437	347.83	0
19.6622	64.2097	0		40.5241	464.311	64		21.9954	118.743	25.5		32.3053	83.8052	44.5		64.48	6.35723	60
23.3547	375.647	0		20.3259	61.5724	27		40.3689	94.2912	82		23.7118	150.856	51		61.5962	74.5317	88
25.2525	19.4981	0		24.7071	188.209	36.5		20.0473	147.869	29		36.3736	122.776	83		24.3019	114.387	16
16.2156	122.957	0		22.51	177.995	57		42.3499	250.875	63		34.7252	60.8465	67		18.3472	230.86	0
15.0909	83.5203	0		42.7154	169.015	96		20.8637	201.03	34		15.9008	51.5456	54		57.638	167.435	91
25.6109	40.9456	0		67.9849	153.507	68		16.9864	68.4261	19.5		46.005	26.8281	95.5		50.2343	381.653	87.5
17.3096	159.021	0		60.0056	37.6206	63.5		24.2783	67.5377	23		24.3267	94.3049	23		31.0158	169.754	40
13.8139	56.1734	0		62.92	44.9578	26		18.2251	78.3442	18		27.5015	62.9629	61		52.1323	105.795	32.5
42.1227	50.567	84.5		45.3829	194.558	35		19.658	150.018	25		44.9509	60.1843	100		98.3967	10.9379	33.5
17.5071	56.7217	27.5		63.2564	46.617	0.5		10.9288	104.78	15		30.9391	253.996	53		41.5326	198.943	70.5
29.9907	91.1923	41		17.2018	23.3596	9		31.8562	484.485	50.5		72.93	83.5142	121		47.5242	272.281	79
69.74	7.04504	4		18.9749	117.434	14		18.993	66.5413	26		57.162	263.617	148		29.4717	252.848	13
31.8249	195.45	0		22.9625	49.209	26		27.517	111.673	63		38.1442	63.2874	61		52.3177	146.533	21.5
36.3312	143.545	0		26.5568	115.259	52		32.1069	149.948	47		46.5535	264.562	87		102.827	185.139	73
64.4627	36.3589	0		44.99	10.7925	121.5		35.1552	116.005	61.5		22.6023	362.995	49		77.4878	162.223	76
25.6173	84.2023	0		56.5286	12.854	128		43.18	8.30266	68		33.8029	224.515	26		39.8961	269.611	6
26.8511	93.6618	4.5		28.8415	73.597	17		24.1426	192.617	28		26.9522	147.134	25		54.1652	118.62	71
12.6322	110.81	0		10.46	52.7994	14.5		21.5191	224.385	23		14.41	10.7925	19.5		30.8708	333.776	38
14.104	45.6069	0		15.6248	69.1801	23		27.9278	239.511	51		26.4164	248.661	21		44.2043	24.0533	63
25.4404	123.366	0		17.9125	110.519	21		12.7537	93.0297	10		9.73067	73.1177	2		19.6219	96.3487	0
41.142	92.6833	0		23.683	46.8745	28		26.7263	79.5382	1		17.9942	447.083	67		28.7228	77.1258	10
32.0455	149.024	0		20.6316	96.9755	37.5		12.1146	91.2747	18		27.4194	93.5385	40		49.3	58.3419	67.5
46.5075	15.8901	0		25.0429	365.823	40		32.376	223.635	46		75.4026	113.389	142		49.4012	30.1197	87
57.8623	88.5865	6		23.3667	193.288	50		19.5409	205.42	12		76.48	19.0658	115.5		57.4184	127.777	74
27.8318	56.5235	0		21.25	79.877	30		19.7811	89.4452	24.5		75.5	8.70557	96		27.821	225.484	30
27.9559	176.023	0		18.8206	90.5968	25.5		22.6888	71.1008	39		47.9338	139.625	40		34.6312	202.852	0
24.3185	114.697	0		26.0358	485.301	39		27.5042	42.8341	0		57.692	191.678	86		74.0088	126.61	99
27.8041	478.518	26		39.5933	228.38	40		39.9821	206.067	88		30.5057	17.4053	28		62.1145	21.304	107
13.7356	28.3746	0		15.1629	132.568	36		40.305	171.066	100.5		14.5218	422.786	16		33.064	80.0223	15
50.2	48.2677	21		26.1371	85.0649	33		23.5135	68.3081	23		22.4964	145.525	32		16.1116	133.586	0
16.8929	97.2345	0		32.9182	96.9088	86		33.8356	230.231	51		15.752	373.979	13		11.3467	40.6568	23
53.4244	18.2385	5		28.1389	49.5312	6		40.4973	57.2641	6.5		16.2344	34.3034	59		12.9166	171.209	25
34.7229	408.403	0		33.5515	285.206	5		14.313	371.223	13		42.1979	213.845	79		44.7161	108.783	51
41.2684	49.8733	4		44.8332	145.794	27		24.8781	221.282	38		24.449	162.362	65.5		29.5666	416.881	38
45.2167	23.2201	10.5		24.0827	139.574	1		19.7949	135.581	18		96.9216	378.845	179		26.8004	101.641	0
45.3067	17.2788	31.5		23.3566	447.683	20		18.0586	129	5		101.713	8.01776	160		16.1168	157.575	0
46.4909	135.258	0		16.1583	115.701	25		56.25	16.0355	70.5		104.748	57.3507	75		68.3905	39.2576	120
44.2961	78.7017	0		38.54	63.5605	75		47.8267	107.51	74		42.2322	136.221	12		63.1768	85.9127	103
44.288	16.3166	0		33.5077	80.0263	66		25.2505	108.548	27		24.6792	61.2415	26		43.2511	248.215	34
40.3829	26.0611	0		29.0475	212.603	69		43.9371	207.251	71		28.0069	111.537	28		19.9511	306.54	0
70.7667	140.196	0		12.4645	149.241	24.5		23.7883	245.414	55		17.2835	186.236	14		16.6125	267.902	0
26.2479	128.17	0		31.2298	122.426	37		19.6644	73.5492	35		39.5348	411.303	32		54.8787	241.37	49
28.7283	108.873	0		40.6079	127.698	99		28.7463	44.2098	63		23.0414	72.4135	92		96.7821	69.0904	98.5
35.7635	160.88	0		30.3157	71.9843	8		30.97	77.4304	28		20.5829	153.383	63		69.2782	112.783	102
31.9824	84.0528	0		28.172	118.339	54		70.92	12.7145	76		16.8625	397.94	70		24.1329	444.033	3
25.1121	141.362	0		37.6302	100.267	100		69.36	6.35723	72		96.6569	48.9359	132		25.3275	359.736	11
25.437	72.4056	0		37.2172	88.7015	94		31.6621	180.679	69		37.0663	143.153	122		49.3513	65.6698	98.5
33.0848	56.9243	40		15.0348	41.8909	47		45.2615	191.064	63.5		59.0672	45.4674	115		29.6561	121.123	37
30.3986	125.539	0		15.1243	88.9284	30		62.3086	13.5418	124		60.0982	205.001	48		28.997	149.27	0
25.1118	190.832	0		26.0141	75.0702	27		26.7472	624.065	38		19.1652	515.189	5		19.326	202.649	0
13.3222	37.1221	0		22.3808	53.4742	28.5		53.0853	210.018	56		23.8709	174.722	16		47.3239	106.253	73
30.0643	90.5706	0		14.6448	113.098	21		43.7888	266.339	63		43.2975	259.799	69.5		34.9125	130.667	62.5
23.3829	335.139	0		20.5232	301.244	27		30.1752	76.5973	92		32.1312	386.338	54		56.8166	58.3273	77
27.6645	235.914	0		44.98	9.2774	38		25.4052	76.5053	61		13.341	83.086	48		59.651	82.0011	108.5
43.3442	153.88	0		35.007	45.7543	34		24.4884	166.327	14		18.9958	141.313	52		63.1124	329.939	69
44.2329	29.2924	31		19.7657	91.2158	36		13.2343	82.1133	12		45.4071	23.0806	66		31.4828	81.6771	38
28.0558	81.8363	3		41.756	178.175	87		41.3	44.2333	22		46.0702	87.1952	65		40.8081	103.168	0
18.1157	360.441	0		41.9176	79.8868	74.5		18.3576	419.544	9.5		21.2603	188.69	13		62.1007	173.178	55
25.42	91.1216	28		22.785	98.2096	12.5		30.4116	201.947	53		56.4771	97.6861	80		61.8838	148.256	53
36.1282	39.8254	21		26.0227	85.316	11		17.6641	429.316	24		23.6559	158.449	53		23.1304	70.9697	0
21.0376	254.729	0		21.4962	107.719	37		24.6439	87.1682	10		42.996	79.3331	91		44.2389	40.2303	77.5
23.226	91.8296	0		26.6204	134.046	41.5		13.2584	198.955	5.5		36.2987	190.394	57		116.413	112.673	76
21.7704	49.9086	0		30.9867	94.3269	15		18.8583	133.026	25		28.7337	41.4879	14		95.5676	161.633	27
28.1396	121.804	0		29.4657	118.981	23		15.7026	89.1583	6.5		19.5167	80.5354	1		115.69	43.8069	97.5
16.336	81.451	0		11.2559	157.884	11		26.6539	208.917	38.5		18.2134	278.356	15		60.9379	150.828	53.5
28.3347	37.764	0		19.0723	76.3279	33		34.1257	121.532	54		72.09	36.6223	58.5		58.7013	120.532	86
25.8925	165.931	0		33.8645	133.006	92		22.1014	105.07	1		60.1789	101.845	56		12.0594	149.268	0
27.2641	149.482	38		28.6365	195.007	46		43.2832	118.718	74.5		59.7635	75.6186	66		62.1976	434.79	87
22.4076	117.924	0		25.0785	393.033	39		17.6924	64.4231	16		33.5314	463.35	80		13.7479	83.3514	0
38.4271	135.139	0		27.4198	237.774	28		28.2166	107.006	49		24.9778	150.315	44		39.9465	188.995	58.5
23.3495	42.0283	0		28.7884	70.4954	8		19.0163	72.5824	16		36.848	44.6715	82.5		64.0897	272.02	78
15.5375	91.894	0		27.6255	304.747	34		49.25	41.4644	20.5		48.9776	170.998	50		12.654	114.95	0
33.3455	26.5432	46		22.1549	96.9038	33		17.575	7.87236	45		18.3571	257.292	10		7.71286	27.2289	0
17.4476	105.927	0		14.4877	212.564	48		27.7304	111.832	40		19.7768	111.301	7		12.6088	31.2672	0
33.5906	159.286	39.5		18.2185	33.0399	4		36.1568	62.9469	38		31.9432	61.0469	18		17.7968	111.64	9
20.5911	219.529	0		24.4662	120.578	63.5		51.04	170.706	4		24.3486	17.8376	47		34.3675	140.332	46
29.1862	95.1775	0		31.7906	64.6629	42		10.8011	42.0598	28		27.1512	104.848	28		15.325	52.9016	0
15.9227	112.32	0		19.8781	61.1588	32.5		56.1538	30.1256	17.5		32.1455	22.2473	28		19.5697	153.776	0
23.5657	279.769	0		19.891	182.333	21		28.091	66.9109	35		17.7522	55.8355	20		31.5241	73.0934	59
18.4676	63.3933	0		25.92	8.01776	50		23.8202	234.893	21.5		20.7578	119.925	19		35.6116	130.672	49
29.0542	233.478	0		22.1035	221.648	43		24.4708	120.591	44		34.7017	209.841	67		12.3792	134.058	0
13.736	51.8541	0		36.7577	76.7602	44		11.1954	234.425	13.5		67.7673	89.0697	135		27.3933	79.8403	34.5
16.7459	57.2366	0		21.179	62.4659	45		17.63	27.2289	56		56.858	42.4312	144		35.4026	112.516	47
22.7873	135.068	0		16.3204	137.086	64		37.49	7.87236	45.5		52.34	7.32994	56.5		51.4506	159.693	44
36.7076	541.975	70		16.2285	326.889	47.5		19.564	604.913	20		16.7127	511.687	21		60.4496	195.39	45
33.3818	89.8737	0		16.6311	76.045	49		16.9272	212.162	6		18.385	292.205	19		48.8002	214.449	47
20.0917	83.654	0		18.1654	191.587	20		13.5074	121.681	18		35.6754	72.1539	39		52.624	105.488	23.5
21.8672	82.1408	0		25.9376	267.984	38		15.9496	52.9154	11		15.9764	203.144	29		49.1695	147.792	35
16.9617	84.8861	0		37.6505	82.693	79.5		16.7973	28.8895	14		45.7593	60.2747	36		17.0944	137.629	0
28.8414	93.5346	0		20.8332	133.368	10		21.3458	57.2327	15.5		14.1949	214.942	11		69.6321	315.139	47
53.6891	23.3596	6		30.998	97.7243	43		14.5733	57.9284	10.5		32.6267	34.9873	58		35.1441	209.44	37
54.0624	30.1471	0		25.7845	236.121	53		95.1357	137.644	115		50.5677	185.688	61		42.3564	17.696	47
15.3538	235.946	0		31.0247	130.127	25		84.3004	117.191	133		29.5676	97.6064	14		34.8881	134.791	33
38.6229	92.7389	0		13.624	98.5956	28		85.7811	170.429	128.5		72.1525	57.5235	96		33.9493	77.9059	34.5
29.6821	145.426	0		19.3938	176.082	21		38.0767	170.545	62		49.5395	649.718	55		38.9686	13.9741	39
27.0218	209.619	8		26.7685	61.497	20		33.7143	120.237	26		36.2975	131.456	28		18.0436	76.2433	0
16.3149	184.574	0		54.8467	8.70557	30.5		21.0219	134.899	11		59.836	36.8798	37		42.3621	105.656	50
36.1242	121.909	10.5		38.0123	23.6465	81		51.1755	139.733	77.5		22.7623	115.45	0		47.4084	170.334	46.5
35.32	57.3781	6		36.1343	16.4619	61		16.6714	659.682	8		50.259	76.0762	77		40.2662	131.383	0
21.2324	140.981	3		27.5767	98.4076	87		16.693	50.5905	36		42.2714	211.292	37		115.068	524.999	66
21.6357	109.238	0		18.5847	211.325	32		26.1173	30.6895	25		37.569	398.055	63		79.9814	355.049	54.5
37.2502	249.214	0		25.3376	32.6429	39		22.5545	112.793	26		11.3897	86.928	20		53.0117	119.682	36
13.77	41.5851	0		24.0733	177.081	39		22.3613	58.4726	31		11.454	174.821	8		57.3912	196.659	50
20.9138	32.0946	0		43.9833	12.5691	76.5		30.8717	68.9724	60		29.0473	85.8393	16		44.732	172.56	32
13.9754	76.098	0		42.7714	39.4705	88		31.2416	117.108	63		26.0631	109.114	21		98.1742	132.148	77
62.8015	26.2562	26		30.0864	75.5575	47		17.205	74.3883	9.5		44.8564	54.7722	78		117.25	18.099	76.5
22.4203	171.711	0		33.375	61.5049	53		16.8385	87.2696	34		37.9948	302.01	65		127.719	92.7466	77
33.1116	305.811	29.5		23.3655	292.723	40		21.4866	293.997	29		29.6056	49.5351	26		69.076	7.04504	63
18.3231	299.956	0		34.656	12.7086	3		12.2411	188.546	23.5		10.5776	131.009	5		29.2225	143.103	0
14.6227	222.373	0		26.0956	53.5422	25		25.6353	271.794	46		11.1837	82.807	2		114.487	54.6033	62.5
20.0078	93.7951	19.5		29.8987	73.724	11.5		53.0789	72.4194	11.5		20.8104	67.021	19		58.1503	155.813	32
17.6628	180.353	4.5		34.4667	30.4251	33.5		34.552	60.5964	66		87.2675	69.2477	80		59.7988	550.493	55
14.1021	104.62	0		17.7306	204.994	58		28.7773	131.629	22.5		51.0293	139.866	79		23.5125	131.704	0
14.0981	66.0739	0		9.38	43.9405	101		22.913	364.123	32		46.6124	101.725	90		14.2956	158.577	0
31.767	115.166	0		20.2945	58.8952	111		46.481	81.7508	57		57.0496	308.558	88.5		15.8421	160.139	0
17.4788	97.7243	0		53.2746	104.463	6		81.2522	283.157	82		62.8163	127.07	66		18.2853	75.6009	0
9.37815	129.663	0		55.944	32.242	2		28.442	20.5868	66		117.648	31.5542	13		50.0951	339.043	37
17.5519	115.693	0		39.5321	107.412	52		32.6963	52.8288	57		24.2473	108.816	73		17.51	47.8216	1
29.851	71.0614	32		29.2703	69.0018	38		21.8779	60.1624	12		21.0446	151.765	44		20.0308	40.6803	14
23.5182	115.179	1		22.358	132.973	19		70.3427	53.9294	56.5		16.7034	208.739	50		15.5134	308.142	0
13.0312	119.025	0		20.1518	33.0399	47		45.12	282.848	29		9.65947	103.288	15		14.8901	337.064	0
19.139	346.965	14		15.1707	120.573	17		63.9822	24.5898	47		17.8449	108.147	16		13.3263	156.162	0
28.0897	141.041	0		12.2594	104.067	27		12.1982	75.6658	18		23.56	103.767	37		28.682	269.226	16
26.0664	106.572	17		19.3348	57.494	17		51.5871	100.075	67		19.0107	328.867	6		13.717	293.511	0
31.6695	33.0438	10		12.7157	26.5411	9.5		18.7437	133.087	29.5		35.9508	91.2512	59		13.0047	133.623	0
39.7042	364.762	0		18.0566	63.6487	25		38.8761	163.417	28		48.2693	190.687	94		11.9031	74.4177	0
31.2157	47.8099	0		26.4115	144.248	72		28.3336	121.774	16		54.773	365.637	92		20.5528	256.61	0
18.7388	31.5227	0		36.7733	12.1661	67.5		18.8062	109.37	17		21.9212	312.89	21		12.6709	76.7131	0
12.6433	198.574	0		50.4433	22.3037	21		27.8647	218.443	36.5		40.9771	84.0686	64.5		93.9226	376.302	96
18.1333	62.5232	0		22.3511	24.5898	17		27.7989	141.148	18		43.7638	187.293	76		20.2384	115.306	0
17.5736	86.4327	0		21.5428	275.593	22		19.9844	170.763	21		71.6896	125.839	90		10.9917	34.044	0
25.0096	57.2935	0		20.5553	42.0782	5		32.4446	33.8966	49		136.913	21.304	78		9.37688	68.314	0
39.1815	88.726	51.5		22.5093	91.8015	20		22.7583	98.4307	41.5		73.8191	278.096	80		21.2639	75.5138	0
24.78	55.6271	21		40.5371	314.456	80		25.8567	17.9771	34		20.4924	227.435	59		20.6657	105.074	0
15.4546	99.3869	0		22.4657	68.3967	7		12.38	76.0077	27		14.9697	369.55	24		12.7474	139.022	0
29.5963	121.198	17.5		27.8125	41.6295	62		44.1684	109.896	50		62.6512	217.869	74		16.4969	147.445	0
22.8695	341.891	0		20.6615	178.993	29		36.3466	194.718	63		49.8564	24.7352	80		10.0048	86.5887	0
20.59	275.795	0		20.4704	53.4852	63		44.5747	59.3273	56.5		31.3129	62.5013	17		18.165	144.524	0
21.1789	143.126	0		26.2255	72.6373	10		27.6857	73.0824	19		10.5757	55.0514	15		17.4122	390.035	0
26.7676	224.853	28		31.6262	136.587	34		28.445	69.8017	19.5		13.9264	177.434	45		13.7418	28.3432	0
19.2472	103.62	0		40.4647	263.077	47		19.8693	87.7806	29		19.0294	186.453	35		11.13	194.732	0
28.9506	41.49	10		17.7832	88.2284	20		15.8785	51.0267	58		35.3845	115.45	44		17.8103	81.7517	0
32.07	83.0346	0		24.2124	79.2539	29.5		22.7958	61.1146	49.5		71.0357	194.332	137		18.5062	87.6432	5
19.0789	621.883	0		33.1971	225.254	14		32.6879	154.786	51		57.1526	233.961	147		19.768	80.5677	0
46.5733	190.919	0		70.21	19.899	27.5		27.0901	523.772	41		62.9343	16.462	114		22.4403	127.312	7
20.1925	56.1204	12		56.6222	63.5033	89		52.6602	162.031	64		35.4181	220.995	114		27.5031	164.097	0
12.4337	179.072	0		53.1133	118.763	19		29.173	229.251	48		19.412	603.315	32		17.7442	92.7957	0
28.5337	146.965	0		30.3487	92.8395	8		14.3617	81.3488	7.5		16.8438	153.707	31.5		24.5675	101.368	23
31.8145	17.0082	58		32.812	107.34	13		21.25	77.4224	3		20.725	120.062	18		11.2235	55.0082	0
18.1524	120.015	0		21.906	105.939	31		46.2352	376.078	77		22.4848	69.5756	71		11.0047	40.1143	0
30.7	205.074	13		27.6652	55.7042	39		37.3409	104.673	46		23.645	30.55	68.5		11.96	74.4769	0
21.0126	102.474	0		23.9422	61.5344	41		53.9438	51.8427	107		18.6564	76.7326	51		21.3655	60.9919	0
14.2472	63.3511	0		22.1629	168.861	58.5		14.14	18.4094	18.5		15.1959	185.739	62		30.9287	453.294	11
14.1045	103.728	0		35.4409	144.015	79		17.5753	62.4992	17.5		49.1188	158.682	0		20.3535	318.698	2
13.2	122.637	0		24.3725	184.529	46		12.899	41.0556	12		18.7178	347.118	8		9.46976	177.887	20.5
50.3667	8.70557	0		28.98	14.2296	28		14.3899	163.317	18		30.7965	283.852	13		24.2467	67.0622	68
34.8094	111.716	0		23.2525	22.2415	8.5		38.6559	115.959	13.5		70.1362	259.881	128		132.404	615.699	113
23.0585	82.573	0		32.8441	120.852	24		29.0667	84.8073	74		16.7429	59.418	32		49.6744	67.6046	52.5
35.5429	17.4053	0		42.3252	63.2493	37		34.012	29.8583	10		63.916	93.1672	95		27.4307	134.528	15
31.5714	113.669	0		38.4583	86.638	43.5		17.6344	68.6029	16.5		37.3961	86.7019	53		34.6244	69.2593	0
18.8413	326.893	1		66.1741	24.8806	0		31.6291	34.8714	12		31.7605	94.0423	59.5		13.1772	108.153	0
18.8464	188.445	0		41.2364	25.1675	33		31.7558	42.6946	46		36.4452	55.749	22		19.7371	189.805	0
18.0309	64.0475	0		13.135	71.3433	26.5		27.2178	65.2101	44		38.5865	109.834	35		16.0087	263.92	0
17.4384	117.206	0		10.8151	361.101	23		13.8141	123.61	4		42.5244	257.099	25		19.3111	193.071	7
31.934	104.16	31		28.856	214.186	53		19.6714	62.1625	46		27.2072	147.029	36		13.9275	95.2641	0
31.0663	88.7465	41		29.6011	36.5666	29		16.5914	164.357	48.5		12.5491	85.2968	11		25.879	297.157	0
35.5231	107.482	25		34.0557	84.841	19		46.6718	30.1471	0		38.3861	51.7087	46		22.5053	189.498	17.5
24.9063	245.169	5		21.5912	32.358	34		49.3636	34.1345	10.5		22.6946	117.639	58		21.6121	147.262	0
32.0945	133.13	0		16.8749	170.808	11		46.6168	61.1335	8		31.7521	88.8418	18		19.9696	57.1167	28
26.5067	42.4729	10		20.413	223.466	23		17.9769	149.863	12		15.121	260.84	3		21.6625	169	41.5
21.595	346.981	0		20.7179	170.755	24		36.0208	63.9062	10		21.8846	54.8902	11		24.7933	41.0517	0
23.7604	147.602	0		19.2484	182.717	26		17.8902	176.56	10.5		20.7743	45.3476	42.5		16.0192	51.7066	0
11.8662	65.0244	0		33.5917	112.215	38.5		9.47409	112.52	14		33.5585	173.176	42		14.9341	33.5862	14
19.9811	89.084	0		23.106	96.6142	24		26.3637	95.5214	22		12.1283	32.755	46		14.3702	130.251	0
12.9941	79.5863	5		16.6733	175.628	9.5		14.6151	330.54	29		53.1622	214.078	104		15.848	47.2695	12
37.4	9.5329	15		20.0562	73.3685	14		16.5162	126.473	16.5		18.6605	163.696	39.5		18.7651	178.016	0
47.24	35.2702	0		21.0504	108.362	11		27.7318	56.6348	22		61.2916	33.0437	97		28.843	91.9684	0
18.8728	197.492	0		53.162	155.806	27		29.8514	80.532	22		13.0873	88.4344	8		21.3386	283.396	0
13.6168	53.2218	0		16.725	53.2826	36		21.7356	190.827	18		54.0608	194.54	73.5		22.8876	445.413	0
18.6574	187.553	0		67.7533	11.0539	15		14.3551	130.208	11		54.7149	204.396	89		21.3181	415.678	1
22.4612	140.847	19		38.6297	75.0388	61		21.4357	45.0939	9		58.7337	199.194	98		22.8644	56.9751	47
20.2204	266.025	0		36.9426	80.9854	30		29.7125	59.2095	39		22.2643	82.4257	23.5		54.9979	99.8148	54.5
34.2764	192.694	8.5		26.884	172.936	35		26.9699	157.645	48		27.1537	101.692	20		26.9791	167.728	43
19.3006	76.8762	19		25.348	48.4479	39		32.2027	188.547	41.5		30.4906	75.7001	74.5		38.9147	27.0894	47
28.4144	391.093	0		41.4294	32.2105	19		17.23	21.2982	26.5		42.4952	495.367	78		23.5616	153.178	57
19.7356	63.2177	0		29.1368	198.428	42		18.0721	233.134	12		51.5839	208.271	38		42.748	6.35722	67
17.9167	121.35	0		12.108	223.041	65		39.455	57.1187	77		34.1614	410.259	85		27.774	96.1502	65.5
18.973	442.307	0		30.5642	239.782	23.5		23.7254	173.854	39		57.56	6.35723	116		41.0571	14.9174	69
42.7662	74.9622	0		21.3833	88.3525	0.5		14.4762	304.547	25		35.6804	218.774	63		74.3833	49.2697	77.5
27.7121	138.597	0		49.0112	251.552	7		31.6668	99.8152	69		16.0932	90.2784	8.5		61.9253	372.139	83
36.7717	34.2995	76		62.6911	46.4695	8		19.1767	145.711	26.5		17.2061	646.302	38		38.6289	92.9924	42
26.9396	121.801	19		50.8425	136.439	3		30.0494	325.084	70		18.0436	209.006	30		44.8525	137.942	56
29.3376	134.242	0		65.125	22.1078	16		36.3262	84.723	53		39.0192	55.0591	40.5		14.6219	86.1536	23
14.6152	52.1371	0		28.3779	324.728	36		18.9969	241.254	52		36.0054	211.242	91		27.0161	93.007	38
18.3033	110.834	1		32.1722	74.471	26		16.7863	247.492	23		39.7297	686.492	87		23.65	80.885	34.5
18.2965	194.797	0		40.5231	112.864	54		17.1357	338.381	25		37.6881	140.816	117		26.69	71.3816	43
33.59	148.382	4		27.2016	142.386	36		11.6224	112.475	12		58.4989	247.381	84		45.3779	53.2003	73
25.3824	69.4356	51		61.9494	63.2873	72		20.3121	198.947	6.5		23.7702	130.849	24		31.0844	81.7727	39
25.7923	241.756	2		22.4815	115.44	17		22.7376	87.6411	47		16.0422	159.813	21.5		16.8504	335.907	0
22.7057	60.8759	18.5		45.1561	165.973	27		33.8303	193.482	42		12.3428	455.615	0		13.14	85.2044	0
25.52	154.662	17		44.841	203.465	38		22.2272	229.703	27		17.034	197.137	36		21.7315	270.553	0
23.34	113.844	0		21.3493	121.371	6.5		24.8192	101.726	25		29.86	12.5691	49.5		19.4619	181.31	0
40.814	238.363	1.5		32.0018	23.623	60		30.252	16.0355	40.5		36.3436	31.6957	46		22.1249	303.494	0
48.323	80.1991	19		32.8087	91.0469	66		21.5262	143.268	21		36.8749	235.779	59		17.04	36.3865	17
26.9298	167.04	0		26.825	53.3339	51		60.3671	81.4313	97		62.1675	136.477	99		12.2731	198.664	0
25.1388	171.826	0		21.5211	98.4776	53		24.3043	110.751	0		33.8062	80.043	43		24.34	127.767	15
25.7828	134.109	0		13.8623	108.669	13		65.9624	35.8185	74		17.9822	201.813	21		20.356	72.6039	0
23.9835	72.703	0		15.991	73.2937	17		21.167	578.189	29		19.813	318.352	11.5		30.6057	353.733	18
20.9272	131.594	0		17.1029	12.854	35		20.6946	89.5886	48		15.0142	96.7575	3		19.016	69.9727	22
33.7862	68.55	0		20.4988	165.321	41		14.4439	145.263	37.5		17.0849	91.7149	13		23.6969	64.4794	24
19.8113	161.755	0		25.8194	169.154	67		56.5488	180.808	0		41.848	41.8536	74		33.6722	131.536	26
30.3867	65.278	0		13.975	41.2325	101		26.7481	61.7033	37		36.1605	274.853	58		27.4672	123.491	13.5
17.9696	61.8134	0		32.9158	71.1954	29		21.978	69.6916	29		24.7238	106.856	25		76.7502	374.037	90
29.734	104.109	0		25.847	166.451	29		10.0322	42.6061	14		16.0793	70.8985	23		20.2984	209.764	5
11.1656	64.9104	0		51.01	38.0215	37		15.7042	47.2918	18		53.8467	116.475	151.5		13.6053	35.6731	35
64.7646	32.7844	121		39.6095	39.5719	114		19.064	6.35722	26		28.3167	156.299	57		17.141	149.616	0
23.8867	99.6621	0		37.9029	123.839	122		64.9399	327.885	43		44.6187	315.671	88		23.7784	356.938	0
52.9564	43.4334	142		24.4769	59.8659	41		27.6853	42.8717	43		18.3216	49.6217	13		19.6004	397.067	0
12.5513	80.94	0		30.005	10.7925	57		28.5039	84.212	54		38.4961	312.689	50.5		17.6061	101.442	28
68.2261	253.601	0		30.4875	113.149	62		51.9411	121.255	72		47.3708	75.475	48		25.2864	354.634	0
134.58	15.8901	0		17.839	101.904	54		14.2065	86.9272	17		21.13	546.564	15		24.5856	67.0584	0
67.3311	205.534	0		22.3444	291.636	17		13.6057	126.048	13		55.0304	126.386	143.5		33.873	366.547	40
34.9363	240.305	0		14.1962	107.631	16.5		23.407	91.4533	4		93.4522	142.976	160		20.9714	47.1888	0
41.0345	73.1287	3		19.4023	302.094	64		29.232	88.9302	46		61.2644	132.771	141		37.316	76.2119	44.5
20.6861	218.341	0		36.0079	119.882	23		40.313	90.7148	73		29.3846	444.451	32		17.7085	205.471	16
15.547	49.3897	0		51.608	33.1853	71		46.7114	15.2023	65		51.8029	174.882	117		46.0724	415.801	0
17.9576	91.937	0		29.2295	342.803	57		34.3978	111.977	49.5		33.8421	170.873	99		22.6887	342.786	19
29.9524	111.026	0		44.9288	126.103	75		34.198	109.888	53		28.4523	135.481	85		24.2288	397.905	5
17.6663	88.4764	0		22.8035	57.7253	18		20.3813	62.6466	44		11.157	82.3746	70		14.1686	213.357	0
20.8259	101.521	0		44.8	7.87236	88		43.4945	335.061	64		15.9613	137.905	24.5		14.1443	277.961	0
31.7971	83.0351	13		47.8483	30.436	92.5		19.3255	87.9554	26		11.9434	359.93	20		17.5934	195.656	0
31.4575	20.0444	7.5		35.8948	68.082	74		24.0965	78.4943	37		12.0678	95.2549	10		48.713	103.158	50
15.2819	262.984	0		19.8367	187.109	15		13.842	92.3987	5		18.768	413.644	21		41.1935	270.866	21.5
18.0367	84.6765	0		22.052	53.4852	84		11.1788	170.154	0		20.2593	470.247	31.5		90.44	117.256	68
54.7234	91.5059	0		32.626	16.7233	4.5		10.6961	79.0791	0		16.3305	179.642	9		29.2756	76.3798	14
79.0778	15.7506	0		26.549	272.061	37		11.7514	14.9174	2		23.5008	50.5729	4		28.0498	267.766	0
64.3689	90.5595	0		40.7376	122.139	101		38.2803	178.656	49		18.6053	361.7	15.5		14.7805	106.968	0
51.9206	224.536	0		55.416	120.96	193		21.0115	90.815	18		17.9647	86.5583	17		66.5147	468.654	65
26.8735	459.58	0		67.076	6.35723	203		18.0729	74.8575	39		29.9606	224.583	23.5		68.7459	275.89	83
21.6429	116.846	0		62.0938	149.696	191.5		15.6182	93.4267	20		44.8947	33.0437	35		72.3445	131.008	75.5
15.2519	65.3979	0		16.1887	57.9499	117		23.5498	148.543	14		14.0967	125.484	8		29.024	154.391	0
19.3335	107.023	9		23.6283	94.8886	10		17.4197	179.405	25		19.7745	117.682	2		18.6838	219.384	0
16.1917	239.057	1		20.6365	36.5063	85		16.3405	99.8458	47		17.2087	86.3708	10		16.5238	146.281	0
23.9247	38.7387	0		23.1166	82.5125	35		20.8379	77.9062	69.5		31.4538	109.193	23		42.8539	84.0607	39
29.947	336.391	16		20.8844	199.007	32		31.3763	115.328	73		38.8575	10.651	8		42.9125	130.821	26
38.1512	75.7854	40		22.5278	57.5746	34.5		76.9847	31.7861	106		47.3973	18.3839	1		82.8161	100.995	77
54.02	177.079	24		23.8744	545.624	55		81.1	7.32994	96		66.42	6.35723	131		71.6927	176.479	66
21.5491	84.9213	0		35.3537	185.967	63		73.71	45.7131	68.5		26.9717	110.741	43		36.0298	141.664	80
30.8434	317.527	0		47.3358	94.521	61		20.3047	194.668	40		44.4294	95.315	45		68.7126	63.3109	78
39.0667	33.4722	0		28.7029	46.3681	81.5		57.438	202.741	92		23.71	93.5995	58		23.0905	187.623	0
37.0264	371.377	0		9.78828	92.2524	5		29.5954	94.1713	81		40.9904	55.8355	60		75.6431	24.6251	78
129.777	25.026	0		15.9155	87.5711	13		56.4316	47.2989	55		56.3971	27.9168	70.5		27.4633	121.923	0
46.4613	345.769	0		9.99905	47.4443	4		46.1114	125.223	52		35.695	76.5383	61.5		14.4691	316.221	0
14.7629	137.461	0		30.1275	129.412	22.5		17.7904	59.7814	20		46.2219	119.579	146		21.8246	447.625	0
19.9418	171.932	0		43.5624	136.335	11		11.394	120.929	21		99.1657	133.694	134		30.8897	86.185	40
26.4685	65.4508	2		32.0696	180.052	20		18.7562	90.4179	39		44.8182	112.538	125		60.2321	79.0791	81
12.5741	71.7492	0		17.8739	229.461	5		58.0374	54.1178	143		60.5789	125.95	141		26.4855	139.456	33
24.4807	76.0351	0		27.8922	109.502	35		29.9115	255.373	45.5		18.5459	193.694	24		27.3921	107.167	23
18.9254	76.8723	0		50.7316	39.3951	77		50.5489	229.163	88		50.464	39.6704	116		25.6677	197.135	15
25.3819	93.5032	0		58.5862	38.7401	82.5		11.34	67.5102	35.5		30.9908	277.998	74		17.2259	125.622	5
29.6718	274.068	0		40.3711	185.391	79		22.2036	23.623	33		12.4963	197.778	37		15.2036	107.002	0
9.79923	54.3713	6.5		17.37	158.936	19		15.1217	52.6893	25		15.1723	95.9714	58		59.984	281.272	58
9.90323	81.7438	0		19.3385	30.552	18		12.7374	64.9852	24		21.2172	92.7977	27		11.4919	286.362	0
12.2067	16.6074	5		14.3358	88.7339	11.5		25.8625	31.5851	33		44.3104	175.031	52		24.1584	243.496	0
23.93	80.7632	0		17.8619	104.675	1		29.876	64.708	34		23.5547	34.7043	32		15.3564	181.064	0
41.1533	17.7086	7		16.1032	101.094	9		33.4364	190.683	7		15.3668	109.851	16		81.1952	120.457	60
19.7185	90.9917	0		18.404	25.9948	5		23.5778	454.022	5		67.7535	184.467	142		61.2828	555.18	58
13.6583	47.7057	0		17.821	276.579	59		33.6634	457.866	45		61.3764	134.993	131.5		71.1516	57.2659	54
13.9174	54.1965	0		23.6738	99.6424	37		31.5669	214.149	13		69.0107	25.026	149		19.9468	276.748	0
17.2616	355.716	2		43.2743	10.3661	68		37.165	7.87236	32		63.8867	16.7233	87		42.5532	160.737	43
11.6292	57.1226	0		32.6651	143.536	52		36.7456	86.2166	83		34.6889	172.5	64.5		34.74	110.199	0
47.8797	157.785	66.5		28.577	108.829	51		18.5929	174.883	21		51.5984	140.419	74		98.7733	5.98713	54
46.2081	341.87	20		29.9351	368.714	57		24.7097	67.1782	0		23.2789	135.18	15		21.6457	178.051	0
39.2513	272.097	21		32.3022	82.5032	75		62.7833	104.364	8.5		41.3582	200.245	65		22.8794	81.1148	5
22.4643	126.791	0		27.3374	234.743	64		24.5582	87.4386	35		22.5243	53.3692	18.5		23.4018	171.248	36
52.3377	527.494	0		25.3982	256.627	60		31.1375	482.01	52		14.9278	109.893	13		67.7686	34.6845	57
65.7191	136.455	0		21.0422	75.3706	34		32.8162	146.701	52.5		25.3725	142.481	36		82.9285	150.08	51
117.868	12.4531	0		76.1948	56.5398	75		22.658	111.588	34		36.3041	150.959	85		52.6317	369.541	51
40.94	58.3547	0		46.7475	203.852	33		18.7056	76.4771	8		17.7813	157.978	15		49.6777	67.7442	40
33.4	26.6885	0		35.2048	93.3578	0		45.3475	175.729	68		44.4553	99.0909	73		55.2109	19.7595	51
18.1727	75.872	0		22.6288	36.9642	74.5		46.3514	9.67829	49		54.6863	365.804	71		45.7075	218.258	34
24.4904	62.4424	0		15.8791	199.962	21		22.6789	61.4493	35		43.5788	312.188	36		52.4715	586.296	47
41.09	17.6169	0		24.5985	118.905	59		41.6439	102.563	72		50.3466	145.839	41		46.8702	119.678	57
30.6616	138.049	3		26.3267	23.3596	14		38.9467	77.0655	67		20.8755	209.228	16		32.048	84.775	34
28.686	111.974	0		11.8821	68.5206	10		45.8864	170.906	84.5		21.4394	211.494	38		23.8657	62.5071	0
33.6325	143.573	0		13.4987	73.8106	9		13.6413	64.824	0		16.6085	78.8255	19.5		20.5463	222.912	0
17.3575	31.8666	1.5		27.5658	212.023	45		37.7381	130.925	15		28.3579	351.849	18		11.9539	148.038	0
15.9982	68.1745	8		37.288	16.3166	25		20.5994	298.023	22		29.8928	110.221	75		16.43	133.097	0
30.2543	150.304	32.5		25.7808	160.41	32		47.2137	133.344	57		26.2232	81.0069	6.5		55.1404	211.624	49
20.5225	48.4131	10		24.3376	100.244	44		40.1901	260.786	21		12.0045	177.633	2		28.006	164.925	0
29.8653	207.833	23		36.4619	172.314	49		22.6426	207.34	12.5		39.2132	289.789	74		33.4171	101.389	0
38.9918	92.3442	43		27.3152	77.2659	45		29.8575	316.939	46		27.3844	140.595	25		9.60938	95.2876	0
43.9063	48.6666	0		43.5832	127.781	47		41.776	48.9339	68		20.2696	114.296	22		11.0942	79.3425	0
48.3322	165.178	20.5		24.5258	156.226	38		24.0237	321.402	17		22.2634	285.637	23.5		18.9791	298.35	0
17.5263	111.352	0		13.7426	48.1006	47		43.7278	163.032	76.5		80.9271	29.9802	59		22.0549	253.23	0
27.6464	70.4807	0		34.5794	216.928	28		36.8235	336.03	35		22.2939	544.878	14		18.1225	65.1673	18.5
51.9261	65.618	56		52.7133	11.8812	42		39.9533	37.3101	40		80.1278	33.4467	109		21.08	59.0655	23
44.7618	212.937	25		25.32	108.25	42		23.8897	272.468	21		87.7013	232.403	119		42.4616	78.7005	54
27.5446	122.967	8		27.1624	101.591	47		16.8089	82.5259	14		70.2109	113.19	105		20.3632	168.365	0
30.4624	151.885	0		14.4867	161.164	20		36.3013	120.911	61.5		19.7393	56.7491	36		56.0567	90.7067	49.5
51.4179	297.13	0		24.3343	37.882	41		60.468	6.35722	58		19.7446	357.469	40		18.5335	440.893	0
38.18	8.70558	0		35.68	31.9256	27		25.0362	70.0807	6.5		28.4	16.4384	73		48.8412	106.31	51.5
25.06	66.0689	0		33.8412	44.0644	21		27.7908	30.8075	41		39.2252	83.1077	59		34.7832	92.0706	33
35.6345	153.908	25		39.015	10.7925	24		29.8706	149.284	51		19.2514	138.142	15		33.9292	431.32	37
32.313	95.7751	11		25.3608	66.9953	33.5		74.1527	324.775	117		72.6707	83.9113	104		37.9807	339.889	41
13.4218	208.444	0		31.7346	88.7779	38		27.0131	130.623	37.5		79.6775	299.858	101.5		25.1267	90.9936	0
10.8571	126.956	0		14.8536	75.6036	36		36.5326	537.567	85.5		16.9934	679.676	13		15.1223	202.496	0
18.2034	61.5579	0		16.1728	62.603	31		40.5121	98.5282	58		19.5533	48.3856	0		13.4267	56.1145	0
22.8585	59.1781	0		12.1017	161.778	8		40.2011	142.877	39		17.7211	38.4303	15.5		21.3027	228.5	0
36.7177	194.478	0		36.8272	96.3213	41		18.8494	147.138	9		39.5651	101.556	63		19.5542	155.324	0
26.6202	282.247	0		27.2938	142.369	28		27.3927	103.25	13		45.4993	54.0649	100.5		21.6312	131.987	0
22.6057	46.6236	0		42.1266	105.194	70		54.0763	75.8505	71		21.3793	584.809	76		13.3776	103.622	0
30.02	17.696	0		19.8184	168.69	77		20.9593	254.727	29		29.4509	23.623	39		32.5355	206.121	32
26.5085	239.747	0		35.6645	206.802	45		24.427	192.216	36		19.7004	231.44	26		18.7578	243.817	0
19.0709	91.3376	0		48.8779	29.5773	71		22.3282	124.285	16		23.5612	146.888	46		15.0011	413.034	0
34.5147	78.6174	0		18.9237	153.87	58.5		20.1682	165.167	26		30.9671	89.1192	52		12.5244	188.784	0
37.5855	94.9579	0		18.2505	108.339	25		22.5411	212.339	23		29.3028	269.379	49		6.31167	32.7844	0
31.684	5.66941	0		13.453	174.624	21		23.5389	170.302	48		30.727	190.117	4		11.1388	166.469	0
28.5153	45.1766	0		45.928	23.0747	19		28.5746	414.555	21		14.3569	33.7438	7		8.008	21.2746	0
28.9542	71.2214	0		23.5715	92.4852	23		22.4891	72.5353	19		96.2621	126.191	199		15.93	173.524	0
33.392	452.803	0		41.7	70.0572	11.5		27.5675	14.5145	5.5		89.8277	502.973	206		17.4497	77.7073	0
34.2388	93.0767	0		24.5431	85.9885	36		26.1885	209.736	9		28.327	693.35	56		24.6964	91.2063	0
19.1533	12.5691	13.5		45.2673	19.4961	111		15.7181	123.31	10		17.044	37.9921	5		92.3053	319.738	56
15.4484	103.879	0		40.1739	68.7189	136		54.8708	59.8973	110.5		16.4463	123.377	21		64.8267	11.1934	55
22.2464	60.0113	8		20.134	142.054	30		31.9923	114.655	43		14.3763	126.573	2		50.9102	71.5209	49
24.6633	59.2961	0		58.7022	22.1019	2		66.2783	21.8444	108.5		19.1491	102.883	48		69.98	148.751	42
32.908	24.4503	0		43.8662	148.741	4.5		68.3786	38.7407	50.5		76.8821	115.829	2.5		23.5527	119.877	0
17.5768	42.1464	0		68.2347	24.3382	0		16.9604	134.769	34		43.8944	167.654	87		15.2694	205.387	0
10.9965	69.8038	0		21.5775	127.924	11		26.7917	61.8999	43		16.4487	421.093	33		42.0562	152.872	18
22.6862	27.6319	0		24.4096	62.4777	10		18.7105	137.377	35		19.2063	285.061	27		15.6695	98.1273	8.5
29.9364	60.0074	25		20.4941	109.57	33		22.8501	188.702	22		19.6451	261.76	27		53.2021	167.139	61
33.3829	183.2	35		24.98	73.7043	50.5		41.8451	113.092	59		28.5118	57.0873	20		86.9694	96.6542	72
49.273	173.347	60		29.5715	324.303	58.5		16.9988	107.229	36.5		57.7445	251.064	114		42.9523	258.616	31
31.044	106.915	4		14.8071	124.57	59		31.249	105.095	59		40.5557	120.638	79		16.4402	269.13	0
19.9613	129.438	0		10.8325	109.097	19		27.3795	91.3965	56		51.5399	295.487	86		79.0736	485.857	61.5
22.72	75.7895	0		42.5921	280.984	56		33.2035	41.49	0		76.5765	26.2562	81		52.3623	90.8738	60
26.4721	227.085	3		31.7761	104.359	30		34.3691	202.232	19		44.4806	166.087	64		72.2305	516.54	81
24.647	172.805	0		47.1379	38.7073	121		29.6192	58.7698	18		33.48	27.5138	22		50.3192	174.911	42
31.2582	237.585	0		53.9083	94.4288	143.5		17.2569	110.804	29		27.2392	89.6831	58		63.1588	331.609	56
34.1335	195.23	19		22.8473	74.4118	28		19.968	20.9356	35		24.71	84.5796	30		129.725	22.6622	80
41.622	100.493	38.5		27.6315	126.62	71		10.8142	64.5352	25		25.0834	168.711	21		85.8806	227.382	53.5
32.642	29.1705	17		25.7414	114.011	34		20.1631	71.6608	59		31.1125	143.436	30		23.4068	98.8425	21
31.9233	137.332	0		46.1079	92.0823	135		29.144	6.35722	11		36.4917	256.641	75		24.6215	112.005	21.5
40.044	13.3964	0		34.7188	26.6865	26		31.7952	127.086	60.5		34.9345	74.3354	43		90.4972	84.725	83.5
28.4514	120.065	17		29.1167	242.079	12		19.5095	183.575	44		24.3985	71.032	14		68.9738	105.854	85
19.2511	59.4709	0		19.5548	57.3801	21		22.6327	95.0891	42		25.5881	318.909	29		42.4963	25.3109	60
31.0741	64.708	0		28.0439	68.2125	93		24.4533	25.5978	55		17.6714	141.677	22		49.7967	12.3136	59
30.4067	27.4183	0		15.0019	74.5572	43.5		16.4949	88.2444	46		14.0796	199.012	25		23.1314	116.298	65
40.2977	347.773	0		27.7236	169.923	14		14.7039	141.647	3		10.4118	329.177	17		22.992	32.3285	26
30.2468	121.269	0		20.2009	164.742	10		45.3128	186.705	4		55.9914	124.318	141		64.2195	451.374	56
32.1481	126.069	0		24.5993	52.2843	23		14.5179	53.9136	7		44.782	170.729	122		16.8733	64.0202	7
25.3996	116.584	0		19.3979	91.5872	23.5		19.5513	68.5375	21		71.5798	225.529	114		22.3217	26.3957	18.5
27.8766	95.5148	0		30.4257	24.0533	6.5		41.4094	91.6867	76.5		13.952	83.9468	29		50.6467	302.137	55
51.3755	65.9442	52		28.7193	161.567	13		24.0895	38.8527	50		59.6559	126.954	140		72.7812	205.606	53
26.8267	112.946	0		19.4182	126.36	10		19.864	9.53289	53		55.7443	95.3168	133		108.665	74.3648	0
16.5683	61.4164	0		24.6246	49.5037	35.5		24.929	160.656	57		68.8229	84.8978	130.5		44.7604	292.627	29
35.1697	72.6374	23		21.7976	158.425	47		54.265	15.8901	84.5		20.505	221.421	26		24.428	245.831	0
40.8816	119.025	0		29.6022	143.559	57		26.1236	101.466	52		27.9311	268.511	47		22.4668	159.135	0
35.5959	81.7083	47		21.0127	207.303	30		23.0842	262.861	16		67.3617	152.359	120		39.0892	146.597	73
23.7875	123.871	0		14.6433	193.519	26		22.855	81.7379	18.5		26.2816	129.958	37		63.0821	60.7285	63
24.488	50.5944	14.5		22.0146	162.932	33		13.7896	121.89	23		35.9415	239.234	59		31.8979	102.812	21
30.15	16.0355	2		21.6695	97.6979	37		65.0992	40.8001	82.5		49.79	15.0569	80		41.1313	184.383	0
20.1522	56.2784	0		28.7	111.034	43		54.5872	49.9227	70		16.2379	44.1232	0		27.5379	190.819	14
30.6272	64.9891	0		30.6687	186.404	3		46.3933	15.2317	75		14.5326	85.2024	8		39.2795	238.54	0
53.7479	166.279	0		24.343	464.164	57		26.0791	138.617	55.5		18.5626	144.974	16		61.6854	391.807	59
69.3898	288.466	0		17.947	113.426	25		27.4746	217.363	68.5		19.5627	142.476	31		12.32	33.6117	0
16.5635	86.5486	1		38.7883	241.178	30		28.2949	73.8674	0		20.7032	301.166	17.5		63.0062	480.684	66
26.3096	70.5504	0		20.8579	76.5854	35.5		35.2972	242.592	60.5		48.692	19.2112	134.5		17.9756	175.607	7
44.8612	104.361	0		37.9747	52.9624	26		19.6126	55.6141	19		34.7368	136.883	102		60.7725	134.396	68
34.4833	22.5323	0.5		13.2216	159.054	25		34.6405	155.678	65.5		21.5793	74.8332	46		27.2192	63.1024	71
36.6738	250.689	1		22.2535	89.3116	24.5		21.9392	140.094	9.5		14.1337	597.284	20		55.7028	262.134	44.5
43.712	12.1976	6		19.1971	51.6131	17		21.7383	260.737	8		37.21	30.5901	51		33.4676	76.2769	35
36.3393	263.361	0		34.0627	174.813	21		21.6079	193.171	20		51.4347	115.237	26		34.02	182.433	22
43.1626	96.2545	0		14.1289	139.739	13		32.3687	41.9182	9		19.7429	90.8424	18		29.6012	153.14	32.5
32.82	10.5056	0		28.1531	272.223	54		38.9622	14.375	9		19.16	80.1717	28		14.964	78.0454	2
15.7615	150.53	0		27.8448	198.951	56		16.24	81.8578	49		19.9934	425.892	24		77.8152	345.106	72
43.6527	29.2756	0		46.5866	153.689	66		35.88	86.183	50		48.3459	159.418	69		38.2909	202.783	43
15.3437	152.367	0		22.6245	101.343	29		17.2531	58.3293	25		32.5145	240.004	71		76.2229	12.7144	49
32.9221	78.3913	8		21.46	342.449	16.5		33.8617	193.914	69		19.5123	58.7537	0		25.8582	106.375	6
24.8882	71.2835	4		29.8562	63.586	35		31.9257	12.5985	64		36.52	8.99047	21		81.6582	55.975	73.5
18.357	303.095	9		42.9927	548.463	116		22.3871	149.885	10.5		32.4078	83.2099	12		45.7787	329.253	62
42.7383	46.1717	6		19.1959	190.66	30		32.5689	34.1345	31.5		19.7366	476.312	40		29.7493	82.3913	29
30.4844	106.872	0		36.7275	139.633	86		22.1103	70.5189	18		38.1568	31.7922	86		50.2576	86.9465	32
14.8381	91.0152	0		27.7889	22.9587	21		13.555	12.7144	17		32.2076	88.4951	50		41.48	124.751	71
21.5852	128.532	0		20.5575	378.984	42		16.2061	126.437	9		17.3671	75.0467	17		60.0342	101.882	19
24.2657	54.6191	0		40.4833	29.147	49.5		19.7684	168.412	19		29.8162	108.977	49		24.0207	135.364	1
23.9537	84.1846	0		18.8295	205.986	33		23.2874	121.619	49		21.8292	52.6578	68.5		14.8279	330.477	0
15.3893	78.3619	0		13.4055	91.5361	32		46.7279	56.0083	43		43.4145	211.923	101.5		13.3317	129.628	0
33.8417	38.4185	0		26.1913	95.7601	25		45.2279	148.169	45		95.1254	257.317	53		7.20474	87.2717	0
34.9818	230.42	0		29.6235	37.8741	54		16.4459	113.543	5		32.88	165.292	95		13.6792	150.435	0
32.6148	168.827	0		24.3068	212.416	17		94.4462	324.384	87		24.0314	233.114	41		13.1742	132.045	0
32.8735	78.7901	0		33.1856	141.152	34		24.3911	388.286	42		22.6143	302.068	21.5		14.4438	73.5884	0
64.3576	102.046	0		16.135	66.9089	29		39.0935	101.03	58		13.1105	95.781	18.5		61.573	169.678	72
33.7886	115.174	0		15.0327	55.0317	32.5		42.9371	26.5411	58		55.384	21.1881	162		27.5709	101.334	27
43.6631	32.6076	28		15.1711	263.273	30		38.7773	113.412	23		26.1063	94.018	86		10.8481	227.341	0
34.0915	186.227	0		26.8488	75.5445	28		31.5932	97.8718	15		19.306	211.418	95		21.3498	240.941	18
18.6416	95.6571	0		23.9952	110.148	32		30.35	235.985	49.5		43.4794	103.546	92		10.4036	134.804	0
27.9264	151.898	0		23.2165	91.3706	5.5		27.2815	82.3963	41		75.5713	107.407	118		20.89	159.015	8
50.0331	176.696	1.5		35.9462	146.321	27		58.1477	25.3129	91		110.097	36.2156	93		13.08	80.3662	0
30.7154	72.4644	0		12.328	59.581	0		60.4085	49.6237	19.5		40.459	42.3447	63.5		12.9317	484.361	0
20.4093	77.3282	0		20.1811	40.0908	0		27.4139	73.3841	67		19	203.469	29		26.5017	31.8117	26
25.1298	214.691	0		19.8692	47.6977	0		25.3167	52.257	54.5		21.8756	281.766	16		26.5942	531.114	4
21.5479	77.5403	0		19.8122	137.718	33		23.444	76.4497	9		37.1867	90.5613	21.5		16.7975	115.355	0
22.3405	161.513	33		29.6871	295.449	64		27.7435	269.336	35		25.4596	130.485	22		23.1169	71.5336	5
31.5	62.2034	40.5		28.0093	319.953	35		18.5034	92.5088	15		62.8127	75.2478	43		42.0798	208.617	28
23.013	44.4081	0		23.0167	36.7559	27.5		17.2888	67.0543	23		25.5789	157.105	33		23.5912	399.367	0
24.683	108.295	0		30.6771	214.792	16		21.449	63.2348	1		42.3485	207.697	41		34.6431	243.205	24
13.6584	202.577	0		22.3174	201.077	32		36.9678	84.0842	26		17.7669	413.595	70		23.8858	77.9649	8
36.2667	15.7506	13		46.5954	181.655	26		15.6641	59.0151	15		72.4825	889.595	91		28.6048	554.694	30
25.6431	352.06	0		19.7855	212.264	13		12.352	38.1433	10		45.675	194.32	74.5		14.1569	170.287	0
28.1077	219.769	14.5		75.924	7.04504	0		26.1658	270.026	21		17.0432	76.1843	0		18.0862	41.6589	0
39.7059	179.737	2		75.7933	7.04504	0		12.5667	21.0611	30		36.0422	145.098	25		14.5302	183.412	0
30.7162	99.0096	0		102.297	55.2911	0		22.701	245.546	23		32.2689	163.122	29		40.5498	196.022	19
65.3533	45.8977	0.5		18.4291	105.056	55.5		23.8394	612.222	31		25.2212	170.531	63.5		21.379	81.7162	0
43.6391	265.048	0		43.3467	25.199	41		24.7786	98.1273	41		18.5989	226.081	45		33.5023	131.346	26.5
36.2683	25.2835	0.5		47.0986	209.68	26		23.4456	166.482	24		30.18	254.621	7		32.6077	109.609	24
13.2583	101.067	0		41.6442	272.328	56		16.6739	305.805	22		24.5613	105.231	20		27.4615	155.399	11
37.2244	289.516	7		13.8293	106.705	27		14.4074	66.3959	11		36.3185	88.7311	61		25.2929	111.301	17
32.6472	52.2864	8		23.863	150.952	42		28.2373	237.996	20		43.1332	276.058	56		21.1926	165.779	3
47.2583	54.1515	0.5		23.3208	48.2246	35.5		19.255	31.9256	0.5		23.5212	164.555	40		23.2588	111.707	12
37.4207	131.584	25		29.4486	170.847	17		22.2975	63.3088	24		22.5168	43.0031	73		16.3867	135.378	2
44.9112	109.916	17		33.5909	21.5595	46		27.922	228.907	50		37.151	88.101	43.5		27.1134	183.685	28.5
37.968	9.5329	30		38.1354	33.2954	17		20.1459	234.207	5		97.868	60.6697	81		11.0481	183.618	0
30.1895	102.03	0		16.4749	165.521	41		28.8033	28.636	23		84.8187	410.181	74		44.4299	142.278	39.5
37.315	44.927	49		44.8822	170.733	81.5		20.3245	109.645	37		34.162	241.501	21		24.2185	30.4046	0
32.8971	41.0576	15		25.5719	106.305	41		22.7218	190.803	35		25.4832	77.1102	23		17.9269	184.407	0
12.8928	77.9551	0		41.2826	297.64	113		24.9566	79.362	21		61.6287	133.585	124		23.2776	291.357	15
24.1575	56.9051	19.5		34.7176	55.7175	92		36.66	42.9737	58		37.7855	143.914	77		17.6758	79.0556	17
30.2281	96.6572	0		35.9346	150.08	43		37.8765	216.436	82		25.3426	376.15	57		39.2695	125.5	27
49.2372	65.2271	0		40.9929	111.17	13		22.5445	121.111	61		32.6568	384.383	40		29.5196	100.124	23
25.2708	66.85	3		33.0424	177.061	27		20.4982	115.214	63		30.2121	82.577	24		25.0733	288.738	33
43.6953	66.6849	0		24.1458	123.689	47		12.0405	80.5805	19		41.7609	95.097	46		33.0211	112.099	22
27.7896	105.532	8		29.3712	40.6862	42		18.7785	104.357	35		19.0595	422.026	32		27.1623	155.136	22
37.8329	124.256	0		17.6354	205.419	17		24.4208	120.97	50		9.3068	144.55	9.5		35.1808	105.926	11.5
25.5177	350.133	0		48.4714	38.4679	52		47.0325	97.0465	126		50.0979	80.942	67		24.1123	83.4064	16.5
23.6414	45.079	0		14.2444	66.5101	8		47.1158	63.9987	119		19.2607	72.1815	14		13.5355	185.175	0
25.375	122.884	0		42.2966	124.751	1.5		18.3506	89.3096	11		22.761	82.925	49		38.0221	138.086	40
34.7745	25.1675	50		27.5165	345.744	39		15.8022	34.9815	18		17.887	150.881	69		24.0859	69.1139	19
22.5802	217.46	0		13.6671	67.4828	27		19.4967	36.076	15		36.0442	25.026	97		20.3277	555.937	14
25.5785	47.5361	0		15.12	266.025	27.5		49.3796	144.498	52		59.4145	66.4865	123		30.2272	307.171	26
31.0481	80.3612	0		35.8014	123.723	63		17.7965	178.886	18		50.8435	250.876	30		29.3456	167.827	33
40.0273	192.27	0		24.234	15.3477	28		46.4	14.375	69		58.5712	90.2334	22		23.5834	85.2101	0
51.1675	12.7144	0		20.299	100.733	22.5		31.5552	202.17	83		33.8527	75.4476	19		29.2347	69.5501	0
29.7026	355.194	0		23.0524	79.535	38		27.3428	104.5	48		10.9594	66.2584	2		39.377	96.1166	0
15.0145	62.0709	0		17.5597	135.229	22		16.0357	38.8194	22		23.6914	230.656	49		19.5064	620.809	0
17.4273	149.935	12		15.7807	134.38	37		10.4308	137.644	14		40.8655	130.167	73.5		39.1814	112.5	0
42.3023	55.1457	45.5		34.6452	108.342	42		9.535	46.7467	23.5		24.8342	67.192	45		36.3497	184.481	50
20.1485	202.624	0		20.0453	284.334	28		26.1132	337.77	26		18.8406	93.0473	33		32.6347	71.6017	18
43.9878	37.998	0		41.1486	14.2296	42		37.3319	64.0999	17		43.995	97.1209	0		35.856	141.162	51
20.7715	196.462	0		29.2119	98.2883	8		30.1928	101.97	32.5		83.3727	42.1522	0		44.8518	109.979	80
21.6697	155.64	0		38.0712	71.5723	141		19.8913	89.4432	31		100.616	24.4503	4		41.0498	146.814	48
22.3026	189.464	0		33.2422	137.74	77		23.8558	185.955	22		17.7378	370.748	23		26.306	103.038	10
33.9436	77.8362	0		24.4832	66.2039	59		29.027	91.9016	7		22.49	145.141	13		15.3202	179.24	0
28.1873	26.1108	0		20.5606	76.0409	54		30.91	62.4756	53.5		18.1403	153.852	20		27.323	53.9155	0
20.5869	49.9066	3.5		20.0952	62.3402	57		27.2489	33.5141	40		27.8257	14.9174	44		15.5373	103.826	0
28.4376	47.4443	0		23.3021	75.5241	55		46.2127	20.6162	71		29.944	80.5412	23		16.0112	50.7339	33
34.6126	30.9529	0		22.5873	126.487	32		22.5582	30.9948	32		20.7046	453.958	26		15.3926	74.5357	0
15.71	35.3921	0		33.4945	25.8553	52		27.5267	15.2337	67		25.7162	100.346	26		30.7777	306.431	3
26.2619	67.3413	0		22.8582	103.993	23		21.3785	309.768	44.5		37.0712	232.311	59.5		72.81	346.183	54.5
28.6615	84.7682	22.5		25.9014	77.6302	18		30.47	32.3815	59.5		20.0363	611.712	3		94.274	307.717	61
24.776	59.581	0		35.608	76.0253	12		22.2718	83.1961	31		35.5824	530.024	62		15.0079	156.843	0
17.105	31.6348	1		25.6387	101.691	38		22.147	178.653	47		20.5256	369.956	60.5		39.4098	124.607	17
25.6188	205.609	0		21.6606	95.4713	57		39.4073	28.0877	56		20.1725	238.43	54		25.1922	110.49	0
17.3975	208.619	0		15.82	124.325	38		16.0367	126.046	18		31.26	11.1934	67		24.7273	70.8038	0
56.3196	419.109	0		34.01	12.0266	44		24.2656	199.523	32		56.2483	90.464	50		21.7133	51.4217	32.5
45.9007	243.994	10		22.6	53.4852	61		15.1458	120.925	12.5		91.0815	55.8335	76		17.3883	53.1137	0
59.6968	143.237	0		32.34	76.9901	62.5		25.7729	77.5325	56		89.8638	304.686	76		35.2204	208.648	32
10.4349	90.025	0		35.395	223.9	24		28.5222	185.988	27		27.4331	283.977	16		36.3522	121.534	46
30.1057	86.3483	3.5		27.1558	71.1184	8.5		27.0782	70.2164	19		32.9342	175.226	7		10.6788	328.99	0
30.5996	126.424	0		61.3164	162.375	125		40.7659	164.146	69		30.4812	64.9909	44.5		18.061	45.3808	0
18.4729	78.8178	0		25.99	145.507	39		60.5775	12.0266	130.5		37.2761	116.079	47		14.9221	281.219	8.5
25.6495	315.312	0		67.2092	137.271	131		26.3234	80.3014	29		15.7411	291.751	14		15.5709	87.2049	0
17.3502	106.717	0		15.9404	131.202	83		17.4956	85.4678	17		30.0129	43.5455	80		10.7991	218.677	0
39.6231	64.5587	22		28.1746	59.8659	54		23.3101	358.925	20.5		18.6912	46.6149	72		32.0924	31.6681	12
25.4833	195.521	0		38.1165	41.7455	30		60.2911	58.6142	92		50.9255	15.6326	12		29.3769	125.386	20
28.31	26.8281	15.5		36.5388	138.951	89		22.4557	99.6895	16		24.3176	153.552	9		17.7033	49.3583	0
28.0664	48.928	19		27.0849	128.329	6		44.3048	92.2553	73.5		35.5973	245.569	136		18.8035	191.636	9
39.9595	158.712	0		32.5409	53.6561	10		10.7451	194.177	17		18.2574	539.526	16		22.5755	86.244	0
13.1456	116.687	0		44.1306	75.5666	56		24.7717	30.6915	18		25.5147	230.555	16		34.3582	258.508	26
21.9568	81.9993	9		21.0666	144.221	29		18.7067	128.002	33		26.6842	197.932	81.5		17.7367	156.466	0
22.9308	49.2502	0		18.2052	226.246	34		19.6509	22.2473	14		55.6833	68.0017	34.5		18.3488	74.8186	0
24.1326	90.1016	4		64.9389	171.959	120		22.4119	77.0451	17.5		27.0116	118.17	35		31.9269	154.305	0
24.2013	129.593	0		17.9867	62.181	29		11.8062	58.7616	17		28.7888	141.993	28		27.7655	44.925	0
24.5422	12.9993	0		38.3248	56.0539	34		31.3727	95.2738	40.5		92.5198	256.267	98		21.9641	62.3596	9
18.6621	63.7059	1.5		65.3225	245.697	37.5		32.8	35.2685	123		14.8853	150.178	32		20.8297	87.0713	0
28.4041	49.6491	0		12.1238	57.5549	16		44.7512	147.437	123		14.9058	141.244	28		19.845	194.936	0
9.82	92.7722	0		22.3493	175.848	20.5		18.78	34.276	46		50.0344	88.1894	64		21.9562	128.555	17
21.8873	26.9676	34		27.2376	84.8901	34		13.7744	293.46	23		25.1164	81.197	23.5		21.7645	276.911	16
23.227	351.733	0		18.3954	185.183	40		24.0081	100.841	32		66.9346	141.508	56		23.9556	111.818	35.5
20.8111	88.5824	0		13.7411	112.991	73.5		56.691	45.043	81		65.0254	147.332	123		31.33	116.194	40
31.891	83.9731	0		18.5975	128.538	43		45.6653	25.423	78		22.9904	72.7239	73		23.8048	48.5565	7
16.7071	64.1362	0		21.8724	121.952	31		29.04	15.0628	19		54.2196	333.488	87		26.3707	162.631	9
17.06	96.6847	0		48.6477	329.777	42		38.5014	153.8	68.5		34.8476	421.516	57
37.8436	86.8649	0		45.6024	303.155	51		20.4338	286.875	30		29.2979	86.523	33
23.8685	237.995	1		35.2871	117.946	64		56.42	7.87236	45		39.1307	76.4753	31
28.4963	138.672	13.5		32.0693	187.313	41		54.34	8.70557	43		43.1411	39.6585	52
55.9133	33.6176	0		29.7669	448.049	32		19.7456	109.969	9.5		13.607	111.863	10
33.6142	72.6079	19.5		38.4085	56.144	22		20.08	117.277	8		22.3692	95.1439	5
14.0264	151.466	0		30.04	84.2043	55		21.0406	169.938	23		19.6141	137.131	9
38.4971	20.3254	25		36.1046	60.994	62.5		17.8173	98.0034	19		41.5389	77.9943	75
52.6132	116.525	0		18.5991	71.3483	13		31.1072	263.149	63		52.3136	119.406	81
39.9711	81.6297	0		14.7367	43.6615	7		32.0353	529.083	52		36.108	110.629	53.5
58.86	7.04504	0		17.1332	156.74	7		16.4794	79.5636	23.5		58.66	49.8851	81
10.6033	82.4076	0		20.608	77.39	82		34.6211	138.369	55.5		79.4158	161.436	75
12.4517	120.832	0		15.4404	217.945	33		26.1605	104.341	45		61.3598	370.729	82
24.9589	241.555	2		32.3057	11.0539	105		34.5722	89.3607	77		87.0192	317.279	45
22.7608	74.8638	15		31.0259	137.823	84		20.5817	249.971	45.5		54.1896	147.301	100
42.4857	121.785	20		24.3876	99.0369	21		54.2452	87.1936	117		13.9496	99.4358	16.5
23.3114	107.829	0		13.409	52.8247	17		18.379	84.33	27		36.4496	99.7307	73.5
37.0694	173.74	0		19.3438	98.6814	20.5		36.8216	45.4753	50		26.6292	74.3765	29.5
23.5648	224.839	0		29.1366	377.446	24		21.17	186.283	53		35.4944	202.138	38
27.5629	11.0539	30		26.0261	264.588	25		16.8535	121.08	14		12.5575	55.4326	27.5
21.5689	37.3907	18		32.7746	222.439	27		12.5031	154.879	17		19.8093	65.2269	61
19.3525	258.139	0		13.7893	117.46	32		20.7737	30.947	19.5		10.5897	358.102	7
16.684	88.4725	0		24.7302	112.572	36		21.494	112.667	16		8.95769	50.3389	4
24.5687	127.349	0		22.0705	76.3608	30		20.3667	58.6083	21		16.4029	31.0924	0
28.4494	118.211	3		24.365	185.278	52.5		23.3677	248.164	31		41.6284	134.543	45
13.072	15.2685	0		16.1382	245.834	92		32.36	93.3075	25.5		42.4119	152.573	87.5
18.6727	113.296	0		42.2798	270.549	46		25.1829	181.173	59		39.2538	117.708	93
25.5917	82.617	0		49.7778	23.902	67		28.6097	76.8648	45		33.9974	199.958	95
49.7586	58.4668	0		38.2239	249.079	65		43.1516	362.558	80		64.1311	200.285	63
32.1207	64.4231	0		51.33	214.004	53.5		31.4007	61.6209	19		72.1589	44.3493	77.5
38.0321	120.997	0		38.1021	249.966	122		12.058	20.5868	0		33.0625	116.635	70
42.5129	101.419	0		25.179	36.7892	52		16.623	72.2719	15		15.1676	45.5224	62
36.2517	134.919	0		27.3327	55.2007	62		21.972	382.022	18		26.4245	291.351	36
19.3729	176.568	0		14.2854	123.459	14		24.0807	116.473	52		66.7065	82.3637	76
22.2119	203.657	0		13.9419	184.312	9		26.292	113.184	45.5		62.3321	126.669	71
20.8618	215.515	0		27.9255	54.1671	6.5		14.983	151.811	9.5		19.1359	219.693	22
35.525	19.3566	3		10.728	55.1418	11.5		25.4816	132.704	58		24.5691	205.657	29
23.2139	103.577	0		22.4092	277.303	25		28.8743	49.3309	63		52.4094	84.3476	58.5
21.1304	39.6859	6		18.9965	40.3737	7		35.2901	189.931	44		45.8752	337.592	41
20.461	416.698	11.5		17.14	63.2204	31		41.8526	194.706	51.5		84.2704	138.605	73
20.1926	83.5477	2		20.8286	19.6376	40		55.4074	34.8164	6		24.9842	327.791	20
19.7391	273.687	0		11.8651	202.15	28		53.5037	53.2061	93		21.7988	126.069	3
13.0732	185.262	0		14.3667	103.445	41		52.138	88.5708	85		34.5957	52.6147	57.5
23.5041	71.869	0		23.4369	82.6262	57.5		28.8072	213.119	55		23.6062	409.749	17
52.8561	306.903	0		10.7057	106.045	13		15.9621	52.538	61		26.4016	444.035	34
22.8468	119.799	10.5		10.4541	56.9912	14		19.1382	91.3862	72		27.2814	106.719	42
10.5634	77.9864	0		14.8921	79.4139	23.5		29.36	10.7925	75		30.1587	65.3958	32
21.8457	127.345	25.5		20.4057	38.5639	17		44.509	119.37	82		26.878	166.308	0
37.8493	141.64	0		10.6862	78.4925	18.5		44.2954	69.2907	91		13.0892	137.699	11
44.2226	105.052	0		19.0099	414.435	31		36.3433	205.18	3		36.796	341.38	44
20.7973	161.862	0		16.2273	85.1605	18		27.6951	573.557	22.5		57.0681	63.5723	62
21.9662	85.1474	0		29.7007	124.171	70		24.0163	112.34	39		21.5524	265.041	79
20.9173	171.305	5		17.9552	62.7567	48		21.5147	221.286	47.5		17.0556	92.3892	23.5
34.3933	15.0569	0		21.7946	117.595	24		34.5631	259.693	45.5		15.179	175.243	15.5
33.2817	92.6759	0		14.4808	59.0327	25.5		17.6795	271.151	23		45.7628	107.566	54
44.188	8.84508	0		33.5545	27.8502	2		25.544	117.057	27		44.009	117.905	136.5
39.4576	34.5589	0		28.4207	187.507	68		47.6891	23.7919	64		25.0809	112.189	69
23.8155	194.067	0		31.6543	98.9684	65.5		29.5311	62.0505	29		17.6236	129.674	7
41.6469	56.1793	1		25.3519	170.705	46		31.1271	67.0563	58		37.0461	213.239	54
39.075	41.716	0		25.4974	119.337	35		19.7792	93.5168	28		18.8492	193.524	26
26.2296	81.5169	0		40.7181	85.6071	165		20.0974	83.2334	31		57.4183	115.697	60
53.3367	8.01776	0		21.2	83.7018	26		28.975	106.762	19.5		19.1647	62.0512	61.5
32.8093	104.995	0		44.6	28.3412	175		24.0655	147.734	22.5		20.8771	167.495	57
22.6768	83.6211	0		45.8835	64.6982	16		13.6435	377.905	19.5		30.2944	52.7973	45
42.1924	375.238	0		38.544	91.9462	29.5		18.9575	12.7144	61		22.0515	64.2483	30
39.3344	87.2266	0		27.71	115.82	8.5		28.6481	191.191	64.5		13.7251	267.363	11
32.2965	118.972	0		51.0496	53.7956	11		25.7838	111.646	23		23.0898	262.031	22
39.2256	40.3595	15		23.9443	52.3867	17.5		18.2415	144.479	2		27.4624	90.9052	103
32.84	83.9448	14		44.8448	37.3631	24		34.9192	141.183	54		18.5443	115.269	21
19.4822	191.628	0		63.8129	194.579	6		15.4039	108.439	3		28.5398	244.948	34
17.2336	186.828	0		13.7033	72.2383	43		25.668	111.35	49		26.7767	111.704	30
24.2376	125.217	0		15.6683	94.897	16		16.1455	207.591	25		45.6124	101.064	38
25.0947	50.2977	0		19.7688	427.266	33		25.852	106.994	45.5		92.49	64.826	127
33.8078	103.553	15		15.9628	233.169	28		21.3967	178.576	41.5		86.7967	106.1	130
31.7248	70.2943	0		31.8069	203.69	56		46.875	86.9103	72.5		16.698	98.8307	27.5
28.4468	98.1488	16		27.5223	361.741	46		25.9684	85.3281	31		46.4677	18.9537	60
9.92526	201.714	0		30.4498	112.817	68		29.4453	131.867	44		68	27.2289	95.5
15.1	246.405	0		30.4151	266.785	29		15.9062	98.8492	28		36.6356	198.929	81
15.3655	43.7827	0		67.0836	47.8157	20		21.1396	259.048	46		20.168	64.6971	17.5
18.203	85.7835	0		63.7633	97.0601	63		30.9449	96.8905	85		39.7538	270.389	52
32.712	352.715	5		14.8295	49.3544	22		26.0215	338.42	16		14.4	13.5418	37
65.1573	41.6354	0		14.4476	130.329	24		32.3963	66.4786	18		59.6359	263.484	95
46.553	42.5728	64		18.7219	189.592	37.5		25.6972	171.311	21		34.145	43.0931	71
16.4383	46.4696	0		20.9294	124.681	52		17.1927	101.9	8		30.0051	147.458	25
38.4218	145.691	47		36.0562	65.3684	45		30.5842	64.0242	22.5		27.9074	78.7018	88
23.0255	47.9016	0		38.7069	201.529	129.5		23.2255	278.277	37		31.1837	349.376	48
18.1292	77.3688	0		23.5188	141.276	32		8.96462	126.932	24		17.2509	432.494	36
37.8982	70.1171	67.5		29.4014	93.8629	111.5		40.7466	235.078	80.5		17.188	61.2282	3
37.8396	333.883	17		21.1166	274.245	60		55.3772	70.0366	73.5		37.3836	173.581	39.5
28.548	165.683	0		19.6417	53.4387	60		13.2825	88.6434	10.5		57.9012	112.099	99
50.4901	161.332	0		25.1681	88.1856	19		23.6304	58.2427	16		25.6613	216.183	58
47.2786	129.859	40.5		26.6212	73.1472	24		21.8219	110.172	17		29.8191	272.275	92
49.5975	46.0392	3		39.8674	42.1463	3		27.2207	73.4445	33		16.3937	133.161	11
29.4364	45.7523	3.5		31.5707	31.1218	7		20.8564	62.5071	49.5		52.6708	199.251	127
25.5437	121.89	2		30.195	76.5356	76.5		27.8485	240.853	66		19.2648	113.53	144
26.5102	111.803	12		20.704	92.7198	32		32.796	7.04504	85		87.4808	274.119	110
18.28	55.8865	0		22.0834	75.2847	15		21.872	168.422	19		23.0503	86.2872	103
23.7569	147.405	7		15.3543	47.5799	23		24.1624	129.133	28.5		23.7215	52.5713	61
14.315	45.2099	0		29.147	90.9234	50		57.3826	172.156	82		85.0822	169.013	117
15.9931	72.8458	0		16.24	68.316	21.5		42.055	13.4023	43		50.2465	185.513	94.5
13.6379	90.0523	0		20.5663	108.866	32		49.7375	11.3388	68		54.6046	185.695	82
31.4933	16.175	23		24.0884	197.044	75		34.7209	125.219	66.5		25.6041	96.9441	47.5
32.7446	75.754	26		31.0751	228.243	125.5		30.8481	192.302	41		21.5305	203.592	30
36.5021	90.9878	28		17.0862	76.1904	49		15.9994	80.0807	7.5		23.3771	73.1875	56
26.3314	77.1376	28		24.9722	217.727	22		35.796	9.94776	52		18.3148	54.6708	53
29.28	96.074	0		22.0679	323.861	39		25.7558	80.1698	51		30.024	5.66941	106
28.9808	419.198	13		19.855	58.3175	12		18.8242	106.723	9		17.7347	193.009	11
25.0328	79.0211	0		16.9848	141.262	75.5		32.1481	212.485	42		30.4886	20.0385	102
38.2521	177.984	0		27.2062	37.5046	69		35.5675	16.5779	0		22.1591	156.718	80
21.8512	83.8052	11		27.2812	183.061	44		41.06	8.99048	0		23.2368	74.8462	90
32.1564	20.2	43		18.78	18.5548	46		16.7793	59.4395	53		31.45	52.6461	148.5
35.9411	35.9286	57		29.1851	116.849	96		61.4403	179.369	96.5		21.4487	93.3272	62
21.4761	102.077	0		30.1103	80.3367	87		20.942	82.4888	75		29.9909	107.194	62.5
29.8705	59.8994	64		17.6251	105.357	16		24.5783	162.301	34		49.5744	149.891	163
22.7722	149.443	5		25.216	76.148	21		14.5783	63.9081	26		48.2718	367.539	111
18.5917	55.1692	57		45.4844	13.6872	37		15.5257	214.915	23		105.356	55.7175	131
42.2367	48.1301	51		31.365	79.317	25		30.1239	71.926	64		10.936	67.0604	0
33.6194	81.6536	34		22.359	207.236	13.5		14.0732	75.3631	10		21.9624	83.9172	21
29.4137	77.4127	0		20.902	94.4856	25		15.259	267.817	16		53.3922	141.6	118
32.9861	175.584	1.5		11.1891	167.442	25.5		28.7043	334.28	36		65.7489	120.547	137
47.2338	89.8735	73		21.02	71.3501	28.5		30.694	277.147	31.5		65.08	19.6141	55
49.6885	94.5869	18		31.9093	114.796	40		68.152	7.04504	49		17.1409	214.631	16.5
26.61	7.04504	0		25.2405	542.112	48		25.7623	165.736	16.5		61.78	22.9352	61
22.1274	224.659	0		30.8879	306.844	16		26.1107	86.2892	46		24.3381	54.2279	20
19.5306	112.236	14		11.8833	74.2389	17.5		47.3156	13.6872	3		15.2802	252.878	23.5
20.3224	107.709	2		29.6238	111.608	23.5		20.0084	219.04	34		30.6605	94.3818	59.5
34.6538	50.3036	18		39.75	18.4094	15.5		20.1322	165.017	29		22.0397	122.147	54
43.5892	26.2562	0		54.7033	186.476	20.5		21.3045	74.2275	19		16.9175	275.897	67
24.7414	119.858	23		39.6682	61.9332	92		27.2327	17.696	17		34.4064	139.387	78.5
41.2834	182.154	0		26.4973	144.801	61		20.7117	60.9457	22		21.9666	702.858	68
26.6657	30.8369	28		34.1618	301.302	37		21.3592	154.362	12		31.6323	86.2637	77
40.3776	172.36	0		44.9255	79.4433	6		26.9829	26.9735	12		37.8596	80.72	34
23.681	51.6131	12		42.9467	17.5506	6		19.2149	164.545	32		38.7931	76.7492	69.5
29.9138	47.1241	0		30.9646	215.504	19		26.8913	108.937	53		38.6491	87.9595	54
34.6368	75.0467	3		32.2932	143.838	45		38.475	205.567	77		24.8333	57.4095	50
42.7771	10.3661	0		35.49	40.4858	40		51.869	82.5709	88.5		18.739	103.441	29.5
37.2457	14.9174	2		23.5294	92.5069	38.5		54.8079	118.747	95		41.7429	19.8145	71
26.5029	114.125	5		22.6097	125.69	26		31.0794	65.2877	0		31.4193	80.9362	30
24.7937	156.975	0		11.47	59.0171	24		30.6804	99.5382	0		47.42	99.9764	120
39.8925	10.651	11		17.7519	83.369	35		26.3125	76.0887	0		39.1357	231.737	110
24.9874	100.731	0		18.5635	134.107	37		20.9284	185.517	22.5		65.897	153.892	125
20.0863	48.9221	0		17.9519	153.635	36.5		15.5959	215.139	8		28.5261	365.737	50
18.2553	123.805	0		23.5017	51.0208	61		42.6857	16.8768	54		48.957	113.577	12.5
65.3767	29.029	0		27.5179	145.731	75		37.8349	79.7473	54		19.4546	181.323	27.5
61.7371	35.1931	0		21.1658	93.7096	25		58.9171	19.5459	99		7.68308	21.1586	7
80.1667	12.5691	71		39.654	16.7233	0		35.6107	84.7853	4		13.2837	162.743	8
15.2466	134.117	0		25.4654	153.35	31		28.8967	40.1399	17		13.5048	267.855	6
17.6078	119.476	4		29.3324	398.342	33		12.5556	126.478	7		12.1609	286.65	9
17.8374	227.866	2		52.5496	47.8452	30		19.4117	225.518	77		29.9981	80.3285	55
18.9456	74.8924	2		30.4352	174.199	27		22.4385	123.535	87		19.3987	136.575	31
26.5778	42.9737	7		34.1781	87.8415	24		15.6437	125.442	9		34.9394	358.719	66
15.5781	217.942	0		45.4013	29.031	28		35.3968	47.8099	52		24.88	112.494	50
53.3021	42.5787	0		31.8948	106.503	24		18.2069	91.7936	11		30.6404	204.451	69
20.8948	632.621	0		36.6442	55.9633	28		25.2974	107.731	30		10.3711	59.8209	0
33.4148	111.007	3.5		40.3215	136.668	24		56.4486	117.56	93		13.582	163.091	4
34.6409	410.051	0		19.7307	140.946	21		84.9032	82.9014	107.5		17.7775	247.486	20
35.7042	102.61	0		21.5881	121.862	24		23.2284	77.7368	13		35.3693	29.5664	6
28.4584	76.5006	0		57.04	9.67829	33		55.7721	65.9695	89		33.0228	77.0254	9
16.23	61.0961	0		59.79	13.9721	34.5		44.6412	204.211	70		23.399	89.537	20
28.4216	94.5645	0		35.5059	225.148	87		16.4596	110.301	16		17.66	73.795	62
66.295	7.87236	16		30.5846	39.1357	42		36.7054	251.292	49		49.4769	26.6886	49
32.4219	109.133	0		39.4735	64.9714	84.5		12.2989	122.578	28.5		27.1996	216.155	20
50.023	212.189	0		16.3207	59.4415	24		14.9585	79.0594	13		24.1078	177.322	28.5
27.0371	171.95	0		16.7908	82.9465	68		35.56	309.635	84.5		41.6382	69.9745	72
22.2822	111.716	9		20.5347	132.725	19		34.3835	135.402	65.5		36.1771	161.516	90
32.9407	152.734	0		29.6444	43.406	62.5		32.7055	236.638	57.5		16.636	527.751	26
14.0065	87.5861	0		31.4454	120.274	47		38.9666	147.511	85.5		19.9783	52.6814	11
12.0364	135.771	1		19.5603	261.216	27		18.0361	118.981	19.5		29.5965	120.982	44
15.2914	91.424	4		10.8227	98.4416	20		19.2481	78.1959	27		68.8287	177.028	137
17.6922	372.457	0		34.7502	243.088	26		14.8356	135.05	16		16.77	220.925	26
24.2373	106.091	0		12.8446	26.2562	10		45.2246	391.414	89		26.746	223.467	76.5
19.9354	99.8348	1		17.2922	33.8711	7		38.0132	116.793	60		52.7679	324.825	90
9.46127	142.993	0		20.6631	101.183	38		38.4682	153.029	47		22.9307	380.656	32
14.5852	78.014	0		24.5241	115.397	43		27.9709	112.661	38.5		60.84	11.0539	116
10.1392	43.5808	0		36.5113	161.746	148		37.7289	33.1833	57		52.6745	136.404	117
20.1462	33.8672	0		40.0039	86.2696	55.5		66.2341	150.791	80		52.9009	329.804	68
24.3729	43.5475	43		67.98	22.8192	105		20.3459	315.325	23		42.3764	98.1967	47
34.0636	67.3218	14.5		39.3745	134.603	23		16.025	51.1368	14		42.9659	123.364	116
17.4429	23.4225	0		83.0835	57.9517	137		26.806	163.576	31		95.1662	48.5604	124.5
18.0575	143.007	0		35.035	106.863	50.5		23.78	16.6293	23.5		81.879	185.749	119
29.0813	80.4548	36		40.975	7.59941	67		28.6377	322.192	25		17.8007	73.9815	39
29.1676	54.7389	0		33.4333	28.4592	63		13.4465	148.296	18		47.1371	22.6776	73
36.57	61.8259	10		18.7889	155.275	46		16.5057	117.702	26		20.752	90.3591	43
36.9815	77.3833	10		30.5427	185.533	44		62.3336	133.708	24		104.29	54.0355	155
16.4925	45.0606	0		29.1646	102.173	24		12.38	112.889	10		35.8972	152.843	86
26.4831	24.8806	4		19.6272	488.525	68		17.0744	92.9157	13.5		29.7774	63.5292	71
14.4048	68.9744	0		34.2308	179.258	48		20.8908	142.191	13		72.3053	116.19	185
10.8886	43.3707	0		62.652	10.2207	32		17.5414	219.074	15		30.3241	308.043	72.5
11.3229	26.3426	0		49.2308	31.6643	28		71.2823	119.984	138		58.7394	64.3359	112
11.8054	75.0723	0		35.177	118.362	63		53.6058	181.467	128		43.8992	217.887	127
18.6965	108.928	0		41.096	29.3343	36		20.0278	79.1438	17.5		35.3025	79.022	34
13.1687	164.276	0		33.9458	171.718	27		33.2143	10.651	0		51.0702	110.879	85
23.5411	99.9743	0		27.6039	133.993	16		25.1783	107.289	9		19.33	218.107	23.5
27.03	114.894	0.5		12.1715	112.276	8		43.1987	100.763	52		18.8811	182.031	37.5
25.9092	154.58	8		18.7753	298.002	10		13.2967	82.1427	8.5		29.3921	93.5701	61
50.6389	32.2126	28.5		21.3322	363.443	32.5		24.1049	154.835	1		18.9815	128.04	27
61.6252	91.4852	0		17.5558	45.6678	16		27.855	23.3616	17		49.638	174.06	45
29.0546	114.833	0		19.8507	43.6556	20		29.16	13.1409	27		61.4905	157.663	63.5
18.1064	48.246	0		20.4304	123.576	27.5		25.0054	94.4286	61		24.3978	36.5851	12
19.8101	356.022	0		16.8197	146.601	13		11.0638	126.736	5		22.4051	177.165	28
25.1154	70.0533	0		29.4228	132.67	43		25.7504	159.683	42		34.57	149.515	23
14.3975	41.3464	0		25.3711	106.573	26		37.7041	77.116	80		36.7688	136.345	56
15.7047	106.477	0		31.0911	94.7033	18		40.7061	51.7086	87		47.3458	116.018	75.5
18.1891	106.744	0		31.3856	76.0194	12.5		24.4309	52.5007	0		76.316	93.0492	79
17.1654	98.8175	0		18.8107	141.93	25		28.7604	241.297	72		34.2472	143.017	50
24.3333	31.8117	53		73.0208	161.938	46		21.2984	220.819	28		22.4033	135.625	38
18.37	73.829	0		10.8074	231.696	18		21.3356	89.2018	34		10.5911	75.0291	0
32.2523	91.1391	28		20.6817	129.148	39		23.3229	194.474	22		20.8715	158.433	5
28.6942	53.9539	0		51.27	19.6435	31		24.455	156.441	34.5		43.4727	136.153	50
13.5107	66.5395	0		53.12	17.5507	45		28.5133	33.0854	40		26.2168	61.8999	22
25.5985	70.2422	5		21.2226	139.476	34		12.32	108.8	5		43.9606	312.65	61
25.387	174.886	0		30.0371	153.923	42		14.032	42.1091	17		27.3885	66.2505	32
15.2948	63.8909	0		18.3728	108.143	27		15.3843	413.391	5		53.7055	60.2403	66
20.9571	59.7205	0		21.75	212.066	18.5		23.1941	551.526	40		26.64	126.81	36
12.8583	56.6057	0		22.8255	90.2744	27.5		21.9718	112.406	26.5		20.6817	91.0568	7.5
46.4637	56.9831	21		21.5742	68.9999	118		36.7686	17.4053	24		26.4766	698.944	22
23.4303	86.8649	0		21.2682	79.6156	69		15.8717	269.418	13		26.0455	152.265	27
25.0234	160.106	11		35.6575	75.9055	0		16.5217	288.572	4		32.9378	35.9345	18.5
33.2623	189.542	0		34.052	9.53289	83		36.337	50.5905	71.5		28.6455	139.424	111
20.6689	149.482	15		18.7848	95.5319	50		22.4623	272.295	21		43.8514	11.7308	46
31.7135	161.837	23		21.2092	55.1692	51		47.5993	47.9826	88		41.78	17.0082	43
48.1092	21.0171	39		42.91	29.0604	111		61.78	25.5684	61		44.6211	169.472	29
18.5064	129.127	0		22.4698	231.163	24		30.3337	264.971	19.5		35.1321	151.685	42
17.58	60.8701	0		38.5166	146.658	69.5		24.3456	221.981	35		25.7543	58.7792	5
31.051	66.4787	31		54.7776	75.874	89.5		42.5046	99.5264	87		58.9256	44.7737	62
26.8109	70.5189	0		40.8732	104.07	83		45.0889	57.3436	74		42.4119	115.13	54
39.4327	24.2242	0		43.9771	39.285	98		24.745	34.555	40		45.16	6.35723	3
31.5991	46.8724	0		62.4661	65.7869	1		17.5078	113.436	12		23.2331	65.5412	1.5
16.3605	106.613	0		33.9208	75.4833	73.5		24.825	25.028	16.5		15.9554	201.694	6
23.9292	74.1395	0		18.2181	222.359	23		13.3572	82.575	12.5		23.977	68.6719	5
56.4026	80.4894	0		28.9926	60.1508	23		19.5519	54.3184	18		13.7203	142.533	1
52.6073	50.7667	0		21.2665	104.254	45		10.1719	246.218	8		19.0968	132.765	34.5
43.5189	63.865	0		23.0564	135.803	38.5		45.7338	33.2954	0		10.0459	59.6398	7
40.7342	107.837	0		33.1376	173.229	31		21.4788	450.667	35		22.7541	86.8982	25.5
21.7913	88.1011	0		26.3174	100.379	28		30.6172	462.224	34.5		31.8185	21.4141	41
22.3948	155.304	0		21.485	69.9786	33.5		33.6863	42.5787	42		27.1955	52.7885	29
20.6338	260.899	7		47.9347	48.93	82		30.1429	191.161	41.5		35.9025	97.1912	21
45.3436	21.3041	0		28.836	204.451	64		24.5778	355.826	59		15.4749	88.6599	1
32.2263	41.7513	0		55.4848	200.534	132		40.5158	32.3559	34		26.0588	120.033	15
21.92	130.701	0		24.1636	70.9787	63		56.888	42.0068	40		12.5293	92.7407	7
27.6944	83.3424	2		76.9826	54.1965	108		35.3053	116.818	53		69.6899	275.172	51
33.6071	64.806	0.5		37.2217	56.1381	34		19.0709	343.449	27		129.274	181.081	203
12.9567	99.5104	0		17.6415	61.7545	37		14.8676	115.464	20.5		54.8446	163.344	149
15.7459	94.9693	0		30.3777	305.648	39		22.4312	313.185	6		32.0317	209.582	87
47.12	25.3129	16		35.2822	89.7301	51		38.5115	162.057	70		26.5296	336.037	33
45.0185	53.3751	13		28.5341	359.11	37		65.764	10.2207	108		77.4286	127.836	114
32.9156	275.116	0		24.1681	77.3261	41		32.3952	165.015	69		45.7313	214.083	24
55.405	257.949	43		22.0429	93.0138	18.5		56.3962	47.2674	63		43.6652	151.046	28
50.7517	24.5957	5.5		16.6477	76.3278	30		32.3127	204.016	36		34.7794	60.703	17
24.1217	275.381	0		27.3528	162.765	15		57.0681	104.624	122.5		23.7159	534.24	49
23.9713	102.834	0		26.4124	210.883	28		31.128	135.003	114		30.035	25.2776	23.5
26.91	106.341	0		16.9344	418.805	18		28.7618	128.095	35		19.0781	67.0763	67
30.719	72.0419	0		11.9397	265.812	10		18.6295	220.86	23		67.4459	138.028	61
45.9093	53.7787	16		43.3664	57.0911	36		22.5	128.599	18		43.9591	95.8063	92
19.9781	64.3051	0		58.3867	41.8888	12		36.58	90.3019	0		71.786	252.224	156
19.7571	106.118	0		27.4007	146.814	40		15.9795	95.6806	4		34.2358	169.341	53
34.6508	109.313	0		35.3724	81.1699	30.5		16.6104	56.9751	28		13.3057	167.359	15
19.4641	120.231	1		26.094	135.313	5.5		26.1489	29.3198	14		32.9592	60.3848	7
26.7519	147.344	0		32.4595	83.1267	64		24.5991	307.221	44		23.712	94.4642	34
35.1482	55.62	0		38.8073	82.3136	133		33.826	29.3473	24		44.0971	14.6445	4
19.9807	58.5256	0		37.9093	73.1189	152.5		40.0392	69.1218	41		71.4743	179.546	39
28.8341	109.447	0		25.989	81.2527	93		27.6826	182.601	35.5		67.6333	17.983	45
20.0395	117.168	0		19.832	61.2689	4		36.5343	13.5418	45		28.7154	215.149	71
30.2605	66.7969	0		31.9359	129.778	80.5		24.3311	58.8697	16		10.7137	35.9639	5
30.5152	50.8834	37		27.7422	18.9263	18		20.8558	118.533	44.5		8.92161	121.54	18
33.9294	119.812	32		23.6461	105.94	9		28.0033	40.1399	41		24.7338	178.802	24
35.9587	126.156	0		16.525	166.864	18		22.525	82.5397	28		36.7564	103.339	27.5
35.2619	151.216	0		29.1797	213.002	37.5		29.4029	72.2398	28		46.1146	157.773	57.5
31.1918	40.6253	1		49.1175	161.485	93		19.3933	51.5691	44.5		67.883	189.834	42
23.4685	93.855	0		27.0539	112.352	73		23.1122	516.38	48		71.5969	172.476	116.5
14.7776	84.5071	0		15.1142	61.273	8		19.6111	113.275	8		17.0881	162.19	22
25.3182	103.736	0		38.7756	94.4485	84.5		14.6638	35.2781	0.5		40.856	251.51	64
23.8565	76.9901	0		29.0533	165.435	38		10.7318	35.3862	4		30.2526	73.5296	34
18.4667	107.988	0		24.823	122.494	37		22.1773	473.091	17		41.6445	836.677	102
13.8927	75.3905	0		30.4417	69.1689	34		21.7727	63.8592	36		32.8548	66.6437	124
13.4043	58.7557	0		17.1621	62.3302	23.5		14.1533	65.4844	48		53.412	6.35723	123
20.5926	147.533	0		12.5	47.2733	9.5		16.8261	147.749	16		12.0297	116.878	1.5
23.86	80.8038	0		14.6143	33.8437	9.5		21.8568	156.822	12.5		15.6746	148.716	6
18.7969	50.0384	0		18.3785	77.4382	20		21.8903	257.819	43		21.78	89.1877	18
19.8702	96.0815	0		27.6848	278.421	67.5		24.4774	109.376	77.5		49.2225	12.7145	50.5
16.8179	43.2665	0		15.8718	42.1699	29		33.2924	77.3394	126		24.4572	152.605	8.5
27.895	170.261	5		15.0694	70.5477	29.5		54.8153	119.172	159		49.8258	168.125	80
45.71	29.8583	27		8.58133	66.0836	16.5		12.6708	57.9205	24		21.502	186.954	15
32.3325	88.3902	28		14.7836	82.3648	33		19.6525	144.078	25		45.0426	79.4984	92
28.2175	22.8506	0		20.8617	58.0894	31.5		31.1693	218.398	51		23.3648	48.651	16
30.652	192.139	0		21.081	118.562	40		25.4286	13.5418	61		10.0093	90.2529	6
13.8246	228.084	0		23.6394	67.3392	26		43.0493	54.057	71		13.6736	68.8604	12
41.3733	232.588	0		22.5845	273.558	42		49.1615	266.605	89		49.2602	213.371	27.5
36.4262	122.261	4		34.322	42.4312	42.5		21.615	60.5852	68		25.6415	111.842	20
20.3656	54.7389	0		13.0095	206.656	26		16.9255	164.93	24.5		22.3367	80.0518	50
27.5275	138.145	0		26.1689	113.816	88		13.4146	239.76	8		34.8883	112.146	31
15.7508	137.931	0		19.3365	76.5892	0		32.1118	147.668	66		100.398	114.972	203
27.2958	67.3813	3		34.3091	31.4272	44		32.3087	302.774	60		14.0073	97.4924	0
19.575	296.775	0		23.0013	78.5308	10		21.4609	212.16	29.5		13.8433	108.557	10.5
20.35	54.4998	0		19.7728	171.099	16		48.2726	56.1184	87		92.7356	293.012	56
31	36.2156	4		30.8611	35.2761	31		40.7951	136.465	61		55.2524	166.561	56
26.0731	143.87	0		19.9712	146.775	31		51.695	197.147	57		17.876	51.854	26
24.2589	71.3736	0		16.8776	106.481	40		47.9437	229.773	22.5		16.1339	59.2852	30
39.5512	158.38	0		29.466	149.474	30		59.217	136.398	47		25.107	285.285	22
29.9789	216.784	27		19.993	82.9629	53		20.3148	214.222	28		33.1422	115.399	55
16.9993	131.197	0		35.0027	40.1379	19		35.86	106.648	69.5		23.4039	93.2911	36
35.2712	51.3352	39		28.5875	25.594	45		56.2833	255.265	99		43.5278	70.4234	44
34.5971	40.7131	99		10.9748	46.7329	24		16.1878	133.58	14		69.914	51.9974	82
37.0324	181.236	55		17.021	86.5565	2		12.8562	91.6815	22		70.8196	207.707	86
30.46	12.4531	66		34.9679	98.1214	24		21.4633	88.0814	11.5		80.4205	327.978	113.5
20.0006	151.687	0		29.911	82.2783	13		24.6276	186.574	0.5		58.9838	95.9714	83
28.3894	71.8926	0		47.1237	55.749	39		42.174	22.1314	94.5		18.2577	219.832	37
20.0727	197.297	0		13.15	136.962	40.5		28.5217	40.2907	41		61.3392	94.1622	121
24.0898	127.788	0		24.6267	110.84	38		23.2258	126.924	49.5		73.4875	55.0003	60.5
35.7975	212.94	0		29.583	212.197	29		66.36	28.7441	107		35.7229	102.877	30
16.9715	111.245	0		25.0451	271.254	27		53.0788	26.2562	76		34.2929	41.8791	19
22.702	36.8975	15		22.955	54.8863	54.5		17.7512	139.932	17		51.4852	136.374	93
43.2343	34.2681	0		19.1036	41.9105	65		58.01	49.0813	87		43.9673	88.7124	105
17.4683	251.461	0		29.4684	187.925	67		38.4562	52.7089	82.5		39.2831	309.572	121.5
17.4253	129.257	0		35.8953	73.2271	21		49.2919	277.804	75		37.6646	182.349	97.5
22.6873	146.715	0		60.6883	24.5957	0		19.6941	218.566	24.5		43.2261	164.773	74
26.2051	144.364	25		25.5129	168.017	29		26.6456	62.3323	16		23.5364	107.375	23
22.9652	317.579	0		18.8404	228.972	53		48.5308	196.695	98		85.1721	271.146	113
15.4195	245.013	0		37.896	79.5509	0		23.0583	58.7772	0		29.0988	401.403	36.5
16.9073	42.8538	33		18.7594	159.773	14		29.3367	28.6046	41		25.2123	309.97	12
22.5737	83.4595	0		90.2686	8.99048	0		42.762	96.2033	63		67.1444	341.167	77.5
21.0503	61.4991	10		78.234	17.4111	0		45.6204	129.46	45		24.0487	93.1457	28
39.7648	105.646	0		58.3677	71.7747	21		13.3869	63.7432	0		27.3422	99.8681	12
18.6108	58.3528	1.5		24.4291	152.075	63		21.8807	65.8222	15		12.5231	30.1197	0
36.8742	169.434	0		17.904	64.2512	7		36.1036	98.2863	41		39.8059	178.956	65.5
18.9943	13.5418	0		43.7719	164.563	5		30.1205	190.326	61		17.6565	148.873	25
33.0212	122.588	0		34.7963	160.045	5		35.4356	56.8062	55		15.9694	138.522	13
18.2457	93.1928	0		39.9232	93.0378	6.5		46.2993	59.7264	70		34.308	18.099	117
18.0593	120.025	0		41.3064	237.277	3		19.9089	40.3992	57.5		37.9183	236.049	77.5
34.8927	158.762	0		35.6038	65.4359	44		33.4795	91.3041	89.5		29.4338	697.414	28
23.6048	109.559	0		51.4121	123.511	40		28.0727	69.6837	31		23.8297	76.8691	26
34.56	23.6171	0		19.6047	141.457	30.5		27.5879	143.76	46		48.3556	34.156	76
22.4569	101.506	0		20.1614	108.055	50.5		40.1544	60.9566	37		14.8867	88.3212	9.5
41.6072	156.14	0		36.6384	162.332	39		18.95	49.5057	28		20.3709	331.117	30.5
10.3827	133.518	0		49.2746	83.6892	64		16.2789	95.71	19		24.0205	110.02	46
18.9076	67.0798	7		23.9375	187.973	58.5		21.7276	48.812	35		29.3995	106.165	88.5
29.414	92.6077	8		27.4561	84.3495	36		18.0369	66.8264	23.5		17.5331	97.233	14
26.1476	153.607	0		21.3273	43.9334	25		19.2643	41.4972	17		13.5079	142.227	17
34.9649	85.6977	17		33.88	14.8014	19.5		13.603	57.2386	0		76.4989	33.6156	57
18.94	23.3616	0		25.3951	111.087	28		26.6067	61.8888	26		24.8709	22.2473	9
31.4827	128.436	0		36.5267	8.01776	45		16.038	274.35	14		20.3387	117.92	3.5
23.4413	40.6568	0		20.1797	144.614	50		14.3882	72.3014	3		17.3484	159.274	2.5
16.025	84.173	0		18.3243	96.3663	33		25.2729	341.313	43		34.167	106.117	87
27.7188	122.373	0		25.6157	86.92	91		14.7185	138.269	12		41.6616	107.548	54
15.9888	233.264	0		26.6455	45.522	116		43.7784	212.734	90.5		15.7995	179.407	19
22.2609	199.509	7		34.7962	105.219	78		76.37	12.7144	0		13.1731	245.4	38
27.7485	212.341	22		30.0479	69.6896	35		37.564	9.53289	59		54.0162	82.6595	57
22.9477	144.526	0		44.0293	70.6349	41		33.4648	240.335	59		52.532	5.66941	57
33.1703	85.2851	0		35.8632	147.653	34		34.142	172.425	87		140.755	87.8139	102
20.9712	69.1472	0		19.0158	133.012	35		55.7551	332.983	96		97.3038	322.546	86
74.2357	238.082	0		34.9977	96.102	47		24.6764	147.696	23		67.126	173.607	94.5
64.1439	248.082	0		49.86	78.8964	164		37.4418	71.7256	68		53.2139	243.532	69
30.5668	110.966	0		69.1241	59.0151	185		22.9836	78.1064	54		46.56	39.6859	54
18.5017	105.52	0		26.4435	86.694	8.5		19.1354	58.9305	16		29.2754	89.8834	48
35.504	92.3536	0		16.5302	391.331	11		23.1622	116.417	0		29.6077	77.1941	41.5
20.2107	306.565	0		30.233	73.8145	13.5		10.5442	56.3838	17		31.8492	158.967	7
34.1471	21.9898	0		34.332	9.2774	14		10.5226	91.1352	10.5		54.5867	71.9811	70
28.5164	146.981	0		18.2251	269.605	28		11.6933	15.7447	18		60.6854	116.635	88
37.0644	93.5466	30		15.5265	144.736	22.5		11.2685	90.5876	32		46.3022	110.443	108
22.7505	148.252	6		24.2259	380.341	42		48.277	40.1123	19.5		40.3267	402.561	102
16.1889	127.278	0.5		64.7534	351.455	68		26.2745	53.2736	17		20.0225	370.77	29
15.6657	228.638	0		24.5176	73.4115	75		29.3684	30.9803	12		51.9018	17.696	55
24.9422	12.9994	0		23.3448	52.9742	65		33.0629	82.8049	48		31.2312	130.418	32
22.1765	338.44	0		16.0568	82.8599	38		34.8983	135.192	37.5		24.0434	81.4254	42
37.9941	84.7485	25		27.5538	144.452	29		21.9712	74.8362	18		31.5719	277.976	54
59.4225	18.378	62.5		17.4212	165.863	20		16.7248	153.611	4		56.5814	322.051	87
13.5297	81.4569	0		26.668	95.4343	36		80.6914	352.192	132		13.8004	139.153	15
24.5108	97.7767	0		13.5456	208.015	14		86.2115	49.2188	138		19.89	70.3441	44
17.708	42.1221	0		35.4707	130.078	29		23.1964	144.192	19		18.688	16.3166	38
16.4323	81.0887	0		24.2662	172.712	30		30.1956	94.4877	23		26.1442	305.657	26
23.8982	128.863	0		44.3507	105.276	37.5		19.0643	362.102	17		47.875	100.081	94
19.4596	116.299	8		18.2675	121.457	30		31.0546	87.8161	8		42.0614	82.8364	50
15.405	77.9935	21.5		34.995	58.3528	54		13.4352	63.0475	11		42.146	152.783	82
11.26	63.7138	0		15.9689	81.0286	28		12.6045	172.447	19		28.962	189.917	28
13.6394	96.9974	0		31.6302	111.382	58		18.4791	116.814	23		29.7493	68.5088	38.5
30.0252	70.8845	15		30.7345	175.141	6.5		27.2903	83.4968	46		18.956	212.542	25
22.7431	224.252	0		75.796	6.35723	0		13.354	191.807	20		19.5795	94.2814	31
18.1113	186.474	0		75.9886	11.0539	0		25.7016	590.352	42		45.5638	43.404	88
34.5674	99.4085	0		14.1971	287.812	21		14.0366	85.4266	27		13.9026	102.812	9
17.4175	309.894	0		53.2094	34.9618	67		12.6765	149.926	36		46.2985	46.247	93
22.7794	73.7535	0		18.5555	57.7986	14.5		20.5424	200.052	39		28.6936	84.2335	38.5
54.3604	124.723	0		30.78	106.233	11		22.2573	100.79	52		65.2801	350.473	82
13.6442	56.2894	0		35.8144	146.965	53.5		13.131	283.273	22		26.3364	194.949	33
25.8364	186.069	0		14.3503	84.5502	21		36.2787	135.716	63		61.7269	110.59	72
30.8531	75.0682	0		37.5543	263.726	0		15.4608	107.967	17		16.6229	75.0741	22
20.7366	263.423	7.5		36.79	9.39339	76		23.1116	96.4714	27		15.6764	297.282	16
28.8268	103.127	0		24.3426	277.085	17		32.32	138.216	62		12.59	69.1178	24
19.9027	66.7044	0		38.9489	16.4384	128		37.7229	60.1058	68.5		17.357	85.004	18
29.6614	72.1874	0		36.4523	95.9351	83		54.7507	119.995	19.5		15.9	516.271	20
31.0151	104.532	1		14.8667	100.1	45.5		43.1918	112.891	43		66.35	242.002	43.5
37.7	34.8438	20		23.6522	78.7901	26.5		41.6948	149.975	149		20.8316	571.375	31
15.8867	79.7834	0		25.6213	67.9131	20		33.5234	91.5616	91		14.0811	76.6481	16.5
25.844	13.1409	6		22.906	99.8349	19		33.0591	52.9683	115		15.82	187.099	8
19.3711	80.5707	0		30.6952	87.9321	21.5		31.2607	95.2892	56		27.25	94.7893	17.5
31.7047	127.178	0		34.8956	41.6059	37		64.9948	53.2061	113		29.62	30.2215	19
17.4603	200.102	0		24.04	87.2195	19		16.2147	392.515	7		34.0881	120.429	54
15.8928	131.566	0		17.4581	251.233	32		61.5151	142.51	104		20.5922	202.437	20
14.7617	110.232	0		30.2511	64.1678	17		17.7463	105.673	28		21.0647	182.437	23
17.5776	49.6217	7		20.7003	181.709	65		17.503	76.3023	21		23.6989	392.409	8
26.7012	145.856	19		33.513	55.2321	31.5		19.246	267.215	41		13.0051	81.7661	5
12.8721	65.7693	0		22.8147	147.896	32.5		56.9648	42.2917	19		46.2834	144.327	46.5
15.22	41.3296	0		24.4921	82.5691	60		38.7124	92.5106	10		50.5331	129.978	85
43.8956	24.5898	0		17.2965	45.2669	18		51.6454	203.042	41		80.1867	13.6872	62
32.32	32.0651	0		21.1	52.4037	41.5		12.7678	102.708	27		46.7333	170.454	51.5
28.4665	67.9997	0		49.3067	26.986	87		22.2	88.9835	25		14.8238	74.4925	2.5
25.7188	229.741	27		30.43	14.5459	39		24.8862	60.5537	50		23.3685	241.893	28
23.0418	172.002	0		39.2672	100.17	53		13.9478	86.694	28		18.8338	132.578	18
42.2857	17.1498	80		22.3418	256.82	47		60.3593	58.4962	55		46.3567	132.764	77
26.1089	251.286	0		18.2936	446.765	35		58.997	35.1287	51		41.3568	101.35	54.5
34.2213	72.7278	0		15.3367	59.1272	45		30.67	82.8897	54.5		124.582	75.359	103
48.0812	144.394	4.5		22.2341	58.3508	20		16.3522	127.597	12		26.7407	266.135	38
19.9011	130.608	0		21.0473	71.9922	15		28.3074	179.519	46		29.164	6.35723	40
21.1046	123.68	14		30.2754	72.0674	86		24.159	134.918	33		17.34	47.3298	51.5
17.3285	135.341	0		36.3557	126.954	67		22.0216	204.939	28		22.7374	312.037	19
11.8128	88.7574	0		16.9516	96.4091	47		31.4133	27.5138	19		67.234	83.0919	33
30.5962	379.211	4		16.8821	178.807	15		43.6493	66.347	49.5		44.8168	75.7486	45
45.0743	151.294	0		27.7442	58.8638	30.5		35.36	28.4651	54		24.4992	66.0798	29
22.6833	290.678	0		13.8153	123.984	14		27.158	82.4477	25.5		49.7231	62.4373	46.5
28.8872	168.529	25		24.9391	140.485	41		36.442	260.174	55		52.5574	137.151	72.5
18.4282	86.0376	0		18.5523	158.868	21		35.5125	133.05	19.5		60.8708	536.426	100
26.365	14.9468	0		24.9633	226.862	21.5		119.869	30.9823	30		19.2089	170.315	43
22.735	101.354	0		28.3015	50.6238	15		23.08	106.309	39		26.5125	164.192	45
30.6931	70.4293	0		40.4788	44.9211	52		14.7917	73.9741	42		49.176	58.6122	45
36.0235	38.5698	10		27.3113	72.2253	55		16.7556	75.3364	28		18.9127	186.688	24.5
37.9678	85.291	0		17.7136	463.488	26		57.245	12.0266	51.5		26.64	14.6599	15.5
21.5849	109.425	2		21.4599	447.096	37		35.1943	12.5985	46		15.7953	275.709	10
23.8436	112.704	8		49.6532	188.921	119		19.7715	235.166	40		10.5181	76.4224	2
37.2254	323.089	0		24.336	6.35723	26		52.2318	132.44	98		9.01562	64.079	6
37.2356	21.1587	134		17.0511	236.66	25		20.12	50.2243	86		42.2773	367.907	46
37.1818	85.8647	94.5		15.08	40.3823	42		32.78	200.642	82		30.3343	290.72	37
27.2658	85.9806	9		50.5724	48.2734	109		12.8569	144.033	21		21.745	42.3173	10
26.724	188.73	5		44.2165	183.553	71.5		28.0585	64.2777	0		37.6617	184.011	36.5
45.275	15.8901	1.5		43.9732	341.15	116		12.9833	370.111	10		24.356	105.66	17
20.2982	130.922	0		32.446	140.154	54.5		31.8367	14.3691	17		46.3439	385.693	29
23.745	25.1616	19		23.9779	127.368	74		17.7435	46.3515	9		23.4708	351.498	20
18.1755	168.061	0		18.2	36.3883	52		41.4254	95.3995	56		34.4572	69.2495	105
27.7086	77.9427	0		16.02	52.367	31		68.6838	156.897	115		28.0861	60.5588	15
32.1093	102.732	14		14.8741	79.3464	54		88.86	7.87236	73		18.0805	93.0747	26
21.2627	36.3609	0		48.5454	207.715	117.5		33.2372	132.277	26		29.598	208.682	43
14.54	82.528	1.5		46.014	215.607	101		18.6206	102.173	22		9.14391	109.073	10
29.3227	96.6142	0		31.7674	216.706	72		17.6583	25.4524	23.5		47.5622	674.115	39
31.4205	90.6969	0		31.8329	289.921	38.5		13.1241	182.459	9		13.7895	299.709	54
40.1657	18.0931	11		69.205	60.6658	25.5		19.964	15.8056	13		17.1097	487.06	41
28.1583	34.7135	9.5		39.5299	153.98	0		21.3167	63.1635	8.5		11.269	175.634	43
22.7019	172.333	0		49.6058	203.879	55.5		22.4773	249.875	25		38.5851	290.693	29
24.9544	77.8274	20.5		22.0445	165.3	40		18.3567	51.8246	38		25.5059	106.227	22
18.26	132.657	0		25.8202	408.683	37.5		16.0663	81.4313	10.5		20.8216	270.181	23
23.0745	201.273	9		17.3438	83.9887	0		27.2294	111.669	32		39.4992	112.384	31
19.632	56.9242	0		15.771	63.6173	10		20.8879	415.714	18		20.0085	177.554	29
65.031	63.085	0		18.7471	37.6265	24		22.8954	295.729	22		50.116	50.5729	86
26.3462	131.703	0		22.6425	48.8455	17		22.4143	480.025	18		17.2913	146.833	8
38.3891	404.706	0		20.5439	88.5019	131		50.7333	20.7322	82.5		48.5062	222.713	76
22.6912	102.87	0		36.2747	27.9462	123		38.5142	47.0178	57		37.3938	328.909	85.5
20.5346	75.4967	0		26.98	42.3835	60		50.9503	67.5752	70		43.3798	283.55	67.5
32.9813	78.2643	0		38.2742	68.8564	104		14.4384	86.641	0		12.721	39.6526	0
22.4355	169.023	0		24.9677	135.04	47.5		21.3968	278.429	10		15.3957	61.2071	0
14.5765	139.861	0		20.0504	126.582	24		26.9331	223.747	13		111.623	52.025	71
15.9267	53.163	0		29.4013	86.698	3.5		42.9167	15.0569	53		56.2168	180.123	78
11.5967	18.6649	0		47.2095	95.6159	137.5		39.3571	9.67829	37		37.065	81.6109	71
11.66	20.2851	0		50.7967	19.3566	110		34.7097	78.9652	46		71.44	15.0628	113
25.4218	61.3831	1		31.555	91.3318	57.5		38.421	212.595	58		13.48	54.7448	47
23.917	148.987	15		37.3311	71.2068	13		37.197	236.034	48.5		60.2434	53.9175	81
26.0768	40.3463	0		39.9914	66.3764	31		26.6277	88.3604	26.5		74.289	43.7203	82
40.05	7.87236	14.5		58.9728	106.766	113.5		80.2903	64.4211	28		44.8565	156.084	0
34.8886	29.4613	0		27.0355	166.015	33		31.5636	291.612	17		26.8941	364.577	42
23.4584	103.846	0		52.3231	99.0714	123		27.2887	202.263	32		40.0705	96.5432	0
38.8733	15.7506	0		54.3667	28.5936	92		18.2417	47.8452	19		93.6515	244.771	128
31.5333	33.5803	28		15.0113	37.766	21		31.4783	85.2909	28		15.0625	64.5352	64
25.294	73.2951	2		25.9022	51.9994	0		17.5647	65.8281	26.5		104.071	19.6376	103
15.969	94.6522	0		27.0538	66.0727	0		22.5291	32.8192	33		154.919	36.7677	105
17.6277	126.036	18		47.768	6.35723	0		23.4363	90.0016	14.5		12.2577	72.1265	8
21.4932	144.188	4		20.8497	72.5863	0		33.5087	109.443	62		34.2465	89.1916	46
12.3161	77.5184	0		17.98	11.048	13.5		26.0621	75.4947	15		17.8643	366.414	16.5
26.3	88.3468	2		30.3248	66.9291	32		45.1914	472.228	34.5		38.9863	109.511	96
28.7083	119.984	15		26.2221	60.4436	32		54.1614	29.9802	79		18.0584	55.5486	77
27.0074	397.75	0		30.8052	95.9419	1		27.4204	181.873	47		23.5589	101.347	65
36.252	13.1409	0		34.972	175.541	55.5		50.3618	269.86	93.5		61.4392	166.667	76
47.3007	341.848	0		59.0183	150.623	119		26.3947	65.1324	24		31.588	240.462	37
31.5393	102.521	0		60.1118	38.9942	125		33.6715	175.271	38		66.2239	225.859	74
37.7487	97.7512	0		77.3092	69.2319	60		35.9658	222.699	31		58.6114	43.6674	48
66.36	251.759	0		47.0471	137.315	4		22.325	514.312	31		14.028	39.7135	72
88.3753	943.882	0		35.2795	144.101	23		43.1644	106.031	56		36.2133	36.0611	52
24.8782	72.3131	0		55.8308	32.3521	23		71.6	46.4363	22		10.4646	79.8022	7
28.1275	78.0432	10		12.2068	73.675	10		50.067	50.9274	57		24.2977	132.332	41
34.056	37.3013	42		21.0291	103.936	52		25.9414	89.0462	16		41.2867	13.8581	58.5
16.1664	113.36	0		35.2889	171.727	15		34.1863	209.004	57		43.1767	18.3964	58
78.488	26.1382	0		38.72	80.0194	0		34.4217	35.9614	74		31.0933	109.894	105.5
58.0701	181.249	10		31.8582	242.477	0		33.375	321.106	52		25.2006	476.912	62
97.52	7.32995	32.5		36.9696	101.61	0		30.6457	139.797	11		62.0035	105.2	189
20.6028	96.0174	0		65.7672	109.809	0		33.7044	49.0342	32.5		47.3131	113.094	66.5
32.2848	169.653	12		18.7275	186.941	30		16.7441	177.827	20		67.3483	22.2768	43.5
46.329	99.1451	0		23.7987	71.2047	31		22.9564	416.578	30		39.0224	137.801	8.5
20.1606	149.868	14		43.5775	15.8901	0		8.93333	88.9135	9		53.18	21.2687	61
29.256	10.2207	11		39.8578	128.004	18		13.0977	314.379	13		46.4029	10.3661	61
26.1	17.1498	0		19.261	47.1485	1		14.162	76.0742	4		13.3743	575.61	1
51.308	6.35723	0		13.4328	58.9011	31		19.5913	73.9539	6		11.6025	61.9332	5
44.7935	293.08	0		17.7736	67.9112	4.5		26.3493	84.2043	82.5		18.9675	191.694	2
27.6565	75.9101	2		22.3346	133.01	11		33.8	68.5715	94		10.2274	65.2597	36
34.615	25.8494	0		41.7827	65.6592	42.5		23.6694	47.8413	31		33.638	81.8833	58.5
35.82	130.865	0		23.1802	225.883	67		30.0616	172.59	35		70.2333	51.1388	81
29.9552	68.2146	0		40.7433	8.70557	149		34.8386	128.561	78		46.289	258.7	52.5
18.3188	58.5363	0		17.4033	36.3551	11.5		28.242	33.7218	23		34.6975	79.8866	48.5
25.553	130.8	0		30.1206	91.3023	6		30.191	221.418	48		43.2111	36.8857	0
23.0925	51.9164	1		30.0659	97.5849	44		45.9674	142.119	32		26.3334	137.416	6
36.8338	33.7257	0		26.1044	20.0385	24		43.4643	29.0369	101.5		17.4474	140.982	16
13.712	30.5756	0		22.8486	63.0181	30.5		49.885	17.2657	64		19.2591	283.418	10
23.563	323.735	0		26.3026	177.263	21		19.2863	98.0113	25		26.6877	182.969	39
18.8495	110.753	1		32.6465	84.5147	84		40.8994	69.3812	30		35.8278	53.6032	94
43.1016	117.336	0		26.4554	21.8465	44		21.7443	117.489	19		25.5868	101.957	53
23.1155	127.219	6		20.9436	135.087	22		13.8753	73.9874	26.5		25.3575	51.4826	34
17.1008	170.216	0		24.8387	202.561	68.5		49.5667	19.3566	63		25.0231	243.622	23
52.2311	14.375	0		24.164	75.7213	8		21.8116	105.787	4		45.58	59.463	33
17.7333	79.2434	6		47.0716	60.9331	52		53.228	11.7417	69		41.6386	359.832	74
10.516	113.432	0		51.072	5.66941	60		18.6614	98.2903	0		15.1225	145.525	14
16.3041	146.929	0		14.7375	42.4941	27.5		30.6381	277.453	32.5		11.9755	86.1262	9
32.962	43.9484	0		55.8577	138.613	21		42.279	94.8128	51		23.4073	66.2525	26
18.6623	411.859	0		54.4242	221.796	8		35.5112	100.406	84.5		19.93	106.978	15
44.883	88.3271	0		47.8252	157.397	15.5		38.5492	242.024	48		11.2268	125.073	51
30.5704	174.546	0		34.619	243.329	45		26.8174	147.568	33		21.6082	112.671	28
46.8663	95.6609	0		28.6484	152.485	37		31.1247	127.71	39		10.7958	173.604	13.5
23.8333	27.0776	0		19.6989	123.841	28		57.2787	208.237	41.5		76.816	23.0747	48
14.1538	117.805	0		18.8175	175.453	35		32.6129	316.795	42.5		78.9856	163.116	92
23.5592	48.9339	0		11.52	67.8601	15.5		24.6388	140.456	30		21.1424	101.49	40
32.356	72.9754	0		40.7946	541.94	70		29.5283	117.277	20		14.8434	85.2968	25
15.65	14.5145	0		24.6662	104.822	15		22.6358	79.4703	35		46.3663	35.7891	160.5
29.7126	107.709	0		56.296	10.2207	108		18.665	71.9005	6		51.3566	219.266	98.5
41.613	134.079	47		11.118	36.5373	27.5		11.0304	121.083	19		17.8438	94.4248	29
27.1611	121.257	0		15.7014	118.712	88		26.6318	110.625	0.5		46.088	192.301	58.5
30.68	78.7545	0		29.9355	191.746	108		16.613	93.9136	21		42.0845	439.547	68
21.7219	214.283	0		53.9545	23.8227	139		16.3091	237.405	18		41.5731	110.55	93
26.694	55.1181	0		42.3331	311.338	75		23.1862	199.374	19.5		32.5044	24.5898	68
37.7109	115.522	12		31.2519	233.661	35		30.0186	240.726	9		25.4962	156.134	32
26.4648	177.974	4		42.8848	55.973	104		44.8349	209.444	35.5		21.8258	444.87	87
24.4325	321.964	0		39.2609	225.394	42		96.7194	62.5995	124		25.9931	196.14	39
14.2719	65.5962	0		28.5892	106.373	61.5		23.2686	148.211	30		14.9233	69.1638	117.5
25.6882	96.6631	0		21.6773	160.558	25		23.7263	149.779	21		22.9407	68.0017	44.5
18.499	268.528	0		57.48	16.5779	44.5		17.8029	221.925	30		29.6653	113.664	30
20.8671	91.6736	0		41.792	43.5272	45		59.262	18.5234	77.5		23.1832	211.732	22
16.4963	419.782	0		32.8751	72.4409	24		60.1986	23.3655	76		20.7362	72.4076	12
15.2127	313.888	0		25.1508	57.9754	23		47.2498	114.982	105		33.0923	48.9903	40
15.3014	52.5636	0		38.7332	138.012	43		29.8316	248.623	67		90.6114	336.879	93.5
20.3965	53.2532	0		33.6927	68.5441	37		35.2717	293.683	41		95.8617	35.1072	114
26.5094	82.2111	0		24.8132	206.004	46		47.8812	102.582	32		27.61	92.8766	17.5
20.2707	66.6025	0		13.8212	61.725	24.5		45.8073	239.617	104.5		38.2738	100.014	50
27.8425	15.8901	0		44.216	96.7948	69		23.7206	74.3688	46		14.3341	106.011	0
27.8408	66.0798	15.5		22.2992	362.853	30		90.04	15.8901	127		65.6175	14.9468	76.5
18.815	40.9417	2.5		30.06	89.9011	15		24.6208	337.253	39.5		19.9817	531.843	11.5
32.974	75.1862	16		22.5457	284.176	36		33.3083	68.9744	32		10.06	32.2105	5
31.2091	82.3846	16		22.3633	57.15	36.5		25.912	196.327	43		16.3793	60.0113	12.5
17.7406	148.718	0		22.5531	154.97	17		36.6812	39.2576	72		42.9966	399.645	37
17.8667	135.27	0		44.772	22.8192	94		17.5268	163.122	16.5		43.0491	21.9919	39
22.1386	167.406	0		34.8926	116.934	32.5		20.3503	423.268	30.5		47.54	7.87236	67
47.331	60.9331	0		34.4789	176.715	65		24.012	36.069	35		68.3933	15.0628	45
14.1049	105.616	0		57.678	133.938	21		22.0328	97.0092	19		25.3535	100.978	16
17.0607	80.9306	1.5		55.5017	154.808	4		29.561	82.3531	22		62.8865	72.4005	46
30.7577	123.244	0		74.6553	269.423	22		14.4632	97.5069	23		35.0746	99.4735	51
45.0575	200.913	75		52.4516	630.064	0		35.8508	202.781	55		29.7311	53.4556	57
33.2342	232.347	39		25.8245	106.056	84		28.474	108.424	69		39.1846	316.085	88
26.335	64.2797	0		31.9444	74.2194	54		36.5074	68.7228	59		11.1924	101.643	2.5
12.8505	206.642	0		33.1133	12.9993	137		29.266	326.875	33		12.6876	78.5093	23
14.4373	61.8075	0		34.7129	133.763	40		35.89	115.963	44.5		34.5032	470.384	68
20.0571	142.489	1		32.9635	187.445	65		23.2855	64.1264	22.5		20.1886	524.688	10
17.8048	149.794	0		27.8359	82.2862	8		34.0673	22.9352	108		42.9615	72.9912	52
19.4721	104.105	0		28.6243	67.3299	1		37.9723	25.144	51		38.9654	99.1215	91
18.434	176.434	0		17.4766	108.123	5		15.0067	105.499	27		47.5391	159.52	108
35.29	51.1683	0		41.5918	289.097	14		14.8526	47.7036	38		62.3858	95.942	111.5
23.5162	90.5378	21		35.1953	176.023	123		23.4703	79.6215	49		44.9016	130.927	81
11.23	42.4548	0		45.3276	249.865	30		23.3474	96.0579	61		33.4194	75.9704	88
21.4114	154.039	2		20.8781	103.7	21.5		22.8247	84.501	38		16.0751	205.846	5
56.5623	48.0792	0		36.3586	61.3869	7.5		15.8106	451.003	19		14.3386	190.5	10
43.5069	228.905	0		40.0483	103	0		35.6171	86.5545	57		13.979	212.831	5
25.3255	93.6133	0		21.1809	109.975	16		23.776	192.257	55		64.2016	63.5937	129
24.8432	90.42	0		49.8891	39.3736	38		31.1012	177.826	74.5		15.0492	89.4256	31.5
33.477	98.136	0		52.1898	99.5794	9		58.296	23.7625	7		15.0486	72.4664	22
22.2357	203.696	0		13.5168	80.3682	32		23.6113	93.7723	17.5		30.1738	73.2741	33
29.588	65.1659	0		40.8423	53.778	105.5		37.4763	211.084	67.5		15.2116	163.882	13
31.513	113.239	3		29.4718	33.7551	60		66.5344	36.1979	91		23.3411	46.1787	12
24.1416	110.885	24		41.692	38.161	110		42.9171	82.856	87		32.786	121.424	127
21.5138	40.6752	0		35.5912	102.299	23		80.1891	13.5418	103		119.967	39.1102	122
21.408	61.389	0		16.9236	35.1268	0		53.9434	105.884	63		106.721	30.7282	111
9.5287	52.1331	0		11.6646	61.552	0		41.5883	131.26	80		56.6965	128.529	102
28.2293	131.336	0		44.7512	162.894	0		24.86	123.149	45		40.7568	49.3544	38
10.9233	124.112	0		25.9165	186.592	17		22.976	245.064	47.5		34.8147	133.622	36
23.2595	111.905	6		12.3383	62.6486	21		25.2048	89.0167	12		11.3059	475.333	41
32.1114	17.1498	0		16.7619	105.459	33		19.7675	12.7144	17		36.8489	94.0554	136.5
29.35	67.31	3.5		21.3292	153.898	44		27.2489	77.4206	36		61.5952	153.174	141
14.0446	70.521	0		12.3299	317.687	19		26.389	180.154	41		75.03	60.094	153.5
26.8395	92.1158	3		18.8272	141.726	29.5		31.2739	66.1366	34		36.1417	30.6915	26.5
20.2876	166.579	10		20.2461	230.928	54		20.3985	58.8952	36		16.7959	105.86	4
47.108	7.04504	30		19.9775	51.5888	16		15.9944	79.9379	32		29.7373	171.84	23
30.1763	263.616	30		28.3048	80.2358	40		21.0333	325.18	17		10.388	134.773	43.5
46.3582	39.798	0		35.7239	108.002	64		14.884	307.197	14		11.8428	178.533	40.5
26.7092	148.785	0		15.5014	133.883	30		15.9922	52.422	15.5		27.4607	229.344	67
55.3394	58.0973	11		20.6185	101.635	6		16.549	196.595	20		34.7592	131.641	51
20.8071	160.845	14		18.7333	83.09	26.5		23.225	334.915	9		30.814	75.9202	62.5
27.3292	76.2748	7.5		19.4729	79.4984	61		22.3895	78.8254	36		40.61	172.178	74
36.1858	263.859	61		22.6158	74.1893	45		23.4235	218.918	25		34.1367	18.378	25
29.2931	146.513	16		20.256	88.2012	49		26.2663	53.8271	27		23.36	62.5137	15
26.9133	61.784	0		20.106	62.3891	0		86.2488	82.3472	0		20.145	278.191	19
22.3291	132.742	0		18.9699	227.726	28		54.2757	178.579	67.5		78.5538	23.7684	0
17.8112	84.4911	0		28.1486	131.285	0		52.1844	486.266	49.5		41.3226	239.707	11
18.1461	54.6289	0		27.8621	143.53	22		22.0262	97.176	31		9.1276	123.174	3
17.88	25.7394	1		31.2108	66.0483	32		19.724	42.9678	12		13.14	177.961	4
15.7156	171.314	0		58.74	7.04504	9		16.4202	194.554	32		29.9765	84.7524	28
23.3	15.2337	3		29.5885	56.2579	22		39.6086	71.1911	22		27.7035	52.1371	52
48.076	9.53289	0		32.4136	57.0579	36		36.462	165.362	39		49.1809	46.0157	72
36.5528	130.948	5		28.5052	211.248	17		37.292	272.015	20.5		23.9634	79.6254	39
29.3053	95.8201	8.5		13.8289	136.885	16		32.0628	173.372	33.5		22.4319	234.466	17
25.4533	11.8812	16		32.7241	69.5501	42		17.116	15	18		24.3841	231.832	38
19.2719	178.729	0		17.4353	99.8152	0		26.96	31.6957	33		29.8796	88.3429	16
31.6387	76.0371	9		26.9535	260.596	25		14.77	112.261	39.5		21.5181	275.562	25
13.4991	64.4192	0		28.9626	55.3166	29		14.66	69.4558	17.5		23.5459	159.135	44
51.7143	61.9058	0		21.7851	140.583	32		20.4712	147.849	27.5		31.3912	294.104	54
20.481	47.6998	0		23.741	82.813	59		27.1793	542.15	53		22.124	166.924	46
19.5462	170.478	0		11.9804	117.912	34.5		28.1169	136.141	41		33.1378	197.547	55
24.4433	138.198	0		35.538	68.4026	56.5		29.2906	315.69	18.5		22.6678	74.9267	30.5
24.9886	214.179	0		18.0853	104.635	47		52.3253	454.31	77		34.025	75.8463	27.5
38.2745	23.623	46		21.5621	50.052	11		81.9851	94.7176	106		33.1037	149.594	53
31.2615	124.122	0		24.18	54.7428	41		37.3161	161.175	25		17.512	93.1927	21
19.4258	51.4826	4.5		32.4747	148.246	39		29.0138	168.551	63		19.5521	97.9058	14
49.8677	223.225	11		25.0843	63.2125	33		37.66	28.2345	13		84.5951	409.814	121
16.66	65.7102	0		47.0048	92.5382	84		13.3479	158.673	10		91.0457	27.0894	84
30.32	47.4149	11.5		20.7017	93.2751	84		22.547	202.275	39		20.7022	102.875	17
50.1053	34.9853	0		28.2176	93.1291	18		22.7584	212.06	30		20.9015	52.991	105
26.3242	111.948	0		39.1885	58.7537	54.5		35.7773	77.114	84		83.6135	254.608	103
11.65	75.2949	0		17.2933	55.6015	21.5		43.2155	221.384	0		72.5	29.3159	114
22.9514	339.137	6		35.9533	56.2579	37		40.0844	13.6872	5		17.1626	546.273	53
18.2205	100.117	0		28.0936	259.905	11		30.724	148.211	35		40.1825	14.0901	91
19.0773	109.835	2		32.12	10.2207	21		20.0319	279.392	30		68.419	127.677	98
21.7487	283.824	0		29.49	199.246	80		20.1947	108.028	16		35.4109	76.0174	95
17.2716	153.094	0		31.2616	77.5581	34		61.808	6.35723	77		33.1412	75.0761	93.5
27.992	16.0355	50		13.4767	67.9781	43		57.3177	172.724	102		22.4625	814.216	61.5
36.944	6.35722	40		39.01	7.87236	74		60.0641	339.714	98		66.8329	143.722	184
17.7843	118.561	0		27.2971	27.0482	42		25.6238	137.856	10		59.1767	143.068	70
14.4316	212.429	0		25.3932	130.312	74		20.7248	156.596	21		34.5733	105.157	71
19.2896	104.82	0		27.5806	163.988	92		41.3115	79.3602	43.5		30.4678	86.1477	42.5
25.3454	150.027	13		18.6898	139.881	83		38.1237	439.751	88.5		23.8808	328.43	70
22.7398	238.088	0		27.513	67.5949	88		23.3236	83.7876	13		42.742	121.242	20
38.7372	153.585	12		38.4685	92.8083	58		32.2667	105.386	40.5		104.59	17.4111	122
35.25	8.01776	0		22.0308	49.907	26		21.3029	71.6018	46.5		26.7396	267.577	42
33.33	18.5234	0		29.387	87.0851	42		49.4022	18.9263	88		49.7332	94.3382	103
15.4138	76.6993	0		31.1506	102.987	14		18.1	124.318	25.5		41.35	286.973	93.5
27.819	41.3131	0		33.9792	60.762	29.5		14.5932	155.728	18		24.0262	106.869	0
42.8874	75.2157	0		15.1736	126.529	23		25.5348	123.47	44		42.52	6.35723	4
23.8758	95.712	0		15.579	82.9386	27		14.8649	100.473	20		37.0693	35.9286	0
15.5839	73.6711	0		16.5033	140.892	18.5		46.7248	49.7632	119		19.989	373.142	28
19.9425	168.167	5		13.5741	126.213	26		37.8864	54.3419	65		19.4253	139.069	33.5
37.1307	63.0495	52		25.2267	35.2467	37.5		26.9901	327.74	23		34.4292	24.6251	77
28.8725	90.9348	36		21.864	18.099	48.5		19.3299	281.026	19		51.3212	33.7257	104
19.1616	143.321	0		15.355	77.9904	11		58.733	127.689	52		42.2377	72.0674	37
17.6777	63.4739	0		26.7691	118.697	52		52.919	197.718	37		30.8606	67.0328	3
19.45	183.701	0		31.4289	191.894	28		40.8622	295.423	84		31.4715	101.446	45
27.3114	121.557	15		25.0982	165.938	60		17.5716	61.9863	17		17.317	37.1647	0
45.0571	18.1091	54		22.7154	94.9141	65		26.0494	90.8917	32.5		8.41667	58.8717	0
39.0538	85.9767	26		14.6507	33.8731	8		12.3492	35.2722	16		15.8406	97.404	51
15.0365	215.46	0		28.3731	101.287	43		23.1614	59.418	26.5		124.637	60.9546	77.5
29.3985	133.763	0		57.924	21.2746	6		16.6337	172.869	14		23.453	83.199	22
79.4915	196.394	0		52.1	12.7144	6		14.8096	223.491	30		19.1288	393.517	0
21.0452	187.533	10		30.5842	109.955	24		22.5512	185.141	51		42.9225	154.878	8
36.3695	304.092	38		15.2956	100.621	19		32.7932	318.996	35		31.5444	166.898	61
32.8157	68.1608	0		48.0312	237.204	40.5		25.2721	72.1854	3		26.5506	102.164	20
39.42	8.70558	59.5		11.9881	102.382	22		19.5661	49.2208	30		16.0781	202.315	7
56.4352	168.861	0		13.2102	105.098	20		22.4718	91.1809	29.5		28.9867	5.25106	12
27.4135	153.452	0		20.0806	80.2483	28.5		28.1925	197.146	27		27.34	46.0832	12
39.9438	46.6131	0		19.0395	91.3907	16		32.9395	113.177	78.5		27.8587	108.43	33
15.97	51.4173	0		49.3127	115.715	152.5		41.0421	125.177	56		29.4194	141.423	29.5
16.488	76.3023	0		33.6782	29.031	103		27.1896	74.9248	8		23.8935	122.466	34
35.9612	121.49	29.5		41.5343	34.9618	97		20.0069	91.2803	16.5		33.4263	38.0294	24
18.2965	324.92	18		36.456	31.3773	101		19.1693	193.558	14.5		13.5646	81.0895	40.5
33.9585	122.556	0		20.186	148.008	12		16.3703	242.72	18		50.7383	124.928	85.5
20.7918	359.358	0		46.7967	36.245	22.5		33.5737	29.0349	87		60.8249	136.064	104
26.5956	118.478	0		30.6839	135.94	106		24.7415	503.872	60		53.1771	80.3741	133
26.9437	70.629	8		42.6118	102.369	66		26.7156	78.7981	62		33.9775	126.579	101.5
21.7818	235.398	0		25.7244	311.583	43.5		14.6393	69.2613	24		37.4082	300.68	18
28.7106	142.344	0		32.1014	28.6046	41.5		50.5089	44.0763	0.5		12.843	210.044	11
41.176	454.718	0		39.5569	53.3692	40		35.5708	60.8714	36.5		12.6636	77.5855	27
42.86	14.6619	0		69.0743	33.3248	20.5		34.9728	186.067	63.5		31.4021	247.536	21
32.734	231.599	0		47.04	10.7925	22.5		12.93	21.3166	36.5		12.3709	311.095	11
15.6575	206.473	0		65.9784	75.475	13		10.8887	37.3337	41		24.3962	35.3647	1
37.8182	137.453	41		17.308	44.1651	19		16.5276	161.649	34		15.5279	62.3382	11
22.6972	260.012	0		15.6909	87.81	10		13.3896	170.262	15		18.2011	121.385	3
16.2375	57.6846	0		23.9903	65.5432	19		9.99037	82.3833	13		48.6214	759.455	36
29.8904	114.921	1		21.113	122.069	44.5		32.2003	145.145	33		34.924	72.7552	61
34.3018	26.7986	0		23.1713	75.7836	43		27.4358	291.35	45.5		19.1608	199.598	31
49.3585	27.9423	0		21.3562	119.573	50		30.5088	160.304	38.5		95.533	123.021	206
40.3954	258.036	0		21.9691	197.129	23		18.9	57.5983	20		30.5005	96.2269	47
19.5428	126.111	0		22.4462	76.6778	43		32.98	16.2533	60		17.2664	202.028	24.5
12.9398	174.673	0		15.5043	104.05	94.5		14.07	70.23	18		16.4743	23.2456	45
24.7157	50.8519	0		25.0931	68.9685	60.5		22.6711	59.7264	22		11.9455	139.861	22
30.4279	57.9205	0		33.357	158.704	16.5		23.2161	218.382	23.5		19.5393	126.854	28.5
24.9553	159.354	0		55.5671	88.4192	14		13.9445	75.5535	8		22.265	69.4047	59.5
18.9539	116.437	0		80.1044	26.1167	38		41.816	185.275	41		17.7393	123.483	20
14.9875	55.1771	0		24.2774	88.4626	30		53.633	175.318	113.5		27.787	102.272	25
34.804	43.3896	0		21.3791	127.924	21		27.3888	240.918	100.5		35.4652	134.481	37
53.9744	80.7091	0		14.4267	81.5062	28		45.9404	244.632	77		18.5771	88.0382	3
22.4961	111.062	0		19.7351	146.403	17		16.8327	301.114	33		69.0756	19.3586	116
28.764	8.84508	0		17.5168	52.2784	13		11.7529	153.399	15		61.8829	13.9741	108
16.515	62.4013	0		19.976	9.53289	11		22.932	6.35723	26		36.7731	78.2498	53
27.1188	36.7618	0		17.7891	74.3824	9		15.8649	107.812	13		20.6382	104.824	14.5
28.5188	141.488	0		22.8037	211.756	36		21.7226	97.2328	13		54.562	125.515	107
17.7036	108.084	0		37.147	94.1693	98		24.8728	137.792	34		27.7205	113.487	100.5
18.2347	123.176	0		43.8292	80.0283	108		34.612	196.246	42		46.0316	102.645	58
30.4055	40.6547	0		25.494	61.6591	32.5		70.3257	10.3661	106		40.6238	93.0826	12
48.4813	151.737	0		17.6514	248.41	30		58.34	87.7815	78.5		128.335	213.346	120
25.0844	114.982	0		26.6389	90.6477	21		23.5646	180.861	18		25.4249	141.822	17
32.2734	172.04	0		34.7829	15.3388	40		35.6594	86.7489	81.5		27.3463	176.343	21
27.3349	107.42	0		25.8653	113.846	36		23.2954	256.651	45		13.5174	201.267	9
25.6149	89.5335	47		35.2843	111.749	17		76.5459	334.136	131		45.1725	16.5779	67
18.7293	232.154	0		24.9222	85.5367	32		27.4832	357.887	50.5		37.1371	78.1299	65.5
16.4554	181.691	0		26.6516	229.106	16		23.8497	68.5421	43		46.3332	314.013	32
22.5151	185.891	6		22.519	123.389	26		25.9147	73.837	35		19.0493	86.9827	17
27.717	200.418	2		37.254	62.3499	0		52.0834	133.454	52		28.406	126.278	39
13.6252	50.7654	0		20.8917	145.505	14		27.6769	454.598	47		29.2774	175.938	29.5
21.2545	356.026	0		35.411	130.825	34		25.6264	181.397	80		20.2015	354.057	27
19.7927	47.6461	0		31.94	31.6348	62.5		19.5343	76.5854	23.5		24.5313	65.5118	71
24.5663	192.582	0		29.4177	143.962	47		54.2921	178.613	92		14.1138	55.8532	3
40.4437	243.877	0		39.388	15.8056	12		41.7788	243.169	71		17.441	47.012	10
35.3589	38.3084	0		37.1748	102.503	24		31.6035	127.941	26		21.0183	177.275	9
38.098	75.4967	0		27.635	7.87236	9		24.4795	204.374	41		22.304	29.1529	8
31.8749	197.214	0		25.7349	76.5913	21		18.6146	47.4187	27		36.0968	135.868	62
15.1657	151.123	0		40.3367	11.6258	20		37.7111	47.0448	64		53.4966	100.766	96
27.8365	174.412	0		33.5217	378.615	28		40.2117	51.8796	50		23.7713	462.398	27
17.633	39.6859	0		18.7231	43.9425	14		24.7515	82.2822	34		17.6332	221.329	15
40.6387	88.1724	0		21.7576	69.0184	5		23.6291	88.9576	31		34.9574	215.473	6.5
29.5543	100.69	0		40.9056	44.3493	16		23.0152	215.323	38		19.9714	227.618	71.5
76.0635	45.8644	0		26.5853	90.6292	22.5		12.9515	149.129	23		14.8421	416.234	18
12.0523	72.2214	0		18.3762	75.2281	5.5		18.5782	42.2858	17		20.0546	116.81	19
21.3156	81.5964	0		26.8747	337.724	62		27.84	95.0593	24		24.0587	63.7333	60
20.4054	95.8848	0		28.8649	161.869	21		18.5343	634.575	20		37.3343	47.012	59
47.6831	35.5277	0		58.5281	136.581	92		25.7881	232.569	48		17.0082	278.63	38
25.3383	130.489	0		39.9109	46.7035	78		21.2387	74.9154	43		17.1958	48.8179	4.5
44.2775	50.5905	0		33.808	29.6028	58.5		25.2449	115.45	16		19.6749	65.9715	16
26.1671	221.708	0		29.1755	194.944	56		13.7724	37.8741	8		49.4104	165.761	79
24.0875	117.303	0		11.2361	78.3213	6		25.7293	618.198	57		38.4161	395.359	51.5
18.2048	56.5743	6		17.8839	295.337	17		20.2836	162.228	36		25.7171	53.8265	37
27.353	44.6636	0		33.1858	116.841	33		16.7906	169.137	27		44.5475	12.7145	44
45.2427	32.0731	6		35.6792	161.275	18.5		19.9367	109.276	24		39.2535	102.84	45.5
21.0508	85.0609	12		14.1169	95.7426	68		49.6915	62.7861	27.5		14.5813	62.505	4
40.5977	138.608	0		31.72	59.0989	18		27.2429	27.9167	50		42.7437	123.898	145
40.2251	183.198	0		32.6382	95.9675	0		24.4267	72.2268	30		75.7599	420.89	153
13.4348	230.466	0		23.8523	91.6901	25		19.53	58.2309	15		46.6426	194.095	36
35.4467	26.5492	4		27.7891	47.5603	22		12.7145	44.2589	12		16.286	245.233	3
26.0561	287.442	19		32.005	20.9011	26		22.583	86.2716	37		45.4658	98.1311	31.5
26.4886	139.34	0		11.0974	80.0224	10		23.954	241.262	31		20.1975	123.485	49.5
24.4991	101.973	0		19.8533	83.2628	97		21.6497	69.9765	15		29.8714	10.3661	0
18.9727	72.6098	0		37.5518	148.454	89		38.8221	38.0274	35		19.9065	82.1682	17
44.282	40.3757	0		22.2578	151.214	23		20.7745	104.13	39		16.4454	83.1428	0
23.1471	81.3044	0		24.1059	51.9641	33		20.3733	25.9713	34.5		28.7452	239.359	63
27.5153	37.1942	0		29.693	43.0051	23		15.0959	249.685	25		35.8657	232.637	68
47.9257	13.5418	0		27.7333	82.6616	45		10.1711	117.46	5.5		30.0667	44.0938	11
22.2964	133.507	0		31.4791	40.5132	56.5		31.4491	295.384	20		35.5319	152.532	67
63.4179	55.6881	0		33.1815	71.6312	43		31.152	102.079	18		53.204	177.094	115.5
53.356	19.2112	0		34.9246	103.614	42		24.5448	127.353	15		75.9039	63.2874	139
43.7869	66.632	35		15.3783	165.556	25		19.0838	98.0583	18		68.6792	50.0461	134
21.6756	146.485	0		34.9943	254.35	83		25.2684	246.408	28		25.6169	37.8467	0
29.0512	81.5748	4		32.0313	128.462	87		33.8768	148.628	57		18.756	208.505	8
37.71	21.5851	0		22.7166	355.173	40.5		39.6612	166.031	84		13.5217	117.651	6
36.6786	131.474	0		19.4615	33.0399	40		28.2983	81.2565	49		43.4819	75.922	24
22.176	82.0857	0		14.8804	145.2	29		36.5309	150.75	47		74.334	15.3477	0
36.7553	135.374	23		39.0334	133.532	25.5		37.4538	176.846	60		38.3471	34.0126	83
23.5525	162.918	0		39.1208	115.696	65.5		27.228	131.434	45		44.957	66.3772	130
24.8465	121.489	0		31.3379	158.691	39		35.8064	56.9407	80		60.861	149.294	123
47.8688	79.0656	0		37.8461	170.201	80		35.3968	121.119	68		69.393	47.8393	147.5
30.7378	99.8428	0.5		17.632	56.2873	20		32.2257	35.3882	59		32.5938	39.7429	53
19.4046	131.739	1		35.0685	50.9436	1		34.7029	47.4443	39		15.2312	404.477	18
44.3927	94.9967	21		36.0648	339.861	22		27.5379	69.9177	56		28.162	120.143	27
21.551	200.649	9		32.723	394.781	13		14.9313	323.65	24		78.4152	51.1662	88
29.5501	203.707	0		14.6	77.5954	8.5		33.9209	108.208	22.5		23.4313	117.657	53.5
26.4546	238.589	0		26.54	170.039	35.5		27.9352	108.078	21		65.4375	43.9484	114
26.47	65.5335	2.5		27.0223	190.606	52		39.663	38.5678	72		23.2478	106.624	10.5
20.078	208.479	0		23.48	70.4638	54		20.8554	64.3531	27		20.477	101.358	19
14.0522	128.956	11		26.8771	51.5712	28		19.4903	275.508	16.5		18.852	181.058	30
11.6654	159.652	0		25.652	147.167	81		17.1222	78.1005	10		29.2503	87.3759	22
15.2018	94.2461	0		39.6488	54.3604	7		56.708	57.9243	62		38.1992	159.365	93
15.1	88.0893	0		24.9562	108.346	26		66.2745	44.809	66		31.5168	69.8056	48.5
16.6733	83.2549	0		44.6179	78.7746	17.5		28.4486	75.0741	20		57.6333	86.9142	95
22.6743	123.171	0		11.7049	124.458	15		21.7461	46.0451	0		14.715	364.586	28
14.8567	82.2803	0		14.9673	155.505	19.5		18.8132	86.4149	0		26.1091	292.222	9
15.9078	60.5846	0		32.7951	183.157	31		20.2469	105.025	30.5		15.5376	55.1242	45
22.1103	60.0043	0		28.8325	314.034	65.5		22.2431	212.013	28		43.826	179.36	65
11.0296	49.0519	0		14.2479	370.379	24		29.8998	219.438	26		12.244	121.733	10.5
28.9107	264.94	0		15.2926	43.0031	17		13.6867	9.39339	12.5		16.1015	68.4575	45.5
25.8114	23.6649	0		14.1163	79.2206	16		17.1093	115.31	16		17.7416	63.0656	30
31.6455	65.5663	0		17.2236	172.785	18		10.9873	99.0941	11.5		16.7243	97.6299	21
19.3717	59.8444	0		14.9526	137.461	15.5		8.72286	97.0071	5		21.9863	68.027	26
17.4684	114.195	0		17.4592	160.395	69		27.7617	157.225	33		34.7761	192.65	29
23.2183	27.0835	29		28.6878	129.112	55		42.4279	248.061	56		25.5853	93.1712	32.5
31.0658	48.8179	0		21.7121	60.868	0		32.3657	16.7174	57		51.0736	187.794	91
20.6313	148.476	0		13.2232	63.1929	61		32.0026	81.4863	30.5		45.4552	36.3648	88
21.0506	133.202	1		16.3391	68.702	14		20.7386	220.817	13		19.51	336.518	45.5
18.388	29.3473	4		20.2	54.3145	25		53.4802	209.722	88.5		15.0976	192.02	6
19.4899	335.903	13		43.0046	153.902	86		67.947	227.996	64		28.7587	126.009	39
14.563	50.3351	9		56.7104	43.5494	92		62.8232	96.0814	64		39.3586	258.879	54.5
24.2125	341.016	0		35.9568	246.987	23		35.1238	27.3743	80.5		13.1717	55.1771	17.5
19.9477	65.9618	0		44.3912	40.0849	6.5		13.0331	56.1713	11.5		55.2696	608.348	100.5
15.7079	166.986	0		43.144	17.4111	3		15.7842	149.468	11		29.4375	68.6579	46
25.5387	110.677	0		15.9294	150.439	39.5		18.7696	184.937	0		52.6432	68.6875	104
18.3608	57.378	0		13.5139	158.276	18		16.1577	218.829	13.5		16.4701	170.973	11
25.2336	58.0365	0		36.3863	83.6578	64		25.7763	157.174	36		14.7935	80.2858	5
31.0507	127.308	0		32.944	111.378	28		24.5213	432.666	20		30.4395	125.454	126.5
29.2976	182.929	0		16.8684	75.2156	104		93.0486	18.2679	137.5		21.6843	333.343	22
19.9059	329.613	0		22.4861	68.708	0		71.6689	14.375	144		32.3745	148.733	20.5
21.3987	112.673	9		32.9151	263.722	51		52.5517	45.1825	18		19.3869	67.1884	26
19.4721	62.9285	4.5		66.5	27.8008	149		35.7772	76.7287	29		37.6095	142.266	38
18.4073	148.969	4		61.1957	158.042	147		45.9043	227.032	25.5		37.6089	212.498	16
43.3022	126.555	3.5		47.1072	142.459	45		38.3844	15.0628	54		17.3428	123.58	13
36.0729	88.614	0		19.9407	62.3302	37		22.7586	97.345	7		29.2161	63.7314	89
31.4415	43.5279	57.5		14.6204	146.144	20		62.6095	110.718	120		25.612	90.3183	68
19.1428	215.171	0		23.918	435.557	22		35.7122	143.822	66		38.4377	103.814	98.5
19.2088	97.0327	0		16.5876	115.067	24		73.4346	117.049	114		100.68	27.7772	98
39.5513	99.9411	0		18.0292	328.087	17		41.1429	39.5405	67		32.8833	387.989	42.5
20.0122	94.1478	0		34.8806	210.619	46.5		34.9553	72.7169	54.5		89.7282	208.069	99
26.4322	48.8473	0		58.99	65.0815	46.5		19.8589	217.517	15		16.9713	316.155	10
18.3207	69.0373	0		45.189	93.8629	38		31.7649	185.342	33		20.5505	45.0665	16
18.713	250.064	10.5		39.5405	100.931	64		31.7609	53.7721	68		22.9561	85.5503	4.5
27.1978	52.422	21		21.22	10.7925	35.5		18.795	58.6083	2		59.9595	93.8256	62
29.9589	208.676	0		19.8174	214.815	34		25.0104	56.8612	19		28.2996	199.493	47.5
22.151	130.729	0		11.3987	82.1232	24		28.9673	19.0717	58		17.6397	123.835	13.5
20.0344	184.927	0		36.1233	121.886	66		20.2985	174.587	27		28.9576	125.555	32
24.1136	57.7494	0		40.1742	107.025	85		39.5724	37.1942	69		21.1869	128.711	33
23.0027	266.044	5		18.1407	151.326	46		24.0517	129.148	38		13.2381	247.684	14
35.8679	207.69	44		27.9933	17.5507	20		42.792	21.2746	56		44.7583	59.6045	34
26.5058	116.877	16		15.3888	109.78	8		37.7407	247.234	29		26.8254	105.921	19.5
24.1121	212.483	0		19.1235	171.632	7.5		27.5885	113.125	15.5		34.8154	43.8639	40
19.6762	153.359	0		30.8677	34.8478	49		30.9183	246.039	44.5		13.4489	171.122	12
37.3047	79.0868	0		19.2615	64.4466	32		30.5767	61.9567	19		35.3422	21.8465	25
42.4046	167.3	0		41.8183	86.804	34		47.612	10.2207	62		53.6659	177.679	135
62.357	41.0282	0		13.2323	66.7441	54.5		18.2353	209.372	19		55.6938	247.124	103.5
21.4823	302.668	0		29.848	9.96522	24		31.5299	472.418	43		55.6737	121.656	94
30.8095	41.4665	0		27.5437	78.8758	52.5		13.98	73.4097	29		47.4686	83.1981	45
22.8315	71.2421	0		29.9283	356.348	55		23.0725	137.005	44		96.4139	70.6408	27
20.6677	141.209	0		30.42	135.747	69		64.38	24.0533	72		35.7283	229.477	40
14.9109	121.328	0		42.8529	102.111	59		69.3414	81.6947	52		43.5803	230.904	36
20.0467	52.257	7.5		46.0494	129.523	78		21.8715	56.2912	19		134.327	23.6524	78
33.1042	82.6775	5.5		36.2035	71.4255	62		21.0884	81.8107	19		11.4604	224.998	0
10.753	90.1684	0		48.4817	38.2829	15		24.7044	104.268	24		119.537	8.70557	45.5
27.12	89.9641	19		19.4712	512.562	28		29.9763	59.463	18		89.0085	251.575	145
21.3896	55.8356	10		32.6419	49.4998	55		44.4282	137.174	64		52.9118	498.159	64
21.4725	68.4024	5		21.0129	112.007	32		17.3424	456.403	41.5		14.7948	159.457	18
19.1771	135.343	0		18.3356	79.0407	53		13.5643	68.4716	25.5		23.384	10.2207	3
22.7711	25.2667	0		18.0916	164	88		18.6114	42.2917	36		15.7933	148.73	6
31.1029	20.3254	0		22.9257	197.637	49.5		33.4799	321.073	25		48.4009	274.681	61
28.7888	226.388	0		13.2951	192.513	21		66.5433	10.5056	51.5		13.0062	377.43	8
17.5082	121.573	0		14.9356	131.784	31		80.8069	73.8135	53		29.1764	63.6154	37
17.7218	72.6098	0		39.3629	12.854	29		28.4926	84.5737	18		10.4839	261.316	13
28.98	91.9527	10.5		17.3759	89.3311	31		31.152	151.692	50.5		36.6325	118.325	63
60.05	12.3136	0		13.289	101.892	21.5		22.8572	90.1717	11		67.3975	21.7305	131
55.5422	20.2153	0		41.513	93.853	0		17.1899	204.271	5		22.6292	51.1368	20
34.24	84.5848	0		38.863	186.629	28		41.1843	84.7544	44		16.1408	63.2051	49
79.924	15.3477	5.5		37.905	16.5779	109.5		53.64	7.87236	5.5		90.6673	14.9174	43
57.2424	225.941	0		19.4473	90.5355	4		30.7496	63.1969	31		48.2376	141.45	99
21.8172	98.1409	4		24.1376	90.1624	39		24.2611	79.9103	12.5		31.6152	73.9134	72
30.9662	31.6701	25		16.8637	158.989	14		29.443	108.641	46.5		40.7188	247.682	77
22.6932	141.969	18.5		36.0429	170.286	42		30.3403	160.685	50		46.0643	32.2126	98
10.2529	38.1316	0		27.4	100.077	72		31.5202	453.017	31		21.8017	191.196	50
27.0916	126.38	5		27.8773	50.6947	48		23.4375	195.419	31		22.4056	171.513	54
38.464	79.3994	3.5		17.2698	116.742	54		16.9672	72.4605	18		30.1125	51.7107	32.5
52.32	20.0385	0		15.242	76.1845	41		78.8789	34.5609	127		27.539	212.76	27
30.8303	109.439	0		15.8325	38.7093	28		75.8556	143.573	134		42.312	8.84508	61
68.46	5.66942	124		16.3897	95.547	65		29.0022	243.078	14		43.002	112.152	36
64.7825	129.815	121		28.0202	247.939	62		13.9056	55.3422	6		16.7214	120.899	47.5
25.6522	93.4541	22.5		18.6441	202.594	29		29.945	17.9809	50		27.07	9.39339	30
21.8962	108.708	0		32.1963	457.191	63		26.0814	34.9559	38.5		59.1764	120.319	158
34.724	154.121	0		27.7681	229.41	24		27.3317	120.793	14.5		11.4006	145.766	3
24.8373	306.821	0		42.155	7.87236	68		55.3014	95.3945	89		65.584	12.7086	108
27.092	289.631	0		31.9278	206.508	48		19.4418	191.668	14		37.315	154.474	98.5
34.0205	103.915	0		27.5846	96.9067	43		45.985	312.857	73		21.5861	156.495	13
33.5572	191.109	0		41.6218	212.736	80		16.0039	79.7982	22		47.9744	486.435	80
13.2007	56.0319	0		53.1267	11.8812	15.5		25.5009	214.89	61.5		70.2127	21.1351	87
28.699	235.708	8		31.5292	139.379	28		29.038	76.032	0		38.06	274.998	76
48.5804	122.898	53		41.5529	29.4593	76		44.62	94.9516	80		20.5442	64.0792	41
25.8256	234.542	0		38.7824	232.596	108		21.0088	46.5875	29		26.14	26.1542	51
21.4111	215.523	0		18.877	60.4142	31		21.0522	115.389	28		39.8667	8.70557	47.5
23.0364	183.424	0		25.8989	109.627	17.5		13.6717	105.685	33		17.025	109.297	9
15.3439	125.462	0		28.4704	81.6623	38		38.6392	68.8819	79		21.1119	177.691	40
24.9467	39.9728	0		18.3634	218.34	27		18.7619	207.711	23		22.6331	71.2009	15.5
27.2875	106.618	0		21.4256	193.415	56		13.3662	68.1118	34		33.8222	190.397	70
19.8331	214.149	0		22.3295	85.3624	16		20.477	99.5853	14		48.8933	11.8812	107
17.7517	41.3387	0		16.2429	85.0782	16		17.5944	76.7326	15		16.1704	134.54	30
28.7056	387.282	0		13.9512	189.885	10		27.6008	113.697	41		21.5581	137.725	21.5
17.87	39.6526	0		16.5338	40.5093	27		20.3767	67.3727	35.5		20.0728	56.5743	17
39.6612	80.3309	0		28.8927	83.6264	33		16.03	221.094	28		16.9871	106.288	22
18.0931	95.3006	0		17.73	288.292	10.5		32.8429	19.6816	77		23.9705	41.4585	20
26.3492	72.8962	36.5		19.6094	116.558	53		21.3879	109.27	20		108.924	50.5729	0
20.9258	85.0833	9		29.8411	120.096	76		24.0499	253.238	36		35.1445	264.749	23
34.9906	112.332	0		17.7817	50.8734	13.5		16.0485	94.5428	21		63.5542	230.898	85
23.288	80.1619	20.5		23.4263	493.667	28		34.1207	77.4291	41.5		96.4367	56.5487	93
25.04	202.704	9		9.78387	58.8105	17		40.7032	43.4001	51		35.251	163.8	77
21.2276	45.8997	0		31.6616	203.753	44.5		12.3086	68.0017	22		59.1878	196.582	97
25.0262	182.758	0		28.205	33.3388	47.5		48.4557	103.256	108.5		25.9342	102.36	45
26.64	16.3166	0		25.2578	63.4859	8		53.1237	125.182	108.5		26.7514	60.3001	9
18.8987	72.6039	2		13.1435	42.9992	19		11.6705	232.412	2		19.2754	550.856	10
36.191	67.0563	0		21.0719	206.306	13		45.4107	87.647	52		32.0055	133.211	69
44.58	21.3041	0		45.8456	39.5425	24		42.508	247.363	59		24.0481	83.088	21
23.8594	132.034	0		27.8	78.7202	70		31.8898	138.438	51		18.9988	74.1328	20.5
27.116	62.4422	3		55.886	21.0191	27		78.5657	16.2533	23		25.1065	95.3312	38
27.0016	114.123	15.5		19.1943	14.6619	46		34.4435	136.711	26		21.6633	224.329	38
14.4545	113.377	4		19.36	10.2207	44		20.7819	145.718	32		28.8649	469.277	63
21.5785	112.124	0		18.6013	91.1313	28		33.7575	186.334	48		26.0487	328.347	77
22.944	12.1976	12		58.3358	169.131	134		30.6806	65.3938	52		24.4537	384.16	82
19.678	54.9303	0		21.744	66.4089	24		15.0217	33.6117	22		64.1147	59.9921	47
60.2917	160.632	0		30.7092	206.897	30		12.2175	131.144	6		34.4808	194.187	50
35.3979	40.207	0		46.4366	112.384	6		21.201	206.465	29		38.5395	80.2897	38
34.208	18.5234	4		20.1831	106.709	51		39.8895	345.512	80		28.8395	162.031	48
30.1959	132.636	0		22.7234	75.1475	35		41.606	84.3201	64		20.7928	47.3028	56
32.1274	84.8704	25.5		34.5312	301.171	83		45.7092	43.2918	57		20.0176	81.2211	124
25.615	37.4752	0		28.7971	66.1071	61.5		14.5865	93.3126	16		39.3787	151.43	92.5
44.952	6.35723	0		54.2005	67.9357	102		18.0768	52.5419	18		61.1335	469.622	146
22.6815	124.148	15		28.5673	132.075	94		14.4271	45.3476	11.5		71.9878	34.9912	134.5
11.7924	84.2552	0		32.4116	248.725	74		19.5816	125.812	20		29.3806	126.637	37.5
29.6594	82.3098	0		19.3576	65.8537	16		20.429	215.552	36		51.7199	490.05	91.5
22.1629	113.797	0		41.29	15.8901	102.5		22.9635	43.9545	36		37.0777	117.539	52.5
23.9123	215.938	0		42.6859	63.0789	66		19.0496	73.4759	13		29.463	59.349	30
13.3113	65.5648	0		24.17	185.639	24		29.432	6.35722	45		12.5544	179.685	7
38.9067	115.94	0		20.6973	239.977	53		52.104	8.84508	74		18.7978	302.333	31.5
30.5946	108.833	0		15.0956	244.859	39.5		37.6263	135.195	57		61.54	42.84	0
42.5361	152.63	48		17.3763	61.102	0		26.3607	56.6882	33		70.844	152.707	59
40.6446	84.4085	32		29.0884	101.613	20		23.1572	200.301	22		51.4279	115.497	86
17.0064	64.9084	13		15.749	56.3313	0.5		19.7566	173.445	38		54.8691	52.5439	89
23.5198	191.316	0		18.6837	176.424	39		29.8661	227.341	82		19.0345	233.256	8
22.0105	65.8238	0		29.5667	17.9771	54		20.9883	151.398	11.5		20.3179	160.85	33
31.357	167.931	1		32.8321	66.2016	48		25.0259	147.246	37		39.2467	229.524	73
17.1709	159.578	7		24.8877	443.512	56		38.5116	80.604	31		26.8629	139.94	67
16.6152	143.217	0		41.4412	103.339	108		21.44	79.5402	27		60.5529	134.241	83
42.8176	136.628	0		40.1289	32.8925	140		14.6788	77.6996	49		37.0094	82.7086	60
22.8933	364.006	0		25.7629	389.289	66.5		27.2	158.151	63		31.3549	345.792	61
34.6466	157.356	0		25.9414	67.7303	4		27.0872	119.229	68.5		29.2569	567.974	71
25.8601	343.915	0		41.9733	95.0793	0		22.6584	96.9108	53		60.9386	174.021	81
27.2213	97.4551	0		52.3131	367.127	0		34.6824	44.4888	58		13.2303	80.4507	3
23.69	80.7875	0		16.5629	70.6107	22		17.5975	86.043	22		15.641	485.21	36
44.8726	74.3754	22		13.3346	192.643	18		50.1369	136.864	120		33.9552	176.519	22
13.6486	90.9355	0		24.9078	268.769	27.5		24.2128	109.024	30		45.0533	90.1242	111
35.5437	96.5007	0		27.12	144.296	60		45.2161	262.201	79		44.6103	90.359	49
36.3686	18.9263	2		30.59	222.035	62.5		43.0165	44.5006	4		12.5051	171.623	5
32.4093	143.644	0		77.3844	158.327	74		53.7285	54.8608	0		35.5523	73.8656	31.5
29.3923	73.1522	0		55.4959	134.572	64		20.9523	80.3631	18		23.402	193.055	15
27.272	217.923	0		21.7523	126.773	26		41.5624	100.668	39		48.7777	183.566	83
21.4152	48.6981	0		18.25	20.2685	35		17.6709	188.394	34		53.6114	157.787	55
18.6128	98.5497	0		16.4123	32.9533	36		27.4601	523.235	59		34.6309	78.5053	33
35.2331	131.515	0		30.4629	54.5167	52.5		48.1329	94.0439	50		27.4069	238.103	22.5
34.8333	24.6912	0		15.342	122.615	12		18.6123	61.8428	4		27.1288	32.7649	28
26.63	674.239	0		30.7788	235.997	27		20.8048	62.6427	9		17.2238	44.4888	7
38.3515	145.092	27		19.2717	50.7595	21.5		25.301	145.31	40		14.565	99.5155	4
36.37	32.51	7		46.7634	109.063	31		28.9152	54.8882	21		47.1593	184.355	85
37.6505	91.8191	0		26.372	10.2207	65		20.848	92.6818	37		43.3	8.01776	55.5
20.9124	55.3481	0		16.4924	74.0404	65		33.4159	276.499	70		33.5182	74.6203	42.5
22.4715	128.005	0		30.4865	69.0018	41		66.5863	97.3214	94.5		16.447	91.7936	6
35.706	18.9557	28		26.0352	101.877	51		56.2729	90.8923	85.5		35.6887	159.215	47
25.7239	113.604	6		15.9135	87.6393	13		45.862	210.103	75		50.8377	191.813	113.5
34.95	8.01776	28		16.1822	344.007	27		20.7402	207.436	0		85.5438	50.8578	134
25.92	14.6619	0		19.92	77.3006	29.5		23.3451	117.457	40		47.4969	83.6101	29
24.9865	205.788	0		14.3377	197.205	14		26.7069	76.4841	43		47.3923	168.016	49
19.1381	79.0365	0		27.3835	41.4585	25		32.825	7.87236	62		72.7618	44.2157	129
18.2255	127.376	3		19.2943	113.406	12		24.4919	55.1751	62		50.6286	344.2	107
17.5805	102.971	0		15.4626	97.4747	10.5		37.2006	76.4791	10		47.3731	315.931	89
14.1894	89.8343	0		21.0421	79.1415	12		27.16	72.5451	31.5		20.3203	174.457	48
24.11	34.0126	0		28.8725	12.7144	128		42.6362	191.684	58		27.7186	84.6364	26
18.6302	100.271	0		20.0335	85.5779	93		41.0435	118.217	33		52.6859	251.756	91
21.0913	61.497	0		29.0108	24.6251	98		39.0775	161.057	48		19.2469	56.5272	7
19.76	32.8945	0		18.3419	223.588	37		14.5978	244.545	7.5		73.7978	129.391	90
17.5052	76.0724	0		30.0724	73.4391	12		23.8526	89.2112	36		41.9365	121.764	69
12.8162	145.281	0		10.1944	91.8631	34		20.8185	212.275	34		45.9211	136.831	35
23.2467	66.0875	0		24.2335	71.1832	34		26.4589	50.9855	17		14.8761	328.258	13
20.6209	47.2968	0		29.648	451.944	37		43.9533	31.7861	64		28.6636	88.0499	11
20.2881	61.5088	0		37.1667	8.70557	35		46.3033	65.3958	69		16.1568	87.0813	12
27.5621	112.613	1		39.9007	142.612	14		22.9539	195.132	37		15.8568	73.5492	49
22.535	29.1889	0		26.9361	150.426	23.5		30.2746	124.529	22		38.4348	355.04	72
29.7709	119.48	44		33.1567	14.5459	74		21.8733	268.552	33		12.2424	272.125	6
33.5385	132.798	13.5		17.4265	235.87	26		42.007	45.322	34		25.511	88.8664	15
35.7217	27.4293	0		23.0815	286.091	59		27.5867	60.8092	57.5		38.7306	101.313	35
21.2318	101.712	0		16.8284	42.7476	28		28.9535	91.5381	44		24.8207	194.344	36.5
19.0692	48.1301	7		16.9464	116.342	28		71.672	31.6407	105		17.8742	280.097	59
20.805	129.589	0		10.7014	56.8651	14		35.1201	323.281	50		16.9526	70.629	41
30.4029	81.0825	0		35.806	119.637	10		13.5061	147.912	23		42.496	32.523	44
48.24	11.3388	12		19.9167	79.026	13		14.3859	364.807	24		20.7745	68.2945	20
35.8749	255.266	0		33.78	98.8838	13		23.4008	219.867	30.5		23.3679	63.1693	0
31.7003	148.131	0		46.4843	88.0018	67		31.3612	43.0051	29		36.8227	138.404	17
28.2177	232.751	0		26.2486	152.595	10		24.7946	94.4013	32		31.9882	118.13	34
38.1771	44.6597	0		22.3952	187.376	5		53.1088	127.952	52		13.12	139.431	3
15.1287	111.985	6		15.8876	184.468	18.5		21.6634	428.726	41		16.8373	112.468	2
43.9621	77.4605	25		38.9932	143.191	57.5		25.8032	91.9546	53		170.175	522.672	238
14.6248	256.106	0		32.0707	31.5189	34		34.7282	337.943	70		17.9575	104.482	9.5
23.2257	62.4738	0		23.6757	51.8855	43		30.2411	83.322	54.5		19.9209	66.028	35
13.8241	148.436	0		49.8941	118.347	63		27.6228	96.3487	32		40.5509	254.584	91
26.1804	127.846	0		31.5033	46.4156	76		26.1366	267.967	15		26.8641	59.184	0
24.034	33.6432	2		42.0952	73.0017	111		68.5286	60.4357	132		25.2891	70.6408	17
12.3959	87.2699	0		45.5571	216.041	62		88.4497	146.776	163		47.4578	119.176	40
22.5435	185.957	0		16.6716	175.027	31.5		39.4127	103.447	33		44.5143	279.213	76
69.6789	41.6275	0		12.9263	106.002	19		21.4222	163.472	31.5		13.6717	45.1233	2
35.5464	126.314	0		17.6482	75.2057	14.5		23.9029	21.0132	30		12.0741	160.514	32
55.34	20.5868	0		16.11	68.3436	34.5		18.1018	216.699	25		43.7442	124.513	47
34.2203	179.722	10		38.1147	217.645	43		24.4283	106.424	16		13.5244	30.4207	49
46.2777	62.0983	0		21.2614	56.5487	50		17.7913	189.659	8		20.0892	176.672	24
32.6966	145.735	8		31.6406	101.631	51.5		27.9711	188.588	19		20.7706	115.605	22
29.1609	116.721	8.5		52.932	14.6599	7		21.4961	388.535	15		15.1952	199.263	15
31.5667	27.0836	23.5		41.2193	117.535	41.5		14.0953	112.911	22		17.9048	42.7161	1
35.4667	79.649	18		23.335	125.067	22.5		21.7882	68.9568	39.5		14.7218	212.548	37
22.7489	56.2855	0		84.9667	5.25106	13		11.3583	103.016	18		30.8986	143.714	12
50.9188	47.6645	0		30.8188	130.443	125.5		21.288	16.0611	33		26.9877	128.441	46.5
21.6	29.4633	0		14.2676	50.3369	8		17.7864	54.5974	0		24.7027	57.6062	48.5
17.8047	84.662	0		38.8907	76.6403	20.5		37.1918	105.568	69		60.8994	309.655	114.5
16.1432	110.734	0		48.636	23.7625	0.5		21.5468	102.873	38		27.3839	131.452	50
33.6889	111.231	0		31.4918	159.041	29		31.9358	117.126	59		24.8765	83.4043	42.5
25.453	107.069	0		20.0214	164.535	32		32.0681	271.307	66.5		11.3822	109.234	3.5
51.8167	8.01776	0		20.8318	69.3655	49		31.9261	59.184	62		35.8883	112.331	34.5
25.481	55.1418	0		28.2057	147.348	60		15.2768	53.6541	24		53.1	191.933	70
17.4306	89.1818	1		19.005	80.2287	34		30.218	234.687	31		21.5791	64.4671	12
34.72	47.0434	0		34.1079	103.512	53		71.4171	45.043	100		21.5502	116.153	19
27.7055	54.5994	0		34.3113	106.719	46		20.6115	200.948	25		31.7987	197.039	6
27.34	80.5041	13		40.3051	140.498	39		80.5129	107.027	86		21.8261	74.6732	12
19.5192	60.8605	41.5		23.1385	233.728	31		61.3625	145.731	100		39.62	16.7174	6
23.281	135.922	5		28.5747	541.362	58		33.1344	68.457	70		19.4004	227.354	16
26.5	71.7044	0		18.6455	83.2569	31		60.6757	102.075	85		62.1063	152.334	73
29.42	56.2914	3		24.7418	397.362	34		15.7721	362.55	15		32.5717	92.5088	44
45.08	78.1594	3		22.2643	156.782	34		26.9668	255.776	55		60.1978	18.2385	68
26.7141	80.5296	0		63.2119	75.6165	0		19.3078	115.276	40		24.8993	299.804	14
45.143	120.524	17		22.551	354.885	67		83.9486	211.93	33		36.4982	87.9172	72
23.1629	56.8357	0		45.1883	53.8881	59.5		50.7271	119.107	91.5		30.15	11.1934	14.5
21.2443	30.8369	0		22.4345	252.013	43		19.9159	198.296	22		19.04	70.2635	12
24.5618	249.05	13.5		18.3504	104.211	5.5		55.0167	8.01776	25.5		15.0884	82.4314	12
30.8856	77.1669	24.5		16.1068	121.288	39.5		29.6349	111.433	35		22.5263	325.238	16
28.9438	50.451	15		16.9259	45.3455	6		39.0356	39.798	85		37.7449	225.35	22.5
9.2608	52.534	0		48.45	11.048	22		25.327	86.4385	74		14.1842	140.424	9
12.6187	27.5138	0		26.1467	97.8835	29		21.8473	104.761	65		44.0416	228.962	49.5
20.891	118.746	0		23.4114	120.878	36		22.0515	219.062	44.5		30.82	186.83	72
17.1687	82.6871	5		31.6855	50.8775	34		33.197	180.14	72		24.9709	45.6657	81.5
23.5391	158.71	0		25.1008	220.988	43		31.1306	64.9949	65		45.6284	226.366	63
28.707	123.618	0		15.9152	78.077	22		18.1957	107.021	38.5		52.8952	255.682	110
19.5957	67.0709	0		27.5845	37.2236	45.5		15.952	74.6673	42		79.1082	119.663	114
24.9572	71.7727	0		36.3279	154.199	65.5		26.5725	11.3388	25.5		38.0527	221.111	21
30.7882	169.392	0		12.0428	86.0062	9		13.9358	95.0852	12		57.6075	15.8901	82
41.5453	36.6164	0		15.7089	84.1728	23		44.7266	130.129	54		17.9565	151.73	80
43.6262	96.3272	0		23.3873	68.7189	35		28.8259	216.71	39		41.6	7.87236	30
33.936	9.96522	0		40.3347	128.46	70		35.9425	232.735	34		18.2634	713.537	29
18.3338	281.684	0		27.1678	119.596	30		35.9209	52.7973	12		36.2562	223.416	90
14.0877	66.113	12		36.925	36.3794	26		70.0637	104.917	89		44.3605	227.643	81
18.2465	248.793	0		27.5273	32.2067	39		54.2469	145.717	90		93.1463	121.55	86
25.8262	96.6186	7		28.1383	41.234	60		37.4718	207.136	89		21.389	266.308	24.5
31.0148	67.9042	0		27.9585	34.8399	71		45.1975	12.7144	95		23.8996	128.013	22
15.8	105.622	0		14.1453	201.033	40		18.4481	116.014	10.5		39.22	16.3166	67
17.7184	103.516	0		20.0527	266.805	43		17.034	171.02	18		38.2295	37.4496	83
72.05	7.59942	44.5		22.1352	59.6084	36		38.9595	80.722	65		34.212	102.688	46
50.9526	44.1058	0		20.9536	180.433	39		35.8848	240.393	97		47.6587	40.2244	45
28.2167	148.65	3.5		17.6151	262.008	19		21.5375	62.1021	45		32.1043	228.296	36
16.5486	231.584	0		37.812	7.04504	27		31.1363	61.2454	44		96.8533	14.8014	54
30.0089	149.523	0		23.5512	275.056	4		43.3436	17.0082	52		85.415	15.8901	50
32.6591	457.503	11		51.0571	326.717	80.5		25.8507	55.1399	44		18.96	97.7763	20.5
22.4267	30.4361	17		20.7376	157.128	21		41.0756	412.801	15.5		28.564	182.595	38
15.9525	155.619	0		35.91	8.98159	46		32.9647	260.357	39.5		14.0287	378.339	0
39.0995	101.157	0		25.2169	131.289	52		18.2593	166.297	20		21.7122	144.568	12
52.7291	31.2794	0		61.5422	15.9021	1		30.6057	93.8864	17		15.2527	355.379	0
15.4538	51.7067	0		42.6355	136.545	28.5		39.12	13.0154	7		14.8243	35.5572	28
15.6495	169.518	12		50.8171	90.42	17		15.2411	197.734	8		29.5022	20.9032	2
28.7688	249.22	4.5		31.5458	65.2151	48		14.0954	39.1357	20		39.7468	90.7067	6
17.5075	118.199	0		71.8424	151.315	173.5		29.3536	251.135	42		10.7493	73.0187	18.5
17.5957	178.607	0		61.9267	23.6465	186		46.8169	174.723	101.5		24.224	21.9624	29.5
10.941	148.344	0		39.6	103.708	44		20.6707	261.45	20		15.846	679.181	25
14.7822	65.221	0		24.6538	176.146	43.5		33.693	41.0556	31		18.8467	149.111	49
21.8409	136.876	1.5		22.9652	149.861	36.5		16.1463	426.571	8		38.5537	431.381	44
50.7783	30.0345	2.5		16.8392	50.7594	55		13.3329	59.066	8		30.1008	276.156	75.5
55.08	110.948	0		21.3831	64.5861	61		29.6154	147.165	57.5		30.1803	130.265	109
52.72	25.8056	0		22.5762	61.4184	47.5		27.2669	53.5125	57		18.7925	73.0048	21.5
22.0039	103.791	0		46.8333	17.696	70		16.07	79.0873	14.5		31.8226	145.562	45
25.6119	65.5667	0		18.9569	140.63	24		31.706	87.7385	27		77.8989	275.861	121
21.5724	87.6943	25		15.4545	31.5189	23		55.2629	11.0539	73		27.6621	211.445	56
32.6014	256.868	32		29.0857	116.473	46		41.1276	115.579	57		42.7156	78.371	99.5
38.7518	38.6248	62		23.4441	143.64	89		24.4141	70.2908	51		19.4713	341.147	123
33.0496	63.9003	0		36.5467	134.28	67.5		14.1751	139.02	16		40.53	94.2873	65.5
40.8533	36.7933	0		30.9873	65.7063	44		40.0886	155.203	22		39.0633	26.8281	66.5
32.6352	48.698	0		23.9035	60.7247	23		18.0617	54.2259	8.5		26.1022	216.549	13
24.757	171.415	0		22.0452	228.899	35		19.3408	62.6486	31.5		19.6386	221.888	4
39.4055	142.445	2.5		32.3226	152.749	60		22.0414	290.266	1		23.5468	130.711	0
33.6004	105.43	3		22.2463	49.6178	22		71.179	138.723	63.5		31.215	25.2835	12.5
44.18	36.7874	0		28.1825	103.154	46.5		34.6088	147.464	64		45.0352	124.76	0
25.7981	286.802	0		36.5368	155.541	63.5		23.5789	253.566	32		26.9509	57.6099	9
26.2975	97.1744	0		36.2453	151.881	62.5		55.427	40.6312	58		20.8343	176.125	1
9.38125	73.1816	0		22.4166	113.379	37		30.4604	95.9478	29		21.3641	260.401	16.5
40.5212	26.2562	0		23.3051	517.332	42		48.9861	301.853	83.5		42.8528	153.37	0
24.8348	55.6075	2		21.4718	195.335	44		19.8172	64.8751	35		20.3143	15.7741	3
21.3513	114.357	0		14.9576	134.153	27		9.35164	132.264	3		15.9046	212.274	28
21.1987	31.3852	0		33.1293	30.2651	68		22.9169	24.8806	62		18.1996	101.22	19.5
32.8262	97.0601	0		31.9281	71.5517	71.5		33.3653	337.023	57		35.5622	126.985	47
39.9333	7.32994	0		30.2663	395.109	62		53.4613	59.6034	87		22.8251	108.504	40
19.5642	88.3016	0		18.9217	35.3331	18.5		17.6775	183.451	17		48.6222	18.9263	37
15.736	88.0264	0		26.1105	46.3241	24		33.9833	14.8014	20		38.8526	185.405	41
67.5636	90.9604	0		28.7611	151.685	40		14.2573	253.618	7		114.393	28.374	118
92.3571	11.7417	0		14.493	108.137	19		52.67	29.3159	3.5		69.5146	135.4	119
37.9648	197.595	5		18.6371	116.675	37.5		19.5112	85.894	21		86.3872	54.4364	48
17.6704	97.2035	0		42.1383	24.371	122		26.98	41.8673	44		15.6795	83.6911	2.5
34.1581	126.629	0		50.3593	70.4109	116.5		18.4105	53.6581	20		31.5975	124.493	18
19.8413	220.087	0		22.46	94.664	21		27.2003	486.462	62		13.7875	106.56	22
22.74	15.4892	0		13.0255	113.896	18		16.9735	248.661	15		29.2015	33.7277	72
38.8991	77.8293	0		22.0812	239.887	23.5		16.7557	51.2763	5		20.81	253.384	78
49.2726	43.2665	19		47.0234	311.57	0		17.897	488.584	14		24.1725	168.019	52
68.6557	34.0126	10		23.591	96.221	0		41.3279	211.763	101.5		18.4019	217.086	41
32.0019	258.46	0		39.8613	106.347	48		52.265	35.3921	107		18.914	189.977	63
14.634	71.4996	0		39.5388	70.1239	10		22.0349	138.696	22		62.8927	24.0474	0
23.4542	94.7666	0		34.169	154.195	28		19.9607	91.753	25		69.6213	79.6566	79
22.2649	118.198	1		30.1611	144.45	41		27.7961	167.568	39.5		34.7111	100.057	51
12.2913	233.792	0		16.3298	138.449	18		18.177	149.409	24		71.06	77.1355	70.5
25.6053	87.8691	0		16.5716	67.0563	18		19.859	84.6825	9		30.0286	8.99048	74
19.0222	209.175	0		14.6508	114.045	6		19.564	212.512	28		37.0464	119.708	21
18.5224	23.0806	0		31.9056	302.498	51		14.9026	114.049	12		22.0774	101.208	30.5
15.095	117.221	0		26.16	91.4831	28		41.5	41.655	80		10.7231	104.748	2
17.4354	89.4485	0		32.5107	69.0904	54.5		39.1554	38.9589	63		25.5737	116.68	4
10.8229	83.4968	0		30.4259	77.1905	63.5		38.1467	8.01776	58		26.9317	190.575	72.5
16.1489	115.792	0		20.5789	97.5238	28		43.44	85.8137	56		30.4478	117.423	64
30.3742	84.6231	10		52.7449	75.9623	31		28.2733	101.675	23		41.3342	85.9047	68
28.795	21.986	0		66.5159	57.2639	0		34.6707	174.453	13		55.3831	156.386	83.5
20.9594	85.0355	0		45.4102	142.549	49		17.504	233.852	37		76.5373	141.042	114.5
28.8265	111.412	0		25.5301	154.14	45		13.6271	200.814	19.5		22.9523	62.8727	18.5
14.6278	114.431	0		46.3133	39.9689	46		12.828	300.578	14		18.0307	112.586	29
15.3174	179.069	0		30.3445	195.289	53		22.2019	182.996	36		14.1451	73.4704	9
14.6311	130.42	0		32.135	23.1355	34		23.625	180.912	29.5		37.8779	368.623	23
25.6326	118.612	0		29.858	67.8837	59.5		101.811	112.4	124		21.0102	126.356	46
36.8264	57.781	0		33.844	74.8697	22		19.9915	237.359	7		23.1141	455.812	51
23.3284	244.756	0		39.3189	82.1153	32		32.8346	93.6548	43		22.3511	84.0648	83
27.2627	83.3788	4		36.695	25.3385	23.5		30.9282	102.071	66		52.3314	482.472	81
20.3697	83.4259	0		17.0555	77.959	29		25.6308	58.573	52.5		14.8698	114.931	11
48.78	52.652	90		26.8414	109.824	98.5		34.9546	88.2478	17		50.132	16.0355	115.5
14.2218	60.4398	6.5		24.1697	193.079	52		15.8049	340.672	18		25.3962	127.82	61
13.9024	150.413	0		26.06	63.8403	39.5		17.5429	89.4746	19		19.9854	158.311	21.5
29.0965	120.57	14		22.0373	131.342	29.5		15.2194	138.799	22		11.5205	170.332	24
36.1909	100.776	0		18.9142	168.691	34		36.4588	27.6592	39		11.2543	322.359	11
19.5083	114.386	2		22.2891	69.7997	2		23.9248	210.075	18		18.857	63.7667	38
43.1041	97.7335	0		20.434	77.2012	9		16.9606	80.4606	23		95.1329	33.3615	101
27.779	164.134	0		18.6454	58.7537	38		22.6497	72.5745	43		101.214	216.963	90
63.7459	36.3374	59		22.2306	66.0601	36.5		27.2227	60.9035	45		14.4977	69.2905	0
54.6598	147.11	0		19.4578	34.4574	46		17.9909	73.0186	6		46.4473	21.304	35
32.722	202.159	0		32.416	7.04504	100		21.5695	65.8184	53		24.2003	344.819	24
30.0488	189.857	0		17.7904	203.311	66		47.4938	93.5622	52		14.3694	141.891	5
34.6888	140.849	36.5		53.1386	144.567	46		53.2956	55.1751	96		13.4161	105.08	15
28.9721	279.709	10		62.7103	70.9472	123		44.4743	28.0877	85		80.0486	197.281	129
21.5092	64.1617	0		49.9716	153.715	41		38.5477	59.998	72		44.0746	331.871	23.5
20.3221	282.675	20		31.7825	105.523	80		62.1395	149.799	115		15.7666	180.883	9.5
31.4161	71.6116	0		29.7375	54.1632	44		18.2046	57.7929	52		73.865	52.9448	49
38.2156	430.812	0		28.14	70.9178	36		23.1898	112.568	0		74.517	57.034	35
18.2065	66.679	0		16.2562	58.2074	4.5		39.4294	642.521	35		45.3814	121.825	37
25.2715	106.204	29		15.0569	84.3476	38		39.1408	49.7906	83		40.4207	215.833	87
27.3808	249.143	9.5		23.8648	62.2088	33		36.8017	218.173	88.5		60.7476	243.512	118
54.462	70.1161	0		27.58	116.855	51		30.0456	135.148	44		45.9325	227.276	105
25.8462	100.487	0		12.7995	76.1628	17		53.9221	49.3623	50		15.1562	135.355	0
42.5	11.048	0		20.8011	247.031	68		60.4043	63.7059	57.5		14.9436	76.173	8
31.7618	169.335	0		13.8229	75.0721	25.5		11.7145	24.4797	5		21.8042	44.4081	17
39.0528	103.924	0		19.9225	86.7637	12.5		15.3486	408.389	17		27.0121	159.423	21
39.1586	105.903	0		33.0023	180.846	15		26.2009	56.8083	76		44.2182	37.4313	44
30.0314	96.2093	21.5		12.7161	70.5778	15		11.7298	111.213	37		74.0983	232.083	150
45.5604	117.788	38		32.29	40.474	54		21.7079	113.099	18		39.8286	305.347	71.5
25.4487	68.5715	0		18.7245	191.793	29.5		12.1249	149.462	10		31.8433	88.6435	105.5
13.3053	46.0648	0		31.1015	50.7633	75.5		23.1638	246.403	30		51.243	147.224	59
35.58	45.2119	0		14.1875	266.256	22		22.078	134.824	23		12.3022	80.4292	6
18.4332	205.495	0		31.3725	21.986	62		29.0955	92.5708	58		13.1853	61.0134	62
21.89	39.7076	0		14.2614	100.637	24		33.2819	130.242	65		14.36	192.698	23
18.796	103.278	0		10.1509	68.4829	12		24.8528	224.682	8.5		30.42	11.8812	13
25.0366	76.8742	17		19.7433	71.3442	18		34.0116	117.527	65		26.2847	125.839	17
20.9358	94.0554	0		36.54	77.4828	48.5		64.1171	171.855	98.5		14.8296	53.5166	36
43.5454	74.5208	91		54.8269	79.9034	98		39.7303	128.815	39		43.3849	94.5369	74
22.4111	194.376	0		16.2262	328.767	35.5		35.2618	160.959	50		27.42	75.6932	76.5
50.952	54.7743	106		18.419	52.9997	9.5		60.6741	119.63	61		29.1833	159.001	41
26.8569	404.573	0		32.0616	160.805	50		21.9019	617.134	18		49.487	87.3877	35
26.4315	70.4169	0		30.6493	29.5773	46		30.0758	116.692	38		26.8476	154.303	27
13.7874	46.8666	0		25.3015	144.122	39		22.6073	133.458	54		23.0861	135.978	7
21.5144	47.525	9.5		17.78	182.015	58		31.3326	84.2375	62.5		37.4887	225.304	63
25.0211	47.5544	0		17.0333	165.503	59		18.1157	200.141	6		60.5491	19.4961	104
18.5072	66.4846	4		23.472	242.667	45.5		36.2524	272.337	31		53.8841	93.2911	65
38.4204	106.539	0		24.9814	38.3084	41.5		12.0229	174.857	3		69.44	73.2526	114.5
43.2804	105.652	0		14.8882	76.0703	46		25.7466	288.632	25		12.2175	28.1539	9.5
25.14	133.415	11		13.5243	50.8519	19		40.6745	191.922	18		20.3375	164.997	12
20.2018	44.3067	0		17.2178	39.403	34.5		28.2616	110.987	39		18.4638	32.6134	34
32.0889	13.6872	17		21.7768	209.856	19		48.606	21.9624	59		41.5467	8.70557	68
28.8769	33.0399	0		55.9292	110.03	16		30.0019	91.5007	0		33.5697	153.167	64
25.7908	155.691	0		43.5066	226.502	78		49.026	105.054	28		28.3747	208.377	54
26.9278	190.576	0		25.7053	112.158	29.5		32.8924	70.0592	71		23.8069	305.53	34
32.42	17.5507	0		21.884	65.7634	46		18.7986	78.7824	16		22.4554	47.4187	28
19.8398	268.534	0		36.7137	33.3013	46.5		21.5406	306.407	36		27.9113	371.315	68
28.8956	51.9897	0		25.3213	93.1621	19		17.8141	68.9979	41		51.0243	138.127	96
29.908	20.5868	0		34.236	120.484	54		32.6084	106.371	34		46.2917	214.367	83
47.6703	63.4524	0		9.77171	156.578	20		37.9447	137.351	70		66.4925	85.8646	83.5
36.7456	78.0237	0		30.1726	63.9744	38		18.1133	50.6258	26.5		18.7886	141.565	6
25.4182	60.149	0		27.8371	11.0539	63		26.865	57.9205	62.5		38.3688	88.4616	75
17.6056	64.9891	3		19.6734	163.397	31.5		12.8029	133.586	4.5		16.8361	272.197	47
19.0513	123.246	0		20.0778	330.505	36.5		18.5453	98.4904	13		52.2537	38.9648	136
26.5731	69.4009	0		29.3019	156.056	49.5		13.5263	73.6965	5		30.5456	113.131	97
40.9319	559.141	54		39.7258	163.629	65		41.1116	144.223	74		32.3221	98.7127	67
32.3568	555.665	0		19.8307	109.091	26		12.9855	109.539	18		12.8403	153.182	9.5
19.7791	98.2038	0		17.7972	162.286	22		28.4459	104.901	65		27.8531	68.9783	31
16.9533	49.9342	0		31.285	55.3736	26		17.047	62.7547	50		30.4885	375.268	49
22.0281	124.578	0		45.6209	41.0341	25		13.4857	53.1411	28.5		113.649	230.574	118
28.2123	171.367	12		33.7422	192.374	60		15.1272	54.8608	44		19.1285	196.931	22
19.1852	204.372	0		39.1279	176.025	58.5		27.5573	54.9099	14.5		32.5436	111.17	76
49.1427	118.274	0		22.161	147.893	89		21.8918	271.694	16		23.2716	259.32	33
40.2676	54.625	7		25.7212	164.582	66		17.7578	164.285	16.5		13.9879	150.317	20
36.2666	157.358	0		51.253	122.2	69		14.6961	147.834	12.5		48.5426	518.62	91.5
33.9409	180.754	0		24.7523	85.5876	31		34.3221	34.5609	25		67.4111	135.75	85
28.56	11.1934	0		19.0832	108.599	35		18.592	68.0605	23		14.6475	182.318	27
31.4425	479.181	0		41.3768	104.353	65		17.7133	159.08	6		19.6075	118.085	6
19.6643	79.5921	1		18.8308	148.695	24		27.2488	41.256	43.5		31.9472	388.696	107.5
19.8544	95.2856	0		25.9219	74.5278	56		12.7551	64.3089	9		30.3367	71.6018	39.5
19.6721	375.66	0		22.9412	164.144	13		16.7052	49.9086	18		38.2629	198.316	51
14.6369	182.063	0		32.9906	190.035	137		18.4118	119.632	19		25.3747	205.73	28
18.8158	118.49	0		20.3575	167.09	43		20.3962	134.278	26		23.9461	81.8519	7
21.0614	401.003	0		25.1705	108.169	38		20.9938	141.097	20		31.2747	259.487	32
16.6305	162.763	0		30.657	40.8001	24		25.716	117.533	20		16.8608	427.984	16
53.9039	140.008	0		19.9293	157.084	20		20.3053	521.998	10		19.4084	198.059	20
21.7176	60.8445	0		17.6957	50.1641	4		38.254	211.602	66		30.0253	125.551	46
17.8682	78.7077	0		14.0864	107.118	8		39.7218	38.0253	60		27.513	50.1641	55
24.8283	79.9798	0		16.5453	114.357	32		36.596	302.793	18		16.0608	77.0231	33.5
27.7686	44.0918	8		22.0417	58.9187	58		30.539	78.8254	12		9.92032	143.031	18
26.12	48.2754	0		28.355	60.2865	65		40.729	146.206	59		16.66	53.5107	11
16.1496	41.5154	14		15.9141	150.149	14		34.6757	57.6356	45		17.4049	136.604	5.5
19.7035	90.42	0		34.3345	176.235	64		26.1516	103.383	17		18.7162	92.7369	19
43.8518	42.4627	0		34.5943	13.9741	117		48.6829	11.7308	48		21.6208	52.257	74.5
41.9421	77.5699	0		21.597	147.893	71		16.714	296.745	24		19.1238	308.819	12
22.1687	117.69	0		15.075	80.661	15.5		45.9892	97.4336	50		14.1162	607.257	8
41.3439	94.5369	0		30.2127	19.7595	54		13.3571	83.8093	20		41.22	75.593	50
29.7765	168.41	0		27.823	55.694	62		35.5822	198.976	53		21.5112	159.834	23
23.8069	76.6128	0		16.7587	59.7244	25		55.0418	136.891	65.5		26.8391	54.4599	21
15.0455	54.2574	0		18.9967	39.9434	34		40.8071	34.274	47		54.7364	53.3692	114.5
20.8431	49.9066	0		17.7593	78.4074	18		20.2959	103.968	24		19.5504	328.491	11
19.793	52.8209	0		21.0263	182.54	24		30.5817	52.6461	48		27.5342	170.438	56
13.1285	84.727	0		34.2163	85.8391	20		25.6505	302.153	42		47.826	110.288	76.5
15.4394	76.9137	0		60.2183	66.5966	84		37.8478	41.7749	71		102.865	90.8503	103
66.1773	22.9352	0		21.845	117.29	16		17.5904	121.438	24		35.3181	36.3648	29
30.66	124.967	0		29.04	84.3899	6		38.6459	146.452	18		14.77	93.4071	6
29.0173	223.246	15		19.791	284.894	49		42.96	17.1498	10		25.2796	98.6932	32
49.7039	126.262	4		45.3172	127.502	98		26.6176	310.081	34		30.15	15.8901	38
23.5261	102.451	0		13.0847	201.953	36		45.7305	196.176	47		17.5683	91.8191	14
18.5068	129.112	0		39.7096	190.31	27		68.3072	114.642	67		15.5114	153.306	15
20.5951	123.027	0		20.202	44.9191	32.5		37.6604	233.549	76.5		22.2043	144.1	26
25.4342	162.098	5		20.7006	79.6568	35		20.9777	79.3699	12		20.8319	247.041	59
30.9807	124.804	0		18.836	54.8608	32		58.8952	52.5692	16		33.2697	234.23	92
22.3267	260.683	0		20.5396	99.7777	29		38.2439	117.796	39		22.3663	247.336	27
30.6733	44.7737	28		42.812	12.7086	16		19.5153	222.217	6		32.7	6.35723	77
24.6552	75.7741	18		30.6986	190.728	56		22.7025	135.496	18		46.4572	85.2439	63
50.508	247.716	1.5		23.0464	252.129	34.5		13.2218	173.592	15.5		43.1516	243.52	71
18.1457	54.5438	0		27.5451	354.835	55		14.16	33.8966	27		34.9661	144.067	24.5
26.6832	163.975	9		50.4742	76.5598	13		28.1244	172.767	59		38.51	89.9876	39.5
32.2944	84.1787	0		26.5433	86.0062	22		29.3926	140.036	25.5		39.961	82.0956	25
16.0425	70.7804	0		22.4826	105.149	35		17.8663	45.6678	14		21.6989	122.744	16
64.2081	116.676	0		42.0627	65.3958	15.5		19.913	51.4532	5		31.32	290.428	20
33.8459	91.7798	0		52.0148	133.366	90.5		61.0542	64.1362	86		33.5996	114.092	52.5
43.5667	15.0569	5.5		45.9303	69.1198	4		60.8051	341.42	86.5		38.2327	102.172	81
21.8758	119.93	0		25.9914	90.4062	17		14.8717	125.859	5.5		22.1688	58.0365	74
78.8346	152.611	0		19.8576	61.2415	2		12.5562	117.535	3		26.5093	154.312	35
60.9366	162.865	0		26.0953	49.2589	40		22.0204	109.606	6		22.1191	95.9008	40
44.2903	242.905	0		27.5498	118.049	32		11.7511	59.302	2		50.5115	91.6305	98
24.6569	67.1685	0		36.4519	52.2549	47		16.7714	22.9771	34		44.0229	29.2924	71.5
20.7142	156.841	0		37.7687	275.884	77		18.0118	164.436	19		29.3478	329.017	55
32.614	84.8901	30		12.4902	104.885	12		45.836	18.9557	85		30.5226	75.5259	85
24.1544	266.764	6.5		13.4353	67.8916	19		24.8005	108.535	21		36.9927	49.3603	78
17.9068	114.471	0		14.9451	100.232	10		22.1716	140.437	34		19.3585	48.9633	39
15.5286	124.532	0		21.2323	51.0132	37		21.2475	102.879	22		24.8	11.6258	15
21.9925	108.383	23		23.9707	76.3064	48.5		13.2523	134.179	4.5		40.8644	624.613	100
23.8741	91.6855	0		33.0767	30.8075	32		27.5843	351.509	28.5		40.5402	166.928	75
27.6617	179.002	17		14.1344	54.5974	23		21.7106	444.781	16		8.25152	85.1514	1
25.488	29.6028	13		14.261	204.836	17		13.513	139.896	18		15.615	16.5779	4.5
19.9065	87.7569	23		12.0685	163.912	14		29.6335	108.715	61		78.0296	348.374	65
16.6937	78.9376	0		34.6189	205.63	34		11.6974	186.161	18		84.1917	852.356	65
25.7542	215.232	1		55.6333	48.8158	111		22.8194	76.2984	37.5		14.6182	221.475	25.5
18.4202	189.977	0		59.4367	126.453	105.5		30.4525	93.7155	24		45.8144	78.7766	13
28.9637	219.557	0		25.1954	486.283	28		32.0914	145.717	35		22.995	53.4911	24.5
22.3692	202.305	0		52.9833	14.8014	22		39.16	24.6251	22		27.0328	78.8462	25.5
29.6183	29.0604	0		55.11	22.9293	9		8.11704	65.2289	4		17.4471	118.265	18
26.4805	79.5234	4		17.497	76.8021	9		15.6548	113.408	36		53.12	8.99047	102
44.5581	67.3668	0		41.72	25.144	28		16.1668	116.761	8.5		52.6044	16.175	96
25.7117	97.066	0		29.5744	158.422	35		26.9332	209.863	24		21.89	49.1082	18.5
21.7789	101.714	0		24.46	96.9962	19		49.8654	61.5049	59.5		71.312	182.516	132
46.0033	8.70557	0		25.8769	116.552	40		36.4655	135.887	0		52.6481	72.6925	61
28.3526	139.914	0.5		26.0542	197.602	51		39.4555	32.8925	13		47.8327	136.944	124
31.7417	36.5319	0		26.1478	80.3426	39.5		47.9647	56.5487	27		95.3966	223.16	129
27.0748	269.238	0		27.624	52.2935	37.5		31.8245	109.327	15		38.9858	78.3047	62
[truncated: 6,989 more rows]

## Sheet: Mouse 3
A treshold value of 2 was used to determine if vessels were perfused or not.
Day 0				Day 1				Day 2				Day 3				Day 4
Diameter	Lenght	Median Qdot intensity		Diameter	Lenght	Median Qdot intensity		Diameter	Lenght	Median Qdot intensity		Diameter	Lenght	Median Qdot intensity		Diameter	Lenght	Median Qdot intensity
30.221	108.122	0.5		24.679	429.63	0		14.8929	301.615	0		24.5706	348.639	0		24.6846	212.68	0			Aaverage bifurcation density
22.7207	204.446	10		43.615	133.539	17.5		33.7106	541.682	32		18.2582	198.95	0		23.2205	73.4387	0				Day 0	Day 1	Day 2	Day 3	Day 4
17.27	81.2938	0		28.3597	626.404	0		15.7827	126.979	0		22.1304	160.916	4		22.708	74.4925	0			Average	0.000140236	0.000166177	6.47557e-05	4.48055e-05	2.65752e-05
16.9005	89.7066	10		10.9516	108.963	0		19.2383	115.104	5.5		35.9496	103.392	14		23.1324	43.4039	0			Normalized average bifurcation density	1	1.18498	0.461763	0.319501	0.189504
62.1142	155.057	96		14.0738	33.0399	0		17.0673	63.4386	0		39.8349	130.511	0		25.7349	65.4251	0
38.1224	93.11	5		10.3743	38.5242	0		18.1643	60.1419	13		37.8026	220.891	0		25.1794	68.5772	0
64.6663	35.2781	93		17.2708	175.341	0		19.3816	134.711	0		56.8434	171.737	0		32.9573	30.265	0
44.1405	122.615	14		21.8786	128.886	0		15.1117	71.2362	0		31.3794	185.806	0		17.0884	31.9529	0
40.5154	98.2666	23		25.7517	90.7264	0		33.1563	424.047	0		58.7634	199.452	0		25.322	78.1278	0
37.2262	197.502	4		15.3807	104.704	0		35.8916	35.4933	52		19.2758	391.623	18		17.428	93.1729	0
62.9213	212.624	187		31.6851	87.2188	0		31.7543	31.7802	29.5		24.8133	576.289	22.5		16.0407	177.387	0
37.6374	63.189	108		19.6841	105.793	0		21.8626	159.916	12		23.3287	284.173	21		62.2924	351.025	57
58.1784	42.3191	172		18.5	37.0429	0		38.0277	312.647	86		18.0989	98.7501	0		29.7974	97.4943	0
19.6911	150.297	0		19.6234	117.789	0		16.6052	50.5964	0		21.4681	78.9377	21.5		26.2905	644.76	19
26.2822	195.181	3		27.4352	55.4621	0		25.062	104.848	27		23.6939	169.25	21		20.7692	124.752	1
17.2884	96.8932	0		42.2942	310.285	14.5		36.4287	62.0512	88		42.1412	652.568	60		14.0587	238.884	10
50.4135	137.757	0		26.8847	104.463	0		56.9009	98.6756	54		13.353	199.843	21		119.947	141.446	136
46.7542	185.061	101		24.0443	205.159	0		31.3931	328.61	37		15.946	170.965	20		70.7527	219.006	125.5
14.9526	270.889	0		15.9086	82.6831	0		52.8177	111.231	70		24.04	105.618	0		153.299	207.924	130
21.8693	191.896	34		24.152	16.0611	17		30.6438	306.599	10		18.6005	153.1	0		38.4679	299.209	43
28.5385	167.253	33		18.373	77.1483	0		21.5808	81.5029	5.5		40.7652	247.647	42		104.53	225.613	96
34.1125	101.218	41		26.9486	20.5809	17		12.4917	133.967	0		28.988	25.7139	47		13.4575	96.5742	0
54.8867	30.9529	54		18.63	129.511	0		16.7033	272.48	0		28.2958	457.704	12		48.2159	214.054	53
32.0615	439.36	21		24.3253	226.669	0		20.8182	144.223	19		36.3576	85.4169	41		48.5314	101.039	60
27.8172	185.053	42		26.1243	50.2191	0		22.4615	63.1655	0		17.8741	115.067	10.5		57.7062	38.7131	79.5
38.3459	132.71	21		14.6211	72.9872	0		30.046	491.289	29		51.4334	146.277	38		34.9715	161.306	42
33.3509	163.311	40		53.3695	118.27	0		10.238	62.3813	0		37.2172	206.281	22		33.2263	115.047	51
27.5905	299.29	9		44.741	90.0251	47		11.9554	115.532	0		27.6923	177.432	37		20.0064	226.567	0
70.8444	29.3198	0		44.09	6.06142	59.5		18.8755	285.519	0		18.6646	147.647	4		27.8131	118.402	59
12.582	189.856	0		14.4903	64.5921	0		29.624	69.0038	26		34.5853	101.478	45		33.096	270.958	52
29.1038	82.5267	0		15.7942	165.724	0		49.2686	17.4053	53		27.1175	251.939	3		22.6353	83.4867	41.5
13.52	9.53289	0		39.25	8.01777	0		29.9787	151.003	45		43.2238	266.687	9		25.6433	135.406	24.5
10.1043	59.068	0		20.8595	82.5436	0		31.3626	104.343	52		41.1946	379.293	45		35.29	261.68	36.5
14.7536	65.4193	0		21.5019	270.77	0		53.4159	304.81	4		25.5027	39.5661	93		30.4758	120.4	45
28.4887	44.3807	0		10.2491	91.4778	0		46.3467	215.434	54		15.076	109.833	0		52.933	107.429	117
30.0633	37.9862	37		20.6748	57.717	0		48.51	38.7093	41		25.1848	229.288	30.5		32.4288	289.996	27
25.6039	96.4017	0		39.7865	72.8968	0		43.4067	46.0413	64		30.574	328.025	39		33.7156	139.613	38
59.7017	17.9809	56.5		14.3296	51.9721	0		64.7004	109.193	75		16.3971	109.912	0		44.9903	61.6482	71
29.2914	140.706	0		27.2833	22.7957	0		62.9783	35.2428	67		45.2534	245.237	75		32.409	279.614	47
64.527	36.9013	96		21.6867	66.2123	50		18.3338	190.345	0		36.5246	400.842	88		38.1392	52.1115	26
8.81241	62.1042	0		31.2454	92.1539	22		21.9498	120.693	5		58.132	21.2747	102.5		53.7664	134.831	66.5
26.5791	126.248	0		35.5932	138.12	23		23.6318	98.1526	28		28.4932	118.622	7		33.7063	157.077	62
56.173	130.674	70		14.9502	120.894	0		39.1057	12.5985	65		51.366	300.426	92		15.1124	74.0992	0
26.1363	101.521	28		25.5452	63.5979	0		42.1218	327.519	32		53.6097	311.211	88.5		15.8317	244.904	0
43.0593	53.8881	66.5		18.68	21.1351	0		19.7908	56.9692	0		46.6659	151.577	86		56.5688	101.758	79.5
27.4588	42.6022	0		14.6467	61.0962	24		23.1744	255.682	0		70.372	6.35724	115		53.8531	256.795	79
12.5388	118.8	0		29.3989	88.4706	10.5		18.8652	68.5656	0		34.8686	158.602	0		108.103	109.908	108
24.3971	82.9956	0		31.6533	66.2173	49		23.26	15.524	0		66.1673	64.9969	117		47.9569	118.788	79
22.008	4.9816	50		16.3058	78.8546	0		19.3158	104.805	0		54.4286	17.8376	102		52.1664	111.319	88
14.9945	123.763	0		34.78	51.9701	3.5		30.3975	19.4981	18		79.8436	75.3612	111		100.189	55.4491	115.5
20.6046	31.1533	37		38.9723	28.1978	18		26.2285	65.0815	0		56.2573	26.8261	108		38.1516	345.677	26
27.31	80.2284	0		22.0383	55.2301	0		30.6668	151.88	13		41.995	619.74	0		32.7154	176.509	35
16.9096	72.8928	5		22.91	10.5056	13.5		13.8357	70.9218	0		17.8472	114.668	0		65.1701	188.772	55
36.537	73.7929	14		21.1592	57.834	3		41.9882	389.154	18		49.0605	173.793	87		72.5729	98.1933	91
22.5638	166.999	10		13.3817	52.3886	0		47.4109	99.8074	65		35.7265	91.9704	65		64.6934	476.376	87
27.5569	240.828	0		15.9348	160.646	36		31.9135	89.1309	18		74.3342	87.1166	120		92.326	21.42	97
43.5739	120.31	0		39.6526	83.2041	0		16.0468	171.549	5		31.7761	149.7	100		55.4324	260.783	76
39.5311	34.5589	36		16.7936	58.8953	0		14.9075	47.9611	0		46.9414	148.72	88		21.2926	164.171	21.5
32.3291	75.7619	23		33.4627	37.3043	0		17.282	97.1706	0		34.9531	187.117	57.5		24.873	110.171	0
22.3914	72.9172	0		41.5118	80.278	0		67.0781	686.463	156		30.8345	67.8931	26		107.006	203.565	153
33.0305	99.5773	10.5		38.8659	68.827	21		34.575	25.7079	75.5		15.8771	200.167	0		136.068	116.391	122
25.0111	382.6	0		46.8903	67.7207	36		20.0244	67.5102	21		24.105	129.951	2		102.789	344.521	75
32.985	207.294	32.5		36.1676	484.456	57		46.861	146.699	67.5		32.4267	904.933	73		32.3336	55.9809	40
37.784	124.469	43.5		41.8374	73.2188	49		21.4746	402.139	0		58.5491	121.676	74		12.7151	104.905	0
23.4109	93.5995	0		50.2581	58.4372	44		21.9777	113.261	36		16.1582	478.15	0		23.485	526.522	33
31.6872	111.404	15		18.6475	76.0745	0		30.1871	212.14	15.5		52.8976	836.524	89.5		64.6633	118.757	144.5
10.3525	26.3224	0		16.1137	183.259	0		47.7429	106.994	45		47.6387	95.6885	111		63.4264	202.136	96
39.63	8.70557	16.5		37.6467	18.4094	67		19.4855	42.3102	0		27.7305	87.7593	0		93.7773	72.7021	120
23.2751	167.536	0		17.5149	140.871	0		29.6952	172.581	32		54.0388	110.845	0		19.5907	110.77	24
26.8927	249.802	21		17.712	29.7557	0		89.6452	44.0867	45		30.5056	189.007	17		41.5471	24.91	37.5
24.5579	338.039	47		9.6903	76.8312	0		41.4147	69.9471	70.5		72.6402	151.251	64		17.7669	58.3272	3
29.8759	204.632	18		35.6285	81.5119	21		68.4421	628.78	173		65.3062	38.0254	103		75.6283	313.398	98.5
15.3344	81.2859	0		11.96	56.0118	0		37.252	9.53289	113		44.0064	43.9524	92		171.986	533.176	124
29.7717	255.342	26		11.522	25.1675	0		36.9928	596.79	87		29.8879	125.973	81		136.667	132.829	100
28.0018	57.6394	21		10.31	22.3136	0		15.0337	77.3989	0		51.1163	197.817	42		87.6661	238.57	113
28.0455	25.423	23		32.3091	156.7	29		9.6812	125.675	0		52.7805	136.159	98		32.3991	117.38	117
47.1057	62.4659	59		13.6247	119.442	0		28.315	61.9882	0		54.0648	140.187	86		13.5404	97.783	21
28.9063	80.3112	43		18.7664	81.214	0		12.9186	108.546	0		18.1499	171.327	26		91.7169	254.698	137
15.7051	429.104	0		36.9551	114.18	27		28.0698	104.245	1		49.7365	33.6411	128		96.8021	158.909	127
24.4344	108.613	0		32.4394	280.831	19		20.605	37.4752	20		84.2571	81.3448	112.5		154.029	244.05	122
10.5667	23.0805	0		31.9471	240.327	52		38.5406	80.4606	53		116.596	434.946	124		114.242	63.7078	133
40.8725	26.1049	0		13.5129	49.1008	0		49.6297	273.345	31		61.0674	353.495	5.5		69.2701	439.394	131
32.2753	141.46	40		20.9351	132.845	0		39.0742	178.333	30		177.153	24.5957	11.5		96.0809	285.882	93.5
22.449	50.7674	16.5		43.2457	27.6613	0		49.745	125.69	60		48.0914	175.885	120		32.3867	312.003	52
35.3514	72.5627	11		40.8474	156.449	51		25.7553	59.7323	20.5		33.8127	117.411	7		12.2117	129.935	0
30.6658	82.5436	35.5		27.2749	179.555	4		66.1331	161.876	39		65.5596	468.063	99		46.0534	176.052	52
17.5528	115.726	0		22.1633	15.0569	4		43.1925	48.1301	6		106.834	186.811	120		98.8686	50.6258	78
25.7371	13.9741	0		12.9993	219.882	0		83.1813	33.8731	44		143.16	34.274	115		32.7874	165.337	46
18.4549	92.9646	0		23.4562	131.344	0		38.3874	94.7373	38		41.6671	151.644	106		126.754	15.3477	110
47.676	26.1108	22		31.2302	158.553	11		70.0509	129.097	54		63.3433	189.501	19		64.3445	153.44	94
18.9513	131.361	0		29.3131	124.911	0		14.4512	74.5258	0		48.0762	203.198	56		37.5017	101.775	71
34.4291	99.2728	23		15.321	248.667	0		46.3833	12.5691	48		50.5557	54.6289	106		68.0594	218.714	94.5
17.1016	164.522	5		28.2	129.988	0		33.0758	58.3528	8		64.3609	56.8318	122		20.7239	376.417	11.5
21.8919	153.953	33		19.7888	457.45	0		47.2563	151.486	51		28.1509	378.384	0		82.2175	107.261	69
24.6497	126.814	37		13.6232	155.297	0		22.1043	78.283	4.5		25.3978	252.381	8		26.7993	57.9283	0
29.9007	263.79	51		25.8496	73.4118	1		30.2847	164.291	25		32.1655	249.744	53		41.1863	168.964	63
43.0343	21.0132	105		25.4083	169.514	0		37.8233	39.798	35		29.1627	523.499	77		43.5202	201.662	0
40.9103	66.8009	67		17.86	113.125	8		44.028	245.383	76.5		23.512	53.6621	0		43.4429	26.5411	72
34.8705	101.655	21		11.9962	90.0802	0		44.3244	20.7263	65		29.3645	409.054	35		172.1	14.259	0
37.3733	27.0835	33		40.6124	76.9922	29		40.9507	37.7287	85		36.3873	491.22	75		75.2897	330.589	92
29.1558	280.975	2		12.1073	56.4602	5		69.9065	543.213	68		48.8678	453.72	81		112.12	194.169	101
21.503	71.9181	0		32.6407	82.0861	141		25.6242	129.245	70		49.2162	43.8363	85		46.5554	472.081	68
58.603	99.0443	9.5		60.6977	100.13	197		28.9983	176.962	77		39.8576	52.6834	103		50.4319	107.613	88
35.9262	214.768	34		46.1458	273.551	173.5		23.1613	145.198	0		30.2629	683.886	95		27.5581	928.527	56
28.3171	26.572	14		70.388	22.8192	72.5		57.2958	83.0918	138		33.7471	559.706	83		43.7191	260.288	100
21.3682	140.334	0		30.0642	230.431	0		20.7244	93.3655	0		47.6672	167.395	81		25.3924	96.6557	27
36.6234	181.285	51		73.9573	62.1928	80.5		21.8464	58.3763	1		19.8874	151.53	18		32.1936	55.0317	42
41.7829	123.89	44		40.3033	264.258	75		13.4333	127.838	0		35.7422	58.226	80		86.0531	174.74	134
42.6351	178.326	0		37.439	634.495	118		17.8572	84.3032	0		44.9622	72.0047	114		22.2103	74.2681	5
32.2738	95.8633	73		26.4111	312.634	0		12.68	27.2289	0		53.61	29.8622	89		39.8152	84.7287	72.5
19.9714	318.103	0		16.4617	79.5389	0		12.6022	111.286	0		35.9463	140.274	78		55.8727	17.696	76
29.6462	119.844	70		20.9597	167.149	0		32.3725	28.0621	73		30.6867	64.4506	34		19.3945	67.5987	0
36.5129	111.745	0		45.6817	226.285	47		29.9337	31.5012	38		51.8485	168.887	31.5		62.744	259.164	69
18.5593	71.8866	0		57.2504	104.82	46.5		15.3551	96.7693	0		33.6014	139.783	68		155.379	97.0305	131.5
26.1591	140.412	0		60.0109	52.2276	47		28.103	81.8068	17		28.0175	210.186	35		14.0192	121.17	0
36.1339	181.842	31.5		28.7618	61.7938	0		21.7722	242.464	7		36.642	129.277	74		11.1036	98.7495	0
34.0916	349.791	15.5		19.0756	96.6865	0		18.2813	243.773	11		67.0666	206.603	94		102.652	173.904	118
32.3494	189.091	18		40.3785	392.373	151		66.4427	169.047	61		31.0732	99.5031	110		134.009	30.55	147
46.0025	141.246	34		23.7429	217.25	78		65.2942	259.102	40		29.8944	179.149	40		60.7628	169.868	67
29.972	4.9816	26		20.2135	78.6566	38.5		86.15	89.5318	57		40.7617	255.486	83		71.2122	146.712	90
24.258	580.925	0		25.0975	156.407	0		94.6688	80.5687	75		38.1553	818.386	95		22.0908	372.335	0
14.0504	46.8704	0		23.4893	134.535	0		42.6545	99.5127	48		67.2174	86.7066	48		40.6109	215.644	52
24.16	8.58959	0		19.2742	99.9588	5.5		20.7806	323.2	0		42.9532	129.953	42		59.4561	66.7478	56.5
35.0817	85.4952	0		19.3148	261.758	0		27.7674	161.841	16.5		22.6365	71.2363	33		24.5952	186.221	0
59.1388	230.311	124.5		23.3923	111.94	0		62.3183	185.51	60		25.72	68.5481	31		103.561	182.437	119
49.3274	79.3405	71.5		20.8562	193.582	0		74.0585	290.667	59		64.0519	476.47	77		118.81	775.387	122
27.4074	188.025	0		23.5233	173.088	0		41.1395	248.715	0		36.7932	119.107	49.5		32.0233	127.551	5
13.6468	129.872	0		22.9117	51.0248	0		20.8673	268.671	11		92.0229	8.9905	138		94.4989	76.2866	99.5
29.1797	145.591	58		22.0021	108.55	12		20.4646	174.567	11		65.8015	320.575	121		80.6735	57.5399	79
70.714	166.076	105		15.7929	68.5736	0		16.5705	132.452	0		84.1971	26.4017	129		88.8724	60.0133	98
43.4374	65.1894	92		36.452	6.35723	109		32.7893	195.01	0		48.1241	166.923	83		26.2497	69.605	14
67.5853	391.443	105		34.6032	64.3958	80		29.1126	54.4407	63		77.1342	50.8814	121		34.5982	191.429	67
15.9659	106.434	0		16.385	36.5043	0		20.9848	87.2489	76		81.1648	43.007	114		36.5032	539.764	77
31.561	283.766	1.5		61.252	9.96523	73		37.5328	216.483	71.5		37.5149	82.5222	73		39.273	80.881	80
36.8795	143.641	19		63.322	104.673	67		15.2853	76.5395	0		23.2782	250.614	32		126.793	458.48	128
22.4681	64.4545	3		53.8483	23.9079	61.5		62.7038	173.91	66		31.2846	139.142	46		52.4715	311.904	67
17.6093	166.066	2		18.6415	514.072	0		59.86	6.35722	41		60.1342	143.476	100		36.4743	715.283	58
30.5865	148.9	57		17.5162	79.3465	7		51.3048	50.0187	30		103.912	48.6784	8		113.426	46.725	106
26.0954	369.105	18		12.1421	182.18	0		66.0585	109.517	83		38.5946	107.538	68		105.331	66.3175	114
34.3025	29.6067	54.5		13.4287	54.7369	6		28.3067	189.571	35		43.4804	127.838	84		45.0378	119.769	47
60.2616	170.404	87		22.3262	98.1685	0		52.0118	201.277	80		58.5666	178.081	92		15.1818	102.304	0
55.5776	250.442	69		55.0096	39.6859	48		44.7427	224.069	91		32.3433	11.1934	61		25.6544	59.4611	35
49.7167	512.317	93		30.4782	89.9916	6		62.3658	60.6971	21		29.591	219.433	54		20.1758	135.283	0
31.9593	98.3964	25		16.8053	455.825	0		27.0986	85.7486	6		21.72	65.1384	42		42.9014	26.2856	80
30.2675	66.4255	16		50.7133	10.9379	155		19.422	117.097	0		29.2549	104.489	68		34.4325	90.1603	30
42.4089	17.5506	32		40.2166	83.5175	43		11.6649	177.474	0		28.5474	149.515	51		50.7672	61.3889	78
28.7083	511.574	14		47.754	153.986	136		24.0633	11.1934	2.5		31.2142	366.397	0		91.1125	14.0901	95.5
58.54	40.1143	0		24.0499	188.31	8		11.9524	123.287	14		24.4234	126.446	44		44.1388	125.173	101
18.7073	228.482	0		11.7195	312.065	0		24.92	73.7812	25		22.086	118.695	0		59.9371	67.7344	112
46.6867	18.2385	37		46.1109	47.7292	77.5		9.27463	99.4735	3		30.6777	462.833	65		75.12	10.6838	56
18.3282	77.277	0		47.3669	97.5489	69		46.9425	33.7257	68.5		41.06	11.1934	64		76.3321	125.845	56
34.357	40.1123	25		86.975	12.7145	71.5		24.151	163.43	12		54.8747	140.393	64.5		20.0794	273.605	0
37.2022	16.8628	40		87.97	18.6688	70.5		58.9569	101.761	94		45.8516	298.515	63		40.4824	104.85	88
21.8737	239.882	0		16.1404	86.6764	0		33.2836	39.2458	16		105.764	84.4677	84		121.851	202.008	144
31.26	82.7204	31.5		19.1886	78.9103	0		41.4981	62.0453	22		78.1441	172.396	106		110.419	305.61	142
12.974	177.811	0		37.6774	132.003	0		22.7031	421.452	14		19.9528	360.906	0		71.4682	221.491	50
18.556	59.0366	7.5		12.0837	82.8285	0		23.7797	145.776	17		21.8462	83.261	12		94.2363	205.825	157
27.5454	49.9615	0		16.66	136.862	7		29.6575	12.0266	16.5		30.1952	69.4342	50		107.016	615.393	128
57.4371	69.6661	22		17.1813	637.676	0		15.6344	174.005	0		36.8177	83.092	64		34.5542	57.0191	34
68.3267	29.3218	0		28.1174	77.2792	5		55.8554	76.8741	54		24.839	95.3558	61		25.9322	222.956	27.5
40.0729	226.562	0		21.5416	71.0026	37		20.5455	41.9105	49		63.0837	76.5894	98		54.505	120.392	90.5
25.4058	71.7413	0		16.7343	26.0741	0		22.9729	69.3753	47		57.7407	406.011	101		157.663	104.736	128
21.9634	69.7446	2		15.3883	99.6719	0		34.7012	135.082	70		113.149	102.877	111		29.706	16.7233	0
16.9229	215.542	0		16.9222	38.1441	0		50.399	327.987	59		103.764	33.8496	93		22.4531	106.304	6
21.5556	27.0776	0		34.4646	99.5539	12		46.768	6.35722	27		28.2338	129.017	42		69.3914	11.0539	98
20.4279	173.488	0		28.4338	105.084	13		24.0361	425.244	2		58.1459	337.568	97		52.4561	84.0938	33
14.2171	57.0911	0		27.0253	40.2245	3		29.1094	69.3181	18		17.1489	176.939	0		33.1579	156.691	80
39.206	21.707	4.5		26.2964	44.5262	19		14.2992	270.866	0		99.02	52.5419	116		26.6709	103.649	0
23.0433	120.437	18		16.6322	65.0205	15		25.1441	95.9673	36		52.98	262.307	105		106.063	18.2326	116
16.8389	59.4612	0		12.8115	212.569	0		54.26	71.2362	41.5		76.1414	138.486	92		110.706	50.4216	140.5
16.38	188.065	0		13.8164	89.1615	0		43.8352	269.376	27.5		77.6371	15.2023	118		164.325	409.093	124
13.0278	159.142	0		14.9376	164.311	0		47.9983	136.577	55.5		24.6552	433.063	0		52.5686	962.486	88
23.1673	38.3025	0		21.246	47.4149	19		70.1059	265.369	49		26.2006	140.592	48		170.273	123.293	137
15.1993	301.273	0		17.4569	96.783	0		42.6916	226.098	26.5		36.5067	16.8629	69		90.3848	186.308	63
65.1194	76.4439	84.5		27.3119	137.292	27		31.5271	32.8895	0		19.2911	116.676	1		191.986	32.5248	128
63.9	34.1521	97		19.4177	117.862	0		40.1536	100.556	3		19.5527	92.9059	58		40.6308	141.708	36
28.9936	77.9961	45.5		11.6887	56.0045	16		37.1856	74.7547	0		32.5713	338.951	70.5		72.0259	183.194	80
25.5979	84.0071	33		20.2081	63.8653	0		49.9922	289.001	37.5		24.938	96.2035	17		93.2473	54.6381	67
14.1508	211.724	0		20.5042	94.8377	0		31.8285	272.717	8		38.0054	199.493	71.5		21.5721	74.2487	0
16.3231	241.126	13.5		27.1981	375.526	10		40.4365	124.843	63		23.2424	72.3191	16		24.3622	195.013	0
13.9225	37.3337	18		44.3204	720.077	172		50.2946	177.474	41		60.2425	132.022	114		12.6033	384.906	0
39.21	99.0663	8.5		29.789	189.058	33.5		96.844	9.53289	44		19.5519	292.015	0		30.2513	71.0671	57.5
29.8122	109.827	0		30.6855	116.676	62		73.5599	458.299	59		74.2518	475.022	119		38.6408	105.763	49
24.7189	53.174	27.5		16.8384	189.791	16		13.6421	140.305	0		19.9494	129.784	20		93.2392	52.5948	103.5
35.7745	270.814	12		25.1296	80.5098	24		25.7052	377.685	43		50.935	81.6477	140		65.8003	118.936	107
15.6712	117.203	0		17.0554	314.873	0		9.88625	143.506	0		61.0898	117.792	158		44.3096	127.612	70
31.7726	36.4828	43		13.0014	131.028	0		71.7759	230.91	70		67.533	658.246	111		38.872	130.874	79.5
31.4883	403.765	4		18.3725	18.1225	0		8.33806	74.5357	0		29.5297	59.703	0		16.3607	350.809	0
19.832	42.1757	0		16.3221	122.967	0		21.8568	56.5742	8		19.2971	148.686	30		44.8948	310.989	62
38.1459	105.256	9		28.227	166.717	0		39.0444	297.86	27		32.6781	71.2048	44.5		20.6766	174.775	0
25.5453	72.6013	31.5		19.0387	48.1203	0		25.4988	341.397	20		59.7701	185.055	71		24.85	60.8092	4
38.7336	124.727	75.5		40.9136	65.508	5		15.7872	86.8688	0		97.5553	139.015	103.5		30.0234	227.501	6
38.6815	25.5575	76		27.5255	81.2015	0		34.32	20.0444	42.5		60.0267	8.70559	106.5		64.4071	24.7411	105
45.9672	270.194	83		26.73	86.8475	14		25.7048	198.848	29		17.3272	66.2566	0		19.6442	185.639	22
35.6403	107.057	24.5		42.3086	24.2256	19		21.7387	97.0533	12		83.4222	293.703	104		13.59	188.621	3.5
35.878	94.5546	51		20.1563	55.7137	11		49.7904	114.155	68.5		94.85	29.2924	132		46.1056	58.9876	77
19.0248	69.6622	0		16.2074	94.7177	0		63.1329	24.7411	55.5		67.6096	337.56	103		27.2353	529.42	49
32.9449	226.833	54.5		18.1832	63.5861	0		20.5288	263.428	25		58.4498	334.693	67		52.637	118.187	63
61.2425	397.435	105		11.265	54.3205	0		49.183	110.836	44		40.3067	17.981	18.5		84.0844	193.371	91
15.8329	77.1102	12		14.7557	140.808	0		47.58	12.0266	93.5		61.4711	99.153	122		57.4996	508.005	72
17.0388	73.2446	6.5		14.2753	99.7287	0		36.9911	86.8393	60		66.7045	511.573	130		77.3378	12.9993	104
27.7067	8.70557	30.5		23.48	16.3166	0		34.5241	154.423	46		51.3832	331.869	130		69.525	21.5889	93
53.4388	203.354	4		17.0041	74.1015	44		15.6662	122.721	0		17.4371	77.0299	6.5		43.6698	967.387	76
48.867	49.2208	11		42.228	128.941	157		17.6571	71.8244	0		74.3065	301.013	137		17.6128	181.639	0
20.1506	277.157	0		25.8774	130.847	0		35.4565	127.422	43.5		70.0828	295.172	125		39.7711	179.061	55
16.887	73.4156	0		21.6233	166.014	0		15.172	76.0509	0		83.7315	59.355	61.5		88.489	261.485	126
21.3549	85.4931	0		17.6067	191.407	0		18.4646	107.524	0		72.6252	115.796	75		31.5668	299.21	12
33.5661	128.292	35.5		24.9912	97.461	0		31.9058	107.263	22		129.511	21.0171	77		53.6	112.985	101
35.3671	64.9949	19		50.4676	86.4569	0		33.5519	66.2466	17		68.7235	35.6497	114		61.8261	340.878	96
31.364	101.808	30		29.9259	174.766	28		22.1556	40.3992	10.5		47.2707	290.779	75		42.3351	223.4	51
42.0971	16.8943	111		53.3095	73.7597	14		19.144	39.169	0		55.1567	145.094	98		30.31	88.1299	63.5
15.5573	102.362	23		40.1897	330.212	0		37.9434	165.828	41		32.9923	97.8712	47		19.2599	540.526	0
23.0039	206.001	0		97.8833	12.5691	204		37.1481	154.735	63		85.3131	126.401	160		77.5651	160.046	103
23.0871	46.4657	0		87.4409	37.7346	186.5		47.3518	109.222	72		79.6499	187.799	119		60.0242	116.138	69
26.184	13.1409	0		9.69591	201.177	0		19.9324	144.567	0		53.5533	22.102	52		45.7541	127.588	52
13.1552	80.4862	0		35.9562	395.025	42		76.036	204.679	49		59.9448	123.312	76.5		56.5631	479.762	55
34.9652	64.7021	53		37.4279	139.611	142		65.6256	68.9803	16		37.278	17.8356	49		26.2572	119.482	57
32.8927	74.0107	28		31.1015	315.482	17.5		90.1589	206.612	41		21.5926	80.4882	21		18.0979	127.698	0
28.8461	61.4991	0		31.98	10.2207	34		24.426	203.517	2		61.4778	18.9263	106		103.279	35.6496	132
33.6065	109.651	29		16.0779	121.039	0		23.8559	99.1215	0		57.5025	440.13	121		74.6287	155.415	116
62.955	7.87236	15.5		21.2567	71.2401	0		51.1307	29.5773	56		40.8244	125.855	64		113.777	277.549	125
60.66	8.01776	17.5		19.3301	543.446	0		54.5025	34.4135	52		30.4891	43.5141	69		15.4026	118.456	0
44.1516	344.638	9		20.4175	51.0503	0		14.6363	81.0069	0		37.016	40.5572	71		105.548	18.2679	94.5
41.2298	121.525	82		30.7941	73.9326	0		11.6592	52.9742	0		19.2725	133.885	33		59.3159	126.073	51
24.5094	140.158	54		38.1112	149.382	3		22.1615	60.8465	0		100.168	25.2835	97		50.6964	114.963	53
42.7834	172.961	44		36.556	105.103	0		72.246	174.534	57		26.8353	59.9013	20.5		48.038	112.518	43
28.8667	15.4892	58		82.681	45.4674	0		106.225	20.7322	82		20.5644	100.236	3		14.4556	51.2967	43
25.6074	80.5097	0		39.6857	324.551	0		13.6705	84.4969	0		39.9085	276.779	78		59.8127	101.487	88
47.08	22.9352	71		41.7677	84.9865	30		13.0971	113.328	0		41.7832	29.5773	46		38.9327	80.5685	93
19.9616	311.101	0		17.1129	245.324	4		24.2471	108.525	10		57.4323	316.792	68		48.981	319.466	83
25.156	47.0853	0		21.3731	79.5902	0		74.8606	147.561	76		37.7239	180.993	108.5		152.637	85.322	131
26.1849	90.013	9		20.3336	161.266	0		83.9751	88.6994	85		19.271	70.5057	0		29.7636	118.769	51
16.6257	51.1309	0		31.056	29.1529	0		99.5967	9.39338	74		29.2317	555.578	46		26.0816	142.567	0
31.512	105.359	0		20.4253	90.0427	0		17.5571	89.7133	0		27.0688	193.574	43		59.8221	145.027	89.5
33.6865	76.3297	6.5		28.9124	61.2671	5		35.0568	79.3679	0		26.7069	350.398	0		146.961	116.912	137
18.5763	87.0949	0		22.4651	107.981	0		39.821	82.2645	44		34.52	20.5868	59		63.7354	164.944	54
24.155	75.6224	0		38.17	15.5406	13.5		34.6305	87.5272	27.5		20.3205	139.786	17		148.028	244.991	124
19.0756	66.3626	2.5		14.8235	60.2618	9		16.0369	106.465	0		31.8	167.267	73		46.3531	99.931	38
39.3142	433.621	14		27.72	9.96523	0		54.4789	331.552	64		64.5074	77.8146	23		9.3	37.3336	0
20.8571	191.359	0		25.1	41.8004	20		60.9968	177.831	72		44.1933	137.202	67.5		27.409	130.147	31.5
17.7718	127.013	14		19.7147	80.0284	0		78.7578	81.1498	0		55.7926	176.118	131		34.8939	295.56	87
24.6583	120.979	0		24.7467	34.4705	0		23.3018	125.26	33		40.5114	164.356	122.5		24.4379	91.5162	0
23.1113	162.038	0		35.5495	134.85	35		33.0365	53.1707	52		74.8717	229.367	124		33.1243	26.8045	35
27.8667	248.873	35		19.0431	423.185	0		44.4156	120.243	0		23.9487	250.624	14		26.9947	172.904	49
32.3716	102.735	0		26.2444	159.342	0		51.2793	53.5908	0		67.2442	402.254	121		35.7931	137.724	75
32.6659	41.0576	0		46.9259	54.055	199		23.7373	386.001	0		15.6062	59.0043	29		46.6145	104.681	92
42.3762	44.0997	21		59.0625	16.5779	202		54.7391	47.3913	0		75.1454	164.486	70		26.6637	125.959	24
26.6835	306.322	0		25.3969	112.29	40		27.9114	16.7174	0		109.809	746.705	119		27.1198	222.529	47
36.0197	167.711	13		22.6394	144.386	0		13.7439	334.362	0		137.272	95.8971	87		126.217	179.029	151
27.1026	165.931	8		21.1747	46.0518	0		18.7864	183.09	0		21.3471	671.537	0		84.8122	171.839	128.5
30.5583	57.6356	0		12.6082	172.101	0		21.5838	158.571	10		21.948	193.354	16.5		23.9582	89.3603	50
28.3731	322.923	13		18.5436	258.462	0		19.6246	285.469	0		28.9642	620.293	14		59.8611	198.96	70
35.3987	229.263	8		17.8935	254.738	0		13.1656	107.878	0		61.07	8.70559	125		26.2416	215.638	0
19.4617	139.056	24		34.1547	62.3891	25.5		17.9768	77.0195	0		51.9772	246.841	116		80.399	353.03	108
41.044	6.35722	16		20.58	85.5857	13		18.8427	300.255	4		32.8427	77.3321	80.5		18.4265	48.1006	0
23.6837	95.431	0		16.0559	96.7538	0		30.0713	88.3289	14		25.975	67.2274	87		13.7908	243.27	0
18.2168	55.2813	18		22.3953	110.952	40.5		37.7731	104.968	20		102.656	199.648	127		60.0358	52.3893	58
19.7341	129.675	7		33.6681	130.592	0		22.5882	38.0509	33		55.2524	203.7	47		52.1776	50.4784	49
30.5587	211.127	21.5		10.3208	32.358	0		18.5391	61.4125	14		69.1726	624.53	114		42.7537	228.18	72
55.635	25.7079	42.5		12.7839	62.5051	0		14.3822	99.2503	0		44.648	12.4531	88		103.859	269.795	112
24.1545	63.9908	0		11.055	36.477	0		45.13	10.9379	22.5		51.3667	267.823	76		99.3864	56.6334	83
26.8106	71.1812	33		16.3083	42.7221	1		32.5474	90.2373	0		50.8287	289.77	63		125.882	562.882	121
12.6324	106.029	0		37.6433	14.1136	0		45.3145	20.8717	9		36.2	77.3717	63.5		118.806	64.8259	120
44.9224	238.801	88		38.4304	59.0701	15		30.2432	177.126	0		77.82	26.6827	127.5		38.6511	181.15	69
36.0544	93.7116	86		15.0112	62.1592	0		19.3926	217.462	1		71.8838	62.9335	133		18.4281	69.4302	0
24.2329	43.803	38		26.8775	104.388	2.5		26.3378	67.0602	18		33.2343	89.9956	59		31.5743	75.8622	70
24.5906	68.029	0		36.1261	180.365	0		24.7874	80.7346	0		37.969	241.19	59.5		28.6571	20.3254	43
35.1423	208.077	117		58.7622	13.6872	56		22.02	162.988	0		30.3286	436.271	106		28.035	131.958	5.5
31.0362	322.556	49.5		69.85	12.5691	71.5		82.12	6.35722	66		30.0977	312.895	43		29.5771	32.2046	50
17.4975	152.017	10		27.3935	134.706	0		50.1232	139.776	56		26.0977	141.938	40.5		158.819	417.526	134
35.336	104.852	47		18.9665	69.1169	46.5		24.8497	109.216	0		48.6566	58.8932	72		146.124	107.346	134
34.7404	184.083	25.5		16.0544	50.3095	34		50.5156	68.5479	51		34.0691	261.933	44		31.9141	94.1968	95.5
23.749	77.5895	0		21.7326	69.2593	43		51.4913	115.467	54		37.2467	188.396	87		58.8	39.9433	124.5
34.6028	94.631	3		76.0307	36.361	51		65.4262	26.0007	68		11.9889	156.746	0		90.1035	89.0539	109
51.3323	24.6251	39		38.3766	324.132	0		84.5197	143.616	63		62.6543	417.396	57		38.3749	543.293	64.5
31.6035	203.771	26		55.2936	44.6401	0		17.7514	64.3071	7		31.8756	116.936	66		24.0093	150.423	30
36.459	37.1921	28		41.5707	222.161	50		17.0733	21.5851	0		43.0783	745.1	77		69.4083	266.944	82
27.7832	88.61	40		22.8052	109.321	12		33.9418	22.2473	2		109.183	53.7996	0		147.862	109.065	114
17.9258	160.974	19		26.9908	81.7398	5		17.609	76.0135	7		51.9108	88.4961	116		52.5208	315.147	0
32.5548	113.644	66.5		35.686	288.518	37		21.6746	256.269	0		66.5174	346.05	96		16.8007	152.667	15.5
36.4306	30.5794	111		36.7846	198.255	35.5		30.5877	63.0416	33		23.2733	35.7925	21		25.232	7.04503	18
18.9495	82.8305	0		34.9338	394.933	0		50.528	27.7772	44		37.1584	180.646	57.5		15.9402	231.954	27
23.35	69.6602	0		32.7916	235.092	43		46.0186	132.22	44		37.379	94.8299	56		30.103	55.9841	51.5
17.04	50.7484	0		46.3569	72.553	56		19.8265	123.489	11		50.6354	116.994	91		29.3377	185.076	46
20.6738	53.2456	0		74.7	60.8387	0		27.8924	110.175	22		25.2694	262.736	0		31.4248	119.947	85.5
22.9173	133.834	4.5		46.9074	93.0786	17		30.7292	97.058	55		40.4561	158.481	106.5		19.788	81.7915	0
29.4018	45.2413	17		37.8747	107.559	0		27.3814	62.7625	17		21.7865	211.545	45		30.017	197.162	33.5
15.5826	65.9902	2		71.6171	33.1559	90		16.4356	165.498	9		19.4814	100.692	70		42.9788	118.79	128
44.2292	51.97	0		77.52	11.0539	92		16.9928	321.208	0		51.8103	177.721	91		142.477	44.5535	118
46.0147	52.6136	18		29.144	220.512	0		45.1853	262.286	62		63.5473	47.5604	105		148.85	12.7144	116
22.624	315.071	30		9.32923	23.9373	14		30.6508	493.155	0		46.7133	6.64215	53.5		76.1473	222.242	73
51.899	36.3648	0		14.2855	126.215	0		9.5675	59.2961	0		18.4079	209.181	23		42.7174	209.836	60.5
29.827	132.311	2		24.568	49.0358	10		15.8706	92.2934	40		28.8372	217.144	67		136.342	88.4783	138
80.0521	97.013	67		18.6182	24.7352	17		15.9879	70.9218	5.5		67.4055	271.506	91		55.9878	195.795	33
40.5296	128.986	72		16.1289	59.3205	4		42.4918	36.6497	65		27.2657	421.67	33		117.087	228.174	131
28.7377	215.804	9.5		22.1129	127.226	3		12.6458	91.1884	0		17.0834	234.032	12.5		29.5362	60.5537	44.5
14.1159	204.591	0		34.58	7.87237	0		26.5551	305.024	0		27.6021	142.559	89		24.0279	137.831	3.5
41.75	23.507	0		25.7448	95.9861	0		72.0561	124.434	64		30.9906	136.744	19		66.131	145.2	82
42.4475	16.5779	0		24.512	191.236	1		52.7313	111.714	75		80.7545	19.0717	123		99.9667	271.989	112
19.224	176.758	0		40.5124	86.8394	87.5		17.4675	40.9753	0		23.3356	239.223	0		75.4256	185.595	74.5
38.5912	179.001	24		51.6277	16.8628	127		16.6191	86.4109	15.5		14.8605	161.487	0		52.7102	271.375	51
29.462	48.3156	14		19.7468	140.854	0		26.518	117.454	5		61.5163	414.161	81		153.411	165.48	129
65.5751	219.618	88		28.3438	80.149	0		81.788	37.7404	67		29.5366	191.265	31		157.995	19.3586	142.5
91.5631	19.6415	78		43.6321	78.7316	36.5		38.5884	96.7831	38		64.7083	376.379	96		15.0312	87.6783	7
44.4425	239.032	63		23.2597	114.903	10		51.7798	243.905	62		76.7465	174.492	93.5		30.6292	90.565	35
23.1674	141.73	11		23.0356	68.998	0		29.0309	626.344	54.5		27.7961	102.282	27.5		13.3944	92.1026	0
34.7057	11.0539	30		20.6111	77.686	18.5		19.958	86.8452	0		46.6628	96.4884	67		14.5689	72.753	0
18.8247	138.118	0		26.2888	64.7354	42		30.2745	100.411	30		33.4295	206.432	72		22.285	257.919	13
22.54	49.5037	22		26.5848	618.025	38		11.9899	156.757	0		25.726	254.432	0		36.8086	12.8539	0
44.68	9.53289	29		21.8042	62.5307	0		40.7292	28.9209	67		35.0982	112.178	125		23.5258	139.702	0
34.4083	114.009	16.5		16.2975	125.745	1		30.6136	168.644	60		34.8709	105.394	104.5		27.2874	593.444	38
44.6329	181.801	81		30.4313	91.3928	15		16.0562	177.425	5		53.0219	114.792	70		17.4762	103.189	26.5
50.1273	44.3767	94		13.6621	130.222	0		17.357	50.1915	7		54.8398	490.756	90		42.2037	194.66	86
21.7422	146.747	36		13.5576	139.653	0		12.4191	40.7981	0		16.4315	75.8224	0		59.0768	47.3854	65
34.3308	197.069	25		14.544	53.4852	0		20.6368	407.773	0		40.4243	95.1695	101		50.6187	66.221	71.5
44.444	63.1795	0		60.07	44.0542	4		34.105	14.0901	0		44.5328	149.655	115		19.4681	112.559	10
23.2058	114.08	39		42.4788	461.486	59		32.2417	52.9448	0		14.299	107.755	26		42.0792	288.619	65.5
32.5826	66.0836	43		21.9806	76.2809	0		11.8112	150.038	0		56.8953	424.957	118.5		119.714	97.4389	122
34.3629	285.935	43.5		25.2111	65.229	88		25.8908	54.4579	8.5		43.8109	176.932	72.5		170.338	39.2555	128.5
38.752	16.0355	36		44.0631	168.161	0		21.5476	123.228	0		24.7886	11.7418	41		39.6495	104.4	63
28.56	34.4449	20		25.0452	60.1949	10		16.9885	133.159	7.5		14.8352	322.843	0		25.6892	40.4248	32
23.146	141.411	0		12.4786	110.329	0		23.0234	207.664	5		42.0539	304.038	62		25.1894	38.8252	0
26.514	22.3869	0		69.9495	47.6998	63		40.2338	206.372	53		27.8343	90.9511	75		15.41	108.077	0
22.7547	228.732	0		30.7521	139.436	0		19.0588	105.683	0		43.6613	143.414	126		27.0609	348.296	41
18.7394	125.155	0		14.4164	71.1774	5		17.0085	110.578	3		52.2002	242.913	104		25.3981	40.2283	0
35.7924	144.79	46		24.3532	150.386	23		41.4541	217.863	66		76.9173	235.84	123		24.3544	108.134	0
36.7683	23.9079	0		38.0543	161.078	0		50.5107	67.9781	81		57.6421	141.631	82		15.7467	56.3818	0
27.312	6.35722	0		27.0477	76.4772	0		35.2879	395.737	22		119.201	38.8253	64		18.5005	85.1258	0
38.6056	58.9371	50		29.6379	105.094	8		25.802	44.6636	44.5		41.1743	332.015	46.5		28.952	274.156	7.5
23.4522	132.328	0		19.244	91.5049	0		14.448	140.776	2		45.8028	52.9663	66		21.2757	120.355	12
30.3605	92.8373	0		30.3579	443.731	5		11.0939	64.8749	0		58.9826	231.24	120		32.7136	57.7809	51
66.5874	76.9017	108		38.4715	446.463	148		13.366	114.243	0		35.9343	183.186	74		31.4514	256.524	53
100.712	45.8703	107		29.8677	297.51	98.5		14.6082	50.5613	23		29.555	142.213	72.5		98.8451	219.465	106
83.9464	102.767	111		30.2238	77.5602	11.5		46.6789	32.071	64.5		49.7713	108.233	63		63.6924	226.794	106
15.0897	77.6039	0		35.5321	95.6418	0		46.6316	542.91	38		12.7352	168.741	23		26.9595	197.4	0
21.4503	157.765	0		17.9636	40.8373	0		69.9424	55.5486	75		37.8258	90.8307	57		41.2263	114.994	0
25.28	8.01776	13.5		33.9758	42.4921	12		43.0066	146.731	72		55.6888	193.352	89		46.1717	314.496	48
13.6643	78.5622	0		22.9033	37.648	0		21.0861	146.686	0		89.8626	481.681	139		44.8072	473.005	70
24.8167	104.388	11		24.72	61.6974	0		21.0792	273.144	0		12.06	33.1061	74.5		17.4556	49.5307	38.5
37.1378	21.4141	49		20.5298	474.466	0		25.1332	307.687	21		26.9116	287.368	15		14.6843	134.855	0
34.18	108.688	55		32.2712	162.743	0		13.3836	415.326	0		23.4848	94.6018	35.5		51.4713	219.925	71
37.0913	58.781	61		29.5577	95.9244	83		20.2445	318.48	0		44.3816	125.118	73		21.8394	94.1968	104.5
10.4868	88.9447	0		17.0634	63.7354	0		35.2614	63.584	43		16.7251	97.6125	0		27.7626	173.064	0
9.208	33.3542	15		19.9816	119.949	0		41.3091	76.1863	51		13.8225	67.8603	0		45.834	16.0355	79
17.327	276.878	4		25.3317	110.055	0		26.4573	79.41	27		16.2693	61.5325	0		44.7818	154.762	58
21.502	56.254	12		32.4436	63.1596	30.5		11.0753	44.2494	3		18.034	317.284	20		38.196	48.415	42
29.1379	100.764	0		37.8667	32.0652	39		67.6746	504.146	67		20.7347	42.1758	15		38.0703	125.694	59.5
62.1096	90.3924	122.5		9.305	64.8535	0		87.3763	1198.48	79		24.5369	158.771	8		119.697	43.3824	144
27.0817	172.73	0		16.4387	37.7366	0		75.3873	256.341	73		18.9287	96.5402	0		127.54	5.66941	169
44.1553	160.291	83.5		20.4575	125.126	0		32.5458	547.591	34		15.2045	154.641	0		52.7574	100.58	9.5
19.5884	99.8622	6		26.1295	134.105	0		66.0053	218.401	71		15.1228	81.7732	0		21.8165	215.313	0
52.7633	20.2133	49		21.5969	61.5874	0		91.1709	284.468	60		20.7463	48.9301	0		91.6297	222.079	96
57.7326	42.7476	32		34.3792	178.339	54		63.6697	158.469	5		19.6628	136.237	0		72.2627	184.886	101.5
36.3122	54.0355	63		30.522	30.1138	98		102.328	6.35722	44		28.1591	86.7215	2		169.839	155.446	127
50.9723	63.4484	88		26.9767	310.135	21		56.265	73.7202	57.5		13.3596	175.396	18		110.752	169.977	112
33.813	113.07	42		64.4817	283.786	96		89.9062	60.1243	69.5		38.6148	184.001	71		90.1962	42.8929	92
37.3626	287.504	21.5		15.3515	97.982	0		94.0162	84.4271	76		21.8793	236.471	0		55.5974	150.142	83
54.0635	97.9267	17		19.9109	159.835	0		29.5915	180.004	25		20.7435	193.833	7		14.6504	146.479	0
42.5245	360.558	47		19.8296	83.3104	0		33.0351	290.018	0		18.531	204.406	0		66.9491	175.157	147
39.8547	139.776	93		33.7269	224.944	56		26.7777	74.9237	14		23.8429	265.794	0		116.814	17.4052	82
35.0923	153.703	102		23.4343	242.035	0		24.7713	124.095	0		22.5207	64.1324	29		42.1354	824.709	61
25.0379	148.383	0		60.432	4.9816	136		22.774	132.222	0		21.72	108.091	31		61.4342	141.639	74.5
35.6738	162.2	0		11.72	34.1937	0		20.9306	72.8437	7		13.5842	201.749	0		102.784	55.1985	81
13.3085	109.23	7		18.7697	73.0252	0		37.99	118.269	23.5		17.0324	417.903	28		82.2425	184.352	88
22.35	188.256	12		19.8643	143.492	0		37.5898	78.2771	0		16.2193	181.587	0		30.4749	242.699	38
33.3588	169.059	59		21.7383	194.815	27		37.5511	241.519	11.5		15.579	155.727	0		45.5452	108.389	64
38.1523	391.108	14		29.312	41.769	33		23.0512	91.1955	0		16.4457	211.588	0		36.6719	310.512	40
17.8147	143.919	0		20.3683	69.1493	0		47.1153	60.9496	50.5		13.5867	152.003	0		45.3669	144.465	46.5
20.9267	68.829	36		22.723	126.441	5		41.5515	56.2658	53.5		30.0562	142.107	42		27.7483	500.571	0
28.4791	295.989	17.5		29.8192	106.839	12		18.5123	78.24	7.5		51.6681	270.841	40.5		27.9363	328.456	40
36.0964	241.838	0		17.3818	105.532	0		16.1945	98.9691	0		43.1612	120.793	61		67.2235	249.641	122
64.8271	57.6247	34		21.7819	219.484	2		22.0855	500.985	0		71.4962	141.16	48.5		51.2207	346.385	92.5
33.6952	135.221	38.5		26.3311	115.216	2		24.9229	70.6623	15		95.647	659.381	140		96.6879	366.206	110
19.0121	130.589	0		10.3733	114.353	0		22.1007	123.761	0		47.2744	103.109	16		119.12	130.705	131.5
34.7711	63.5033	7		24.8929	95.9559	0		33.46	39.8215	47.5		55.9688	71.3073	83		16.2474	105.531	0
26.1831	129.726	7		12.9721	274.561	0		28.6843	49.7886	7		79.0488	100.491	50		44.3061	204.911	59
33.7782	93.5297	0		30.5091	26.1108	0		24.0215	138.011	16.5		20.6148	67.3395	0		55.229	36.5042	77.5
25.2391	100.843	1		13.3893	297.828	0		15.4542	238.32	0		40.1044	56.5057	166		16.8691	82.6004	0
12.8374	75.8556	0		20.4962	127.496	0		29.6594	274.857	1		17.264	16.572	169		57.9185	133.45	60
27.7347	227.338	0		18.946	62.7391	6.5		48.2141	72.948	37		28.3289	105.943	158.5		31.3774	110.203	42
45.7969	143.365	20		21.468	151.935	20		47.4034	79.5293	25		43.7698	132.349	136		33.8714	115.466	55
33.26	96.1097	0		16.8155	101.279	0		27.6574	67.5391	0		68.7948	62.1869	155		64.4407	162.442	88
57.216	6.35723	32		22.8926	80.5884	8		18.0377	244.108	5.5		54.6741	123.902	92.5		162.508	38.9981	127
15.2695	135.054	6		21.0808	141.992	0		17.671	39.0001	2.5		86.3749	59.5467	159		50.5688	120.915	39
19.2614	43.1152	13		18.0533	11.8812	0		17.2292	54.0335	0		44.4365	193.247	114.5		115.127	143.561	86
16.2373	119.683	5		17.5793	69.1101	0		35.0288	212.046	17		63.2313	86.2901	145		43.46	69.7919	55
12.2992	148.551	0		11.92	86.2244	0		48.2116	377.33	51		47.6884	220.093	114.5		49.6543	250.334	42
28.214	19.2112	0		55.9566	368.408	46		35.3476	190.777	3		118.461	71.3748	151		45.4543	405.283	72
11.7992	176.029	0		65.537	127.952	50		36.2129	135.12	35		47.7217	194.237	48.5		60.2965	57.097	66
22.5765	66.6439	2		17.5132	104.117	0		25.6494	157.419	34		123.323	63.191	160.5		12.9394	42.0597	0
24.9941	313.223	0		23.7691	159.491	6		16.6808	417.677	0		27.5566	200.325	0		36.5067	26.7282	17
11.673	52.3965	0		21.35	96.4057	1.5		31.3904	415.856	0		24.2009	86.8434	0		10.9304	45.6677	0
24.3274	262.248	2.5		35.8404	118.645	0		34.88	87.1557	67		24.2451	169.336	0		28.8151	115.921	50
55.95	66.4736	72.5		19.6776	95.6629	3		54.4554	23.0805	73		32.9992	137.182	38.5		24.7812	280.3	0
27.4008	57.9847	79.5		25.316	109.619	0		20.2056	84.1175	7		76.1583	54.0131	27		40.6386	161.599	63
27.6876	64.9714	47		23.9008	265.089	5		19.6718	82.1485	0		95.3749	185.069	160		104.163	543.541	99
37.12	13.9741	57		20.8161	70.8139	0		27.3464	228.506	4.5		148.74	13.8267	160.5		18.2706	168.88	0
17.1785	94.0239	0		45.7136	47.5583	56		13.812	61.1335	0		154.026	33.1833	149.5		12.3579	212.159	0
35.5209	241.913	66		22.3023	81.0561	35		15.0102	123.346	0		138.744	23.7625	171		37.4405	90.7619	91
25.754	223.165	9.5		35.1187	214.613	85.5		25.1327	22.4163	3		73.0234	182.261	118		10.42	25.1675	0
37.0968	157.912	0		31.506	28.2272	0		22.3223	220.411	12		58.9304	280.476	74.5		121.684	713.679	109
19.3425	40.9417	9		21.0328	69.7959	0		28.5091	88.4469	36.5		106.854	708.825	101		24.4421	195.409	3.5
28.515	138.436	0		20.285	142.186	2.5		30.3275	80.8889	48.5		77.6418	182.766	134		12.993	32.3558	0
22.3078	52.2275	0		54.142	23.0747	10.5		30.2134	367.82	29		80.3908	144.021	96.5		16.6693	95.6528	0
40.8587	27.7772	13		50.22	8.70558	6		28.79	28.4592	0		36.5029	17.1498	110		34.6321	78.2811	19
37.6488	103.419	22		34.0474	89.5907	11		18.3212	186.733	0		32.6437	90.0113	131.5		41.0479	92.2296	83
22.1833	58.3528	0		19.3576	162.629	0		21.5805	86.3835	0		87.7119	336.878	107.5		11.4109	113.341	0
22.555	81.9737	52		21.0939	66.4643	9		14.005	92.8251	0		54.2318	135.471	99		16.4031	89.8792	2
58.1067	11.8812	59		12.1293	194.943	0		14.329	89.4943	0		25.0212	230.623	82		27.5432	80.5686	29
25.709	119.616	27		14.8446	21.0171	0		113.971	114.872	68		25.8008	178.079	70		50.7493	79.7745	76
50.3886	78.3443	4		22.0129	67.2273	19.5		66.8713	687.792	61		27.8521	82.6813	129.5		40.1209	488.116	55
24.0703	65.8261	0		39.2	298.261	16.5		100.288	397.626	60		107.464	595.542	180		63.226	91.1056	117.5
63.6137	226.793	89		21.2214	145.949	0		17.6158	86.2716	19		63.5573	252.306	97		61.6477	188.06	121
51.959	60.6658	0		58.9563	131.067	103		17.0895	127.24	0		144.938	124.729	154		21.0774	78.897	73
50.0894	399.01	84		40.3089	581.193	82		19.4743	145.707	0		162.339	477.557	144		16.856	6.35722	21
20.7922	296.512	8		58.2419	264.241	122		24.0959	96.6062	49		20.1866	306.761	0		52.7386	24.0532	26
29.8828	128.544	66.5		27.5485	74.9288	2		31.3878	123.774	28		18.9129	133.679	0		68.5703	50.6237	75
17.6956	134.396	0		28.1513	94.2521	3		41.4407	179.008	89		46.0461	249.453	145		23.1737	211.679	0
29.0327	21.5595	0		27.66	60.0134	0		50.684	165.236	85.5		97.702	28.2272	122.5		62.0281	173.884	80
15.0386	265.057	0		50.4159	79.8771	59		27.1646	159.559	12		83.7669	279.334	137.5		32.4918	73.435	9
33.1781	69.1413	14		13.5616	135.011	0		25.3104	146.226	0		68.2139	148.64	143		42.59	112.241	62
21.3225	166.418	8		12.0921	289.754	0		40.0242	39.519	17		126.023	335.002	113.5		73.2215	288.056	82.5
18.9348	133.568	19		15.0358	321.456	0		19.2965	117.778	0		103.893	252.849	162		28.7104	176.032	0
27.8377	142.496	29		17.6583	47.5897	0		41.1678	143.237	11		41.8024	96.5674	122		32.534	41.3296	66
47.88	7.32994	0		26.3471	110.048	0		25.0319	77.1572	0		44.3026	423.979	136.5		42.2366	101.507	83
34.4806	401.067	9		22.48	83.8623	0		19.5138	54.6268	0		82.3265	247.897	139		24.4437	134.364	60
19.361	112.787	1		25.315	15.8901	0		27.9698	127.292	42		114.078	16.7234	143		54.0969	42.4882	58
42.4473	147.753	85		27.1178	24.0788	0		30.8354	30.552	49		36.5019	75.4653	49.5		24.8487	65.2562	28
36.7145	208.988	24		28.828	39.9434	0		33.3347	174.145	41		123.73	8.70559	142.5		39.7474	93.4363	52
20.9871	50.8401	20		27.6165	107.481	4.5		21.2366	213.848	20		79.4441	134.685	119		78.9639	127.412	76.5
36.3267	115.762	52		23.522	117.866	6		42.6628	172.091	0		44.6874	144.049	119		35.7371	131.157	38
26.9403	313.802	0		42.1171	68.4261	10.5		29.2082	73.9535	31.5		47.0276	692.299	121		16.6735	225.599	0
41.2053	241.392	88		27.9694	74.2685	0		46.6974	164.535	62		128.474	958.545	126		28.9835	61.7582	48
19.5894	84.4695	0		20.7333	51.3058	0		36.6338	195.628	53		64.5485	78.8342	149		74.9093	79.3384	69
33.059	120.828	15		28.1018	85.3224	10		55.8903	184.972	59		19.7407	304.276	21		64.2629	332.732	57
23.6842	73.838	0		37.4382	20.4473	47		36.3404	106.343	71.5		44.0265	107.917	133		187.691	23.0805	82
58.09	36.7677	0		38.5821	55.0083	63.5		23.6449	76.7466	60		46.0166	339.614	99		54.454	115.608	83
29.7942	183.298	0		27.1877	88.1895	39		42.0807	62.1003	32		112.538	389.769	126		115.4	104.41	118
33.9286	26.5411	33.5		27.2783	63.362	0		34.9303	90.3628	3		33.2136	182.288	11		127.949	108.918	137
18.8135	195.307	16.5		40.2133	138.071	39		21.1196	131.161	0		70.724	178.916	104.5		45.5967	168.213	36
15.3994	77.3065	23		42.8777	59.2726	4		22.7463	104.763	2		110.551	148.7	133		18.2639	287.689	0
21.5896	231.398	8		40.2725	35.5228	34.5		20.0924	93.1524	0		42.06	30.0038	58.5		46.674	289.731	43
37.9629	16.7174	29		23.3564	337.039	7		21.5045	97.4285	0		77.8875	144.892	156		82.8239	210.702	107.5
45.1306	123.692	2		12.1131	158.158	0		44.6171	152.307	39		33.5165	94.0974	39.5		88.5738	112.945	134
47.1614	134.498	74		25.7656	53.4852	46		19.8695	156.356	3		67.5055	149.256	161.5		15.075	144.079	0
20.7193	139.289	20.5		19.9049	116.806	25		36.8882	118.358	76		19.4176	149.459	26		36.4619	94.4759	57.5
18.3073	132.846	0		28.1	26.0611	50		26.9818	249.142	29		21.908	139.782	9		40.235	90.8422	39.5
12.507	55.0553	0		28.036	237.561	46		21.597	112.412	8		27.1267	639.787	26		92.86	7.04503	93
18.0639	158.74	0		18.991	215.169	0		38.0814	154.092	39		71.904	6.35724	99		58.2473	170.359	101
18.6875	341.176	3		25.2576	325.003	0		14.9028	112.685	0		121.257	109.142	128		42.8161	108.114	102.5
20.7681	93.0284	50		11.3261	71.0653	0		33.9943	334.682	2		161.934	322.177	136.5		24.5699	201.337	3
27.7667	55.5721	50		20.953	105.732	0		16.453	95.9833	0		80.4445	209.951	85.5		111.8	50.9087	128.5
15.7296	44.925	20		10.6011	202.838	0		20.7621	62.1907	0		95.3625	70.4304	166		44.9021	119.716	63
17.577	108.835	0		15.6494	253.764	0		23.4102	249.879	0		94.4843	167.495	153		45.404	39.9433	77.5
30.8333	130.155	65		31.6173	60.1568	70		67.992	23.6504	0		113.017	149.423	160		23.7058	346.034	16
32.26	73.3744	39.5		42.8281	260.224	1		63.802	20.5868	0		43.3886	323.531	49.5		11.5457	33.3247	0
46.2371	61.1314	38.5		24.8882	155.733	47		34.6249	127.532	54		73.4216	217.117	115		28.6242	284.763	57.5
27.117	402.844	0		12.2789	150.056	0		24.4504	320.645	14		98.292	8.58959	137		21.9425	129.164	25
24.4644	105.73	0		11.3054	141.427	0		24.3862	332.485	37		44.3962	103.535	75		99.39	9.39337	80
33.7175	89.3233	21		19.5133	112.58	0		39.9745	347.715	63		77.3233	134.765	120		17.3714	179.47	0
59.5388	69.5849	93		12.244	49.9444	0		34.4359	293.119	65		64.83	529.715	113		13.794	137.569	0
55.2667	12.3444	75		32.3656	86.3699	21		29.8533	15.7506	18		168.152	98.959	151.5		69.2978	260.457	87
26.2336	265.51	0		18.8445	159.955	14.5		13.0137	121.833	0		27.8697	216.568	0		31.9494	311.534	48
30.9116	42.3153	6		30.0255	129.143	54		26.7773	94.018	22		65.52	8.70559	123.5		46.5237	67.0289	60
29.0409	99.8152	1		22.8933	56.0461	0		28.495	60.4083	43.5		113.83	151.57	134		51.1192	89.103	49.5
16.5479	122.52	0		24.0008	75.2039	0		27.0302	350.013	46		63.4862	21.0171	78		43.44	128.502	57
19.2121	205.242	0		67.9471	131.108	72		48.0814	26.9734	80		118.728	51.1369	126		38.4277	25.3129	0
19.8489	248.517	15		63.6828	82.3175	67		54.3016	49.5077	43		56.2775	315.197	86		19.4773	27.9108	5
30.9983	156.117	52.5		28.2347	86.981	0		35.8626	96.0579	10		57.1766	241.124	61		24.7262	100.194	0
26.1168	72.2089	0		14.2171	103.28	0		62.0823	116.56	52		37.4157	58.0365	23		28.3684	74.7832	38
20.3267	131.247	0		16.3767	88.5925	59.5		35.5238	182.251	28		41.9032	42.5787	18		22.8033	97.6949	0
20.4143	127.06	0		39.6491	90.2726	17		30.5044	96.1423	51		58.4923	27.5278	107		58.5603	405.432	85
13.7854	112.844	0		17.0277	118.706	0		10.0292	145.032	0		32.6263	105.457	151		32.5743	96.091	9
56.353	124.718	119		16.253	93.3674	0		14.7043	80.0421	0		33.3593	73.9502	58		82.8764	216.137	89
27.8589	434.252	40		14.3711	120.34	0		32.2984	221.045	42		22.049	69.8077	0		207.241	248.294	132
19.6571	77.448	9		18.6419	102.022	0		31.4707	138.752	0		54.9053	348.105	42		31.2374	63.8805	29
13.0318	85.059	0		17.983	181.492	0		11.1985	120.929	0		14.1235	113.44	0		52.5633	11.8812	37.5
12.42	74.4866	0		24.3595	102.331	0		50.947	89.0423	58		31.8471	34.3584	0.5		18.5106	151.005	0
20.4189	50.1896	20.5		41.7756	15.7506	2		17.4717	51.1936	0		11.5264	202.085	0		95.6675	25.9986	88
20.8564	88.8988	15		47.498	21.0192	5.5		60.8168	192.9	69		50.8979	128.406	138		25.0088	71.6055	44
47.3067	77.1316	44		15.5814	112.322	0		22.1054	236.38	20		75.6543	34.956	150		38.2612	30.947	59.5
50.1467	22.9646	4		45.4791	200.308	50		42.4171	79.2186	23		159.772	45.7309	152		22.8325	196.873	0
42.3307	163.313	40		46.5293	55.4601	58		23.4081	55.0062	0		17.2771	226.388	13		31.3273	213.882	39
23.9943	84.822	6		20.9121	86.8041	0		33.588	4.98159	0		46.845	33.7645	15		33.8282	426.658	54
20.0898	167.917	0		19.2631	219.873	0		29.3269	880.995	40		31.6502	119.172	0		57.2577	88.7573	93
26.972	93.9453	2		16.03	58.2663	0		39.3642	99.7004	45		43.061	153.802	45		38.5644	37.0612	63
16.104	9.53289	0		50.9135	233.332	0		38.267	40.3404	46		93.1725	109.209	135		37.6479	157.867	1.5
31.4021	275.07	0		15.7416	45.9272	0		32.2904	341.659	24.5		17.9821	141.474	0		85.9812	543.139	88
23.2433	163.28	30		20.086	22.1314	0		29.39	7.87236	14		63.9674	151.007	88		105.104	93.9983	94
23.6598	227.957	18		19.5368	137.13	0		17.1632	129.758	0		64.8036	157.019	72		14.3536	95.4347	2
20.0322	136.058	0		18.6931	68.6777	0		28.4923	50.7359	7.5		51.3323	198.682	26.5		13.2442	62.7528	0
21.2344	56.074	10		22.2412	241.787	0		81.3557	228.139	64		20.1854	82.3156	6		24.9783	187.564	29
23.4889	71.9489	0		24.4087	62.3191	0		58.3338	38.4538	61		15.8783	172.31	0		81.7303	191.814	95
18.7723	111.689	8		20.8648	116.942	0		19.7207	285.081	19		39.2289	156.52	48.5		50.2791	101.448	45
50.2936	54.057	38.5		16.8055	26.5432	0		40.874	309.331	57.5		119.364	7.32996	0		37.4159	120.343	67
40.2418	226.898	148		45.072	203.35	132		17.0985	183.254	1		95.8276	119.895	99		53.1708	55.1418	103
32.6178	115.833	37		14.5417	54.5202	0		29.163	454.679	40.5		81.8347	26.1382	104		13.8643	57.5234	0
47.7139	439.5	163		19.1103	177.777	0		27.8197	164.515	18		86.1651	212.115	101		16.9865	118.252	11
14.43	129.876	0		25.5433	54.9138	32.5		20.4277	205.679	0		94.5661	54.2005	97		92.0741	271.959	120
21.259	528.558	0		19.9878	83.2294	0		36.3232	210.714	16.5		23.036	61.6621	0		161.141	214.996	142
22.8864	168.76	27		46.7844	101.292	50		21.5413	121.548	0		19.7575	133.398	10		86.5021	236.634	97.5
12.6431	35.2722	6		32.9438	20.0444	43		21.4697	77.051	0		22.938	236.294	0		204.928	98.0306	141
28.9327	247.443	0		62.1758	80.0225	26		34.6237	285.079	33		81.4201	350.151	103		58.1873	284.952	96
34.9386	155.428	0		26.0785	46.7251	7		17.6	48.2716	2		29.8985	132.262	25		24.0033	216.554	13
89.6553	71.3227	101.5		19.8774	193.429	0		14.3854	216.714	0		65.3567	11.8813	93.5		51.0833	84.0409	63
70.7653	331.874	29.5		81.4368	65.2211	0		18.392	119.201	32.5		38.7452	196.283	62		59.011	104.825	54
97.0343	87.81	103		55.629	254.31	74		14.1617	55.0003	4		26.8871	152.552	4		58.8653	118.85	63
33.5478	251.111	0		33.5037	186.138	101		23.3005	349.293	18		78.7294	62.7901	95		14.536	71.7471	16.5
29.22	196.556	23		14.2243	214.55	0		69.4877	252.184	43.5		13.3765	122.513	0		119.184	113.595	145
37.7344	143.775	19		11.1178	162.259	0		53.9136	66.3264	41		18.5333	277.906	17		109.505	42.4391	116
19.6968	142.593	0		24.5957	301.74	14		38.868	101.33	32.5		17.1022	55.0298	34		143.324	197.685	95.5
34.6617	58.1662	20		21.149	84.1729	4		20.3003	199.131	0		11.8387	232.464	0		86.9914	199.113	21
41.33	8.33548	60		13.9496	66.1327	0		45.8933	33.7466	52.5		14.6297	68.2521	5		56.9232	139.75	63
14.1241	83.7922	0		23.4987	223.211	2		27.0196	244.262	21		11.2347	129.927	0		19.3617	84.0626	13
22.8925	84.0922	0		44.9428	78.6065	58		38.3423	304.331	21		39.3843	89.5849	78		49.8043	34.7004	12.5
14.4533	608.14	0		24.3461	260.88	0		85.976	645.181	63		36.6943	39.2678	85.5		32.4325	198.038	60
26.2563	108.928	0		39.0193	126.521	0		101.589	59.9898	58		21.1284	94.3975	0		48.8751	100.962	76
79.396	9.53289	19		47.316	7.04505	62		32.8436	90.9956	43		41.5643	32.637	7		24.902	283.242	50
35.4889	116.55	0		20.3658	346.102	26		21.5373	62.2201	0		28.6272	83.3495	0		97.7365	227.861	108
23.3175	58.3528	0		37.9158	107.086	0		31.5821	273.108	29		18.4341	45.609	7		61.8502	158.852	109
16.8338	75.7893	0		21.0393	81.6279	0		21.8303	188.187	11		17.768	133.229	0		81.96	8.99045	93
28.2682	83.1174	49		19.6542	195.799	0		43.4822	93.9118	63		30.159	230.979	0		117.616	408.067	100
34.077	135.53	1		11.071	72.1501	0		14.857	187.431	0		28.4561	61.4454	4		111.66	451.464	83
40.733	128.188	61		13.5344	146.912	0		41.1281	57.3436	69		26.4836	71.4977	0		180.478	225.583	118
37.5996	448.844	45		33.3635	49.982	0		15.0454	299.6	0		32.49	153.657	17.5		31.9913	69.4361	8
23.8284	77.7112	6		27.2573	358.542	0		15.1733	79.3968	7		18.6289	50.6141	0		61.6177	133.456	0
11.5529	63.1928	11		42.2422	139.191	61		26.5918	118.431	63		34.7453	118.571	87		38.7739	162.309	83
15.3093	36.1055	17		43.9485	185.303	0		45.6964	572.106	67		48.1773	116.277	102		30.4109	146.238	90
36.5474	103.921	38		50.7673	77.0715	48		27.98	39.8274	43		13.3016	309.253	0		45.2178	197.725	65
23.9705	167.865	7		30.36	60.914	5.5		42.9579	236.901	65.5		43.8451	204.638	100.5		54.0812	100.528	52
24.056	8.58959	0		19.3669	203.411	0		22.539	67.516	16		40.9	13.5418	17		21.2727	54.7485	10
19.7502	105.628	0		25.8529	171.674	0		18.5848	169.147	10.5		42.8588	38.4539	43.5		26.8805	99.986	0
16.5797	189.872	0		45.645	12.7145	21		29.6614	169.974	18		26.9442	165.832	0		63.8722	144.213	89
66.75	28.7735	95		38.8786	100.719	17		39.8716	34.1286	21		20.7171	21.0133	0		21.8156	110.9	27
29.1593	94.5036	42		24.97	152.094	0		36.65	58.062	1.5		13.7454	53.1779	0		27.52	161.338	29
54.0453	270.107	101		38.9297	124.697	29		55.1091	18.3839	31		17.39	184.216	0		60.2835	650.364	61
25.6537	145.19	0		76.623	56.0005	0		54.0825	15.2184	28.5		20.5825	99.4321	0		15.8119	59.1818	0
40.7194	260.037	50		69.4056	104.539	48		96.2873	215.677	78.5		42.5435	100.47	98.5		74.9815	203.321	101
17.8071	93.6348	5		16.9762	93.9373	0		12.9228	151.374	0		30.5289	257.84	52		76.3278	126.181	96
23.9845	46.4401	26		36.0116	89.0268	0		22.058	58.2348	19		22.3454	539.106	0		120.023	184.271	106
20.9864	69.5462	18.5		39.2468	116.444	14		11.47	63.9351	0		69.5841	82.6676	65		92.2529	36.7697	76
12.9178	66.2292	0		42.3769	54.3714	5		19.4956	71.751	14.5		67.8959	45.8893	58		81.922	250.419	105
39.3774	95.0872	0		47.04	50.9088	0		27.8343	10.3661	12		25.5695	129.245	34		18.605	133.338	0
36.1317	23.9079	21.5		18.0554	279.287	0		25.4709	47.8157	18		60.86	32.4681	77		59.0027	215.815	142
37.4932	77.6564	0		29.7467	152.448	0		51.8655	22.4163	43		52.8738	71.9883	0		15.035	136.608	0
23.6215	65.7305	22		50.5036	20.8717	2		26.5685	77.1611	0		21.0499	156.726	1		184.88	126.528	116
56.809	62.5995	92		25.8059	105.302	0		48.3896	53.0843	42		18.6665	136.053	0		186.649	37.3101	105
28.4774	195.605	48		50.1733	8.01777	0		32.7868	167.807	63		52.0552	132.716	97		120.913	154.125	95
30.7228	134.018	27.5		14.979	263.594	0		22.3709	94.2132	23		49.3842	63.6817	78		21.4235	71.3443	0
27.3303	56.2638	0		19.2173	81.0463	9.5		47.2165	154.833	68.5		85.182	97.1586	96		70.4467	163.87	75
34.6853	98.4495	0		28.1568	147.991	0		48.6107	228.343	44		27.3908	86.508	7.5		194.601	30.1197	112
46.8469	74.2695	42		42.3089	143.369	73		29.7543	14.6619	35		28.6779	163.084	7.5		51.1221	319.332	64
36.8947	40.3463	37		19.9107	278.647	0		33.9665	77.9628	21		107.014	86.0102	117.5		170.466	127.976	110
34.5548	178.092	11.5		16.5267	72.608	0		15.1763	161.361	0		52.1427	214.662	77		17.121	252.729	14
10.84	54.8608	0		22.8613	84.6346	4.5		24.1578	56.2423	3		33.1114	119.887	56		22.3501	162.51	0
27.8947	86.4149	0		31.9141	73.9522	0		32.325	23.6171	0		56.7937	55.1478	0		13.5703	65.942	0
46.7196	111.621	39		19.1169	204.092	0		17.3611	116.395	3		50.2962	130.96	53		34.1749	80.6253	56
33.981	81.3133	45		22.6675	273.822	0		25.4822	140.606	66		107.959	76.1415	119.5		19.9619	216.813	20
18.5568	73.3211	0		37.9208	67.2395	5		63.9633	236.641	82		114.42	9.67831	112		27.146	102.328	7
30.7373	63.0416	0		13.85	63.6613	0		87.7751	67.7581	76		78.3192	59.1462	97		23.2888	63.3087	1.5
14.6049	101.838	12		18.9129	58.2093	0		58.2948	259.432	74.5		15.1699	162.456	10		42.7423	59.8482	13
54.0763	112.073	0		18.8527	236.801	33		47.6436	131.244	69		14.2834	70.2557	0		28.8667	68.3118	0
40.9736	222.074	0		19.516	33.3542	0		76.2127	69.4448	68		50.6839	253.908	67		36.2677	152.476	53
38.4978	240.72	20.5		56.82	19.0717	57		36.8938	43.9523	27.5		16.4483	131.674	0		26.5258	53.7935	33
70.3047	164.008	0		58.912	6.35723	56		40.6484	45.4909	2		28.4107	79.3955	48.5		20.3983	52.5653	16
35.492	45.1825	0		26.7636	161.835	7.5		23.6573	117.822	0		31.3484	60.4617	46		38.7705	38.5971	73
29.2096	117.633	0		27.7649	371.737	1		19.22	80.0464	1		21.7819	123.77	10		31.8733	44.3493	21
39.3567	148.839	17		34.1427	45.7524	19		27.7774	87.7847	5		100.197	7.32995	91.5		39.5797	160.138	18.5
9.292	20.5759	0		40.6645	47.1829	40		23.4301	188.491	28		64.0632	83.7504	62		32.1749	77.2807	16
24.5247	182.493	0		27.0212	131.617	43		31.8119	262.085	53		40.1517	110.091	11.5		17.003	122.881	0
43.4382	22.2473	95		23.5188	33.7257	0		77.3236	55.2911	81		45.2123	164.522	0		13.4797	123.037	18
39.6286	69.1109	60		19.7286	99.9783	0		66.091	40.0849	73		31.86	10.7925	7		30.7802	184.473	0
31.7137	38.4518	0		12.3177	65.5374	0		75.1143	10.3661	83		31.7877	34.5845	18		37.7604	101.123	29
11.3091	38.4663	22		23.8693	55.1731	0		23.8067	11.8812	3.5		26.6457	60.147	5		41.4365	158.453	0
15.625	57.26	0		15.6158	95.1421	0		19.9184	92.2365	0		23.7906	129.536	25		56.3749	80.9178	42
20.443	56.6834	0		59.4148	121.105	82.5		27.7189	168.496	15		24.436	41.3296	15		66.0526	49.6451	50
32.37	33.3432	58		30.7647	84.9193	0		12.291	225.673	0		16.6919	81.111	0		28.2834	193.859	34.5
22.3808	69.1159	0		26.536	6.35723	0		24.175	26.1402	0		20.548	172.91	0		16.8606	83.4482	0.5
29.7048	121.3	0		29.4367	105.606	0		16.0457	180.866	0		17.0098	233.891	5		46.1688	35.1012	30.5
9.65417	56.0339	0		74.0152	39.9728	0		25.6446	133.324	5		19.1728	109.356	15.5		27.127	100.128	37
17.1305	89.1306	0		69.0367	8.01777	0		23.6057	24.0533	4		51.0013	19.0717	35		36.8454	149.12	21
14.2906	86.5485	4		18.0211	210.483	0		14.5289	30.3385	0		18.0705	171.769	0		38.6878	155.807	41
44.0973	95.7061	84		21.139	134.953	0		15.1822	34.3231	0		17.3395	76.7074	9		24.4909	176.117	0
15.7484	330.775	0		20.6572	94.421	1		29.833	380.966	48		21.4343	51.9603	84		31.4449	140.89	57
20.853	127.07	0		23.042	93.9062	0		13.7122	101.181	8		19.043	149.197	10		26.4089	112.692	40
67.767	265.209	82		37.6335	62.6466	0		13.1953	128.392	0		65.9824	189.255	88		34.163	250.826	54
38.7617	35.1511	66.5		34.5583	54.8923	0		20.0453	128.27	0		20.1759	228.023	0		23.0272	155.381	0
26.5122	535.433	0		28.6929	40.5408	0		21.9545	116.973	0		19.0743	93.7941	3		33.418	73.4387	0
19.9679	78.3678	0		26.6706	203.007	33.5		16.5839	75.8779	3		29.6882	225.782	0		16.1464	122.095	0
17.585	167.52	0		31.6085	254.397	126		11.1004	122.966	0		46.5234	141.991	61		27.1657	112.185	5
28.4611	104.532	0		41.1069	65.3685	179.5		39.1433	25.2835	39		16.0941	68.7739	0		41.9154	325.625	13
31.6896	158.219	53		26.1478	416.44	48		24.7886	60.5872	21		16.6374	94.2447	0		14.9163	119.222	6
32.9369	129.315	36		18.8397	175.51	0		23.132	84.6011	7		45.1319	101.641	19.5		26.3934	129.152	23.5
38.3156	30.6954	35		23.8744	103.487	0		36.5831	168.149	26		26.3079	208.087	27		25.5212	141.859	4
49.1264	53.9175	88		59.924	8.84508	13		19.6269	123.436	15		49.2505	43.9464	44		61.26	39.513	39
30.2442	113.517	0		43.55	6.06142	20.5		22.6722	232.725	29		23.2142	80.7523	35		11.84	58.2053	0
51.698	110.875	101		68.925	18.6688	112		19.269	196.588	4.5		19.5757	176.554	28		19.808	10.8976	0
24.3689	93.5896	5		29.6457	99.4576	19		22.8173	41.3446	28		17.5906	53.8585	0		40.9412	129.013	47
19.6563	192.524	0		66.0911	22.102	87		14.6796	134.822	0		23.4657	142.993	0		31.9468	103.325	23
45.5193	56.0024	18		44.3094	84.8389	51.5		20.6075	168.304	0		14.7352	59.5811	0		67.3677	51.9699	46
38.2713	251.006	33		36.0075	94.7783	5.5		22.927	143.725	0		20.1086	358.733	0		16.1097	62.22	23
35.187	96.6776	0		15.7434	256.3	0		31.0736	355.932	48		84.4289	129.017	111		66.335	39.4265	39.5
18.6135	252.611	6.5		44.9628	76.7014	45		63.6343	11.0539	69		44.0753	211.086	13		38.3538	249.068	63
11.9753	76.1374	0		55.774	19.2112	57		33.2365	74.8442	0		94.8411	30.2652	124		17.0907	104.486	25
24.16	70.3774	0		58.3939	43.0031	48		33.2087	129.442	0		92.3056	48.8474	111		46.8753	127.614	63
23.6821	70.23	0		47.1267	183.138	79		53.7064	187.851	74		59.6827	44.9779	110.5		33.3431	531.154	32
61.5044	15.0628	77		56.6293	64.3197	92		41.3363	130.09	58		99.199	52.0822	106		61.4109	40.3736	36.5
25.7149	322.423	29		25.4112	86.9554	28		25.2697	68.8055	36		29.2672	404.976	42.5		20.6087	200.708	0
70.985	36.0799	70.5		21.3942	234.799	0		17.3394	74.6712	0		35.1692	103.531	0		34.3789	572.9	65
18.0643	61.7583	0		22.9513	44.8052	0		30.7892	23.2495	9		43.152	16.3166	56		35.8252	56.578	70
34.8191	108.254	9		22.098	128.79	0		28.3405	81.9502	17.5		46.792	6.35724	56		29.1016	90.8758	39
30.2411	177.044	3		49.9443	140.333	44		23.7359	129.569	8		26.2969	71.4603	61.5		35.7016	153.577	63
31.8629	202.669	19		22.3345	255.164	0		24.7875	386.652	0		12.7808	63.6214	0		32.2335	136.727	44
22.2055	51.4237	13.5		19.0393	108.896	0		19.96	10.3661	23		16.1131	147.967	0		25.8956	82.2232	55.5
53.625	18.1225	0		10.5891	155.782	0		19.1484	433.724	0		18.3844	317.999	0		52.09	8.70556	53
54.9943	196.567	32		24.2335	226.199	0		15.4869	71.3757	0		45.5715	162.538	79		54.87	15.0569	67.5
22.2483	323.161	20		16.5289	44.5006	0		12.2284	80.9124	0		26.7919	73.4627	17		36.2423	89.4195	42
14.6907	34.7298	0		29.3827	44.0879	0		26.3509	55.9671	48.5		34.4428	191.755	60		26.7921	75.4366	54
13.6728	103.954	0		36.332	13.3964	95		61.3913	128.567	59		15.3352	386.026	0		23.0488	51.4217	37
10.1982	70.8392	0		29.5644	557.212	0		33.4175	69.9236	33.5		15.3075	107.059	0		24.093	366.937	52
10.1089	20.0385	0		26.3537	160.584	37		25.5511	127.972	36.5		52.28	7.04505	93		20.0842	49.5056	0
11.4313	246.309	0		59.6366	136.341	0		21.5176	204.692	3.5		52.71	31.9571	108		22.3267	65.9421	9
30.4408	82.7899	0		17.6307	38.4165	24		22.352	81.1955	0		17.7414	214.084	0		27.2889	195.897	34.5
17.6864	56.4053	0		16.0971	63.7139	0		28.2855	96.6218	0		40.6554	35.98	0		33.6824	74.2134	42
47.7485	167.414	2		38.8	11.6566	0		30.2165	34.274	5		74.2	119.003	87		20.7107	144.536	11
27.8553	191.251	14		25.651	159.994	0		18.9856	117.771	0		41.2655	141.658	28		26.9207	73.0381	43
17.6133	63.0495	0		22.8392	53.5382	0		22.1516	152.064	0		19.7067	88.0971	35		24.7336	67.8996	13
17.2457	20.0699	0		17.6951	271.91	0		49.2952	363.194	20		46.9963	548.093	92		11.5115	137.412	2
11.6928	43.6948	3		27.908	43.7204	28.5		44.6843	96.9402	0		24.344	97.6615	9.5		15.8942	93.6305	0
35.64	11.8812	55		17.4671	59.7285	0		48.2118	160.799	0		17.0483	61.4499	0		59.9572	57.9242	45
52.2417	36.7677	46.5		45.8422	18.9263	0		23.4996	121.198	0		22.32	52.1476	10		42.4141	98.41	75
25.8852	66.9843	51		23.8827	338.444	0		88.9518	214.331	57		11.95	203.883	0		22.2744	48.5094	25
40.8952	299.77	82		36.8171	29.8937	2		15.2309	144.017	0		28.1853	274.176	0		48.3	11.3388	78
41.1141	133.541	74		17.022	97.2875	1.5		58.6794	281.29	10		12.7602	219.783	0		57.04	1510.11	86
25.1819	178.401	57		14.8514	37.4438	0		91.656	6.35722	65		22.8892	57.2327	0		41.2196	177.551	69
13.2217	194.609	0		22.0467	365.194	21		53.1307	222.388	61		48.76	47.525	32.5		14.6989	277.667	0
16.3085	217.879	0		22.9825	25.07	0.5		19.4697	225.167	0		20.4673	252.194	11		23.7218	135.588	8.5
71.192	7.04504	42		35.1033	141.964	48		35.8668	90.1389	32		109.382	131.482	115		42.8304	137.058	42
62.6415	27.9423	60		19.3797	289.882	0		49.192	109.691	76		14.3223	140.126	0		31.7148	275.586	64
19.864	82.3766	18		12.835	59.7285	0		40.9664	240.958	56		29.3221	87.9596	48		13.3926	206.937	0
29.24	9.53289	4		17.844	6.35723	6		46.7671	26.944	38		19.084	140.291	3.5		34.4777	228.598	36
29.1848	116.328	0		59.5018	91.8999	65		45.9477	57.2846	31		21.5627	186.761	30		15.6088	44.2686	0
39.6865	78.5681	0		19.0299	157.39	0		29.8416	85.6111	16		29.1707	110.459	6		16.1926	157.474	0
45.787	48.3641	0		52.3277	26.6806	58		27.1931	117.391	0		26.0675	145.805	0		75.2736	58.8467	97
27.259	340.16	32		27.3338	127.551	0		21.5108	100.517	9		23.9098	113.037	0		45.9093	94.741	90
20.6173	48.474	17		33.6833	85.1554	0		18.3693	40.6567	0		81.6164	65.6696	129		41.0355	158.561	33
28.3141	396.651	21		58.8578	16.6074	64		17.8717	134.969	0		16.3558	58.9797	0		26.4872	102.154	0
35.9706	92.542	5		17.67	67.1724	0		15.8075	191.693	0		12.7104	53.2298	0		47.6813	234.051	59.5
35.7285	74.8089	28.5		27.3714	13.5418	63		16.7743	150.388	3.5		68.0267	56.3168	94		46.5197	123.454	43.5
22.9893	117.535	0		23.7576	133.492	14		60.4813	191.477	62		63.3831	171.91	0		12.3385	117.648	3
17.7921	84.0955	5		34.1569	165.292	38		58.64	213.978	65		15.0832	269.027	0		38.72	6.35721	0
20.7872	98.6951	8		48.3018	31.2634	9		39.1795	284.064	40.5		31.4381	195.43	59		21.2076	73.2719	0
26.3932	235.068	11		43.435	279.01	127		32.4844	85.3222	20		14.7551	158.27	5		107.68	235.227	108.5
39.7793	98.587	35.5		41.2256	52.8523	40		43.3173	85.3477	52		96.9078	44.6696	110		63.6058	113.619	77
43.6522	103.826	60		32.3597	102.846	0		15.5437	185.556	0		52.5736	275.55	63		18.8541	78.8294	0
25.249	71.8631	30		30.4217	89.8383	0.5		18.6743	263.855	8		12.6545	187.877	0		53.5021	54.0607	80
12.3423	135.368	0		30.3224	36.9034	0		25.5242	208.175	19.5		19.8497	55.0572	0		21.4651	88.9321	19
15.5789	244.84	0		12.0167	97.4416	0		15.5224	70.23	0		12.2841	79.9085	0		40.8394	155.961	54
13.4249	257.196	5		16.3795	91.711	0		24.406	194.015	16.5		19.0151	279.488	0		20.411	49.4782	37.5
25.3417	201.584	4		20.6011	170.704	20		54.765	92.1097	26		13.3642	86.0063	0		29.1341	116.564	79
53.5646	21.0171	33		20.2503	195.265	0		46.7148	56.9477	0		26.9909	62.5052	0		22.9019	176.109	0
21.4571	87.4959	26		33.7036	203.512	4		57.1996	100.528	80		11.8333	89.9937	0		7.48235	47.9572	2
24.7165	152.123	58		36.3752	99.9373	41.5		46.0644	30.1747	63		14.7778	212.987	4		16.0935	56.9426	0
17.1332	112.75	27		36.3297	79.1776	44		60.5677	123.155	47		17.656	64.0497	0		13.1245	116.023	18
25.3032	132.344	28		31.0739	47.288	0		13.5451	80.0468	0		15.8682	206.019	0		9.49538	23.9372	4
33.2852	52.5654	0		28.8247	29.7227	0		14.3536	339.914	0		18.9236	455.345	0		10.5614	22.6776	0
34.348	21.8759	47.5		27.7354	91.422	0		60.7231	59.7558	70.5		22.7691	23.2201	0		34.5017	79.6626	39
19.813	188.382	0		28.3957	46.5319	0		71.21	122.373	28		18.0225	97.0387	18		15.2527	108.827	0
24.5659	64.7021	0		34.7056	44.5977	0		41.6831	133.912	62		17.5496	65.3685	0		15.1024	173.82	0
17.4323	135.312	3		20.4738	136.849	0		36.3465	87.4952	7		15.3284	40.5153	0		21.5278	196.488	0
22.8753	46.2968	0		28.7177	320.29	0		28.7262	64.6786	18		16.449	151.321	0		12.9206	192.803	0
21.17	124.601	0		29.7585	157.253	1		40.9432	90.6813	28		35.0142	104.51	27.5		18.2436	197.822	0
29.8581	115.409	0		35.8244	127.565	27		24.9033	170.872	10		73.3153	29.7227	115		16.8218	203.269	0
53.4203	372.39	66		22.5774	256.042	0		63.484	11.9475	77		26.9314	154.698	25		10.7609	113.245	0
57.7699	235.559	47		31.9733	103.737	46		47.6751	168.257	45		21.3325	272.714	1		11.7912	61.5322	0
32.6109	25.423	48		13.2629	75.65	0		15.2576	114.764	48.5		15.1892	83.119	0		16.0265	115.324	16
14.8103	86.8414	0		17.9409	106.216	0		15.84	21.699	0		37.1607	191.588	0		32.5128	111.251	64
35.1055	69.2632	35.5		23.8827	55.2873	15		10.6962	63.0495	0		54.5738	186.751	106		14.727	142.24	0
22.6766	83.4615	0		44.1192	101.957	47		15.8462	117.303	0		11.1786	80.8578	0		24.1762	61.4142	0
34.2432	112.115	59.5		21.1053	81.451	0		13.581	80.881	0		10.9721	80.6082	0		31.7129	55.2045	19.5
35.1759	79.8237	71.5		20.0785	36.4711	0		12.6444	108.68	0		10.9815	98.14	6		22.2172	104.242	0
18.9588	92.6247	8.5		26.2063	83.373	0		17.8882	112.873	0		10.2356	125.451	7		67.8347	168.638	94
27.9497	78.7135	0		35.1958	81.2625	8.5		19.2353	245.559	0		24.9312	66.4807	0		58.3859	213.622	107.5
27.5448	78.1044	34		16.6049	97.0277	0		42.4621	38.931	0		30.5411	103.895	10		47.9046	259.5	52
13.9424	54.3419	0		35.6084	268.505	5		60.4502	132.177	71		20.9714	94.535	0		80.799	42.2917	125
39.733	144.475	36		75.789	40.2068	0		31.6535	202.309	47		36.6397	180.083	28		75.1687	180.453	50
34.5162	53.3712	46		66.7338	28.9209	96		40.5282	179.108	63		27.4632	67.4849	71		16.4254	78.3971	0
30.2607	110.756	88		20.2165	79.3825	0		30.833	51.972	6		23.4536	115.13	30		23.0397	169.65	0
17.993	54.4959	0		14.7006	88.6121	0		12.5264	71.2546	0		16.1237	410.159	0		17.0433	53.3691	0
21.9806	74.4157	0		33.784	73.5015	78.5		24.5185	54.3713	0		15.9092	190.807	0		53.8111	248.749	76
18.4705	57.0893	0		33.5153	175.687	98.5		30.3576	140.987	28		7.77333	28.3197	0		17.9299	244.736	30
22.0127	328.663	14		32.933	144.634	108.5		60.256	36.2488	0		9.22727	185.248	0		13.9623	141.274	0
21.2909	210.042	1.5		20.7911	63.5034	0		17.3824	75.5023	23		25.1629	108.943	0		23.875	111.82	17
28.56	25.9654	82		15.0615	116.731	0		22.841	91.1625	14.5		18.7783	290.237	0		11.9335	68.6659	0
22.6056	85.3262	0		16.9022	176.506	0		21.2086	64.7315	0		18.578	700.062	12		40.9229	52.0033	56
22.5664	56.1499	0		14.7125	55.02	0		62.2815	180.433	53		33.6087	125.382	16		17.6523	95.8023	8
30.8087	57.9365	0		20.8504	347.186	0		22.459	428.262	0		32.0354	40.0004	0		40.1938	67.9109	60.5
24.4958	120.028	31		28.2661	138.872	0		37.9522	59.5627	67		12.8046	138.027	0		26.1025	178.193	11
35.4426	75.0526	81		22.12	61.8193	0		19.3917	68.4614	0.5		13.9104	132.617	13.5		45.955	92.7897	88
28.424	378.829	63		29.4892	110.584	20		33.9667	52.2569	36.5		15.3009	247.853	0		30.1473	39.5337	3
13.8513	63.2074	0		10.7937	87.441	0		24.3025	141.849	0		17.5837	108.499	28		35.7889	84.7852	0
36.859	112.208	26		18.0588	80.4254	3		24.2253	50.4222	52		12.1667	63.2113	0		22.8849	83.1232	0
18.0403	122.359	0		13.9123	68.2631	0		39.8578	34.2925	29.5		20.1308	202.066	19		41.885	43.7202	0
21.4207	89.9581	26		22.6394	207.497	4		25.9109	172.971	9.5		17.1223	366.983	0		16.5646	168.836	0
40.2489	22.1019	51		30.653	365.041	0		32.8306	44.9211	0		45.2241	93.8905	90.5		20.6031	272.274	2
46.709	44.6362	55.5		101.675	11.3388	215		18.84	107.468	0		39.5533	34.3035	64		21.327	139.977	41.5
29.3883	721.645	0		19.1003	124.285	2		24.056	71.7341	3		26.8756	47.0061	0		23.4209	90.7737	36.5
17.1754	52.3944	12		26.209	227.386	13		21.9327	116.682	2		54.7419	198.036	40		36.1311	81.5493	32
19.3489	167.978	0		19.225	92.5858	0		37.8043	190.653	45		18.0338	69.8312	0		19.0326	86.24	0
18.7357	41.9164	0		21.6558	180.87	0		21.3607	73.8106	4.5		17.4976	133.13	6.5		14.1925	91.2725	0
28.329	121.579	0		24.4249	152.695	90.5		39.98	21.4141	23		41.4247	122.053	0		41.4497	91.3781	91
22.2694	108.106	8		18.8325	265.845	0		19.8771	21.9898	0		27.376	64.0713	0		20.7	63.4797	4
37.632	243.035	14		32.6033	10.3661	90.5		24.033	398.952	31		36.3228	319.28	4		26.6847	141.82	28
12.9067	109.368	2		42.3771	353.522	67		31.428	72.7239	53		83.0069	109.069	65		50.5775	69.6327	94.5
21.0774	130.157	0		35.442	96.5118	80		38.6575	97.8087	32		34.2875	66.0078	35.5		19.1627	174.926	13
33.7326	134.062	63		32.4336	48.5586	126		46.8122	131.474	32		24.5682	199.762	19		79.0571	46.843	116
19.9956	193.725	0		14.2851	92.0806	0		40.9089	222.968	72		11.6636	67.2019	0		26.1119	295.179	0
17.2113	53.9469	0		41.5823	240.527	0		31.8187	415.857	27		13.5734	340.054	0		62.888	51.6753	68.5
17.1606	156.663	0		15.6018	205.166	0		80.7743	14.2296	54		24.5233	34.8105	45.5		74.32	14.9174	87
19.4218	24.4797	0		21.8312	826.011	0		13.5667	50.1915	0		27.884	13.1409	43		70.6061	369.102	88
13.2395	111.184	0		18.0901	216.258	0		19.3966	128.836	0		44.6188	164.203	54.5		33.2502	101.442	57
17.2441	131.477	2		25.1295	227.363	30		25.1523	123.56	9.5		33.0882	174.044	88		86.0948	38.998	97
17.5857	156.865	0		34.8818	146.432	62		27.1767	63.0769	30.5		18.494	113.147	0		96.62	9.39337	105.5
29.8312	184.9	31		13.9954	76.4772	0		28.067	66.7694	16		80.2562	74.2449	81		85.1295	38.5698	99
29.585	22.4183	29.5		21.598	91.6247	0		20.3978	116.119	2		65.7676	100.071	35		28.1403	136.17	0
17.7261	216.073	0		18.6045	50.3665	0		53.1898	123.684	67		19.6492	157.905	0		27.1597	127.844	2
30.1696	107.234	27		21.7258	181.624	0		58.3246	140.812	62		22.4441	93.1798	0		26.7305	37.7424	6
26.4465	94.5389	46.5		18.9779	166.868	0		39.2685	163.26	34		17.1972	467.135	0		92.734	23.0747	104.5
42.0786	157.339	59		16.7131	59.418	0		24.6744	173.159	0		26.6465	71.3503	0		95.2282	240.509	104
14.3996	85.9806	7		45.7644	171.156	36		79.2691	41.087	83		22.2698	104.245	21		59.103	73.2309	49
16.2573	486.67	0		44.8379	92.224	46		49.0773	66.7911	65.5		68.6942	184.35	5		52.5489	191.699	67
29.6477	296.177	17.5		13.6753	91.3928	0		30.0581	89.7045	83.5		27.5509	101.755	6.5		69.8709	443.063	113.5
13.1276	89.968	0		35.2863	111.691	63.5		23.9395	111.184	0		16.3771	84.9255	13.5		39.5252	278.479	36.5
18.6125	82.7076	0		25.336	64.1873	0		29.0308	139.668	45		14.4056	44.5516	0		16.1721	72.6098	0
43.336	17.2759	71		19.3547	157.955	0		44.9188	480.377	54		28.3275	82.3211	18.5		32.729	42.8282	0
38.6683	316.545	117		26.2486	8.99049	0		37.8431	230.55	54		16.9184	72.5844	0		21.312	264.264	1
20.3276	165.049	15		24.151	90.346	0		11.7208	126.757	0		13.9166	73.9502	0		30.9817	160.917	8
20.4064	111.286	0		13.2805	105.622	0		58.4084	70.2354	75		18.8709	171.48	0		34.773	89.5611	80
15.7859	40.6253	0		20.1919	102.217	0		40.4116	112.479	69		81.44	49.0735	63		20.7262	64.0007	0
18.9771	170.963	0		24.1088	310.218	0		46.3879	118.633	0		48.1383	110.506	31		10.6688	67.9957	0
13.951	126.321	0		18.3511	89.1819	0		55.1433	9.39338	8.5		42.2833	63.3286	0		12.4248	66.1092	0
10.6	110.4	11		20.385	162.388	3		22.9305	84.8978	0		26.596	90.5949	0		29.4905	81.3409	49
22.3992	70.0021	0		20.455	97.577	13.5		15.3952	138.562	0		34.3124	72.046	0		17.9004	122.654	33
36.9377	73.0581	0		22.1074	62.7332	4		18.9551	137.412	0		15.9967	254.51	0		40.5433	22.9646	58.5
31.9853	23.6503	41		14.1719	113.109	2		9.14943	98.0934	0		30.0423	87.324	38		69.3421	140.625	85
13.5943	56.9792	0		19.8739	46.0452	29		9.39417	53.2082	0		11.321	243.782	0		50.9455	19.0716	25
30.5633	275.029	2		45.5865	117.466	119		40.8738	48.9359	37.5		32.0014	58.8933	0		48.2691	82.919	92
19.6232	168.233	0		54.4506	275.098	148		26.5366	403.14	9.5		120.476	27.0895	0		15.5471	133.02	0
20.8884	30.9529	0		24.8513	127.28	0		35.1933	23.7625	12		94.3633	28.6281	0		50.8083	24.5957	115.5
23.5772	69.1127	0		15.6125	72.1775	0		23.025	225.08	0		54.7021	322.148	17		33.2389	277.693	36
32.9047	69.0038	10		27.3383	21.986	36		24.476	84.4118	0		14.4122	79.1106	0		42.9388	158.213	102.5
27.3384	202.846	10		23.0314	105.134	0		21.9743	66.7597	0		15.4874	216.032	0		20.9308	97.773	0
25.0865	116.499	0		126.183	87.1813	166		47.54	15.8901	39.5		12.6	60.4438	0		22.5226	180.938	25
34.9339	201.559	0		107.979	37.3337	172		16.4322	118.761	0		17.7943	449.034	0		24.9027	57.6687	0
19.112	121.898	18.5		72.4192	190.516	159		23.3128	81.0284	30		37.6365	34.0186	102		107.485	91.8918	107
16.4191	55.0959	0		78.0452	94.4054	171.5		21.3502	97.533	21		21.7937	104.276	14		27.6345	415.189	0
13.1257	257.813	9		64.6253	140.653	169		17.8905	53.1446	0		32.7586	158.982	0		124.983	91.8268	118.5
24.5708	63.4709	0		29.8989	170.697	21.5		10.3551	88.6343	0		26.52	87.5564	0		37.3035	94.0239	103
22.9314	112.4	0		18.7917	283.874	0		11.9844	25.9815	0		20.7807	71.0042	0		65.8614	129.236	108
57.0026	125.517	14.5		34.2223	311.135	39		29.4631	211.681	7		19.2396	122.395	65		104.719	21.9898	125
18.5735	95.017	0		25.7343	63.7609	0		32.5393	198.493	23		23.5853	169.613	26		39.7022	92.5087	67
33.103	37.0467	22		42.4322	110.952	3		46.5886	10.3661	57		16.9603	125.181	0		31.5553	98.7076	9.5
20.1403	171.411	20		19.0697	91.3354	0		23.6555	158.05	0		20.5525	214.072	0		47.8187	270.537	102.5
28.304	102.594	14		16.7779	81.3174	0		23.5415	127.317	28		12.9955	102.785	0		59.2439	101.605	95.5
38.7214	124.149	92		22.3875	188.528	5		27.6004	130.108	43.5		21.484	28.915	0		59.6339	189.176	114
46.36	19.3566	25		20.9137	123.377	0		23.5758	45.322	12		15.8739	135.035	0		14.9641	64.5175	0
44.895	10.651	14		26.3877	78.0023	0		24.2928	148.8	0		27.473	193.279	0		31.64	45.0665	22
15.0729	67.9189	15.5		19.7262	63.9929	0		35.5193	118.792	20.5		8.98821	102.075	0		19.6648	107.036	11
29.6693	77.8391	22		17.3129	66.6241	0		75.9106	71.5861	86		45.4669	115.035	64		17.8338	247.035	0
39.3255	116.531	0		27.3864	59.7176	0		74.6726	81.4587	86		19.2677	203.951	5		20.3597	160.929	0
18.636	47.6959	0		21.5598	217.393	0		44.2715	76.5075	59		23.024	110.9	0		20.0116	236.927	1.5
24.8374	62.7881	24		19.651	173.406	0		38.9439	135.192	55		40.5764	32.0966	86		14.6021	177.164	24.5
22.4422	356.103	20		14.0375	41.7161	0		32.5452	104.524	21		21.4471	162.063	36		26.0927	97.3234	26
23.1706	60.821	2.5		72.52	8.70558	140.5		77.6993	54.3399	62		24.7533	73.4687	17		45.0127	314.933	61.5
25.3608	112.3	5		29.2646	113.206	0		37.72	34.4135	16		42.081	59.9781	65		21.7	96.4587	26
39.2033	26.1402	0		72.6086	71.5232	125		16.188	128.505	0		31.5462	311.787	6		14.0096	121.941	0.5
29.2708	85.0626	0		23.6297	75.673	0		27.7498	101.258	18		45.96	82.197	42		23.6053	167.198	9
31.7859	73.8163	0		32.185	27.8169	0		24.7684	153.412	14		22.493	45.096	22		31.8209	195.651	30
38.9043	91.4851	86.5		28.8	133.476	0		21.67	169.337	63		31.0211	139.572	26		53.6764	31.0079	11
30.4912	194.128	58		63.4695	102.71	121		37.0468	268.519	36		15.7665	306.265	0		59.62	23.507	46
19.6876	103.014	7		28.2206	72.274	0		68.1497	175.821	0		95.5214	54.34	50.5		21.5174	232.639	0
22.5264	244.225	22		23.9619	235.783	0		21.8893	187.618	0		11.9616	126.558	15		36.6235	162.469	50
27.2572	87.5586	40		26.4871	68.5754	4.5		22.8252	50.8793	0		18.3483	74.6793	0		38.42	177.792	3
18.5106	101.809	0		29.055	66.6535	0		40.79	22.1078	17		25.2697	123.312	0		21.4045	151.494	0
29.9694	105.082	29		18.9366	148.79	34		18.0581	71.7845	0		12.4584	312.127	0		20.4167	71.5076	0
48.487	47.9396	42		13.5044	117.404	0		17.388	72.7109	0		69.2029	29.4613	1		13.6633	29.0604	0
44.7502	120.024	47		15.48	31.7803	0		33.1531	186.433	41		39.267	118.873	1		65.8807	47.8215	110
58.4018	47.0061	45		15.7529	29.4593	0		36.8902	89.9844	47		75.976	13.3964	10		50.8581	45.2118	73
27.5326	81.961	0		31.4708	123.342	25		13.1817	80.7046	0		26.2467	505.984	1		44.0151	190.948	78
24.3258	183.156	0		41.3631	91.7701	14		15.9646	70.7764	0		26.8793	151.52	7		94.743	133.659	96
48.1538	25.5684	42		32.84	357.212	0		29.6635	101.65	8		30.2142	310.36	24		83.2824	205.311	106
42.5721	87.2443	51		29.8694	35.9601	0		20.5562	159.51	0		60.2235	242.799	107		23.8562	107.398	15.5
21.1424	51.649	2		21.791	136.867	0		25.1027	146.131	18.5		22.6887	75.2687	67.5		25.3637	394.891	1
20.6829	75.8169	32		19.1789	49.9283	0		90.1851	416.279	64		26.5179	60.7051	30		20.1832	66.9696	0
40.7826	89.0188	50		49.8	7.87237	86.5		46.23	496.223	47		39.8192	66.4513	0		61.4729	35.8185	138
37.8272	74.3327	83		28.3722	80.2561	0		68.0494	312.738	71.5		24.374	25.3071	0		73.116	269.838	108
21.2117	59.184	42		46.53	11.3388	73		16.9644	293.408	4		12.6908	62.5307	23.5		37.8019	97.0652	0
20.2623	76.8741	0		29.1931	144.142	28		21.7522	164.35	9		55.5985	105.239	62		20.4652	219.954	15
12.3935	118.678	0		27.2042	182.325	7		26.1042	63.9908	7		13.277	323.161	0		48.22	39.8273	78
17.1843	54.6781	0		25.4786	212.023	0		23.5692	196.708	21		30.6496	150.315	11		96.279	38.4538	114.5
22.74	48.0122	0		34.344	35.5337	77		32.8505	226.484	4		23.9886	94.6273	6		62.3219	38.4282	72
40.5575	18.8103	0		16.755	77.6976	0		51.9884	101.335	0		36.7266	387.527	59		101.736	253.557	121
27.2329	64.987	0		13.4121	74.0008	0		28.0932	89.5886	17		25.267	37.88	0		33.6717	206.858	4
37.9255	84.7798	37		17.1432	207.379	0		18.3409	65.3625	16		30.1111	150.203	0		65.3573	96.0893	55
31.4632	111.078	26		9.7113	55.9128	0		19.8808	259.706	0		10.6992	44.5222	0		64.9157	31.7802	73
48.9629	62.2047	39		26.0908	61.0028	0		114.832	277.458	77		65.3879	61.6425	26.5		19.8482	155.792	19
19.2808	109.379	0		74.5738	65.3223	167		30.5559	139.853	29		26.3293	64.0203	14.5		20.2833	123.149	37
14.247	125.181	0		74.3682	136.292	129		13.9407	63.7353	0		28.3021	67.6068	5		30.8722	76.9812	70
27.5423	76.6186	30		34.8259	270.091	17		67.3639	242.948	36		27.5927	153.277	12		43.7289	366.902	0
23.612	121.99	38		48.6252	139.928	67		39.3642	219.775	29		22.0531	151.829	1		50.8314	58.7498	33
32.6103	51.972	17		26.348	128.224	0		32.5588	80.9951	40		22.1611	214.022	0		25.6956	263.053	29
48.8317	68.6895	69		23.9003	148.831	0		23.4352	270.171	0		38.6843	71.5782	72		27.598	174.566	4
74.1335	278.214	56		20.3911	39.7423	0		28.06	115.187	6		18.5457	327.853	0		32.7417	91.9522	43
35.9	89.4491	53		23.1356	212.943	12		31.2135	103.036	80		28.3957	32.2047	16.5		43.3834	156.806	16.5
32.272	110.952	5		59.5055	267.334	135.5		23.6817	119.009	0		30.6525	28.2587	60		66.6356	278.675	92
16.1093	315.731	0		73.1029	19.899	149		59.1567	110.922	79		15.2882	57.5197	0		62.9868	111.209	71
41.1113	116.533	24.5		37.0862	65.2505	18		29.969	208.774	40		30.744	24.4503	22.5		22.1009	130.267	0
37.1409	123.285	63.5		29.4865	112.333	0		44.8475	133.997	66		24.6344	430.672	9		52.9605	123.051	120
35.5723	264.147	8		26.7494	44.2333	0		32.144	68.1726	72		11.8436	140.663	0		38.2656	180.757	69.5
27.9365	156.12	8		26.9016	122.937	0		41.259	166.662	41		17.4375	249.144	0		47.3745	95.1165	92
17.0174	105.196	0		53.4105	215.132	93		47.937	239.729	67		17.8952	53.4853	0		29.6508	222.629	0
14.1128	144.793	0		53.1987	78.6733	99		63.0568	465.636	103.5		19.3941	73.1503	18		12.1863	140.957	0
21.2036	35.8147	37		21.14	157.014	0		12.8208	147.108	0		25.192	10.2207	16		17.6843	220.174	0
20.6921	248.348	14		16.8354	27.8008	0		30.9156	37.7345	5		9.12118	137.443	0		15.79	34.3289	2
30.8427	377.139	0		18.313	40.0829	11		18.815	58.9264	0		22.3869	331.21	12.5		19.1275	169.557	0
21.8885	172.136	21		18.8796	113.526	0		17.1526	78.1356	0		47.1066	190.825	0		14.1781	162.322	0
10.9512	90.9544	0		20.9235	251.103	0		14.419	222.468	0		34.2073	116.962	0		16.5448	145.495	0
12.6344	60.6932	5		18.1708	50.339	0		19.9862	87.5545	0		14.9269	508.794	0		23.8324	121.538	0
28.4272	202.676	28		38.6608	45.3594	21		16.3561	136.681	0		41.9323	107.139	73		17.8036	141.816	0
15.83	41.5851	0		34.3444	226.588	0		25.46	10.7925	7		49.5332	184.219	19		14.7378	156.008	0
15.8317	71.7471	0		32.55	66.8816	93		30.585	24.1266	0		24.1219	264.787	0		10.8053	115.608	0
24.3513	99.8425	0		18.5533	80.7691	0		36.832	85.3661	21		18.36	132.879	0		12.9841	182.97	0
15.7906	80.9499	0		31.9464	274.838	35		21.472	75.4198	24		18.8428	121.493	9		25.149	61.4145	0
17.0813	139.794	0		59.835	7.87237	37		44.0467	14.375	45		23.0645	132.224	3		10.6926	46.0451	0
34.6489	283.362	55		21.6529	106.194	0		54.4431	55.8414	61		55.2885	99.4321	103.5		35.0554	348.907	39
13.0813	129.443	0		15.3102	146.511	0		24.0584	115.957	17		71.7146	71.5338	113		21.7838	77.1395	38
29.5702	231.827	29.5		32.9989	84.7407	21.5		49.4774	131.498	67.5		21.8509	88.62	21.5		18.0587	139.938	26
39.3794	202.784	55		18.1417	65.1424	0		31.0948	82.6654	0		23.2529	70.6566	0		13.5015	95.9262	0
45.664	9.96522	52		41.3044	54.7771	38.5		23.808	233.762	35		19.6608	284.163	13		14.116	78.9198	0
32.5118	211.356	13		17.9052	139.451	0		18.3212	68.4535	0		20.917	74.7599	5		78.7925	74.2467	87.5
45.4329	133.111	54.5		30.768	6.35723	23		21.6373	42.4112	0		35.9508	260.835	15		58.44	153.029	86
28.7595	91.6815	37.5		32.0348	56.2874	57		16.5072	90.0523	0		31.2487	51.4179	11		65.2378	162.957	92
26.819	137.123	29.5		26.4858	91.424	0		22.6171	15.7567	0		27.2776	90.1273	19		32.5205	83.5398	63
24.4446	62.7861	1		85.2558	84.9693	182		31.666	43.8069	0		15.0554	122.517	0		32.8498	82.0031	92
16.8613	148.78	0		45.1061	263.093	1.5		27.1768	52.7935	0		24.626	101.466	0		14.5287	94.9829	3
43.4141	459.3	68		58.4673	204.559	102		34.2614	138.667	17		50.8739	104.618	77		11.4791	150.645	0
14.5511	53.3672	0		45.4949	100.153	30		17.4124	189.757	0		49.9631	35.3077	108		20.2555	247.566	9.5
31.0947	81.6002	29.5		19.7897	139.818	0		13.3467	13.8581	13		35.133	43.1191	0		17.0371	164.61	3
54.1038	59.3754	57		20.4671	48.6627	8		13.2206	155.177	0		29.5055	136.322	16		19.2504	220.645	2
57.9067	11.8812	47		15.7654	175.075	0		19.1142	96.9676	0		37.1529	223.826	6.5		14.6581	36.3648	0
15.6868	169.741	0		10.5003	152.347	0		18.8686	216.649	3		27.439	204.266	0		10.9226	270.384	0
58.8049	132.024	103		12.1274	161.14	3		18.0126	173.557	0		99.4853	30.1786	0		29.9965	234.669	20
26.472	61.1256	0		11.5137	200.619	0		20.5806	71.7236	0		15.4994	208.399	0		25.8026	187.568	29
30.0343	26.8536	31		19.384	86.8415	0		33.5634	239.5	14		22.3234	152.542	39.5		18.969	394.823	0
46.2422	57.8766	64		24.6306	120.262	3		76.2792	49.6217	81		12.8003	179.144	11		27.0249	225.906	10.5
41.2186	207.377	69		25.7391	160.59	0		36.3696	164.354	77		25.6127	258.548	68		52.0023	149.201	48
17.8444	138.283	0		31.5133	129.38	22		38.5181	271.692	92.5		69.9719	158.546	10		24.0966	273.661	17
37.9033	113.644	3.5		18.5	43.3523	134		31.1367	43.6615	7		15.1618	248.008	0		62.7733	11.7417	36
23.3209	192.467	4		25.6279	67.1153	0		27.8487	61.7878	15		12.7125	39.1012	0		24.1716	143.084	0
22.2779	126.008	0		37.0016	66.7774	149		29.1585	28.0563	17		48.6312	80.9124	34		30.4248	319.971	24
21.0556	87.3818	0		15.5664	69.7297	0		21.4687	192.116	7.5		11.472	229.103	0		13.6171	321.582	0
22.0971	48.5232	7.5		31.7104	58.6339	13		12.9132	432.89	0		30.8235	160.54	31.5		24.9364	111.441	38
20.0105	45.6793	0		40.0143	10.3661	0		15.6884	341.091	0		31.6088	56.2915	18		42.5772	357.017	0
45.7483	106.455	57		13.3135	192.615	2		20.0914	83.3709	10		26.3216	190.117	45		44.6628	121.369	7
15.946	109.914	0		12.7161	147.369	0		14.6433	52.8134	0		38.6573	41.3446	12		32.5919	154.754	0
29.8127	83.3435	32		13.48	55.8571	6		10.0443	41.0615	0		11.6456	96.341	22		58.3326	91.3435	2
29.733	71.2126	0		28.5848	413.076	72		27.6611	31.3832	1.5		10.0562	85.1046	0		44.112	509.456	0
15.7746	135.818	0		30.3087	37.1648	48		50.6892	107.646	46		17.2306	241.396	6		27.7416	84.4123	0
31.6256	55.7175	0		32.9489	48.5586	89		24.7195	97.2604	34		25.4841	80.1405	0		28.7769	59.7519	0
28.3229	40.3698	0		33.6157	87.8326	7		38.4687	107.915	62		19.1774	54.4894	23		19.3161	231.864	0
17.1267	35.2685	0		36.0582	66.4866	9		25.2959	206.773	0		22.8966	61.672	17		17.835	41.4879	0
26.4896	336.32	0		28.3219	65.0909	20		49.1548	50.2189	40		11.5363	143.593	9		23.722	134.907	0
23.0494	84.9384	0		11.2577	163.077	0		20.2323	92.383	0		20.8394	67.4868	0		86.5088	275.657	96
55.382	148.307	25		14.9227	125.159	0		24.99	76.4658	23		16.3438	93.6904	0		54.2853	138.239	68.5
26.2107	36.5378	38		54.5956	15.0628	75		66.4534	143.365	66		34.6484	196.153	0		82.3353	166.606	75
18.8468	88.6473	0		53.1829	18.0931	100		41.8567	100.079	61.5		19.36	98.3251	6		13.2351	81.0068	0
13.5654	119.001	9		55.0392	169.985	51.5		23.3572	159.571	6		27.2113	255.066	53.5		13.8836	79.7433	0
24.0429	33.5803	0		21.96	43.2939	5		15.1091	85.12	0		17.2281	104.5	0		18.059	307.116	0
33.5319	65.9088	0		25.1886	10.3661	26		18.647	54.9746	0		33.7447	210.213	3		13.5824	82.8264	0
27.5153	101.647	0		34.5008	62.0659	33		27.3436	86.977	19		27.2658	304.638	3		94.6993	163.289	101
32.7526	112.699	0		17.3888	229.962	0		15.5348	61.0941	19		34.3275	109.022	63.5		140.032	64.8455	110
23.898	112.414	0		18.711	98.3711	5.5		20.4812	251.735	4		56.1732	305.102	117		50.9094	119.832	101
14.7579	102.446	0		14.9829	245.959	0		25.9916	40.2597	25		51.569	67.7169	0		84.5664	112.614	15
31.1983	28.8049	29.5		43.4484	79.7808	63		67.595	25.9713	44		34.4898	266.65	0		15.9056	128.98	0
42.495	67.3139	31.5		49.8688	112.917	29.5		61.9803	383.589	58		50.8	22.8192	108		12.0766	115.945	0
46.812	17.4111	21.5		51.6971	45.2316	22		34.7562	42.2917	0		34.7272	103.356	0		39.3305	115.353	70.5
29.4167	32.4916	27		18.0456	95.9441	0		22.3246	30.5828	0		18.9506	99.8369	9		57.1503	506.997	18.5
16.6818	75.1862	0		20.0685	116.948	0		24.2012	331.512	21		20.8242	173.133	0		51.2822	116.106	66
28.8347	208.982	4		26.8062	84.4813	0		16.8147	263.774	0		83.2267	11.8813	0		26.818	94.8844	66.5
20.742	136.785	0		23.1638	41.885	0		52.608	51.7048	66		47.6771	10.3661	0		59.799	78.9414	80
37.1878	176.324	0		12.47	43.5405	0		53.559	103.559	80		13.3711	133.083	10		30.0776	128.128	51
23.1687	216.56	19		30.84	89.2543	27		30.71	31.0373	55		46.7032	408.036	63		34.1255	24.0474	130
34.2514	16.2065	0		31.3032	44.3787	30		20.6656	176.385	1		44.0909	127.235	0		19.9814	109.254	24.5
19.8112	140.118	0		27.9253	78.0985	12		64.887	376.658	57		34.6	64.623	17		20.2015	120.221	45
56.0429	66.9148	95		41.0454	333.936	0		40.1507	161.123	32		36.675	104.443	28		29.6013	110.201	12
32.8065	71.6135	54.5		75.2797	133.655	70		49.9752	279.535	59		18.7252	471.625	0		16.0988	132.523	0
39.1718	31.7861	26		34.1317	273.821	6		27.796	80.7619	2		15.5998	416.451	0		21.6547	74.5886	36.5
24.6993	53.5126	0		70.9178	176.442	101		17.387	99.5244	0		19.7935	187.549	0		40.3916	41.8908	61
25.9336	52.3729	18		26.4642	89.9011	53		25.1074	483.489	13.5		16.0725	173.536	2.5		16.671	81.2702	33.5
25.9962	77.8274	0		17.1216	126.653	10		28.4036	73.2935	9		12.7499	195.084	7		16.657	60.6775	9
13.72	72.6097	0		23.2498	145.029	0		12.5814	55.2911	0		15.355	104.597	0		16.3649	105.748	0
24.6124	70.7823	58		30.4786	122.582	36.5		22.67	32.6738	0		17.3339	100.788	0		26.684	42.4312	10.5
16.6181	109.736	16		21.2146	243.687	0		28.1694	72.0026	11.5		12.6923	54.3197	0		12.9182	141.568	30
18.0555	148.905	6		34.1883	25.2835	13		24.7882	250.134	0		109.313	27.229	177		25.3067	50.8812	0
25.81	26.0007	0		29.632	257.427	0		15.464	53.6541	0		119.136	42.1464	160		36.1272	495.327	48.5
20.8274	56.7197	15		12.0751	88.382	0		14.6495	38.1648	0		43.1039	202.586	41		19.4471	99.2219	0
26.5706	39.8588	0		15.9344	319.347	0		12.7137	121.229	0		18.6729	129.422	79		18.4245	90.3245	16
17.444	77.6534	0		32.7738	100.436	4		15.8478	43.9817	0		26.7534	226.982	3		16.2081	111.574	0
22.739	41.0556	0		42.8246	30.721	35		18.5074	81.9522	0		18.2855	80.9894	0		18.4315	293.103	0
17.9228	73.1345	0		25.0897	143.785	0		19.4657	46.5449	33		13.6554	86.2677	0		24.9264	108.598	24
23.7402	214.542	28.5		24.746	189.896	0		22.8825	67.8601	23		27.225	19.0658	22		17.4736	156.879	0
33.7624	71.1236	50		9.0448	47.9906	0		100.278	291.074	81		18.9118	83.9488	0		13.7267	67.8836	0
37.4658	246.062	3		21.26	10.7925	43.5		80.6973	86.3855	77		10.387	56.3503	0		15.9274	69.835	0
65.8125	31.6592	29		16.9988	64.0764	25		22.1041	79.6528	0		17.3893	67.2588	18		38.084	133.164	28
40.9829	208.049	23		17.726	37.1922	1		22.5883	117.071	35		15.61	175.173	0		19.4132	255.112	0
28.7379	79.4918	12		45.66	110.653	50.5		22.7716	79.1989	35.5		30.1709	159.047	26		17.5082	474.955	0
19.0758	89.5245	0		19.71	53.9155	0		28.1355	59.4709	52		20.3658	401.407	3		26.3569	94.1241	8.5
41.4733	24.3402	56		18.556	10.2368	0		17.1833	138.784	21		32.3233	84.7172	24		33.652	324.408	67.5
85.4618	21.5595	22		27.42	200.311	0		56.0347	23.623	70		106.557	233.837	119		30.4145	94.5485	35
13.3593	74.4118	0		37.6405	104.326	35		41.1995	101.574	56		36.8246	177.663	27		20.1174	97.8402	0
30.4354	76.2362	1		55.2376	68.615	41.5		44.456	87.7567	65		120.939	185.416	153.5		29.5574	71.747	0
45.5941	98.1273	37.5		21.4105	78.336	0		23.0057	29.2058	62.5		43.8711	27.6868	18		19.7807	58.5217	2
17.6103	200.823	0		25.2406	358.707	0		20.2883	96.8911	7		47.5235	56.9845	44		35.1635	110.239	4.5
39.7844	88.3545	23		9.28412	75.6186	0		25.1747	46.1787	0		43.0177	108.825	32		36.2503	78.869	33
26.4479	69.2777	0		54.8547	96.7771	74		28.6205	188.162	9		12.3891	186.678	0		33.6616	346.486	51
26.0351	77.4245	0		35.9263	101.812	48		25.2112	43.0807	8.5		19.7365	114.552	1.5		25.2758	201.153	29
20.4435	133.186	11		44.9862	267.857	54		34.0689	36.3589	29		25.9241	123.193	0		33.189	229.026	21
16.0674	39.3951	17		16.0425	159.668	0		47.3372	120.541	53		27.9425	19.0658	51.5		46.2432	32.3285	19
17.1514	418.081	4		20.1952	227.453	0		28.4619	688.414	25		17.1739	46.2141	0		22.4968	83.7993	0
22.2362	55.7155	0		14.8173	34.7298	35		20.3269	290.627	0		29.6038	134.756	21		22.0302	97.8802	0
39.3455	37.7915	41		13.5951	194.116	0		26.6662	174.007	11		22.4977	147.101	12		23.5878	50.0128	14.5
34.9148	120.126	25		47.0241	99.8644	91		25.4835	440.139	21		38.4533	15.7506	44		27.8811	154.151	14
64.7139	114.006	71		28.7459	281.06	0		47.1463	50.7379	49		27.86	185.796	43.5		28.744	48.6117	34
51.4055	142.848	74		70.3282	105.971	1		18.52	54.4718	24.5		18.8524	258.396	0		23.5027	159.249	14
20.1855	106.055	0		51.6908	50.8793	26		20.4216	219.26	0		53.7067	8.70559	79.5		17.1914	82.5787	29
17.2144	119.895	0		28.4684	204.187	0		82.2486	11.0539	100		54.0125	20.1859	10		29.0033	100.53	35
12.7166	85.3204	0		40.3624	50.4785	31		33.636	23.7625	35		34.1695	195.179	0		52.1219	89.0461	96
12.0684	200.377	0		13.408	60.9567	0		27.0928	105.048	0		20.2475	442.391	0		58.64	30.8075	108
19.1176	77.5875	10.5		26.3322	177.116	0		24.1452	155.615	14		11.8546	270.612	0		59.528	60.9605	52
21.8738	73.2761	20.5		25.6373	99.9783	0		29.9116	122.858	0		22.1817	63.6449	5		37.7209	140.931	53
18.9597	364.137	20		65.6378	78.9689	61		19.4442	46.33	0		18.2638	95.9899	0		69.775	41.374	53
26.8516	515.934	0		33.82	124.04	0		18.8357	64.7315	1		22.8866	162.718	0		39.4525	11.3388	41
25.9519	182.599	8		60.5812	106.452	55.5		18.3593	68.4739	0		24.592	41.0611	0		20.2926	74.5551	9
22.0452	141.319	8		22.1657	316.881	0		30.404	28.4651	32		23.94	13.4023	0		33.0139	356.576	53
10.504	76.0174	17		35.4225	185.822	66		25.1183	185.141	11		32.0055	32.639	23		68.7911	17.5506	129
40.9315	119.954	75		34.939	220.603	88		14.6732	211.353	0		14.1052	50.3605	20		63.032	6.35721	115
23.8472	65.8241	27		23.0378	43.6615	13		39.5988	202.354	24		34.8369	102.162	0		65.11	54.454	28.5
23.9874	211.36	10		17.7705	127.207	7.5		54.2879	286.886	67		49.7769	138.513	101		39.2385	187.932	36
21.9097	78.2812	0		20.232	7.04505	11		20.7471	77.8803	0		16.162	89.9917	0		21.5906	148.608	1.5
16.6068	121.029	0		21.5745	38.558	0		64.8356	232.333	52		23.7558	160.065	3.5		36.719	287.316	48.5
26.0606	140.33	17.5		49.7333	165.547	10		50.1022	252.359	67		29.9297	134.97	5		30.5602	161.658	13
23.0319	420.378	0		9.80519	67.7089	0		57.4721	334.769	66		16.5536	101.224	0		51.448	8.58958	98
21.1557	289.992	0		27.8844	235.89	39		18.0403	450.675	0		12.3704	38.3103	4		30.9006	169.807	30
15.2933	56.1772	0		31.0681	96.7852	58		26.6821	111.691	21		21.3706	73.4098	0		41.5138	63.5828	63
16.5175	67.8724	0		42.7111	217.711	4		13.7247	65.5177	0		40.0291	95.5451	4		26.2994	75.2155	0
29.68	321.949	0		22.7011	84.9925	0		16.2613	126.832	3		18.0872	109.914	0		42.0544	62.5936	0
26.7205	180.218	0		32.193	140.118	46		21.1271	487.724	21		21.5668	111.751	0		36.8672	89.1543	0
25.5666	192.124	0		50.8487	93.745	169.5		37.8877	91.9134	13.5		21.5209	292.144	0		26.1939	290.213	8
20.651	86.4143	0		51.3307	119.233	0		46.9533	49.6422	53		130.063	63.7353	120		26.2361	127.634	8
27.2842	78.3598	46		19.6067	75.7855	0		22.186	251.326	12		122.75	11.1934	110		30.0057	219.885	50
19.7929	62.3911	0		20.7839	264.414	0		25.2427	71.3542	9.5		26.0787	75.0762	8		25.9794	68.4319	16
20.0735	183.87	0		16.6013	192.309	0		27.7918	197.534	23		27.2993	65.2799	0		31.7983	32.236	11
16.1725	22.4183	0		12.061	100.161	0		19.2071	70.6564	6		45.649	210.43	25		55.7	10.2207	0
18.7233	163.824	0		15.2503	65.1619	0		24.0017	52.4909	4		22.223	194.457	0		53.0302	127.732	0
24.7683	62.2935	0		48.06	93.3147	0		35.0051	79.3699	0		40.8783	88.9265	97.5		30.853	384.323	7
29.0243	26.5411	0		26.6071	56.8357	0		31.3948	172.698	49		15.9435	119.881	0		31.113	56.6863	0
21.8597	171	3		18.6071	87.2745	0		68.9175	147.077	85		44.2829	257.588	100		28.2104	57.6276	0
20.3184	51.9994	0		28.7041	73.4118	0		29.7507	86.5504	0		14.3613	236.012	1		30.5359	129.686	0
41.746	40.9542	0		18.2538	146.831	0		26.3923	62.6251	33		15.4571	126.144	8		60.1891	72.1774	91
23.2874	136.938	0		22.844	43.4441	23		32.943	161.706	30		14.878	285.289	0		20.0565	76.7747	0
19.1974	137.397	32.5		29.0017	96.3155	7		24.8839	69.1413	0		22.91	166.281	9		57.2492	31.2319	55
23.2455	134.914	24		14.7618	107.31	0		22.7943	53.3965	18.5		15.5012	101.879	1		23.6504	111.333	30
18.108	92.54	2		32.851	45.8704	10.5		11.8058	71.3775	0		23.198	154.991	20.5		52.7162	405.8	90
22.1864	48.814	4		22.1415	119.555	0		14.2663	86.4149	0		14.5456	100.428	0		33.3216	114.648	26
22.8433	49.0695	21.5		33.7677	169.071	6		15.6471	107.397	0		23.7139	142.909	0		48.0628	343.665	30
36.8708	230.469	0		22.3308	27.3764	19		25.3162	365.729	15		42.1529	354.194	37.5		35.7673	98.0658	42
16.0467	14.1136	0		14.141	138.943	0		23.5279	105.528	2		38.8567	36.9328	25.5		39.4234	93.0552	37
35.5416	134.828	0		37.0867	82.1468	19		31.3956	272.574	35		22.597	281.822	0		48.9873	18.3838	59
45.152	9.53289	0		47.3468	367.45	0		13.44	28.0877	6		33.2809	289.54	0		28.4936	175.433	7
35.9492	91.308	0		18.4788	128.74	0		19.02	132.573	10		28.3027	46.0648	0		22.0993	76.5508	17
38.656	451.326	13		31.1385	32.3521	0		68.2519	147.802	58		18.4333	39.0768	14		18.5343	79.0829	1
40.6379	67.7038	73		24.1206	81.172	5.5		19.3246	90.4442	0		43.8461	81.7125	44		27.8022	96.6611	0
22.4472	95.1716	2.5		31.9413	69.0039	24		45.065	249.287	53		35.7985	120.426	43		34.394	35.1747	1
49.385	203.824	86.5		71.6032	294.135	71		25.7029	72.042	18		54.6475	10.651	0		18.85	85.4127	17.5
31.7118	203.426	51		23.7313	298.326	49		21.0064	141.208	0		13.9275	104.51	0		28.1386	206.02	12
21.2628	121.115	20.5		42.352	6.35723	111		23.9166	54.2003	0		46.1139	194.653	21		24.9	13.2863	2
18.2217	184.261	12		17.8056	78.3088	19		39.2116	131.137	11		121.478	16.8629	182		26.4285	540.587	0
20.6026	100.055	0		28.5247	100.493	0		40.9892	187.596	6.5		75.8283	493.924	85		27.2072	382.867	39
20.854	197.526	0		19.5952	56.6688	0		34.7445	203.657	24		36.2706	128.074	0		29.6071	180.781	29
22.5721	72.3228	6		15.3679	74.7678	1		12.0222	55.4306	0		27.3164	208.161	2		20.598	231.942	27
35.8865	50.8793	19		23.0237	54.7428	0		31.3009	115.754	25.5		31.4097	74.3864	31		63.8228	63.9907	19.5
24.7207	57.8377	25		23.7258	157.717	0		63.7754	82.5575	79		41.1662	26.2563	28		90.0067	22.2767	0
23.9268	102.18	20		17.5704	72.9412	0		27.8315	140.105	68		94.2838	39.5405	170		47.6417	95.9406	42
17.0771	114.495	0		41.3756	64.5381	77		29.0272	86.9573	20		85.6457	96.8737	148		37.4586	217.468	54
19.3687	52.8288	0		30.1465	195.873	39.5		24.9385	89.734	0		32.4392	292.724	63		23.9593	136.1	0
13.2925	161.043	0		19.9896	334.373	11.5		13.2395	171.374	0		18.8808	112.815	0		34.8221	78.3716	51
17.0958	96.8248	0		19.5362	342.225	0		72.3979	44.1232	50		13.2273	329.45	0		42.6771	68.1724	0
71.4487	45.6128	24		27.3483	57.6958	0		62.86	9.53289	53		14.8368	137.25	7		34.9657	126.924	3.5
53.414	499.323	35		10.3929	112.375	0		34.7105	101.354	8		26.048	7.04505	13		25.6437	202.341	0
29.1744	338.694	0		54.1713	945.079	78		38.68	11.3388	16.5		49.792	105.059	48		19.8813	83.4829	0
73.3573	336.433	59		52.833	75.8445	34		24.5116	70.2653	15.5		61.2927	107.077	88.5		29.3232	186.935	15
50.7945	141.586	58		53.1644	140.311	116.5		10.7288	73.7514	0		65.1918	27.6319	78		23.8103	130.886	19
33.016	28.4651	50		31.8721	130.296	13.5		14.6059	134.093	23		26.1229	109.73	19		50.4913	147.896	66
15.6646	105.306	5		12.1233	59.4651	9		19.3394	66.227	39		21.3438	59.0092	8		50.719	150.35	14
33.9953	149.4	21		17.4109	220.298	0		27.802	66.5159	37.5		36.3208	93.4581	19		21.54	211.38	15
40.4378	38.6858	0		22.6918	159.591	0		18.3007	103.682	0		19.0955	64.9911	0.5		48.1379	70.5206	33.5
39.746	105.614	13		22.571	77.0216	0		20.435	41.087	0		51.22	7.04505	54		32.6553	71.3226	30.5
42.0109	283.689	43		14.7087	114.434	0		15.2996	106.736	0		31.4467	46.1494	37		38.5641	78.3715	10
14.2097	52.2511	7		27.3347	459.98	0		24.1372	170.053	14		28.9171	292.052	0		21.1494	78.798	2.5
31.1159	120.429	27		22.7553	35.1308	32		37.1604	104.417	33		81.0253	30.2652	133		26.3419	129.844	0
23.2204	418.539	17		24.1471	348.756	7.5		22.8812	68.4888	1		47.9615	62.4777	35		34.6047	393.481	11
19.1496	181.956	0		41.3002	227.48	68		31.9068	105.109	2		12.0272	52.8054	0		34.5363	305.315	21.5
23.3832	402.832	8		49.8	5.66942	6		19.0921	373.982	0		16.963	196.522	14		46.3182	83.0308	6
11.315	19.4981	0		22.9483	458.94	4		44.5356	62.8806	0		31.0937	161.741	3		22.1664	30.6953	36.5
47.3073	83.5409	11		12.5957	59.3217	0		22.8521	184.178	44		20.4144	104.949	0		19.6027	190.771	33
24.9112	201.46	0		16.3067	40.4858	0		38.046	115.417	64.5		68.2674	70.521	96		17.3959	127.156	25.5
25.7887	136.896	29		14.28	78.3934	0		49.3592	53.6247	103.5		39.4617	161.78	26		26.17	85.6405	0
20.533	42.5708	0		18.9752	98.2963	0		63.4513	393.708	52		53.2503	260.735	97		25.2176	244.134	2
52.1944	94.8571	68.5		31.3183	58.283	12		58.7887	158.972	51		21.9462	63.474	3.5		24.8708	57.1225	31
30.6977	156.204	0		26.7985	181.681	15		91.6577	83.1981	34		27.8283	86.0929	53		22.1242	173.67	0
37.7235	83.4674	7		23.1246	91.7701	7		33.4004	118.567	24		53.3108	55.0626	71		23.3648	53.2604	22
32.3173	62.9	17		23.5077	119.343	0		19.6127	85.4422	0		20.5342	275.358	0		27.4803	248.699	15
22.896	162.959	0		30.9081	130.275	28		25.4208	330.078	23		14.9892	61.0096	0		16.486	172.75	0
14.6645	123.489	0		22.0426	120.717	4.5		32.3783	160.943	31		30.7024	90.1626	0		75.56	32.6075	10
30.0268	273.034	28		21.9089	51.3117	6		16.5495	185.918	0		25.5835	149.724	37		57.375	123.662	71
26.1461	53.6855	50		29.8317	106.227	0		20.234	76.5618	7		23.2981	77.9591	0		52.9558	177.406	31
43.36	42.0245	66		17.1867	180.76	0		17.736	64.9714	0		60.2084	112.172	66		52.6957	55.572	18
18.9224	206.744	0		36.96	23.9373	97		23.0301	237.866	30		54.2463	42.0618	56		33.7524	58.5906	45
23.9603	123.476	5		25.4408	63.7642	0		36.8184	659.028	52.5		29.4375	132.051	0		26.2197	129.699	10
18.3745	28.507	5		51.2945	82.1153	34.5		50.5096	172.494	72		55.246	325.84	48.5		29.9542	148.894	35
22.4215	61.9293	0		47.64	19.4981	26		24.0906	79.237	0		35.1683	61.4361	47		41.0243	30.5814	69.5
13.7072	110.655	0		19.6063	210.847	0		37.3853	124.403	63		23.6896	87.1389	0		30.3138	69.7121	26
22.87	88.0657	55.5		19.8611	184.733	0		28.2829	151.115	0		13.4267	89.0591	0		24.7867	71.5172	19.5
25.1783	70.1386	57		28.41	92.11	0.5		14.1091	193.271	0		22.0683	73.8944	12		43.4298	98.015	64
32.6675	56.5528	49		41.5386	51.1369	8.5		29.2128	88.3857	17		26.7507	67.5143	14.5		25.0643	42.1737	11
21.749	219.938	0		32.7775	50.1583	0		19.5047	135.962	0		50.195	27.7714	0		17.9294	158.626	20.5
15.849	168.676	0		33.8837	81.7086	3		15.7638	193.477	0		22.8562	173.227	0		60.2807	111.441	100
17.8881	43.8128	13		57.0675	213.475	7		29.317	316.863	67		35.7072	273.095	0		27.7235	112.142	7
24.4736	45.6363	0		39.2822	60.379	9		73.5229	116.994	52		13.4503	87.8541	0		42.8153	98.5444	82.5
29.2353	45.1766	10		27.4982	186.561	56.5		58.08	23.9079	11		98.9198	190.292	159		54.484	9.53289	0
29.7557	149.738	3		21.1276	192.824	14.5		25.4119	95.2639	9		53.6814	165.702	118		37.323	305.574	4
25.8531	81.6829	6.5		27.8432	62.0689	97		63.6352	49.5077	55		44.5044	135.5	6		24.0895	142.482	0
26.7959	139.655	14		23.3497	85.9896	20		20.384	80.927	35		65.2	14.375	4		52.6741	50.6238	0
37.9514	46.3241	42		58.0474	76.6266	0		47.91	11.8812	57		30.5175	134.425	0		33.6476	80.3442	0
19.5238	53.6996	0		43.408	174.934	10		12.3326	268.735	0		37.4992	428.908	59		22.5136	55.9809	24
33.0355	301.074	39		47.3649	271.39	32		32.3858	411.621	47		27.5556	155.565	0		19.8711	65.1109	20
17.6347	125.614	30		61.3189	416.731	0		38.8659	87.9501	56.5		10.9722	128.133	0		20.107	177.11	0
29.0255	274.104	22		34.0248	109.887	51		26.1392	66.4806	61.5		126.144	80.0538	150		48.9919	92.2023	50
18.592	88.5591	0		41.2691	19.7595	67		24.8215	70.8588	9		42.8251	386.386	25		30.7803	121.976	16
21.3289	76.1843	0		33.896	8.58959	37		47.7382	30.3201	51		113.88	25.423	144		19.1422	141.582	0
47.4572	159.763	5		13.1425	132.433	0		56.6464	188.977	50		17.6275	204.917	0		26.368	93.4775	27.5
96.8972	156.275	87.5		9.82667	34.3363	0		59.5655	195.777	72		43.0565	90.5614	99		85.1421	24.3381	0
36.7479	74.3648	31.5		22.795	90.4341	0		42.7533	15.0569	6		26.8528	54.4471	0		41.7373	79.3529	16
31.3882	34.274	0		29.5067	43.8384	1.5		21.5729	125.548	0		47.5223	269.878	42		45.8563	328.487	0
23.2133	48.13	0		10.3163	32.3888	0		38.9667	86.1072	8		16.775	130.615	0		36.8311	18.9263	30
33.8137	134.778	33.5		31.3934	371.067	16		23.8147	141.301	18		46.1719	439.293	73		21.521	215.19	9
24.7963	221.156	0		16.7151	118.645	0		17.5543	212.357	0		36.1393	539.525	83.5		35.7692	126.557	0
23.645	67.6243	2		13.3322	92.9616	0		21.8582	34.8714	5		59.7373	107.004	84		32.972	66.0835	0
20.0473	89.1642	25		20.8983	51.9701	5		14.274	55.4876	0		31.4664	160.729	33.5		69.9933	8.70556	91
46.4788	37.0252	22		24.4904	60.3277	26		24.0428	208.198	3		63.0507	17.6961	89		21.3539	138.349	19
40.2966	70.519	29		32.3816	303.559	19		25.4241	219.72	34		19.6808	295.619	0.5		18.3029	122.765	0
15.6424	246.87	6		55.4806	232.264	61.5		37.5867	119.854	54.5		29.9343	13.5418	45		19.4527	134.121	0
85.1083	24.5957	0		19.2072	286.145	12		21.1033	62.9041	11.5		30.7836	24.4623	61		25.7359	151.188	28
68.7733	99.6424	6		31.7455	104.935	46		32.465	17.0564	17		36.9471	98.4611	62.5		37.4889	50.6219	33.5
30.6211	93.0959	0		39.276	327.779	22		27.3107	188.743	53		20.5026	62.1907	10		60.2005	76.6836	68
15.4166	331.135	0		30.7182	80.1973	34.5		23.654	65.6592	0		41.306	41.9203	60.5		42.9393	290.371	75
9.86314	129.135	0		18.6153	38.5619	0		39.3137	409.226	23		18.8296	126.939	3.5		49.0327	142.694	75
20.8128	52.5066	0		15.7781	261.904	2		65.5901	308.579	44		20.0816	270.661	9		26.8657	207.393	6
43.8969	22.5617	0		18.3946	97.0601	7		27.5429	208.005	6		17.136	59.8994	0		25.9	101.79	35.5
16.0127	165.178	0		16.3374	99.4085	16		22.1807	68.2094	12		20.6657	64.0697	10.5		32.4769	155.129	26
43.68	6.35723	0		22.6062	55.0592	0		18.068	39.5445	6		20.6789	131.657	0		40.2063	213.994	48
11.8978	66.5966	0		53.1171	20.3254	59		19.022	73.2917	0		24.4839	132.796	0		69.7432	125.438	1
46.3343	148.189	52		39.8624	107.737	41		10.8588	81.8068	0		33.2	15.4892	0		25.496	68.9948	0
30.1449	86.4679	0		40.3042	43.6909	34		76.8182	190.995	57.5		22.3722	50.341	0		41.4675	382.263	95
9.62444	81.7103	7.5		24.2756	59.412	12		37.2505	175.108	18.5		19.2378	209.241	0		32.7579	104.968	40
46.0988	20.7322	84		26.1897	107.001	20		41.88	39.1416	39		15.5225	170.729	0		59.6011	129.16	107
21.7234	151.817	19		48.4718	298.3	80		69.3581	190.742	64		12.0859	147.592	0		17.8256	93.338	17.5
17.2564	76.0705	4		28.7029	101.659	0		19.9975	185.275	5		16.7734	132.802	0		24.4678	201.581	0
29.312	12.4531	11		17.4146	66.4807	0		28.82	89.4764	19		29.7121	146.102	0		21.4859	223.503	30
21.3185	431.273	0		28.889	94.9133	3.5		41.852	186.611	25		17.0335	166.909	0		20.8082	112.152	0
25.0594	78.8047	0		25.0463	78.0829	0		23.7006	143.97	3		17.3738	500.693	0		27.5828	116.112	0
59.3531	45.7602	0		45.5	17.4053	0		17.9917	171.859	0		23.12	89.3568	0		75.5725	129.384	98
37.0533	58.8434	41		42.3722	136.465	0		38.4333	8.01775	55		28.5407	177.254	24		32.52	132.309	53
22.7335	492.422	33		33.3524	212.243	88		27.9424	56.995	24		23.4307	168.725	12		77.9771	117.932	139.5
50.7824	108.319	75		29.8671	53.8016	34.5		39.7991	44.9505	56.5		14.2386	102.49	0		18.3254	159.517	21
23.4304	159.65	0		21.9018	65.8262	3		30.0275	131.165	50.5		17.1713	51.9642	0		17.7239	415.377	0
32.4558	109.138	47		28.2704	65.0205	50		67.7418	22.9352	72		14.4756	150.623	0		32.1507	104.41	55
21.77	32.1221	4		27.0055	158.964	12.5		64.6841	115.153	76		34.4349	173.069	37.5		26.9309	35.3823	37
24.5039	140.452	13.5		29.0578	71.0633	3		44.9533	8.70557	0		21.7964	158.17	0		27.345	270.916	3
62.81	12.3444	21		58.1669	334.382	64		34.0097	315.919	23.5		41.056	22.2474	24		24.7754	28.4886	15
30.1042	69.6896	12		75.8486	49.2523	15		17.0894	104.425	0		17.1237	153.01	16.5		13.8272	46.6148	16
35.9635	364.759	8		50.5446	427.248	54		46.2167	18.4094	4		23.2792	257.134	0		29.8485	240.409	24
36.6615	93.2045	0		89.9695	141.885	53		17.2118	39.5699	0		54.5314	12.854	37		13.6664	67.3852	29
30.3159	120.563	4		71.1076	183.076	60.5		39.3602	207.813	48		14.8507	165.713	0		20.6915	54.3713	52.5
33.9129	122.345	0		67.8542	34.7043	46		26.778	107.89	47.5		79.3487	32.3501	94.5		44.605	201.817	61
39.6048	207.104	7		22.9439	219.097	0		61.5418	412.156	62.5		62.5082	84.4971	88		81.8753	220.752	110
40.7633	31.2652	4.5		65.549	162.574	0		18.4361	478.341	10		15.2286	99.0097	0		120.481	134.574	137.5
18.3007	117.666	0		20.7339	95.0163	0		23.9746	440.152	15.5		15.1028	141.384	7.5		31.6328	367.758	1
18.0549	66.624	0		42.65	10.7925	27		61.86	13.3964	15		17.575	78.9318	0		38.9348	265.253	6
22.6146	60.876	27		28.864	15.7925	17		63.4757	45.8476	62.5		68.9769	30.2966	126		17.8435	136.057	40
22.6272	237.037	0		34.7247	63.8698	22.5		16.8145	75.8209	0		26.9946	100.094	36		37.243	249.678	24.5
40.0702	102.2	25		63.6004	95.777	75.5		33.5266	347.235	54		47.3153	271.572	6		69.9777	182.634	117
48.8267	10.2501	28.5		11.614	39.8215	0		18.7284	40.4286	0		142.51	138.499	183.5		44.4211	106.218	97
54.0029	178.414	59.5		62.2007	143.528	3.5		20.1887	76.6993	0		168.019	91.3987	191		28.1141	147.193	26.5
24.9355	102.789	0		58.6717	118.832	60.5		49.2914	29.4613	40.5		60.8498	103.022	94		60.0151	337.762	62.5
35.3921	184.088	54		46.3352	165.034	59		19.8054	347.799	0		61.2092	28.2331	128		17.1757	116.509	0
14.36	25.594	0		22.2082	179.962	0		74.655	85.2986	58		13.0355	121.337	0		36.3153	125.896	14
18.0156	77.8026	0		36.2786	148.154	64		50.1039	253.233	50		119.638	102.53	165		21.9386	58.7516	33
27.5693	110.285	19		26.419	345.745	31		34.2234	196.167	33		60.0571	59.202	32.5		47.8693	52.9721	56.5
48.3236	138.189	62		27.7162	46.8431	75		34.4183	45.2099	14		57.1821	117.44	39		30.5322	114.465	18
30.2031	238.035	0		57.4387	229.282	117		8.57674	100.051	0		24.068	98.1764	0		37.0667	13.6872	53
14.7417	280.532	0		41.88	175.057	92		32.643	110.26	51		80.1882	124.454	131		20.7664	58.3763	19.5
50.7334	141.777	31.5		34.908	13.1409	0		20.4621	184.916	0		53.6163	147.429	68		20.6862	112.838	21.5
20.5709	45.7523	17.5		27.44	51.7028	0		12.123	157.81	0		14.787	147.756	0		41.2243	208.452	73
22.664	76.7308	0		23.9366	108.018	0		25.2105	122.43	2.5		27.4332	84.5206	18.5		28.7331	59.4394	32
52.2064	57.3427	0		13.7606	324.063	0		16.1757	93.0491	0		36.86	26.4017	47		16.5729	85.3222	0
49.7943	10.3661	0		28.8159	80.2267	0		33.07	39.401	31		24.667	34.6935	0		19.0795	165.68	0
28.332	57.781	0		17.5448	187.592	0		29.205	100.815	17.5		14.5054	78.7283	0		14.5805	76.6166	0
31.06	20.4708	0		24.0733	45.8939	0		58.0375	11.3388	13.5		22.325	22.5323	0		32.0569	133.511	0
15.1242	146.945	0		11.895	53.6666	0		14.6473	90.8776	0		55.6458	74.1289	86		18.2812	79.2165	0
26.1	34.9559	0		29.0058	95.4882	4		23.5366	73.0068	0		33.4427	94.4335	3.5		23.7812	64.0239	0
14.7625	63.5971	0		49.3139	173.942	1		23.3733	37.4811	0		44.4882	60.7819	0		105.836	62.454	166
28.8945	167.953	12		29.183	113.778	23		20.488	141.329	5		16.4675	71.4682	8		108.829	69.5206	174
23.5507	144.363	17		30.2255	25.8554	0		17.3877	72.032	23		28.1371	113.075	31		43.2463	155.04	40
87.4889	27.6868	50		34.28	11.6237	0		17.6705	95.7739	11.5		23.039	149.636	0		26.2592	130.279	0
63.4995	280.478	100		24.9071	149.895	0		44.916	441.287	44		16.3074	118.677	0		32.3976	94.3086	24
50.9328	109.702	71		77.5702	192.041	108.5		51.1963	122.668	58		41.343	62.5268	64		17.5406	79.9731	0
18.8219	399.114	8		16.046	167.39	0		49.3313	209.93	16		17.7656	108.647	0		16.0616	124.293	0
33.8969	614.234	34		12.1368	390.722	0		16.2439	104.877	0		16.008	139.203	3.5		18.0133	108.257	0
22.232	244.866	0		19.3565	81.9738	0		23.4057	17.1498	0		18.4408	52.5125	17.5		191.904	15.4872	202
55.3961	76.548	16		62.1258	109.23	70		63.1223	89.4549	81		10.4615	105.367	0		138.6	69.9802	200
11.471	145.457	0		51.9216	157.529	66.5		53.8112	91.1775	8		47.6758	101.212	47		125.389	172.836	187
26.9784	97.2259	32		33.4656	89.6988	0		67.5492	101.843	40		27.5118	156.553	0		50.584	7.04503	90
17.4276	71.753	5		14.2133	35.6732	0		72.21	35.1013	59		61.3762	43.5455	0		50.4553	132.895	89
28.291	40.4917	0		21.2451	82.8285	0		45.4688	193.621	1		35.7221	69.0294	62		47.8457	96.7595	70
20.1879	73.0086	6.5		49.4373	106.485	0		18.8365	193.798	13		34.9083	71.6647	13.5		53.9126	149.27	78
19.0996	222.041	0		22.4195	89.0462	8		23.1238	35.7891	30.5		61.8306	72.9814	91.5		46.9319	100.67	20
13.3722	125.922	0		25.0515	74.0071	0		38.9333	11.1934	52		11.2104	82.693	0		25.6623	87.9554	0
50.905	11.048	58		11.9034	195.704	0		59.6981	39.9649	50		108.122	107.344	132		75.3482	214.51	13
34.6903	75.5261	14		17.3566	93.0218	0		27.0339	144.909	0		30.2129	343.832	0		15.2969	190.485	0
24.4251	318.035	12		18.4606	74.9837	3		28.1477	79.1657	0		34.3563	172.49	73		31.7885	76.0408	6
19.4912	92.5586	0		15.6626	52.3099	0		35.0844	30.6954	0		48.0988	119.624	86		12.6574	108.519	0
15.5633	214.379	0		20.552	26.4113	5		13.467	123.198	0		52.3715	469.215	87		14.9211	97.2016	0
22.5242	78.1352	0		59.4036	20.8717	0		42.0462	157.533	48		60.6127	152.878	87		20.6825	45.8977	0
37.5627	156.854	8		15.0393	63.0362	0		30.9786	69.8017	24		27.3509	203.376	15.5		17.0219	75.4285	0
73.7949	93.3146	91		49.3647	112.649	156		28.9015	157.85	11		57.7222	19.6141	39		20.7531	252.978	0
38.2649	85.0178	0		84.6156	192.12	204		49.2579	207.338	41		34.8564	91.9076	31		93.1556	22.1019	186
22.32	123.574	0		89.1689	71.6057	223		13.7509	110.079	0		27.9856	95.7101	21		52.4024	133.584	131
24.214	121.7	0		13.1618	98.8742	0		44.1157	97.8933	36		32.26	40.201	37		17.0044	80.0871	6.5
33.5863	626.085	7		25.0743	25.5979	2		18.3087	177.042	0		17.7379	123.44	8		44.5777	163.287	8
17.7181	447.998	3		16.8114	132.557	0		30.6385	79.6195	0		46.1827	107.713	66		30.0678	97.4923	26
16.1073	73.8085	6		19.4036	116.582	0		49.1646	124.597	32.5		17.4717	39.6029	9		39.8837	90.1582	8
22.5182	430.89	36		33.2478	144.308	11.5		36.0394	63.7332	50.5		16.5723	35.2723	18		23.24	7.04503	0
35.0365	119.938	81		34.2654	81.3428	9		11.3479	79.9612	0		42.0187	28.8895	63		86.9543	424.699	74
19.4496	43.9817	4		59.2505	38.9942	0		30.3976	67.7421	19		37.8957	66.1073	58		134.495	15.6346	142
12.1507	61.1314	0		31.7412	64.3028	0		57.8855	799.226	66		54.2979	33.0164	79		62.8841	157.7	71
25.064	28.2016	0		52.188	112.648	44		42.04	7.04504	64		22.5062	217.257	3		53.8633	271.949	8
13.9855	108.143	15		44.5609	186.625	0		57.8171	172.244	75.5		51.7997	115.358	92		17.1775	53.9153	0
18.3299	158.46	15		16.7287	248.892	0		90.0101	196.064	71		16.4517	82.1428	0		79.9968	103.323	144
39.8367	14.8014	0		42.4961	121.304	51		49.302	26.9381	42		27.396	12.854	0		138.187	46.043	152
17.7734	349.498	0		91.5125	17.2658	105		15.736	26.1717	0		62.9349	276.94	71		131.984	9.53289	166
15.7528	55.462	0		85.5199	304.844	136		12.9585	73.0875	0		21.8113	77.9787	0		50.7549	176.486	94
33.2694	193	22.5		26.145	88.6435	71		14.6078	48.533	0		49.0192	150.608	79		148.18	58.0933	153
27.0901	642.976	0		37.455	19.2426	62		40.4187	136.928	17.5		107.122	27.6319	103		70.791	185.273	126
58.538	22.1314	0		24.2325	76.8056	0		28.1613	25.026	0		26.6224	175.878	10		26.6985	56.5507	1
46.3338	60.5404	18		21.5566	122.719	0		20.7634	136.186	5		74.7927	213.88	71		31.3274	43.5219	0
14.7783	157.077	0		36.1033	8.01777	0		29.0405	543.457	43		122.95	282.856	171		147.407	100.847	180.5
36.7687	80.0275	12		40.6388	31.9551	0		14.7104	41.0615	0		17.4713	68.884	8		42.536	168.683	33.5
27.7464	63.5074	37		69.3126	72.6324	0		18.8608	67.9335	0		32.9666	170.974	0		65.7683	197.2	33
26.672	36.6289	46		39.5198	215.808	30		36.3042	40.2597	52		15.0544	101.126	0		66.895	318.939	105
37.9135	121.481	46		33.6166	62.8786	26		25.5489	104.165	27		16.7552	66.2507	13		44.8918	124.081	8
58.004	42.2917	0		23.1258	153.112	0		32.4298	346.49	22		30.3364	137.686	25		32.7615	299.084	20
33.9208	137.684	7		70.0867	246.908	204.5		61.4946	56.5213	31.5		33.7645	125.071	0		20.9717	75.6774	5.5
12.0296	51.9641	9		20.8301	174.467	0		63.2886	69.5541	6		50.943	52.654	7		23.7173	140.167	0
34.7355	116.793	0		37.1085	75.7918	0		23.711	65.6298	18		14.6019	153.592	0		36.8781	223.861	27
13.9383	178.505	8		43.0533	8.01777	124		21.6113	115.829	1		22.7329	37.8711	0		16.9507	77.5658	0
39.1327	290.754	33		24.4255	47.9016	54		36.0284	33.8731	33		17.3116	131.441	0		36.3928	198.221	6
62.257	113.573	89		23.0865	131.044	41		16.9165	90.6832	5.5		37.9273	97.5771	28.5		85.3899	349.137	93
70.8242	108.277	90		13.3504	180.443	0		27.1832	46.6111	0		49.8017	311.895	44		122.993	98.9402	100
52.4722	249.616	44		30.462	165.04	0		47.4408	116.973	38		44.1517	94.026	34		30.1474	118.056	0
22.7898	93.7978	0		52.1721	139.052	0		17.1719	109.91	0		49.382	83.1428	58		75.6767	267.223	146
21.7504	108.196	6.5		21.4681	69.2614	6		35.2125	37.9862	33		23.6109	260.766	0		129.428	219.374	131
16.9727	109.769	0		20.3109	66.2506	0		34.2893	169.598	14		16.7164	160.369	10		65.5665	101.67	81
15.9438	152.825	0		23.0867	171.348	0		46.6344	128.278	39		32.2573	119.05	30		16.2709	377.003	0
42.1176	482.65	141		37.4584	340.246	53		37.4371	10.3661	57		16.9315	556.705	0		23.7058	113.993	0
30.0904	140.249	0		14.8367	191.373	0		28.9992	134.475	28		31.1217	43.5494	5		32.2346	142.297	61
20.1839	231.959	0		18.5813	531.23	0		19.1181	76.0273	6		23.115	302.302	0		124.685	164.175	171
29.2468	81.6869	20.5		48.7318	26.0008	78		49.7383	179.161	51		23.3676	203.999	4.5		20.8175	49.6119	0
26.3735	75.4691	5.5		16.9875	156.647	0		52.1577	172.682	33.5		18.6194	87.8834	0		123.324	68.5362	171
18.7718	152.291	0		43.2089	112.588	58.5		36.4339	78.967	55.5		16.7833	134.74	11		15.5294	48.9614	0
27.662	31.9256	0		19.5922	420.452	0		21.344	15.7925	9		83.8626	479.997	115.5		22.89	60.0113	0
29.0419	417.428	28		21.3217	185.638	0		34.462	25.307	0		115.001	180.132	110		188.266	82.693	198
38.1502	189.852	17		16.5851	166.314	0		9.57898	148.948	0		31.8401	728.652	0		17.76	18.6649	7
31.8559	140.657	0		21.776	14.8336	0		28.5488	49.6402	14		67.5793	87.1146	28		16.042	47.4148	0
37.4853	167.902	53		15.3172	201.817	0		29.4671	45.3534	8		127.428	38.0254	147		23.542	65.5647	15
34.3659	216.644	0		24.2889	33.8987	0		29.4876	75.8994	4		35.467	96.9462	44		12.7583	84.2316	0
30.0895	130.87	18		18.1953	87.8377	0		30.72	24.7666	16		26.0489	71.3267	21		33.4809	299.407	5
23.4233	59.465	0		23.38	14.1136	0.5		18.5196	119.598	1.5		18.9945	60.263	2.5		15.6835	43.5454	16
17.7725	112.207	0		23.108	160.668	4		13.2416	117.537	0		53.1792	57.4941	6		24.5221	65.5137	0
41.2878	34.2681	0		42.2088	505.2	131		17.8356	98.813	4		20.8865	96.6868	9		20.995	48.7039	0
15.1636	76.0665	0		26.0773	292.882	95		32.4082	143.925	21		27.2885	362.253	0		121.169	143.136	132.5
47.8565	31.5227	29		51.4317	31.2928	68		87.5895	99.7051	67		61.08	7.87237	39		107.857	273.698	126
24.2646	154.75	28		52.1889	51.2636	51		12.9244	204.18	0		28.0969	317.34	0		44.3734	160.085	85
19.0869	209.489	0		66.385	62.181	0		41.2336	319.924	0		33.4309	44.8091	52		46.1954	576.266	35
32.5347	18.6688	0		24.8097	212.253	0		111.364	37.609	13		17.0132	117.755	0		13.7343	173.56	0
17.2594	386.591	3.5		32.757	296.187	0		38.1296	145.17	63		22.1828	80.0794	44.5		15.3993	122.483	0
74.0998	219.123	63		10.6832	158.901	0		38.0852	141.606	45		20.6809	200.525	0		25.8014	406.116	0
43.5578	115.922	39		39.55	30.8016	18.5		34.4167	10.5056	19.5		49.8719	113.73	64		53.2574	140.725	18
29.1133	26.1049	0		26.3722	105.78	0		12.5173	91.6835	0		15.5292	97.3197	0		25.8736	271.096	0
22.7358	137.91	0		18.3615	234.522	0		32.2196	248.601	0		43.3105	93.1988	59		30.2501	237.249	19
26.7299	225.132	15		15.9133	33.9133	0		77.5647	205.697	69		37.8915	187.541	80		23.3259	178.458	40
33.1376	39.285	15		25.4176	33.5862	0		21.8437	201.769	0		38.5233	100.014	10		23.1104	57.8123	0
24.3011	183.665	35.5		16.1667	33.1853	0		21.4305	378.391	2		21.8591	86.3305	1		33.4764	86.2596	66
23.8714	72.5783	17		17.5637	125.403	0		120.447	13.2863	65.5		28.3184	141.166	34		56.4085	182.473	63
15.9207	147.879	0		31.6045	156.465	0		85.3025	159.68	71		40.2089	17.5398	52		23.0172	182.234	0
28.0214	307.979	52.5		17.752	106.359	0		51.453	177.676	69		30.9106	233.284	0		22.1921	74.0974	0
20.0542	62.6407	14		44.9105	84.3516	163		15.884	186.309	0		14.5697	84.4167	0		23.5888	83.7425	0
25.6621	58.1229	0		15.545	60.6992	0		25.271	236.866	32		21.542	22.1314	0		19.9585	128.145	0
46.2454	233.745	106.5		24.7515	131.769	0		45.1739	85.0707	68.5		16.9857	109.751	0		36.8468	203.496	0
30.2975	184.859	25		18.2318	37.8741	0		51.7101	171.067	70		19.7843	102.354	0		76.1988	156.024	131
28.5845	87.8292	0		15.3357	37.7366	7		26.4967	94.649	41		11.301	89.5021	3		87.3462	26.9331	121
34.4314	78.5748	23.5		44.4548	73.8127	125		15.48	123.155	0		32.079	81.5769	30		21.1627	214.809	0
69.591	41.2324	0		48.4118	44.9506	107		16.8408	242.384	0		20.1706	63.4505	0		58.8822	110.696	86
36.3295	112.516	17		23.5388	258.133	39		66.0731	137.473	18		36.635	53.5146	0		38.35	15.4892	43
52.1343	103.402	89		31.3266	207.97	18		31.6771	75.64	0		64.9647	300.769	116.5		22.2229	87.4052	0
30.8233	188.339	10		28.6055	86.5192	27		28.4022	62.1041	0		22.8139	73.7301	0		21.27	101.468	3
37.7762	86.9436	56		30.4738	58.1832	48		22.4278	49.7906	0		23.1462	48.9634	9.5		46.5911	156.556	42
27.0981	343.421	16		44.7546	131.119	56		46.04	21.7049	0		16.2325	98.6303	0		20.9805	82.5514	26
45.5694	106.025	68		35.3383	78.527	36.5		19.765	55.8649	14		22.56	135.97	9		10.0411	195.739	0
25.8	85.6127	2		12.9909	127.653	0		19.0005	198.687	9.5		16.0154	66.915	0		15.1869	210.666	4
27.9222	65.2877	0		26.8984	83.2041	0		20.2986	74.4433	4.5		10.7096	60.8387	1		27.2901	198.54	0
49.7221	56.9301	10		30.0685	64.0998	0		18.7292	41.0223	0		22.9937	87.6707	20		25.3564	244.712	0
46.021	256.792	21		12.3283	81.9405	0		90.3544	22.6776	60		29.4608	114.241	2		27.2749	100.264	13
61.4682	45.0645	45		18.4703	79.9674	0		22.5188	134.403	0		50.1648	164.229	11		13.0486	103.989	3
28.84	70.6899	0		26.7627	23.6504	0		33.5405	107.915	44		16.5738	82.1703	0		27.1154	33.9832	8
11.4918	240.597	0		17.3345	181.072	0		41.8277	100.1	25		9.67333	93.8277	0		13.8229	98.2666	0
15.2616	230.663	6.5		11.8143	95.0261	0		38.2047	132.134	14		11.6276	231.279	0		15.7113	67.0563	12.5
25.2397	384.182	11		27.9164	72.2579	0		68.2318	123.927	162		22.5818	360.589	10		22.5926	374.694	26
33.6754	156.73	25		12.6795	114.043	0		18.9304	374.428	0		18.7172	171.987	0		14.6996	119.111	0
25.3976	115.126	2.5		19.4146	89.3097	0		28.0875	148.287	0		23.143	329.118	0		20.3424	64.9928	0
26.8823	293.99	19		25.5918	191.69	0		25.8819	296.244	10.5		44.0878	298.915	7.5		15.3675	110.602	23
46.9615	25.1655	51		27.1521	68.4811	0		58.7869	374.396	76		64.226	24.6192	3		14.7172	219.068	0
42.4067	32.8925	30		18.8777	182.121	0		45.1609	45.4968	77		22.5805	130.164	0		20.0102	107.994	4
53.4676	76.5913	0		12.2362	48.531	0		38.8337	772.829	64		23.4973	102.305	0		24.5202	244.13	0
74.4126	96.2133	0		19.519	145.737	0		44.9547	83.1095	36		34.4256	234.268	50		105.303	86.9553	151
54.82	7.87236	0		19.7761	122.132	1.5		43.1031	162.852	29		72.3789	73.2956	75		58.59	59.9759	158
46.0523	70.0021	0		52.332	6.35723	0		18.1939	126.492	6.5		52.9107	149.347	88		87.7019	71.4407	165
38.4169	313.561	76		45.2437	61.387	1.5		21.1921	70.4895	7.5		12.2304	54.5496	0		22.1908	150.17	10
12.1576	37.7954	0		27.657	121.532	0		23.6581	214.149	22.5		17.0069	56.2639	32		35.4674	123.467	10
20.1186	62.9315	0		50.5771	151.088	88.5		36.1609	181.362	45.5		29.2758	116.332	37.5		27.8421	130.22	3
30.312	21.4436	0		38.9792	116.498	71		34.8699	627.911	46		18.5634	362.037	1		40.2707	169.491	3
27.207	277.418	13.5		11.3829	84.8764	0		27.5898	528.148	22		10.4968	149.684	0		16.5837	173.03	0
15.167	120.216	21		13.44	24.7352	0		38.3632	79.9397	71		23.35	79.1126	0		111.289	14.2296	149
15.6497	205.088	0		21.0209	183.446	0		57.9055	270.021	82		25.7145	90.8484	0		39.9388	198.903	2
34.8784	95.6276	13		20.0172	135.192	0		13.8095	132.77	0		31.1929	94.6754	31		61.2834	162.295	124.5
45.1448	57.0932	80		18.6984	50.734	4		11.2907	241.213	0		21.5829	155.227	0		38.4418	187.424	30
14.5176	88.8754	0		21.0403	177.295	0		35.7305	87.1893	73		20.0386	122.4	0		40.88	130.613	87
33.8724	76.4459	9		40.5316	175.027	22.5		39.812	141.527	77		19.7673	188.476	3		30.3437	151.779	8
32.9659	219.176	15		57.6158	167.792	62		28.1448	68.8328	18		31.6687	178.726	34		12.5065	196.368	0
22.6331	82.577	0		35.6179	272.453	44		35.3189	140.69	16		18.082	106.831	23		52.3093	28.8895	81
16.0998	187.052	10		16.7988	36.7619	0		76.0288	98.4776	49		12.5604	110.083	0		28.8555	175.657	8
39.11	55.4326	69		28.6509	95.2492	0		69.1094	76.8291	64		42.7906	107.314	45		28.5176	89.3879	101
27.3559	56.5742	0		11.0531	98.9133	0		56.0517	89.0423	51		41.5808	63.5685	71.5		63.1611	29.3198	135.5
55.313	40.2068	49		25.1928	225.696	0		25.0939	107.018	40		19.9216	125.96	0		23.6956	131.823	21
16.5456	124.378	13.5		34.7059	146.955	0		38.1078	44.5221	36		22.41	13.0154	0		70.3311	15.7506	139
29.9617	252.38	29		14.0582	163.315	0		10.157	61.5343	0		17.6883	104.931	0		21.8855	106.335	15
14.7152	67.1938	0		12.287	111.521	0		10.5016	55.2931	0		64.6506	196.308	52.5		44.2656	367.494	101
19.3086	152.613	0		27.3433	76.7229	0		25.7924	362.895	0		17.4816	124.95	0		35.7443	414.414	5
21.9867	109.163	1.5		22.7522	311.087	0		48.0214	98.8386	41.5		12.7177	150.927	0		30.5677	200.093	2
17.5087	157.16	0		30.7173	53.4007	0		17.4404	324.593	0		17.6366	333.396	0		17.073	246.199	0
12.7719	84.879	0		30.6576	193.498	0		36.0571	90.4003	64.5		24.9593	487.614	6.5		24.2664	237.003	0
26.76	6.35722	24		22.8824	211.418	0		79.2411	72.9737	63		46.1768	274.159	3		28.7004	97.0558	2
20.2107	128.437	19.5		31.7184	92.0512	0		15.0507	123.171	0		65.8864	65.9383	17.5		50.3888	142.28	13
35.115	75.3395	41		16.216	86.7451	0		29.6141	94.6588	43		19.6959	207.438	0		20.6025	115.214	0
37.6947	253.827	3		22.392	283.606	22		39.1301	189.508	3		18.946	379.079	2.5		18.0285	77	0
61.629	237.701	48		25.5853	129.87	65.5		42.7957	113.322	78		31.1648	102.038	17.5		20.1034	203.253	0
16.1052	62.3558	0		25.6295	52.6755	0		28.2067	20.9032	0		21.5962	88.1583	0		14.3379	93.3065	4
76.5844	273.539	74		36.0185	168.3	20		76.38	7.04504	86		28.8606	81.391	0		16.4557	86.0146	13
20.4766	120.934	9.5		34.8844	12.9994	52		29.0483	71.2323	58		20.2526	179.92	0		15.4564	68.481	28.5
33.3579	61.4164	0		44.9991	111.744	34		14.8092	305.38	0		24.5831	50.0384	11		15.8963	68.8583	30
19.93	72.6905	42.5		10.2482	99.9294	0		38.4988	583.42	61		20.3771	181.811	0		19.7752	47.6644	10
24.1732	143.581	0		24.1198	224.765	0		44.84	148.883	82		87.556	60.8446	143		16.4564	209.519	19
19.9871	244.756	0		32.6647	115.068	22		14.962	182.905	0		84.4618	388.536	115.5		29.0911	81.5139	47
16.43	66.1217	0		57.6495	120.111	0		42.3762	201.855	38		78.2678	49.2209	91		52.6968	78.1376	61
26.4889	30.0076	0		22.9767	143.203	14		13.5376	55.8237	2		24.6568	229.424	12		14.5361	170.778	0
15.5804	105.164	0		25.3775	26.2818	48		60.5588	25.3109	0		55.8945	107.105	92		12.9166	102.099	0
13.4616	308.44	0		22.8114	59.3197	54.5		14.9852	148.572	0		58.2287	159.322	152		22.8336	110.454	2
45.3629	70.1475	47		13.27	121.252	0		35.3944	261.228	28		119.94	292.199	180		19.4671	43.2938	0
19.9744	130.28	16		60.6439	128.766	45		27.2589	117.769	60		134.9	131.501	178		14.958	285.062	30
67.076	25.9713	71		24.7029	58.7668	0		25.4243	49.9086	21		61.5833	8.70559	65		16.5036	56.9477	41
19.4718	227.502	0		24.18	91.2709	0		19.3479	54.7722	14.5		55.5	42.4313	75.5		12.6492	51.7144	11
30.9365	221.864	48		14.4	98.9468	0		29.8826	79.6039	0.5		22.5394	175.977	0		24.8463	129.274	9.5
54.1253	38.9707	26		13.3006	226.612	0		30.1369	80.4841	6.5		26.2223	99.3325	1		10.8221	69.5676	0
31.581	94.0239	0		61.06	17.2952	6		31.12	21.0171	22		27.8477	89.9975	0		26.6797	144.05	15
31.4462	26.6865	15.5		68.6004	88.85	0		15.5846	50.0755	0		28.7718	88.1916	4		16.7975	383.419	0
27.17	157.819	30		15.7421	142.867	0		25.0511	136.331	0		36.7563	119.658	0		38.1429	75.2429	12
12.8289	69.0882	1		22.4845	144.488	34.5		23.4067	59.2057	2		56.2288	81.4608	31		26.9848	121.768	28.5
30.165	16.0355	60		24.964	155.215	0		28.9452	99.1253	21.5		69.3435	49.9048	61		32.5049	189.858	84
15.0979	63.0475	35		22.2127	44.3928	0		16.1985	87.4957	24.5		34.4214	21.4597	0		25.521	83.8955	0
18.8329	69.8017	16.5		24.5014	66.795	0		22.5381	203.737	0		18.7297	93.3147	0		25.8084	32.8983	25
59.8082	65.5138	36		32.0472	52.5419	56		35.1809	42.606	12		25.6535	92.216	0		25.1687	137.972	5
28.6347	184.374	12		20.113	267.612	0		22.3581	388.913	0		85.4772	141.609	151		22.8211	214.71	0
22.66	125.14	0		33.0922	128.857	68		26.7897	139.791	0		40.346	98.0643	61.5		30.8182	163.242	54
18.5759	300.228	0		35.2749	221.263	19		52.3262	136.44	63.5		16.3585	125.946	0		45.0939	254.163	153
38.5534	299.521	33		26.1802	180.264	0		51.6484	57.5214	74		67.6914	58.1354	109.5		51.5018	188.316	98
31.745	38.5678	0		31.6465	87.2804	8		57.0399	315.135	77		113.212	80.3172	152		36.0033	97.062	98
25.1431	185.961	6.5		27.129	116.39	43		19.8836	124.556	14		51.8699	395.042	29		69.59	107.021	33
33.1677	250.73	3		55.257	51.1867	190		12.0938	90.7069	8.5		19.6541	167.386	0		49.9016	113.374	52
15.0158	55.0003	0		35.6048	281.341	85.5		40.1559	99.7483	66		10.0833	107.316	0		26.1246	148.931	37
23.0683	123.713	9.5		13.8612	63.1909	0		26.4033	170.376	20		27.3234	265.147	30		67.9686	14.2456	119
41.6962	73.1208	42		24.5226	156.154	11.5		21.343	198.418	0		14.4948	90.4201	28.5		13.7232	176.918	0
15.7151	86.6606	13		42.522	396.654	8		24.7625	11.3388	0		17.5477	65.1051	0		18.1274	68.1236	2
43.3954	170.731	17		21.2905	351.495	0		31.5032	251.51	34		28.0092	165.587	27.5		32.4404	88.0771	0
45.154	307.038	85		10.2967	27.0836	0		64.1944	120.813	79		21.9807	376.039	26
18.1574	90.365	0		14.7483	116.698	0		54.4863	406.932	42		38.8506	34.274	132
39.6283	155.548	74		19.6705	173.16	0		94.3955	35.2741	67.5		22.1567	162.773	4
17.2933	48.2734	0		26.3042	71.4092	0		88.9239	126.708	63		32.9474	69.6858	44
42.398	233.603	65		27.9632	167.916	27.5		12.3694	164.344	0		26.3126	106.809	20
19.8708	136.235	0		17.0005	326.548	0		15.6924	328.874	0		15.2347	318.749	0
27.4797	141.006	0		16.2378	70.1181	0		23.0625	64.2687	0		27.9394	71.4897	33
24.6777	181.232	0		28.8382	327.115	0		46.2459	257.336	73		41.035	164.847	62
25.96	41.4585	0		75.6853	34.8164	0		72.6376	66.3744	86.5		20.0501	189.811	13
54.948	43.8324	90		49.5164	110.213	26		31.8674	87.7553	65.5		43.66	16.8629	82
16.1129	37.6186	0		35.153	289.579	21.5		78.8571	82.1191	78		44.9955	94.8533	1.5
37.5934	138.959	25.5		49.6365	106.006	118		49.9449	595.846	79		17.6065	197.65	0
45.8859	37.882	41		21.8771	159.858	0		28.0396	95.532	0		30.5514	8.9905	34
16.9846	73.0694	0		56.8028	92.2436	100		16.2339	65.1383	0		26.3027	57.6062	76
15.3933	27.7714	6		63.8533	155.775	109		20.4369	77.4283	0		76.3343	38.5973	128
14.01	49.1659	0		20.426	182.459	0		27.4084	346.911	0		30.53	91.9605	0
44.8648	250.747	0		13.8558	88.2071	0		28.0711	103.533	0		25.9657	366.732	7
49.625	13.4023	49		25.5305	128.644	0		29.69	22.4183	0		22.09	47.1006	11.5
39.2208	106.457	41		37.0258	55.5996	0		24.0421	64.5626	0		17.0948	307.484	0
48.2476	88.7418	55.5		39.6533	8.70558	0		31.4125	148.8	0		25.1752	190.121	0
25.8358	98.4592	4		24.09	330.516	8.5		13.4623	66.3941	0		27.1157	357.912	0
35.6951	162.902	52		51.9652	71.0509	0		47.7913	238.41	57		14.4963	329.338	0
27.1	105.696	0		28.7987	84.5738	0		20.2414	96.4605	2		47.3113	106.844	61
42.5578	87.8082	12		17.9985	146.91	8		78.96	51.4237	0		22.2233	101.383	32
17.5305	112.483	0		32.1282	99.4065	11		37.6532	112.121	49		24.02	83.4358	48
29.0667	135.929	10.5		32.7788	69.5393	32		16.8938	65.5412	6		39.9153	83.5498	23
53.6832	49.0792	94		16.1705	177.287	0		18.0894	87.209	5		34.4789	272.569	7
27.9383	139.847	0		14.3563	86.5584	0		27.6	17.4111	36		28.8828	238.898	7
23.9881	100.645	53.5		19.1365	176.477	0		30.4067	29.147	11		173.16	17.5507	194
50.901	129.779	42		24.1206	99.2298	9		23.0335	259.745	14		156.873	153.811	180.5
27.7617	218.646	8		19.7267	199.807	2.5		21.5579	67.3059	27		13.6217	268.006	0
31.4673	81.0245	0		16.9062	83.2588	0		46.14	75.6145	57.5		28.3844	129.964	32
24.5833	390.793	0		28.5563	80.1547	0		54.0505	87.5221	57		26.9644	259.702	21
32.8205	144.304	27.5		16.2051	68.9871	0		54.3942	47.6703	36.5		16.7927	94.2541	0
21.9359	100.501	38		39.2035	179.821	0		42.0107	31.8096	0		18.1758	76.1355	0
23.9938	24.4562	28		101.824	9.96523	0		25.3617	357.016	8		27.8422	204.377	37
29.3309	15.6326	0		90.7395	162.715	18		46.5474	67.0289	0		29.1292	52.7915	18
33.8911	36.1034	0		68.4378	55.0867	0		23.0519	95.1694	67		21.2136	234.718	19
75.205	177.699	71		46.8134	362.588	25		17.5736	120.683	6		31.0496	64.3879	16
12.5962	29.8622	0		33.2981	222.497	15		18.3705	59.9229	0		12.4461	88.4765	0
16.967	108.629	0		16.1543	141.83	0		24.3071	94.0513	19.5		12.7621	162.722	0
31.145	73.2092	56		16.0473	63.5958	4.5		22.3707	296.617	0		78.94	33.3248	104
29.7324	77.4166	0		41.7504	142.267	0		54.1943	13.5418	65		44.6476	120.482	29.5
24.2716	272.771	10		28.058	180.319	0		27.0967	90.7797	10		61.3174	343.913	143
16.822	239.041	8		17.0124	85.8092	0		20.3794	158.699	18		33.0861	42.4372	63
29.88	9.96522	0		14.9655	100.079	0		13.1158	53.5381	0		22.8627	104.385	0
13.848	58.0364	0		36.2004	250.816	41		10.3774	110.724	0		34.2223	63.3345	71
22.36	74.5317	43		43.5553	46.0431	37		42.1132	223.959	53		18.8029	31.2614	0
12.46	55.1986	0		28.6298	105.939	0		14.1027	85.733	0		25.7087	151.542	0
27.36	127.746	13		26.6308	148.908	0		17.7424	169.953	0		24.5386	394.774	0
27.7517	311.331	22		19.8992	192.768	0		11.4095	73.4409	0		20.2429	215.142	0
22.7488	41.885	3		32.3325	18.378	63.5		21.2826	111.755	9		31.704	32.4975	43
29.1514	61.0116	0		23.3576	305.58	36.5		43.088	6.35722	16		21.2239	117.506	6
32.5568	111.828	0		17.4878	162.994	0		54.4359	235.388	71		27.1286	101.616	17
18.0674	110.628	0		18.6334	641.977	0		58.4634	163.945	83		18.5625	86.9301	15
38.3226	93.0512	41		67.33	12.3136	96		20.1568	443.424	3		20.5234	128.296	14
19.7006	552.236	0		68.9633	24.3323	106		33.5466	667	57		18.5876	173.43	2
69.4418	286.348	106		19.0671	88.0735	0		20.5654	147.32	12		39.4451	198.994	32.5
43.3514	11.0539	47		13.3052	71.4388	21		32.952	148.891	68		38.5957	87.9223	47
14.6977	164.704	0		25.9956	71.6626	60		23.3185	50.17	33		46.6617	22.1079	49.5
20.7677	45.9306	8		33.5876	129.159	17		32.0629	84.6275	0		48.755	32.0946	54
10.7473	35.1269	0		25.8272	106.76	68		97.6329	237.767	40		28.5533	27.5159	0
27.0189	69.6837	0		27.7842	44.9447	40		27.6973	187.429	29		25.9995	92.2476	0
17.3855	226.016	0		17.7497	81.964	88		35.7173	466.931	72		30.6533	65.2313	14.5
21.6956	48.7965	0		15.6289	84.1196	0		28.4622	15.0628	49		43.3028	215.175	2
27.4489	113.376	21.5		15.8843	74.3355	0		15.7763	164.173	0		33.9756	24.3343	9
34.3487	321.98	0		25.3147	266.058	0		21.096	40.6567	0		28.1718	231.37	0
24.96	188.781	2		83.0474	84.1827	76		12.5838	192.019	0		21.8521	178.266	5.5
22.96	126.734	14		91.96	10.2207	51		9.31259	51.8305	0		32.2047	103.219	40
65.7133	62.2084	9.5		46.4945	113.626	8		24.9825	99.5382	21		30.1059	136.899	5
32.219	124.837	31.5		50.4	9.3934	0		39.8794	59.8659	2.5		25.3388	88.8755	12
18.3878	56.566	0		29.7438	63.9063	6.5		100.692	243.761	22		17.8502	99.041	0
19.7955	76.5912	0		23.8957	61.4419	0		18.2536	182.072	1		21.1162	97.3707	15
32.2847	123.173	8		19.9419	71.7786	0		62.911	165.922	30		16.89	148.097	2.5
31.3315	161.458	45		20.0552	86.9712	0		33.7889	30.6954	46		22.579	154.324	0
40.9232	86.1221	9		13.6593	53.2571	0		70.3774	61.3575	0		22.1069	173.143	0
60.277	67.7206	107		27.3017	164.861	0		30.3013	73.84	14		34.2153	80.6296	19
66.1898	164.384	106		34.7089	149.277	0		43.8351	171.672	67		33.583	49.3565	0
35.3756	91.409	1		37.4259	337.013	41		65.7883	147.682	66		18.0817	125.359	0
17.1561	127.123	0		20.363	93.5089	13		28.5271	117.56	0		18.7148	70.1639	0
25.5653	108.14	29		27.5378	107.045	0		47.2571	66.626	58		20.0847	78.9083	0
36.8174	146.245	0		19.246	118.372	0		70.2385	285.065	67		17.1634	457.542	9
14.6899	141.889	0		21.132	54.4796	52		55.0542	150.271	65		27.0158	105.82	4
61.5497	125.462	52		40.2089	14.375	0		42.5261	69.6908	55.5		30.3578	299.489	46
33.9011	112.809	39		34.7161	182.219	4		61.8762	181.097	73		24.5712	39.9729	0
33.1393	142.089	0		27.6109	129.091	24		19.9771	64.9949	0		16.1683	113.64	0
15.476	29.6028	0		24.6724	227.71	54		38.4758	153.902	48		35.4802	207.167	26
54.5611	130.772	0		21.2271	95.6047	1		70.2378	18.6708	77		33.42	126.915	0
30.5048	54.57	2		14.4541	39.9455	0		27.696	226.043	41		19.5343	61.6425	0
40.52	15.0628	43		16.0817	37.8945	0		21.8936	54.6033	0		58	8.01777	73
15.0389	118.335	11		38.6076	101.1	0		21.82	112.661	0		36.8403	146.019	61
18.9993	69.4149	0		27.6926	116.663	0		35.9622	426.913	31		28.7739	86.6961	29
19.1384	81.8363	0		44.3558	105.789	0		12.8312	54.5974	0		18.5143	42.6815	0
59.8528	164.995	69		17.5254	55.1537	10		37.3323	73.825	34		21.5767	57.4057	2.5
31.4264	454.116	22		16.9167	55.865	14		17.9895	294.865	0		25.8784	200.741	0
18.5317	40.6586	0		20.6441	292.197	50		22.4379	142.408	0		63.4532	102.079	32
27.0622	47.7018	0		31.8608	98.4611	54		26.5638	61.2071	1.5		20.1914	169.164	27
26.2296	119.385	0		18.3939	50.852	1		75.3818	236.782	65		22.3341	99.3233	12
47.9733	50.7124	52.5		23.4035	441.329	0		56.763	220.713	55		34.03	47.1241	60
23.4677	181.605	30		20.7747	46.6977	0		96.5041	57.2365	67		28.326	113.178	42
20.286	175.509	7		24.39	26.8281	0		84.5143	17.4111	60		38.1648	619.388	21
24.8187	359.954	19		15.5433	160.635	0		16.0024	102.193	0		47.2882	90.816	34
30.3842	80.8556	10		9.44308	117.794	0		32.313	85.8596	0		52.325	37.88	0
19.225	21.986	22		14.3261	161.888	0		12.7817	185.774	0		19.8142	61.5285	30
41.7175	191.63	20		10.3514	58.3058	0		22.8267	45.8879	0		21.1947	233.486	0
67.3888	20.7322	22		54.3727	24.7352	29		82.9537	134.456	76		29.6137	198.238	26.5
78.7529	45.3534	26		35.3056	112.461	18.5		23.5192	164.063	0		21.089	66.7501	0
27.8707	97.0365	53		45.7773	45.3279	46.5		17.6281	125.835	0		10.8352	45.4948	0
22.9824	357.455	16		16.7916	52.2825	0		15.6107	351.77	0		39.9288	88.8124	102.5
43.975	151.72	62		15.3381	69.9766	0		22.3767	32.9278	3		60.4275	15.2023	3
27.6632	74.3735	0		13.84	61.4351	0		12.5971	198.992	0		28.5036	109.777	10
13.8539	72.1775	0		12.4813	104.054	0		82.7467	31.2398	60		48.5164	106.443	81
19.7569	87.3915	25		27.237	157.474	0		11.1163	81.9463	0		39.525	16.9291	72.5
19.0746	279.912	0		12.1837	33.2147	0		13.7674	71.0508	0		53.9547	162.095	71
34.2215	100.214	32		26.1391	82.4766	129		41.8154	149.966	76.5		92.9371	137.988	137
23.3478	94.3895	18		18.5038	196.006	0		40.8052	93.8394	69		45.0239	126.616	55
31.166	32.6999	26		29.2279	202.111	102.5		23.2137	95.2521	0		11.8574	52.2276	0
32.1285	181.04	2		16.2277	118.227	12.5		19.34	181.842	13.5		29.392	271.95	0
21.774	121.003	27		14.1644	182.052	0		17.89	17.8854	8.5		135.783	99.9607	146
17.2364	94.6744	10		36.349	86.6924	0		9.82	68.432	0		25.4282	263.216	0
25.36	88.2385	0		13.6507	59.866	0		7.77381	98.9919	0		37.7897	86.506	55
51.315	11.3388	0		27.2178	21.4141	0		13.8133	11.6257	0		29.7139	65.9678	0
46.7753	104.885	0		25.0073	63.0142	0		23.1244	79.3719	0		29.0416	107.19	0
36.9694	78.5073	62.5		39.862	154.236	62		18.6475	391.492	1		34.3008	108.682	46
19.7643	97.8192	13		11.455	25.4524	0		11.02	45.7484	0		28.7512	171.17	2
17.2259	145.287	17		12.99	27.4916	11.5		21.5452	159.064	31		55.235	84.057	0
25.5342	398.886	0		14.48	56.0025	9		25.4624	285.676	0		16.1528	114.163	0
22.4753	95.1146	0		37.7774	143.054	41		25.3379	58.4688	0		51.7831	207.914	102
28.7663	32.3559	0		38.657	42.8557	32		50.0382	85.3007	59		40.584	107.853	52
72.8314	11.0539	2		30.556	48.5527	28		65.5205	295.637	52		31.4835	77.2536	37
27.3304	142.179	0		11.1281	126.924	0		24.5052	64.8789	0		12.854	93.6308	17
22.6067	138.135	0		19.2591	77.0028	12		19.92	164.238	5		10.6259	44.2646	6
26.9155	88.1598	20.5		18.7348	96.2328	0		28.8625	379.282	16.5		13.99	27.7346	14
20.0188	409.853	0		17.4193	71.7492	0		38.9539	401.361	82		29.7421	100.6	24
17.6667	145.322	0		22.1089	162.871	0		38.6782	113.496	70		35.8068	250.815	0
28.319	94.2873	3		20.6393	114.221	0		40.6683	22.1078	59.5		18.8572	166.206	0
32.8339	163.114	29.5		13.9063	200.988	0		39.8671	55.7451	59		14.4665	114.904	0
25.5706	171.163	0		42.3349	185.067	0		39.8702	195.865	15		29.2642	35.5317	4
43.7903	93.1457	59		48.0209	51.7087	142		34.5248	47.5582	30		19.5991	95.9225	22
21.433	65.0205	0		45.9474	199.735	82		23.8902	99.5429	0		9.81333	72.6099	0
25.9592	94.0258	22		20.6786	109.084	0		25.1672	73.39	39.5		17.1949	228.21	0
14.4267	122.495	0		18.6436	330.188	3		45.6676	166.162	73		17.1912	80.4707	0
56.1435	40.5152	10		18.2857	30.1138	0		18.6411	180.724	5		72.7455	96.9348	104.5
60.4765	229.886	32		27.3448	73.4039	37		44.0567	146.736	53.5		17.8222	20.4709	1
35.8119	76.0273	0		21.4155	291.616	0		41.6934	149.232	33.5		32.0107	79.9124	0
13.4995	79.4624	0		31.7418	113.613	0		29.297	195.494	40		51.7069	59.4122	16
21.9487	52.8288	19		20.6813	127.08	0		61.1508	163.234	61		29.5412	111.768	82.5
21.5134	180.466	32		20.8465	91.3062	0		31.0924	88.3545	9		21.7724	71.8081	24
14.5618	82.2528	0		32.4594	153.78	0.5		43.7696	239.566	26		28.4018	52.9683	25.5
15.196	19.6435	0		22.87	12.0266	1		17.2629	95.3545	8		23.8912	74.4411	0
56.14	20.5868	95		15.598	39.0251	0		16.2878	116.891	0		21.3678	253.147	1
23.6573	308.286	0		85.5795	177.241	11		22.5281	396.7	3		31.8164	69.5354	0
33.757	90.5523	8		31.8093	141.093	16		25.1479	96.15	15		24.0479	278.976	0
32.6005	87.3582	0		31.6124	282.617	0		30.808	26.4272	41		18.4488	42.5728	0
36.7373	93.2183	42		52.0903	110.476	124		28.7067	219.283	22.5		27.8048	58.0875	1
40.0325	163.776	53		22.2314	92.0491	0		33.9221	40.6312	53		49.1831	65.9422	91
25.2729	27.1129	6		15.64	23.9334	0		67.0674	103.132	60		49.1781	61.4144	84
33.1688	121.775	41		19.8252	64.9929	0		82.7233	10.9379	38.5		38.3134	166.233	13
22.4298	296.105	2.5		16.4109	84.4086	2		54.5092	209.804	65		60.3876	89.6162	46
14.8408	160.418	0		48.76	18.4442	30		16.58	18.8103	10		13.2414	101.606	0
19.5369	123.605	0		39.4125	218.553	40		27.5036	33.8103	42		30.8148	158.821	33
23.451	119.561	0		26.5016	101.805	7		25.8929	244.506	20.5		21.2709	148.94	0
31.9084	215.171	17		35.6248	195.957	22		21.3054	224.984	5		18.0147	76.4754	0
54.3457	11.7417	45		28.2696	153.857	0		82.55	23.3654	64.5		12.4709	121.896	9
60.0621	111.406	88		18.1686	22.6777	2		25.5298	78.5276	10		16.7111	334.496	0
39.6923	115.035	51		19.7429	13.5418	0		22.4632	239.532	0		16.4552	366.599	0
17.5667	224.568	21.5		50.8451	137.75	38		34.5771	14.2296	16		18.435	11.4964	0
36.7815	55.1751	28		43.9644	31.8058	26		51.1849	116.968	51		23.1938	213.582	5
60.778	79.8653	0		25.0951	114.605	0		61.162	86.183	58.5		19.1487	78.798	22.5
57.9228	207.159	0		20.8063	125.183	0		18.3937	143.048	5		10.9891	24.4797	1
14.8914	137.586	13.5		28.4457	226.759	0		22.7062	140.297	0		19.1165	142.426	1
48.2776	195.92	22		52.5266	150.534	14		64.9871	119.266	82		30.3276	160.198	5.5
46.8671	62.6172	37		58.057	83.4889	53		36.1437	118.317	45		15.5345	38.4663	0
20.1065	94.1928	0		38.7075	19.4981	24		36.1538	218.01	6		17.8156	179.559	1
16.0132	113.746	0		36.2236	242.716	42		17.9529	63.1928	0		43.5171	271.627	112
21.7582	74.5513	0		31.5144	65.6769	152		20.2145	213.691	18		27.874	102.902	16
32.5475	174.593	0		25.4034	187.884	3		43.2263	81.2409	65		69.2736	56.2365	64
60.6377	174.868	0		20.3205	286.521	0		80.4169	40.7766	69.5		20.9555	111.315	0
59.4547	36.9072	0		17.1959	297.923	0		68.2822	239.906	59		24.0809	48.4171	0
37.3272	141.869	61		20.194	214.124	0		47.13	60.8846	55.5		43.0171	34.8693	5
18.8998	202.784	8.5		27.702	229.62	10		74.1205	85.8745	67		39.1471	82.6426	20
18.6812	139.918	0		15.3337	96.4183	0		16.965	80.8231	0		15.1779	619.458	0
26.48	14.3691	22.5		21.72	53.5108	0		22.0738	25.5684	0		26.9094	77.2087	0
13.7042	133.663	0		17.0779	148.647	0		31.4434	287.268	26		22.9822	82.7776	0
40.7981	179.743	0		18.515	25.594	0		33.8311	421.315	11		26.7189	171.625	11
14.4559	121.785	0		14.8288	64.7336	0		34.0579	70.6064	23		69.743	291.561	88
18.8639	93.8923	0		70.044	11.2597	21		55.5957	170.566	72.5		18.2783	52.5125	0
21.9889	67.1979	0		27.4075	117.915	1.5		41.8276	108.9	64.5		18.9829	61.9648	0
52.4092	18.6708	27		20.2512	92.3839	0		50.7029	86.1766	0		24.23	10.7925	0
14.3982	195.183	0		44.5143	52.259	0		31.233	203.913	57		25.9402	227.29	0
19.6103	54.6327	0		15.989	63.8807	0		32.6257	109.083	69		46.5128	70.916	5
49.0953	113.241	72		16.3	100.738	0		21.6838	79.4879	12		15.3893	135.388	0
52.875	15.0628	7		15.5504	56.0045	0		28.3724	91.9704	0		146.55	63.5724	82.5
36.3552	43.9778	0		28.7253	120.398	0		76.3136	39.5405	0		41.785	360.686	0
13.28	8.84508	0		16.0413	109.522	0		56.09	11.3388	12.5		46.6085	186.299	11.5
19.2436	195.651	13		22.6658	208.84	14		38.1429	131.362	33.5		24.1257	28.6046	0
15.0938	263.206	9		34.087	93.1458	30		31.1467	178.959	0		18.7511	253.391	0
38.142	179.784	21		29.9667	94.6859	25.5		60.1089	162.529	76		38.4782	101.855	0
19.4383	106.88	4		20.9613	55.5722	0		9.6471	71.5997	0		33.0776	89.0091	24.5
30.4374	90.017	48		25.2526	290.506	12		16.0674	93.1243	0		72.0469	267.699	137
27.6385	89.4511	0		34.9511	80.2208	0		53.45	200.79	24.5		57.8629	133.455	79
44.46	18.2385	0		23.1495	117.248	2		56.6083	128.592	57		120.752	78.9377	144
16.3356	36.8666	9		15.9875	79.5489	0		38.53	110.606	17.5		37.0011	112.647	21
15.2221	127.834	0		25.3031	33.8872	0		29.6459	70.35	0		27.958	99.1237	5
27.0873	113.506	0		19.183	63.7867	9		39.3742	120.288	26		21.6859	272.301	0
86.0439	100.552	55.5		17.9817	61.5285	0		87.6053	36.192	16		55.211	64.2778	40
107.754	11.0539	69		25.9957	519.603	0		53.5	108.375	68		43.4371	16.7175	10
51.8383	105.054	82		25.9154	79.3602	0		18.2306	336.642	10		35.9593	192.131	6
36.9886	25.1655	93		22.7	26.4272	4		44.2733	23.9079	80		28.2901	204.086	19
34.0188	334.017	32		22.0067	22.9352	6		70.2092	72.15	39		19.1215	100.918	22
38.0312	92.9156	0		17.94	132.912	0		50.3422	345.631	14.5		21.7963	102.998	0
24.4609	91.8189	31		18.363	48.3915	0		23.7981	186.678	0		27.6498	258.078	21
14.246	204.83	0		26.2455	65.3665	3		31.6863	441.232	48		20.2702	131.269	13
21.2922	58.06	0		27.5445	247.768	24		36.7667	55.1731	31		31.6764	85.407	44
10.6589	87.6851	0		24.6926	64.8084	4		36.8978	248.942	25		47.9354	33.0399	30
38.0185	190.427	92		26.4967	22.6738	8		24.1815	217.419	9		52.22	7.32995	24.5
19.6907	73.575	16		23.251	85.5994	9		54.3257	109.022	56.5		24.5425	231.032	9
21.3161	145.872	0		45.8647	61.7605	91.5		72.5928	139.332	55		32.8275	133.832	7
44.6638	93.0951	25		44.2891	71.4145	56		19.4586	86.5798	0		18.5013	325.046	0
21.7045	121.426	10.5		55.499	42.0069	104.5		16.3361	152.304	0		12.3275	137.957	0
19.2674	70.5228	0		12.292	161.928	0		54.4843	254.468	6		82.1793	67.9446	82
21.3703	134.911	4		18.1591	103.85	18.5		73.3584	236.064	41		81.9805	535.516	89
27.1671	48.0474	0		15.357	209.607	0		60.194	147.114	50		39.0882	30.4105	0
26.035	11.7519	6.5		20.0173	157.058	19		31.1969	219.453	25		34.796	139.156	22.5
34.1425	33.4702	9		23.4553	106.107	28		30.046	154.97	68.5		17.0973	74.0994	0
18.8417	75.1436	4		36.5193	60.2963	81		18.1793	65.3092	11.5		19.7897	80.7378	0
26.2655	279.201	0		23.0818	317.499	0		20.247	77.038	38		25.9506	84.4343	0
47.3052	38.8841	29		37.1945	120.508	41		16.5938	78.2202	0		74.2082	122.202	122
45.4569	31.4088	48		30.5784	433.534	18		110.122	185.375	63		47.0833	147.095	53
17.6827	282.335	0		29.8445	228.931	16		25.8942	214.943	34.5		38.6438	64.7062	14
12.3502	491.469	0		35.2714	173.701	19		29.4065	235.568	33.5		31.7402	243.55	22
22.6504	200.312	0		21.8505	202.71	0		29.1488	225.471	35		32.6482	154.708	76
10.66	64.8475	0		25.5192	113.954	0		25.6236	79.2245	20		16.91	47.1515	6
60.18	14.2296	97		37.9874	79.1145	25		40.52	181.964	20		31.0331	120.253	3
27.6724	106.622	49		17.4542	119.386	0		40.1443	146.047	54		33.9099	291.385	18
13.2635	49.9086	0		20.2365	115.254	0		41.8728	127.252	58		18.4271	244.976	0
26.6449	120.225	76		30.6833	62.9001	3		21.8697	129.42	0.5		25.7378	246.485	3
42.204	175.695	92		33.74	11.8812	0		50.073	75.09	19		20.0844	26.2065	0
16.9776	142.791	0		19.7033	76.7229	0		14.1067	68.7384	0		23.1936	334.116	6.5
16.3329	65.6807	5		9.8775	45.4733	0		16.9514	69.5795	0		23.6176	76.9923	17
32.3092	486.107	77		12.0545	29.2865	0		29.6394	93.2221	12		50.3696	47.6763	71
40.4185	49.1914	30.5		14.6422	37.9016	0		45.8012	307.676	51		17.92	79.1165	12.5
29.713	53.7662	29.5		15.3314	94.0386	0		22.1847	101.53	27.5		50.7219	109.368	5
18.8036	171.904	0		14.8017	110.716	0		13.5676	96.2307	0		24.921	54.1906	0
12.9957	28.6046	0		9.34615	26.6886	0		35.4254	140.028	0		18.6267	180.802	0
34.4524	99.54	0		12.5359	150.705	0		70.415	18.6688	67.5		20.61	100.497	9.5
35.8779	84.7132	7		21.2648	59.184	7		97.8954	28.4886	66		19.7907	133.142	0
23.4361	114.992	23.5		9.20889	90.0466	0		11.5782	80.6216	0		16.4287	69.5719	20
79.977	162.776	98.5		23.4943	58.339	12		57.0748	206.038	67		26.0605	246.629	0
21.2751	163.747	52		20.761	105.015	15		113.927	17.5506	44		26.2031	216.525	6
22.6825	173.554	0		15.4084	260.552	0		35.7589	120.155	59		24.9823	103.303	0
42.784	9.25994	0		27.9679	62.2805	0		37.3625	214.868	37		15.7724	76.0784	0
30.7085	79.3934	0		19.817	79.535	0		35.2026	120.589	6		24.5528	161.182	0
23.8298	141.358	7		14.9254	268.989	0		15.4246	55.1457	0		18.3457	235.264	0
19.3027	99.9642	1		35.0917	25.7079	48		16.6	48.8179	0		49.5312	113.084	31
22.5141	41.482	33		26.8947	60.6894	10		51.3244	52.422	61		127.328	9.27742	134
51.916	15.5371	71		10.4589	172.227	0		53.5939	401.067	73		41.4655	145.859	18
22.4658	102.334	0		21.5503	306.79	0		31.76	11.3388	28.5		38.7425	437.39	6
49.7207	157.05	0		23.9625	15.2023	0		32.176	77.1816	51		60.6063	162.226	21
32.2452	170.085	0		36.4308	41.0636	0		14.043	60.8386	0		20.0052	146.845	0
60.0452	53.9175	1		18.5298	74.241	0		31.6759	270.053	23		59.9524	139.466	128.5
11.6064	81.3135	0		21.2611	272.001	0		11.3111	113.121	0		65.6914	129.467	137
46.2921	124.43	0		18.1137	86.5819	0		12.9222	72.3817	0		20.6	102.242	0
58.105	7.64766	37.5		68.1905	136.284	19		25.4087	161.42	12		25.3307	34.9854	0
45.6617	47.0414	3		25.4624	175.844	0		17.6069	150.288	10		12.4304	221.232	0
32.54	27.6554	26		27.8133	62.4777	0		19.4324	565.075	0		13.4146	341.042	0
58.74	7.04504	37		47.3364	45.7603	65		39.6937	138.725	69		27.4244	16.6074	0
59.5373	30.831	26		16.6137	47.1241	12		24.7148	76.9017	32		70.2555	43.1506	94
19.5112	56.4053	0		24.4065	79.5981	12		20.2076	55.85	21		28.1865	381.141	39
22.748	114.407	0		23.4107	84.8901	51		18.5864	262.644	16		135.143	38.2829	147
28.9615	201.041	0		13.1005	83.7718	0		29.3034	121.831	35		11.9345	84.7271	0
53.6067	19.3566	22.5		13.5102	120.096	0		35.715	21.2981	49.5		19.754	134.683	0
21.5027	69.3029	0		19.7589	81.7623	0		26.9809	301.758	0		25.9468	198.004	12
18.5357	97.9541	0		35.9132	197.171	0		26.8227	61.1079	0		30.8059	153.754	40
29.5854	65.218	0		37.4479	406.649	16		31.0397	147.091	43.5		16.1172	204.978	0
26.0675	69.3773	0		78.6778	32.7589	84.5		11.2883	178.861	0		25.0344	120.837	0
23.6338	27.8008	25		24.1165	90.8314	24.5		90.04	9.39338	82		22.0937	88.2131	0
15.9584	220.323	0		30.23	9.3934	47		40.4833	99.0398	10		132.638	22.2474	155
36.1104	245.927	26		42.2018	490.027	47.5		44.8216	66.6201	57		53.64	155.266	0
24.9587	135.628	0		19.5648	76.9569	0		12.5333	20.7925	0		42.2418	46.4481	111
44.54	124.029	40		23.0593	274.683	0		14.54	165.578	0		8.76816	114.022	0
[truncated: 3,636 more rows]

## Sheet: Mouse 4
A treshold value of 2 was used to determine if vessels were perfused or not.
[truncated: 3,826 more rows]

[truncated: 1 more sheets: Mouse 5]
